# Supplementary material for: HIV-1 Activates T Cell Signaling Independently of Antigen to Drive Viral Spread
Source: Cell Rep. 2017 Jan 24;18(4):1062–74. doi: 10.1016/j.celrep.2016.12.057 (PMC5289937; doi:10.1016/j.celrep.2016.12.057)
Supplement: Table S1. All Identifications from Both Phosphoproteome and Proteome Duplicate Experiments [file mmc2.xlsx]

## Sheet: S1-1
Table S1-1 related to Figures 1-4. MaxQuant output table of all identified and quantified phosphorylation sites in both replicate experiments
Proteins	Protein names	Gene names	Number of Phospho (STY)	Amino acid	PEP	Score	Score for localization	Modified sequence	Phospho (STY) Probabilities	Phospho (STY) Score diffs	Position in peptide	Charge	m/z	Mass error [ppm]	Ratio M/L Exp. 1 - 0 min	Ratio H/L Exp. 1 - 0 min	Ratio H/M Exp. 1 - 0 min	Ratio M/L Exp. 2 - 0 min	Ratio H/L Exp. 2 - 0 min	Ratio H/M Exp. 2 - 0 min	Ratio M/L Exp. 1 - 5 min	Ratio H/L Exp. 1 - 5 min	Ratio H/M Exp. 1 - 5 min	Ratio M/L Exp. 2 - 5 min	Ratio H/L Exp. 2 - 5 min	Ratio H/M Exp. 2 - 5 min	Ratio M/L Exp. 1 - 20 min	Ratio H/L Exp. 1 - 20 min	Ratio H/M Exp. 1 - 20 min	Ratio M/L Exp. 2 - 20 min	Ratio H/L Exp. 2 - 20 min	Ratio H/M Exp. 2 - 20 min	Ratio M/L Exp. 1 - 40 min	Ratio H/L Exp. 1 - 40 min	Ratio H/M Exp. 1 - 40 min	Ratio M/L Exp. 2 - 40 min	Ratio H/L Exp. 2 - 40 min	Ratio H/M Exp. 2 - 40 min
Q9BYW2;H7C3H4	Histone-lysine N-methyltransferase SETD2	SETD2;SETD2	1	T	0.00208274	113.69	72.652	_LSTEADT(ph)DTPKK_	LSTEADT(0.894)DT(0.106)PKK	LS(-58.39)T(-41.13)EADT(9.24)DT(-9.24)PKK	7	3	462.545	-1.2895	1.06138	1.08559	1.14707	11.5917	0.699721	0.0608902	1.28547	1.16015	0.743566										129.417	1.03925	0.0179681	0.881501	0.834087	0.872919
Q9H3K3;O60238;Q6IBV1;B4DTN1;H0YBC7;B0AZS9	BCL2/adenovirus E1B 19 kDa protein-interacting protein 3-like	BNIP3L;BNIP3L;BNIP3L;BNIP3L	1	S	0.0044894	131.83	105.52	_SVSLS(ph)MR_	SVSLS(1)MR	S(-99.69)VS(-55.48)LS(55.48)MR	5	2	430.191	-0.05578				3.58001	2.24772	0.582082				0.504264	0.403041	0.875846	1.99325	2.79589	1.38431	0.540705	0.432857	0.819794	1.98159	2.64302	1.30041	0.512635	0.421031	0.803938
Q13148;G3V162;B1AKP7;K7EJM5;K7EN94	TAR DNA-binding protein 43	TARDBP;TARDBP;TARDBP	1	S	6.1421e-15	203.27	203.27	_KMDETDASS(ph)AVK_	KMDETDAS(0.016)S(0.984)AVK	KMDET(-72.8)DAS(-18)S(18)AVK	9	2	681.286	-0.49371	94.1391	1.76679	0.0187052	9.74123	0.549469	0.056898	27.7557	1.30054	0.046696
Q96JM3	Chromosome alignment-maintaining phosphoprotein 1	CHAMP1	1	S	1.07778e-07	167.18	105.99	_KPGPSGPS(ph)ESPK_	KPGPSGPS(0.799)ES(0.201)PK	KPGPS(-56.78)GPS(6)ES(-6)PK	8	3	416.527	-1.5535	1.30999	1.92687	1.45014	6.52744	0.486231	0.071572
G3V599;Q59FD2;O15320	Cutaneous T-cell lymphoma-associated antigen 5	CTAGE5;CTAGE5	1	S	0.000315387	69.444	67.778	_AFLSPPTLLEGPLRLS(ph)PLLPGGGGR_	AFLSPPT(0.002)LLEGPLRLS(0.998)PLLPGGGGR	AFLS(-52.8)PPT(-27.77)LLEGPLRLS(27.77)PLLPGGGGR	16	3	865.807	0.67693	5.22209	0.540263	0.115017	5.44919	1.4593	0.280295							1.08455	1.18436	1.02228	0.872885	1.0382	1.13391
Q13153;B3KNX7;A8KAN3;B7Z3K0;E9PM17;H0YCM0	Serine/threonine-protein kinase PAK 1	PAK1;PAK1;PAK1;PAK1	1	S	7.33705e-12	177.38	167.89	_S(ph)VIEPLPVTPTR_	S(1)VIEPLPVTPTR	S(149.57)VIEPLPVT(-149.57)PT(-164.51)R	1	2	694.863	0.35553	1.8722	0.32218	0.156002	14.5283	6.16686	0.445549	1.02383	0.811706	0.930941	0.926058	0.955404	1.11498	0.959152	0.926006	1.01699	0.810884	1.10328	1.40439	0.835892	0.816779	0.950081	0.975939	1.31259	1.3868
B0I1T6;Q13459;M0R0P8;M0R300;Q4LE74	Unconventional myosin-IXb	MYO9B;MYO9B variant protein	1	S	1.75889e-07	165.64	163.64	_RTS(ph)FSTSDVSK_	RT(0.001)S(0.998)FS(0.001)TSDVSK	RT(-31.78)S(28.5)FS(-28.5)T(-34.69)S(-40.86)DVS(-96.62)K	3	2	647.787	0.40621	10.773	9.45389	0.874622	8.64116	10.573	1.23428	1.12568	0.84983	0.899326	1.02918	0.883728	1.00224	1.11194	0.968394	0.87094	1.02967	1.02388	1.04383	1.13198	1.00344	0.835924	14.6418	7.10898	0.482772
B4DHW9;Q9NVE7;E9PHT6;B4DZX1;H0YA26;H0YA31	Pantothenate kinase 4	PANK4;PANK4;PANK4;PANK4	1	T	0.000623781	138.55	127.32	_SGT(ph)FDLLEMDR_	S(0.04)GT(0.96)FDLLEMDR	S(-13.8)GT(13.8)FDLLEMDR	3	2	682.284	0.095754	2.1701	1.64112	0.972104	3.76096	5.19056	1.39216	0.64115	0.512096	0.821365				0.909844	0.711003	0.761966	1.09125	1.22798	1.07838	0.890705	0.876005	1.07622	1.18225	1.19624	1.12532
B4DHW9;Q9NVE7;E9PHT6;B4DZX1;H0YA26;H0YA31	Pantothenate kinase 4	PANK4;PANK4;PANK4;PANK4	1	S	0.000196218	128.59	89.484	_ARS(ph)GTFDLLEMDR_	ARS(1)GTFDLLEMDR	ARS(33.15)GT(-33.15)FDLLEMDR	3	2	795.853	-0.061497				3.61838	4.52075	1.29645							1.61398	1.86404	1.04099	0.708912	0.501014	0.78445	1.36427	1.33674	1.01543	0.99783	1.015	1.07327
J9JID7;Q03252	Lamin-B2	LMNB2	1;2	T	3.59376e-07	176.23	136.81	_AGGPAT(ph)PLS(ph)PTR_	AGGPAT(1)PLS(1)PTR	AGGPAT(87.47)PLS(38.53)PT(-38.53)R	6	2	642.773	0.49745	1.2608	1.35369	1.01162	4.09701	0.656622	0.161675	1.22064	1.1865	0.968654	0.854329	0.784224	0.974994	2.4403	1.36867	0.603522	0.865998	0.443142	0.509845				0.966867	0.710226	0.72541
P55011;Q53ZR1;B7ZM24;G3XAL9	Solute carrier family 12 member 2	SLC12A2;SLC12A2;SLC12A2;SLC12A2	1	T	5.66287e-07	162.79	150.76	_TFGHNT(ph)MDAVPR_	TFGHNT(1)MDAVPR	T(-73.7)FGHNT(73.7)MDAVPR	6	2	713.303	-0.070018	0.713752	0.19687	0.273111	5.93432	9.04311	1.47579	1.24166	1.54402	1.24958	0.696598	0.752605	1.1463	1.07155	1.22624	1.08646	0.808001	0.95382	1.25226	1.08171	1.00571	0.941668
Q5JSZ5	Protein PRRC2B	PRRC2B	1	S	1.36213e-27	197.1	130	_LKFS(ph)DDEEEEEVVK_	LKFS(1)DDEEEEEVVK	LKFS(130)DDEEEEEVVK	4	2	888.385	0.19211	5.16705	1.25669	0.242387	7.32464	1.28161	0.174204	1.39276	0.99672	0.7174	1.2687	0.916669	0.715546	1.05927	0.914203	0.74619	1.20701	1.03033	0.741157	1.33476	0.954898	0.775865	1.26547	0.966178	0.759169
O14523;Q6DHX1;E9PK05;Q9BTM2	C2 domain-containing protein 2-like	C2CD2L;C2CD2L;C2CD2L;C2CD2L	1	T	0.000981637	148.57	128.9	_RST(ph)LIISGVSK_	RS(0.004)T(0.996)LIISGVSK	RS(-23.96)T(23.96)LIIS(-66.22)GVS(-92.32)K	3	2	620.837	-0.081637				2.26589	0.783657	0.348869										0.580792	0.259329	0.435256	1.79885	2.86378	1.55925
J3KQV8;O43426;J3KPK1;B4E1Z3;Q1ZYQ4	Synaptojanin-1	SYNJ1;SYNJ1	1	S	2.09965e-11	171.26	171.26	_S(ph)SPNPFITGLTR_	S(0.5)S(0.5)PNPFITGLTR	S(0)S(0)PNPFIT(-138.33)GLT(-168.81)R	1	2	685.329	-0.069266	1.08603	0.824511	0.752739	3.16041	2.45705	0.742023	0.933837	0.824713	0.802859	1.13327	1.60824	1.32815	1.43179	1.00023	0.702916	1.3482	1.22968	0.88488	1.38299	1.06772	0.767508	1.58744	1.15346	0.816775
J3KQV8;O43426;J3KPK1;B4E1Z3;Q1ZYQ4	Synaptojanin-1	SYNJ1;SYNJ1	1	S	2.09965e-11	171.26	171.26	_S(ph)SPNPFITGLTR_	S(0.5)S(0.5)PNPFITGLTR	S(0)S(0)PNPFIT(-138.33)GLT(-168.81)R	2	2	685.329	-0.069266	1.08603	0.824511	0.752739	3.16041	2.45705	0.742023	0.933837	0.824713	0.802859	1.13327	1.60824	1.32815	1.43179	1.00023	0.702916	1.3482	1.22968	0.88488	1.38299	1.06772	0.767508	1.58744	1.15346	0.816775
Q5UIP0	Telomere-associated protein RIF1	RIF1	1	T	0.0152645	112.56	112.56	_LIAEQT(ph)LQENLIEK_	LIAEQT(1)LQENLIEK	LIAEQT(112.56)LQENLIEK	6	2	861.44	-0.34072				4.34062	2.14735	0.499021
Q8NDI1;A8K930;B3KM32	EH domain-binding protein 1	EHBP1;EHBP1	1	S	6.27965e-13	229.9	201.06	_KPS(ph)EDEVLNK_	KPS(1)EDEVLNK	KPS(201.06)EDEVLNK	3	2	619.787	0.6078	0.642939	0.421269	0.618001	3.24674	4.95614	1.50041	0.772627	0.766798	0.873051	0.704899	1.07756	1.42874	0.824744	0.890541	1.03389	0.814311	0.977891	1.1124	0.840908	0.876574	1.08067	0.744508	0.982845	1.34571
F5H604;B2RTR1;E7EW49;E7ERI8;E3W994;O75122;J3KR49;B4DM73;F5H3X0;E9PBA6;Q96F87;Q6N029	CLIP-associating protein 2	CLASP2;CLASP2;CLASP2;CLASP2;CLASP2;CLASP2;CLASP2;CLASP2;DKFZp686D11262	1	S	8.40675e-08	170.95	89.013	_S(ph)QEDM(ox)NEPLKR_	S(1)QEDMNEPLKR	S(89.01)QEDMNEPLKR	1	2	721.803	-0.66827	1.34624	1.36687	0.92716	9.59502	1.72429	0.181279	1.0136	1.10173	1.08686	23.7988	5.67699	0.237666	1.22212	1.17131	0.934949	1.17175	1.4711	1.25087				2.67671	7.2228	2.683
J3KQV8;O43426;J3KPK1;B4E1Z3	Synaptojanin-1	SYNJ1	1	S	0.00303043	96.82	89.301	_AS(ph)PTLDFTER_	AS(0.994)PT(0.006)LDFTER	AS(21.92)PT(-21.92)LDFT(-73.21)ER	2	2	608.766	0.1651	1.35158	1.10627	0.819295	2.84416	2.10649	0.799773	1.3766	1.48022	1.03205	0.879834	0.808505	0.992366	1.31427	1.29496	1.0113				1.52962	1.35675	0.906123
O14523;Q6DHX1;Q9BTM2	C2 domain-containing protein 2-like	C2CD2L;C2CD2L;C2CD2L	1	S	6.76632e-52	192.11	192.11	_EAGLS(ph)QSHDDLSNATATPSVR_	EAGLS(0.991)QS(0.009)HDDLSNATATPSVR	EAGLS(20.27)QS(-20.27)HDDLS(-88.39)NAT(-120.41)AT(-139.18)PS(-139.18)VR	5	2	1118.5	-0.074215				1.93718	1.47657	0.75458	0.918665	0.945701	0.996439	0.868034	0.90878	1.16758				1.18852	1.13531	0.942299	0.900391	0.867025	0.964678	1.08401	1.10645	1.10398
Q6R327	Rapamycin-insensitive companion of mTOR	RICTOR	1	T	0.000283562	143.98	141.54	_ILNSLT(ph)LPNKK_	ILNSLT(1)LPNKK	ILNS(-58.33)LT(58.33)LPNKK	6	2	660.868	-0.32872	0.785049	0.157589	0.226594	7.01265	10.9802	1.61605	0.940889	0.567824	0.670677	1.31056	1.75796	1.31227	1.33703	0.903705	0.675926	1.37037	1.25446	0.92911	1.28928	0.868332	0.697086
Q14160;H0YCG0	Protein scribble homolog	SCRIB;SCRIB	1	S	0.000123326	162.48	68.893	_MKS(ph)LEQDALR_	MKS(1)LEQDALR	MKS(68.89)LEQDALR	3	3	424.2	-0.0069123	4.01027	0.989222	0.236993	6.57046	3.76268	0.58713	2.05408	2.08101	1.02056	0.737907	0.535684	0.702908	1.31004	1.40929	1.12455	0.793189	0.712644	1.00732	1.27636	1.38824	1.08195	1.45218	7.46644	5.11236
O75995;B2RBY7;B4DKQ0	SAM and SH3 domain-containing protein 3	SASH3;SASH3	1	S	0.00629756	104.43	89.266	_AVIS(ph)RTMNR_	AVIS(1)RTMNR	AVIS(35.7)RT(-35.7)MNR	4	2	564.273	-0.3638	1.26604	0.140327	0.11425	13.61	11.5292	0.820245	1.70177	1.37258	0.819477	0.915381	0.687452	0.748361				0.917223	0.648078	0.713225	1.70035	1.2923	0.75436
O75995;B2RBY7;B4DKQ0	SAM and SH3 domain-containing protein 3	SASH3;SASH3	1	T	0.00629756	104.43	87.184	_AVISRT(ph)MNR_	AVIS(0.15)RT(0.85)MNR	AVIS(-7.53)RT(7.53)MNR	6	2	564.273	-0.33898				13.5164	10.8483	0.813547				0.915381	0.687452	0.748361	1.65859	1.4569	0.85674	0.917223	0.648078	0.713225	1.70035	1.2923	0.75436
Q9NRA8;B1AKL4;B4DR76;B0QYZ7	Eukaryotic translation initiation factor 4E transporter	EIF4ENIF1;EIF4ENIF1;EIF4ENIF1;EIF4ENIF1	1	S	0.000114022	138.63	128.08	_AAS(ph)ADYLRPR_	AAS(1)ADYLRPR	AAS(85.75)ADY(-85.75)LRPR	3	2	600.282	-0.038808	1.33597	0.388966	0.30606	4.58949	3.09308	0.666569	1.02365	0.933591	0.919072	0.915007	0.971665	1.05392	1.39916	1.07581	0.723144	2.57278	1.19291	0.465158	1.54122	1.00173	0.638754
Q96RT1;Q1RMC9	Protein LAP2	ERBB2IP;ERBB2IP	1	S	3.48368e-08	188.12	126.09	_TM(ox)S(ph)VSDFNYSR_	TMS(1)VSDFNYSR	T(-45.18)MS(45.18)VS(-47.68)DFNY(-92.22)S(-82.79)R	3	2	701.771	-0.25605	0.924673	0.249206	0.261875	6.36499	6.94617	1.1743	1.04625	0.685	0.693876	1.30973	1.39925	1.01863	1.01798	0.839585	0.818312	1.26736	1.29161	0.96668	1.07947	0.809504	0.74929	1.13921	1.25461	1.07473
Q9NW75;A8K5C3;Q6PIX0	G patch domain-containing protein 2	GPATCH2;GPATC2	1	T	0.00764281	93.348	93.348	_GGFAET(ph)GDHSR_	GGFAET(0.999)GDHS(0.001)R	GGFAET(29.12)GDHS(-29.12)R	6	2	607.235	-0.33598				3.22848	3.54466	1.00824
J3KPT4;Q9H4I3;Q6XYC5	TraB domain-containing protein	TRABD;TRABD	1	S	0.00550527	123.79	123.79	_MDES(ph)TLLR_	MDES(0.907)T(0.093)LLR	MDES(9.87)T(-9.87)LLR	4	2	522.725	-0.41551				2.99509	5.1482	1.73393										3.16214	5.29784	1.68787	0.5045	0.233456	0.442108
J3KQV8;O43426;J3KPK1;C9JFZ1;B9EGN3;B4E1Z3;Q1ZYQ4;B4DIP0;H7BZC2;H7BZ56;H7C3R5	Synaptojanin-1	SYNJ1;SYNJ1;SYNJ1;SYNJ1;SYNJ1;SYNJ1;SYNJ1	1	T	4.14565e-12	172.57	136.34	_ASAGRLT(ph)PESQSK_	ASAGRLT(1)PESQSK	AS(-42.92)AGRLT(42.92)PES(-45.78)QS(-45.78)K	7	2	706.332	0.10225	1.29849	1.18427	0.818055	2.39539	1.68161	0.667296	1.46649	1.59852	1.12199				1.23954	1.14782	0.944922	0.924159	0.641672	0.757643	1.41362	1.26382	0.838765	1.08406	0.840555	0.761295
Q9H1K1;B3KQ30;B4DNC9;F5H5N2;F5H672	Iron-sulfur cluster assembly enzyme ISCU, mitochondrial	ISCU;ISCU;ISCU;ISCU;ISCU	1	S	0.00480706	155.48	106.67	_RAAS(ph)ALLLR_	RAAS(1)ALLLR	RAAS(106.67)ALLLR	4	2	525.795	0.027012	1.01191	0.809022	0.781713	2.97281	2.78563	0.953324	1.11315	1.04387	0.894686	1.04678	0.979685	0.927221	1.03258	1.00357	0.977433	1.07223	0.983764	0.97578	1.03155	0.908574	0.904062	0.949845	0.864084	0.907734
Q9BXS6;A8K4B4;E9PB35	Nucleolar and spindle-associated protein 1	NUSAP1;NUSAP1	1	T	0.000213516	115.1	107.07	_SAHVTVSGGT(ph)PK_	SAHVT(0.004)VS(0.15)GGT(0.846)PK	S(-83.24)AHVT(-23.38)VS(-7.51)GGT(7.51)PK	10	2	610.787	-1.0177	0.686016	0.603816	0.752011	2.98843	3.89383	1.3645	0.805083	0.653884	0.89393
Q8N573;E5RII8	Oxidation resistance protein 1	OXR1;OXR1	1	S	0.00975724	106.62	70.977	_RMS(ph)FQKPK_	RMS(1)FQKPK	RMS(70.98)FQKPK	3	3	367.847	-0.25353				2.9045	3.69523	1.3924	1.50605	1.896	1.27391				1.22695	1.7337	1.47091	0.630287	0.497202	0.785039	1.23383	1.52545	1.2755
B7Z5A5;P42331;Q53R16;H7C4P1;B7Z4C4;C9JB56	Rho GTPase-activating protein 25	ARHGAP25;KIAA0053;ARHGAP25;ARHGAP25	1	S	0.00914419	117.52	101.97	_TMS(ph)QDLR_	TMS(1)QDLR	T(-62.13)MS(62.13)QDLR	3	2	465.691	0.30509	0.930845	0.206954	0.213258	8.80981	11.2601	1.17318	1.06882	0.73557	0.711195	1.42622	1.55265	1.04868				1.17322	1.53698	1.31006	0.923102	0.694973	0.730291	1.14599	1.39569	1.15843
Q8NDI1;A8K930	EH domain-binding protein 1	EHBP1	1;2	S	2.3742e-05	136.46	76.78	_DLSTS(ph)PKPSPIPSPVLGR_	DLS(0.06)T(0.06)S(0.878)PKPS(0.001)PIPSPVLGR	DLS(-11.62)T(-11.62)S(11.62)PKPS(-29.81)PIPS(-37.27)PVLGR	5	2	964.498	0.2942	1.25012	1.06299	0.880589	2.36058	1.9763	0.816679	1.11988	1.15062	0.988616	0.68776	0.304197	0.445416	1.18405	1.18646	0.941316
Q9C0D5;B9EK39	Protein TANC1	TANC1;TANC1	1	S	8.53588e-05	130.21	81.428	_GVSMSLPS(ph)SPLLPR_	GVSMSLPS(0.887)S(0.112)PLLPR	GVS(-36.86)MS(-36.86)LPS(8.98)S(-8.98)PLLPR	8	2	760.881	0.81805	0.976972	0.517517	0.534436	3.57413	2.60408	0.695262				2.09538	3.05762	1.39921				1.8732	2.84996	1.54646	0.711033	0.502913	0.670288
Q9C0D5;B9EK39	Protein TANC1	TANC1;TANC1	1	S	0.000183377	119.65	80.469	_GVSMSLPSS(ph)PLLPR_	GVSMSLPS(0.094)S(0.906)PLLPR	GVS(-53.14)MS(-47.65)LPS(-9.85)S(9.85)PLLPR	9	2	760.881	0.1265				3.57413	2.60408	0.695262	0.687896	0.399378	0.587375	1.95475	3.33458	1.67395	0.564802	0.442938	0.795999	1.94289	2.83156	1.45197	0.711033	0.502913	0.670288
Q6FGM0;Q99961;Q9UQD4;Q9BWP4	Endophilin-A2	SH3GL1;SH3GL1;SH3GL1	1	S	0.0046824	177.06	159.4	_IAASSS(ph)FR_	IAASS(0.111)S(0.889)FR	IAAS(-36.05)S(-9.05)S(9.05)FR	6	2	459.708	0.89371	1.54946	0.382994	0.242852	7.83352	5.26391	0.689096	1.327	1.08138	0.808956	1.20002	1.14373	0.963327				1.175	1.36462	1.25029	0.755437	0.747662	0.922781	1.18335	1.42187	1.21967
M1J557			1	S	7.91608e-05	85.157	55.705	_S(ph)LTQPITTEEVVIAATLQASAHQK_	S(0.818)LT(0.18)QPIT(0.002)T(0.001)EEVVIAATLQASAHQK	S(6.58)LT(-6.58)QPIT(-26.55)T(-31.29)EEVVIAAT(-44.47)LQAS(-44.82)AHQK	1	3	872.781	0.064206				2.97606	2.81694	0.977781	1.10207	1.19098	1.06248				0.749363	0.698349	0.931962	0.895474	2.11335	1.9944				0.866879	0.829427	0.758154
M1J557			1	T	7.50564e-05	90.712	76.78	_SLT(ph)QPITTEEVVIAATLQASAHQK_	S(0.046)LT(0.953)QPIT(0.001)TEEVVIAATLQASAHQK	S(-13.17)LT(13.17)QPIT(-29.81)T(-35.33)EEVVIAAT(-62.2)LQAS(-70.52)AHQK	3	3	872.781	0.24748				2.97606	2.81694	0.977781	1.00136	1.02868	1.03766	0.914941	0.795792	0.896118	1.08918	1.14158	1.0819	0.869787	0.812142	0.85227
Q9NRA8;B1AKL4;B4DR76	Eukaryotic translation initiation factor 4E transporter	EIF4ENIF1;EIF4ENIF1;EIF4ENIF1	1	T	4.41489e-36	196.11	79.97	_PGT(ph)PLHLAMVQQQLQR_	PGT(1)PLHLAMVQQQLQR	PGT(79.97)PLHLAMVQQQLQR	3	2	948.979	0.1187	1.98701	0.38602	0.251344	3.90949	1.67056	0.49863				1.31447	1.10971	0.95742	1.10026	1.03178	0.929596	1.08281	0.900624	0.874519
Q27J81	Inverted formin-2	INF2	1	S	2.54182e-07	144.82	144.82	_SFSEDAVTDSS(ph)GSGTLPR_	SFSEDAVT(0.003)DS(0.248)S(0.7)GS(0.049)GTLPR	S(-62.56)FS(-62.56)EDAVT(-24.26)DS(-4.5)S(4.5)GS(-11.58)GT(-38.83)LPR	11	2	946.899	0.42773				6.03806	5.59571	0.934838	0.704693	0.458033	0.526436
Q59GF1;P04920;Q9UEY6;Q9UEY5;Q9UEY4;Q99654;J3KNG9;Q8TAG3;Q6PJY3	Anion exchange protein 2	SLC4A2;SLC4A2;SLC4A2;SLC4A2;SLC4A2;SLC4A2;SLC4A2	1	S	1.23284e-07	147.09	147.09	_IGS(ph)MTGAEQALLPR_	IGS(1)MTGAEQALLPR	IGS(45.19)MT(-45.19)GAEQALLPR	3	2	762.368	0.0988	2.13283	0.543721	0.261418	3.89688	2.02756	0.728333	1.30618	1.13329	0.843323	0.952555	0.659403	0.7156	1.48396	1.43999	1.01552	0.944804	0.550951	0.578898	1.51008	1.59991	1.08335	0.810196	0.733802	0.89946
Q86WJ2;Q68DT8;Q15262;E9PGC5;B7ZMG0;Q5TG12;F5GXI4;H0Y6P5;H0Y6V4	Receptor-type tyrosine-protein phosphatase kappa	PTPRK;DKFZp686C2268;PTPRK;PTPRK;PTPRK;PTPRK;PTPRK;PTPRK;PTPRK	1;2	S	1.97772e-27	178.03	164.18	_YLCEGTES(ph)PYQTGQLHPAIR_	YLCEGTES(1)PYQTGQLHPAIR	Y(-82.67)LCEGT(-34.97)ES(34.97)PY(-96.53)QT(-62.28)GQLHPAIR	8	2	1200.54	0.45417				2.78737	1.6059	0.544509	0.797958	0.939758	1.23658				1.01405	1.25802	1.24857	0.813998	1.20925	1.41551	1.13248	1.16168	1.0239	0.794161	1.18059	1.43121
Q99547;H3BNT4;Q53HB4;H3BSB3	M-phase phosphoprotein 6	MPHOSPH6;MPHOSPH6;MPHOSPH6	1	T	0.00304703	113.76	98.507	_RYETLVGT(ph)IGKK_	RYETLVGT(1)IGKK	RY(-88.97)ET(-67.42)LVGT(67.42)IGKK	8	3	482.257	-0.015055				1.44246	0.832322	0.608804				0.693571	1.44151	2.07076	1.54469	1.19049	0.992421	0.63925	0.455532	0.763661	1.62638	2.33853	1.43685
O94804	Serine/threonine-protein kinase 10	STK10	1	S	0.0040686	122.39	122.39	_SRPVS(ph)MDAR_	SRPVS(1)MDAR	S(-79.55)RPVS(79.55)MDAR	5	2	549.742	-1.959	1.98249	0.49208	0.227826	6.63683	3.41812	0.50688	1.23338	1.08267	0.872997				1.23289	1.09011	0.834371	0.905294	0.759079	0.853516	1.24176	1.07392	0.845451	0.835406	0.676519	0.751031
Q8WXE0	Caskin-2	CASKIN2	1	S	2.65378e-99	235.76	118.32	_S(ph)GEQIFTQDVRPEQLLEGK_	S(1)GEQIFTQDVRPEQLLEGK	S(80.5)GEQIFT(-80.5)QDVRPEQLLEGK	1	3	752.03	0.29619	0.5895	0.325621	0.545509	5.11577	8.81855	1.6931	0.688424	1.00805	1.47489	0.84484	1.10202	1.25575	1.19221	1.04165	0.8626	1.01063	1.15743	1.10048	1.01523	0.754881	0.703103
Q8N163;B3KTJ9;H0YB24;G3V119;E2PSM9	DBIRD complex subunit KIAA1967	KIAA1967;KIAA1967;KIAA1967	1	S	2.90782e-38	242.41	156.57	_PLSS(ph)GGEEEEKPR_	PLS(0.001)S(0.999)GGEEEEKPR	PLS(-32.38)S(32.38)GGEEEEKPR	4	2	747.827	0.18497	0.794783	0.841756	1.09159	2.76169	3.52858	1.28887	0.894961	0.849886	0.938549				1.64782	0.815582	0.494965	0.863263	1.04188	1.20247	0.853454	0.760906	0.889242	2.94957	4.11109	1.08998
Q9H3K3;O60238;Q6IBV1;B4DTN1;H0YBC7;B0AZS9	BCL2/adenovirus E1B 19 kDa protein-interacting protein 3-like	BNIP3L;BNIP3L;BNIP3L;BNIP3L	1	S	0.0110402	113.63	110.38	_RS(ph)VSLSMR_	RS(0.999)VSLS(0.001)MR	RS(31.18)VS(-34.24)LS(-31.18)MR	2	2	508.241	-0.36335				1.1888	1.67399	1.44098				0.129512	0.129333	1.04362				0.538217	0.445114	0.824002	1.49736	1.70034	1.17032
O94804	Serine/threonine-protein kinase 10	STK10	1;2	S	5.42616e-85	235.92	217.73	_ASQSRPNS(ph)SALETLGGEK_	ASQSRPNS(0.996)S(0.004)ALETLGGEK	AS(-78.45)QS(-70.33)RPNS(24.03)S(-24.03)ALET(-62.03)LGGEK	8	2	956.444	0.21149	1.46238	0.576663	0.388989	6.50362	5.24461	0.837123	1.17042	1.17215	0.983653	0.834212	1.0782	1.28769	1.18626	1.11621	0.984589	0.819584	0.892179	0.963476	1.20422	1.16208	0.945178	0.916107	0.850847	0.962727
O94804	Serine/threonine-protein kinase 10	STK10	1;2	S	1.75228e-44	196.62	179.17	_ASQSRPNSS(ph)ALETLGGEK_	ASQSRPNS(0.025)S(0.975)ALETLGGEK	AS(-55.1)QS(-55.1)RPNS(-15.99)S(15.99)ALET(-46.81)LGGEK	9	2	956.444	-0.30552	1.31071	0.442004	0.360085	6.50362	5.24461	0.837123	1.86674	1.64046	0.883733	0.807682	1.08177	1.33443	1.13359	1.02219	0.905423				1.34117	1.02259	0.954594
Q86YV0;Q9H7J2;M0QX12	RAS protein activator like-3	RASAL3;FLJ00087	1	S	0.000104702	157.68	134.81	_PKGS(ph)LSMGPAPR_	PKGS(1)LSMGPAPR	PKGS(43.15)LS(-43.15)MGPAPR	4	2	639.307	-1.0175	0.756245	0.350259	0.465099	5.33787	6.66113	1.21699	0.843234	0.85852	1.0096	0.807227	0.912306	1.13096	0.854172	0.932588	1.06967	0.812169	1.06655	1.07971	0.899618	1.03231	1.13978	0.790621	2.73083	3.43442
Q14160	Protein scribble homolog	SCRIB	1	T	0.00504983	117.7	105.17	_RAT(ph)PHPSELK_	RAT(1)PHPSELK	RAT(57.98)PHPS(-57.98)ELK	3	2	608.298	0.047748	0.668703	0.4882	0.727098	4.95316	8.12836	1.65534	1.03517	0.911782	0.852118				0.918294	0.765363	0.830089	1.14038	1.24074	1.08008	0.903871	0.77432	0.860661
Q8NDI1;A8K930;B5MC86	EH domain-binding protein 1	EHBP1;EHBP1	1	S	3.12219e-17	119.41	56.563	_DS(ph)PPQSTKR_	DS(0.996)PPQS(0.002)T(0.002)KR	DS(27.02)PPQS(-27.02)T(-27.02)KR	2	2	548.245	0.0016407	0.846569	0.685597	0.816815	2.00526	1.88847	0.949954	0.487511	0.51403	1.06679	0.92806	0.999075	0.958971	0.782013	0.728877	0.922609	0.953537	0.982944	0.938573				0.910507	0.997079	1.08888
O00267;B4DZJ7;B4E0Q4;B4DJK4	Transcription elongation factor SPT5	SUPT5H;SUPT5H;SUPT5H	1	S	0.0026778	83.499	83.418	_TPHYGS(ph)QTPLHDGSR_	T(0.007)PHY(0.011)GS(0.643)QT(0.339)PLHDGSR	T(-19.5)PHY(-17.61)GS(2.78)QT(-2.78)PLHDGS(-58.22)R	6	3	578.253	-0.52179				3.66186	3.31903	0.88475							0.953613	1.00221	1.0881
Q8NDI1;A8K930	EH domain-binding protein 1	EHBP1	1	S	1.45077e-05	155.57	93.823	_KAPAPPVLS(ph)PK_	KAPAPPVLS(1)PK	KAPAPPVLS(93.82)PK	9	2	592.826	0.18392	0.976849	0.931098	0.944518	1.98987	1.81362	1.00832	1.14784	1.229	1.07726	0.713574	0.759634	1.0403	1.30853	1.4657	1.08731	0.632594	0.578325	0.889021	1.38717	1.50277	1.07661
A8K140;Q7Z3C6;B4DYN3;H7C152	Autophagy-related protein 9A	ATG9A;ATG9A	1	S	5.32003e-65	201.61	150.69	_HPEPVPEEGS(ph)EDELPPQVHKV_	HPEPVPEEGS(1)EDELPPQVHKV	HPEPVPEEGS(150.69)EDELPPQVHKV	10	3	810.372	0.13678	1.02563	1.13756	0.987447	1.06162	1.09662	1.01937	1.06106	1.07857	1.08217	0.681201	0.744078	1.06415	1.03802	0.968053	0.959346	0.882441	0.810879	0.9451	1.00924	1.05579	1.02346	0.888923	0.825625	0.965841
Q13136;Q59FZ5;H0YDW2;H0YD72	Liprin-alpha-1	PPFIA1;PPFIA1;PPFIA1	1	S	4.44737e-05	152	152	_GALHTVS(ph)HEDIR_	GALHTVS(1)HEDIR	GALHT(-46.81)VS(46.81)HEDIR	7	2	707.827	0.065494	1.61764	0.419377	0.25838	6.99408	4.16172	0.628534	0.962294	0.893673	0.899164	1.01427	1.19099	1.16586	0.934357	0.841344	0.868179	1.00931	1.22051	1.2178	0.928291	0.883565	0.999554	0.986272	1.33771	1.26144
Q6R327	Rapamycin-insensitive companion of mTOR	RICTOR	1	T	0.000434533	129.37	129.37	_DAFGYAT(ph)LKR_	DAFGYAT(1)LKR	DAFGY(-63.18)AT(63.18)LKR	7	2	611.287	-0.20728	0.91998	0.253741	0.26771	4.77631	4.80933	1.01555							1.17025	1.01487	0.876574	1.34737	1.27067	0.956158	1.13961	0.860204	0.750738
Q92608;E7ERW7;B3KXW9;Q5XG91;B3KY14	Dedicator of cytokinesis protein 2	DOCK2;DOCK2;DOCK2;DOCK2	1	S	8.7861e-28	201.18	171.29	_LS(ph)QTFLQLSDGDKK_	LS(1)QTFLQLSDGDKK	LS(33.24)QT(-33.24)FLQLS(-75.33)DGDKK	2	2	830.403	0.39563	1.35548	0.569581	0.406331	4.7514	2.69437	0.598051	0.96071	0.884254	0.945994	0.955436	0.999031	0.955423	0.930994	0.945356	0.989548	0.918195	0.984895	1.17291	0.900931	0.967801	0.915148	1.10788	1.00299	0.951501
B0I1T6;Q13459;M0R0P8;M0R300;Q8WVD2	Unconventional myosin-IXb	MYO9B;MYO9B	1	S	0.00583433	111.94	86.313	_RPS(ph)SFVTVR_	RPS(0.989)S(0.005)FVT(0.005)VR	RPS(22.59)S(-22.59)FVT(-22.84)VR	3	2	564.782	-0.010738				3.90794	2.93426	0.75739				0.681396	0.59361	0.893057	1.35807	1.66464	1.02984	0.677409	0.577682	0.84455
Q86YV0;Q9H7J2;M0QX12	RAS protein activator like-3	RASAL3;FLJ00087	1	S	0.000337319	113.47	85.731	_DS(ph)ASLPR_	DS(0.998)AS(0.002)LPR	DS(26.75)AS(-26.75)LPR	2	2	413.179	0.18754				4.93397	4.43249	0.887155	1.06655	1.37852	1.37583	0.495475	0.412052	0.827291	1.14638	1.46536	1.36121	0.554183	0.398701	0.716817	1.11193	1.70523	1.5641
A8K9K0;Q8TF76;A0PJ70	Serine/threonine-protein kinase haspin	GSG2;GSG2	1	S	3.50184e-05	135.49	135.49	_DSGRLS(ph)PDLSVCGQPR_	DSGRLS(1)PDLSVCGQPR	DS(-51.83)GRLS(51.83)PDLS(-67.91)VCGQPR	6	2	912.409	-0.79998	0.525967	1.05613	1.90283	2.09778	4.63228	1.88033	0.48748	0.252252	0.546156				0.557108	0.272286	0.493495	0.101514	0.160429	1.57461	0.632899	1.25382	1.97582	2.05949	3.48912	1.59507
B4E273;P53367;B7ZA10	Arfaptin-1	ARFIP1;ARFIP1	1	S	0.00379337	134.57	103.08	_KWS(ph)LNTYK_	KWS(1)LNTYK	KWS(42.98)LNT(-42.98)Y(-76.7)K	3	2	560.265	0.57127	0.435509	0.406036	0.9432	6.40792	5.6178	0.884344	0.925179	1.75993	1.7632	0.627637	0.734273	1.13774	1.85296	1.72672	0.892802	1.26189	0.709208	0.583401	1.90538	1.20385	0.62789
J3KP19;O43166;A6H8W6	Signal-induced proliferation-associated 1-like protein 1	SIPA1L1;SIPA1L1	1	S	2.15898e-08	186.77	186.77	_SKS(ph)ETGDSSIFR_	S(0.002)KS(0.998)ETGDSSIFR	S(-27.6)KS(27.6)ET(-67.23)GDS(-114.45)S(-115.26)IFR	3	2	697.303	0.049451	1.30783	0.667146	0.489934	2.77028	2.89544	1.10783	0.388406	0.361596	0.927758	0.843099	2.10808	2.49117	1.0917	1.16983	1.07294	0.882655	0.853125	1.07165	1.00033	0.948021	0.97387
Q8IV53;B3KP66	DENN domain-containing protein 1C	DENND1C;DENND1C	1	S	0.000942315	90.379	90.379	_SAGS(ph)LRPSQSLDCCHR_	S(0.022)AGS(0.978)LRPSQSLDCCHR	S(-16.46)AGS(16.46)LRPS(-37.57)QS(-59.29)LDCCHR	4	3	637.605	0.11359				7.3282	2.95421	0.393056
Q7Z6I6	Rho GTPase-activating protein 30	ARHGAP30	1	S	5.64896e-05	88.551	66.853	_SRLS(ph)LPPREPQVPDPLLSSQR_	S(0.009)RLS(0.991)LPPREPQVPDPLLSSQR	S(-20.45)RLS(20.45)LPPREPQVPDPLLS(-51.13)S(-51.13)QR	4	3	818.095	-0.19155	1.54699	0.371138	0.248617	4.32963	2.79635	0.65176	1.13386	1.06596	0.99536	0.659521	0.639506	0.928313	1.25616	1.16359	0.968193	0.640601	0.626644	0.977912	1.01206	1.05289	1.01421	0.572314	0.53694	0.902236
Q9Y6D6;Q59FY5;E5RIF2;E5RHL7;B3KMS9	Brefeldin A-inhibited guanine nucleotide-exchange protein 1	ARFGEF1;ARFGEF1;ARFGEF1	1	S	3.20097e-12	217.91	131.06	_S(ph)VDIHDSIQPR_	S(1)VDIHDSIQPR	S(93.47)VDIHDS(-93.47)IQPR	1	2	673.809	0.6574	1.04392	0.364615	0.348787	6.59158	6.92483	1.05982	1.08529	0.901971	0.77475	1.12819	1.35617	1.15942	0.949887	0.843613	0.888125	0.499036	0.565846	1.12972	0.93637	0.72487	0.92735	1.2365	1.06651	0.857996
Q15762;J3QR77	CD226 antigen	CD226	1	T	1.69336e-14	203.27	203.27	_EDIYVNYPT(ph)FSR_	EDIYVNYPT(1)FSR	EDIY(-159.67)VNY(-98.24)PT(52.94)FS(-52.94)R	9	2	792.343	0.69978	0.59218	0.0858603	0.144502	4.40452	6.78155	1.46615				1.68669	1.48166	0.851312	1.23299	0.534812	0.432399	2.09052	1.93887	0.758729	1.34423	0.521215	0.402212	2.14103	1.57459	0.875113
Q9C0C2;B3KXS7	182 kDa tankyrase-1-binding protein	TNKS1BP1	1	S	5.68958e-05	190.37	161.48	_RDS(ph)LGTYSSR_	RDS(1)LGTYSSR	RDS(53.95)LGT(-53.95)Y(-124.79)S(-83.83)S(-92.13)R	3	2	611.267	-0.20422	0.847565	0.375768	0.467338	5.48532	5.06134	0.945116	0.766776	0.578701	0.755274	0.972135	1.36567	1.19553	0.841855	0.779776	0.952247	0.931804	1.10235	1.19474	0.826256	0.726405	0.879938	0.96525	1.0736	1.08893
Q9C0C2;B3KXS7	182 kDa tankyrase-1-binding protein	TNKS1BP1	1	S	5.56417e-25	149.32	149.32	_SFGTRPLS(ph)SGFSPEEAQQQDEEFEK_	S(0.003)FGT(0.003)RPLS(0.847)S(0.11)GFS(0.036)PEEAQQQDEEFEK	S(-24.21)FGT(-24.21)RPLS(8.87)S(-8.87)GFS(-13.68)PEEAQQQDEEFEK	8	3	970.754	-0.46346				5.42908	4.10059	0.761907	0.741229	0.704174	0.831022	0.987142	1.11867	1.17539										1.31139	1.18914	0.951866
Q13136;Q59FZ5	Liprin-alpha-1	PPFIA1	1	T	5.34525e-08	192.46	176.4	_VQT(ph)LNEQDWER_	VQT(1)LNEQDWER	VQT(176.4)LNEQDWER	3	2	749.322	0.26874	7.19267	0.363856	0.0504169	6.33087	5.51839	0.879282	1.3155	1.01147	0.796439	0.818604	0.926584	1.10748	1.34861	1.17835	0.871785	0.918096	1.62072	1.75877	1.3543	1.0189	0.740153	0.90603	0.989638	1.03413
Q9P1Y6;B7ZM66;F8WEF5;B7ZM65;E9PJ24	PHD and RING finger domain-containing protein 1	PHRF1;PHRF1;PHRF1;PHRF1;PHRF1	1	T	2.12958e-08	160.3	129.07	_VQEAARPEEVVSQT(ph)PLLR_	VQEAARPEEVVS(0.004)QT(0.996)PLLR	VQEAARPEEVVS(-23.84)QT(23.84)PLLR	14	2	1051.54	0.34567	6.67338	3.12375	0.466517	2.95471	2.06209	0.704002	5.41454	2.49701	0.459579	1.84049	0.79859	0.432306				2.7275	0.88553	0.323486
Q96RT1;Q1RMC9	Protein LAP2	ERBB2IP;ERBB2IP	1	S	6.58712e-05	151.56	147.1	_VGS(ph)EHSLLDPPGK_	VGS(1)EHSLLDPPGK	VGS(62.34)EHS(-62.34)LLDPPGK	3	2	708.332	-0.016642	0.807517	0.276575	0.3474	4.2891	4.18885	0.985793	0.80209	0.621254	0.768708	1.27036	1.46667	1.1704	0.768397	0.681155	0.873081	1.2021	1.32563	1.113	0.764127	0.650979	0.852527	1.0058	1.2573	1.21051
Q12912;B4DZV0;F5H006;F8W9L6	Lymphoid-restricted membrane protein;Processed lymphoid-restricted membrane protein	LRMP;LRMP;LRMP	1	T	0.00877153	139.46	139.46	_RVT(ph)IASLPR_	RVT(1)IASLPR	RVT(53.65)IAS(-53.65)LPR	3	2	546.8	-0.049594	0.447432	0.41402	0.976986	1.70688	7.31153	4.082				1.05309	0.55428	0.543511				1.09289	0.552614	0.5038
Q14684	Ribosomal RNA processing protein 1 homolog B	RRP1B	2;3	T	2.02384e-10	111.24	106.11	_VAFDPEQKPLHGVLKT(ph)PTS(ph)SPASSPLVAK_	VAFDPEQKPLHGVLKT(0.999)PT(0.089)S(0.455)S(0.455)PAS(0.001)SPLVAK	VAFDPEQKPLHGVLKT(31.99)PT(-7.12)S(0)S(0)PAS(-25.3)S(-30.59)PLVAK	16	3	1054.53	-0.17543	1.85896	0.981317	0.573878	2.11248	1.01643	0.518975	2.09063	1.8627	0.824818	0.792122	0.426749	0.544806	1.58246	1.42354	0.910382	0.754502	0.391985	0.518704	1.56767	1.52806	1.00306
F5H527;Q76I76;B4DK64;B3KRE8	Protein phosphatase Slingshot homolog 2	SSH2;SSH2	1	T	1.8832e-06	106.63	101.6	_AQT(ph)PENKPGHMEQDEDSCTAQPELAK_	AQT(1)PENKPGHMEQDEDSCTAQPELAK	AQT(78.68)PENKPGHMEQDEDS(-78.68)CT(-86.21)AQPELAK	3	3	997.755	-0.57513				3.41546	2.22445	0.656976	0.759268	0.598548	0.781279				0.700287	0.752085	1.04482	2.00105	1.18535	0.590183	0.743929	0.981954	0.916151
B9A6J6;Q86TI0;C9JIE2;B4E0Y2	TBC1 domain family member 1	TBC1D1;TBC1D1;TBC1D1	1	S	0.00289506	136.96	73.887	_S(ph)FSQPGLR_	S(0.978)FS(0.022)QPGLR	S(16.54)FS(-16.54)QPGLR	1	2	486.221	-0.57156	2.32526	0.244583	0.0991089	5.46087	3.60869	0.590164	1.36231	1.11064	0.726517										1.13096	1.76611	1.51006
Q96ST2;B4DGM5;B4DL52;B4DJ84	Protein IWS1 homolog	IWS1;IWS1	1;2	S	3.7219e-38	201.27	135.54	_KAAVLS(ph)DS(ph)EDEEKASAK_	KAAVLS(1)DS(1)EDEEKASAK	KAAVLS(81.3)DS(67.66)EDEEKAS(-67.66)AK	6	2	969.411	0.23975	1.12885	2.32128	2.04944	2.90017	0.432869	0.150558	1.027	0.947271	0.872889	0.893245	0.941699	1.05036	0.856065	0.778244	0.904184	1.13713	14.4657	12.6747	0.991122	0.878961	0.920887	0.987463	1.24802	1.35714
F8VVT9;Q99490;J3KNM6;B3KVD5	Arf-GAP with GTPase, ANK repeat and PH domain-containing protein 2	AGAP2;AGAP2	1	S	1.46961e-24	180.04	179.41	_AEAAAVAGLSTPGS(ph)LHR_	AEAAAVAGLSTPGS(1)LHR	AEAAAVAGLS(-46.25)T(-37.58)PGS(37.58)LHR	14	2	844.412	-0.081244	0.70716	0.185557	0.272708	5.11832	4.95067	1.04145	0.772866	0.484327	0.5802	1.32907	1.74461	1.33819	0.992386	0.753163	0.748218	1.3971	1.54513	1.18031	1.05465	0.823827	0.781771	1.06919	1.35772	1.19437
Q9UBF8	Phosphatidylinositol 4-kinase beta	PI4KB	1	S	3.96761e-36	191.64	185.09	_S(ph)KSDATASISLSSNLKR_	S(0.987)KS(0.013)DATASISLSSNLKR	S(18.82)KS(-18.82)DAT(-68.7)AS(-112.95)IS(-137.94)LS(-149.56)S(-150.48)NLKR	1	2	922.959	0.52515	0.850276	0.705629	0.805734	2.65981	3.19357	1.18441	0.957137	0.943739	0.940545	1.23371	1.11883	1.05032				1.26323	1.10445	0.99098
A8K9B1;P16150;C9JUK7	Leukosialin	SPN;SPN;SPN	1;2	T	7.39209e-65	251.24	227.06	_RPT(ph)LTTFFGR_	RPT(1)LTTFFGR	RPT(85.69)LT(-85.69)T(-88.17)FFGR	3	2	638.316	-0.27902	0.644633	0.12693	0.196862	3.62016	5.30842	1.4716	0.761744	0.503428	0.649906	1.24189	1.57627	1.23763	0.743482	0.500857	0.709396	1.28524	1.5317	1.20254	0.713363	0.515207	0.73876	1.27561	1.47549	1.16012
Q13625;Q05BL1;B4DH76;B7Z9Y8;B4DI25;H0Y847	Apoptosis-stimulating of p53 protein 2	TP53BP2;TP53BP2;TP53BP2	1	S	1.09482e-13	122.53	103.14	_VRPFS(ph)M(ox)FDAVDQSNAPPSFGTLR_	VRPFS(1)MFDAVDQSNAPPSFGTLR	VRPFS(76.42)MFDAVDQS(-76.42)NAPPS(-93.57)FGT(-98.59)LR	5	3	879.072	-0.10921	1.59618	0.866906	0.525347	5.8835	3.49287	0.58327				0.802376	0.743373	0.813331	1.11325	1.29984	0.88959	0.959468	0.78018	0.844804	1.52697	1.07159	0.81375
Q13017;Q7Z2X2;H0YK04	Rho GTPase-activating protein 5	ARHGAP5;ARHGAP5	1	S	5.24622e-107	260.24	233.89	_GGIDNPAITS(ph)DQELDDKK_	GGIDNPAITS(1)DQELDDKK	GGIDNPAIT(-33.14)S(33.14)DQELDDKK	10	2	998.449	0.1526	1.17434	0.729397	0.650748	2.71272	2.68504	0.960777	1.0163	1.0649	1.00318	0.95459	1.10988	1.20227	1.18405	1.183	1.06595	0.827789	0.906143	1.11621	1.02341	1.00742	0.970416	0.846436	0.926073	1.03065
Q7Z6I6	Rho GTPase-activating protein 30	ARHGAP30	1	S	4.50041e-36	190.67	164.99	_S(ph)YAFETQANPGKGEGL_	S(1)YAFETQANPGKGEGL	S(66.7)Y(-72.19)AFET(-66.7)QANPGKGEGL	1	2	874.88	0.87026	1.66857	0.528399	0.342472	3.96271	2.51979	0.641119	0.874715	1.07684	1.17561	0.748584	0.802093	1.09057	0.896954	0.99251	1.11137	0.772198	0.849778	1.16411	0.992109	1.09563	1.04568	0.6938	0.859842	1.31945
Q8WXE0	Caskin-2	CASKIN2	1	S	0.00446789	79.346	79.346	_LPS(ph)APTPLRPGFSR_	LPS(1)APTPLRPGFSR	LPS(35.3)APT(-35.3)PLRPGFS(-42.9)R	3	2	788.406	0.36863	0.416173	0.0503928	0.13594	4.10034	11.0477	2.71779				0.966992	1.0275	1.02862	1.23763	0.912387	0.681843	1.10893	1.07484	1.00564
A8K6U2;Q8WY36;C9JA69;D3DN56;Q9H6A7;Q9H6G9;Q6ZNU6	HMG box transcription factor BBX	BBX;BBX;BBX	1	S	5.52032e-06	136.46	80.706	_VS(ph)PAGGTLDDKPK_	VS(1)PAGGTLDDKPK	VS(43.05)PAGGT(-43.05)LDDKPK	2	2	682.827	0.34201	0.459898	0.27378	0.595389	1.58589	2.49201	1.59815	0.488619	0.191529	0.432252	2.61556	4.34329	1.71644	0.511859	0.210265	0.489877	2.10865	3.54615	1.70609	0.391628	0.195476	0.465942	2.36282	4.61808	2.02068
P51397;B2R4C9;B4DQ75	Death-associated protein 1	DAP;DAP	1	S	0.000513349	113.69	93.348	_(ac)S(ph)SPPEGKLETK_	S(0.5)S(0.5)PPEGKLETK	S(0)S(0)PPEGKLET(-73.59)K	1	2	647.8	-0.32696				2.0745	2.46735	1.21481	6.1991	1.23281	0.20041	0.989193	1.19857	1.17882	1.27892	1.26119	0.996535	0.799614	0.9655	1.26371	1.31238	1.47083	1.16129
P51397;B2R4C9;B4DQ75	Death-associated protein 1	DAP;DAP	1	S	0.000513349	113.69	81.625	_(ac)SS(ph)PPEGKLETK_	S(0.177)S(0.823)PPEGKLETK	S(-6.66)S(6.66)PPEGKLET(-67.76)K	2	2	647.8	0.34286				2.0745	2.46735	1.21481	0.814424	0.918846	1.12431	0.989193	1.19857	1.17882	1.27892	1.26119	0.996535	0.884402	0.871477	0.969012	1.31238	1.47083	1.16129
Q96RT1;Q1RMC9	Protein LAP2	ERBB2IP;ERBB2IP	1	S	0.00136056	95.854	56.599	_VGSEHS(ph)LLDPPGK_	VGS(0.143)EHS(0.857)LLDPPGK	VGS(-7.78)EHS(7.78)LLDPPGK	6	3	472.557	0.21527				4.02011	3.83314	0.966454	0.781368	0.704903	0.887186	1.22533	1.32802	1.06947
O14578;H7BYJ3	Citron Rho-interacting kinase	CIT;CIT	1	S	9.94975e-12	177.04	177.04	_RVS(ph)EVEAVLSQK_	RVS(1)EVEAVLSQK	RVS(77.99)EVEAVLS(-77.99)QK	3	2	712.861	-0.21427	0.960183	1.14627	1.18977	4.45937	1.6563	0.374654				0.954232	1.17706	0.820048	1.16239	1.0526	0.837188	0.907699	1.07683	1.05549	1.30302	1.19425	0.853919
Q13439;A8K3D5;Q86W71	Golgin subfamily A member 4	GOLGA4;GOLGA4	1	S	0.00045198	113.33	91.657	_VPSVESLFRS(ph)PIK_	VPSVESLFRS(1)PIK	VPS(-72.36)VES(-40.07)LFRS(40.07)PIK	10	2	769.903	0.35391				3.01721	1.24879	0.590486							1.50441	1.58514	0.964136	0.814509	0.519788	0.698857
Q92625	Ankyrin repeat and SAM domain-containing protein 1A	ANKS1A	1	S	2.88081e-11	155.92	155.92	_IMSS(ph)IGEGIDFSQER_	IMS(0.001)S(0.999)IGEGIDFSQER	IMS(-28.31)S(28.31)IGEGIDFS(-88.02)QER	4	2	874.882	-0.75878	0.821944	0.392695	0.467919	3.80644	3.04493	0.767248	0.679819	0.705968	0.892636	1.35345	1.51151	1.0882	0.671061	0.533178	0.822031	1.30868	1.62526	1.18928	0.730112	0.61301	0.806786	1.18825	1.46781	1.22445
O75533;Q7Z497;Q32Q20;A0JLT9;A0PJH5	Splicing factor 3B subunit 1	SF3B1;SF3B1;SF3B1;SF3B1;SF3B1	1	S	6.38293e-07	145.71	145.71	_VVNGAAASQPPS(ph)KR_	VVNGAAASQPPS(1)KR	VVNGAAAS(-39.72)QPPS(39.72)KR	12	2	731.364	0.29836	0.61202	0.297828	0.485006	2.55336	2.54885	1.03064	0.93306	0.701819	0.814675	0.664762	0.737645	1.10554	0.958638	0.902741	0.970672	0.829371	0.864407	1.01201	0.992292	0.893114	0.925567	0.765837	0.809908	0.97161
Q86WJ2;Q68DT8;Q15262;E9PGC5;B7ZMG0;Q5TG12;F5GXI4;H0Y6P5;H0Y6V4	Receptor-type tyrosine-protein phosphatase kappa	PTPRK;DKFZp686C2268;PTPRK;PTPRK;PTPRK;PTPRK;PTPRK;PTPRK;PTPRK	1;2	T	1.64786e-26	174.01	115.79	_YLCEGT(ph)ESPYQT(ph)GQLHPAIR_	YLCEGT(0.961)ES(0.039)PYQT(1)GQLHPAIR	Y(-46.52)LCEGT(13.93)ES(-13.93)PY(-66.72)QT(40.27)GQLHPAIR	12	2	1240.52	0.051594				2.02831	9.03668	4.25441	0.909045	0.665601	0.792932				0.904195	0.820121	0.958219	1.3538	1.06753	0.759024
Q53GT1;B7Z2G1	Kelch-like protein 22	KLHL22	1	T	2.16396e-08	169.02	134.81	_SLLLEPPRGT(ph)PDR_	SLLLEPPRGT(1)PDR	S(-80.98)LLLEPPRGT(80.98)PDR	10	2	765.887	-0.046321	1.06487	1.02563	1.02456	1.33957	1.17759	0.913234	0.892413	0.98618	1.12625	0.85109	0.795615	0.94025	1.07498	1.10083	0.992027	0.855354	0.796892	0.923334	1.07632	1.03271	0.956265	0.790417	0.763196	1.0064
P05114;A6NEL0;H7BXJ5;F2Z2Y5;F2Z2W6	Non-histone chromosomal protein HMG-14	HMGN1;HMGN1;HMGN1;HMGN1;HMGN1	1	S	1.22152e-27	195.89	101.6	_VSS(ph)AEGAAKEEPK_	VS(0.008)S(0.992)AEGAAKEEPK	VS(-21.07)S(21.07)AEGAAKEEPK	3	2	691.814	0.14087	1.08654	1.71577	1.57598	1.85062	0.904118	0.492813	1.39244	1.30149	0.883194	1.02267	0.636157	0.619757	1.11949	1.16774	0.940245	0.717628	0.485742	0.69568	1.46399	1.31651	1.08942	0.658598	0.353177	0.516152
Q14004	Cyclin-dependent kinase 13	CDK13	1;2	T	4.26608e-35	226.23	226.23	_TNT(ph)PQGVLPSSQLK_	T(0.001)NT(0.999)PQGVLPSSQLK	T(-28.55)NT(28.55)PQGVLPS(-112.95)S(-132.46)QLK	3	2	775.385	-0.43182	0.611352	0.219353	0.357598	1.82308	3.21845	1.53872	0.730365	0.329297	0.462957	1.75635	2.93864	1.73424	0.531215	0.383391	0.786364				0.65618	0.395538	0.621595	1.09838	2.14127	1.70854
Q9H2D6;F8W6V6;H0Y5J9;F6TR96;F6WYE2	TRIO and F-actin-binding protein	TRIOBP;TRIOBP;TRIOBP;TRIOBP;TRIOBP	1	S	1.15673e-24	178.22	178.22	_(gl)QALDYVELSPLTQAS(ph)PQR_	QALDYVELSPLTQAS(1)PQR	QALDY(-154.54)VELS(-81.5)PLT(-51.21)QAS(51.21)PQR	15	2	1039.99	0.42792				1.51031	0.967582	0.52187				1.06071	1.08086	0.823892				0.73277	0.690324	0.754386
P26038;Q6PJT4	Moesin	MSN;MSN	1	S	0.0031677	169.65	128.01	_KES(ph)PLLFK_	KES(1)PLLFK	KES(128.01)PLLFK	3	2	521.273	-0.092385	0.948897	1.22291	1.32546	6.9971	3.61212	0.520737	0.964883	1.01079	1.04899	3.83431	1.18887	0.308921	1.05927	1.3319	1.22152	0.931046	3.09842	3.31569	1.05444	2.57271	2.19238
P0C7T5	Ataxin-1-like	ATXN1L	1	S	3.82051e-37	222.45	222.45	_RES(ph)EALDSPNSK_	RES(1)EALDSPNSK	RES(60.04)EALDS(-60.04)PNS(-143.94)K	3	2	706.806	1.3446				1.82532	1.69845	0.938599				1.32876	1.54221	1.12092							0.414176	0.438872	0.963285
Q3V6T2;D6W5D1;H0Y470;H7C2C6;Q9ULK8;H0Y7U8;Q9NW05;B4DSN0;H0Y7K3;B3KW94	Girdin	CCDC88A;KIAA1212;CCDC88A;CCDC88A;KIAA1212;CCDC88A;CCDC88A;CCDC88A	1	S	8.35932e-05	170.95	138.02	_(gl)QKS(ph)LTLTPTR_	QKS(1)LTLTPTR	QKS(52.48)LT(-52.48)LT(-87.8)PT(-99)R	3	2	604.308	0.46781	0.636675	0.247856	0.347408	6.17538	8.33834	1.88131	1.00434	1.27346	0.966766	0.958757	1.05546	1.07347	0.970502	0.978778	1.05992	0.925741	1.10939	1.04398	1.01278	0.995652	1.04507	0.867816	0.786958	0.830276
Q9UBF8	Phosphatidylinositol 4-kinase beta	PI4KB	1	T	0.000274935	102.65	87.647	_SKSDAT(ph)ASISLSSNLK_	S(0.007)KS(0.005)DAT(0.747)AS(0.018)IS(0.018)LS(0.179)S(0.027)NLK	S(-20.32)KS(-22.18)DAT(6.2)AS(-16.29)IS(-16.29)LS(-6.2)S(-14.35)NLK	6	3	563.608	0.40878				2.43508	2.88032	1.08033
Q6PL18	ATPase family AAA domain-containing protein 2	ATAD2	1	T	0.0102959	121.56	121.56	_SNWYLGT(ph)IK_	SNWYLGT(1)IK	S(-99.23)NWY(-76.69)LGT(76.69)IK	7	2	581.271	0.077623	1.07976	0.746906	0.55463	2.01454	1.77233	1.04435							0.883569	0.865744	0.858036	1.1093	1.19052	1.03801	0.981202	0.946713	0.907126	0.864462	1.27489	1.46642
B3KPB2;Q96BT3;H3BTR4;A8K662;H3BUW2;I3L4F8;H3BQJ0;H3BTS2;H3BN05;H3BQS6;H3BMP6;H3BQ71	Centromere protein T	CENPT;CENPT;CENPT;CENPT;CENPT;CENPT;CENPT;CENPT;CENPT	1	T	0.00302121	98.676	85.45	_VLDTADPRT(ph)PR_	VLDTADPRT(1)PR	VLDT(-53.74)ADPRT(53.74)PR	9	2	660.819	0.15875				2.06537	1.21072	0.5733							1.25505	1.29705	0.910269	0.791953	0.454335	0.602059
A8K9B1;P16150;C9JUK7	Leukosialin	SPN;SPN;SPN	1;2	T	0.0026313	131.06	111.61	_RPTLT(ph)TFFGR_	RPT(0.293)LT(0.707)TFFGR	RPT(-3.82)LT(3.82)T(-35.79)FFGR	5	3	425.88	0.21103	0.602203	0.0916168	0.152189	3.25664	0.740633	0.878905				1.27588	1.81617	1.41822	0.715665	0.479237	0.692097	1.50342	1.49438	1.01134
Q6GYQ0;B9EK38	Ral GTPase-activating protein subunit alpha-1	RALGAPA1;GARNL1	1;2	S	7.44587e-07	128.08	106.62	_RGS(ph)S(ph)PGSLEIPKDLPDILNK_	RGS(0.997)S(0.989)PGS(0.014)LEIPKDLPDILNK	RGS(24.86)S(19.57)PGS(-19.57)LEIPKDLPDILNK	4	3	766.038	-0.058669				5.021	1.93877	0.421358	0.865923	0.802456	0.816401	1.36493	1.00749	0.735413	0.835923	0.686262	0.702578				0.928464	1.05675	1.03237	0.844002	1.16114	1.31498
Q9UBF8	Phosphatidylinositol 4-kinase beta	PI4KB	1	S	9.93473e-95	271.91	163.79	_SKS(ph)DATASISLSSNLKR_	S(0.002)KS(0.998)DATASISLSSNLKR	S(-27.1)KS(27.1)DAT(-38.29)AS(-62.26)IS(-89.01)LS(-114.02)S(-124.91)NLKR	3	3	615.642	0.094031	0.978235	0.755521	0.767168	2.36708	3.02145	1.23183	1.06023	0.859474	0.778257	1.13739	1.20463	1.06366	1.06148	0.860637	0.826764	1.22222	1.27443	0.974748	1.08303	0.780345	0.710569
B2RAR0;Q9UBW5;B7Z6F3;F5H0W4;S4R418	Bridging integrator 2	BIN2;BIN2	1	S	0.00208948	141.08	136.02	_S(ph)LVISPPVR_	S(1)LVISPPVR	S(78.24)LVIS(-78.24)PPVR	1	2	524.284	-0.12974	1.43547	0.377908	0.261689	5.90005	4.60418	0.799899	1.21681	1.0534	0.848071	1.03999	0.978385	0.954897	0.943733	0.883788	0.899789	0.885028	1.03656	1.22247	0.865857	0.864353	1.03098	0.876293	1.08684	1.20428
B3KQZ4;Q9NUJ3;E9PJ55;E9PP52;E9PMB0;R4GNF5	T-complex protein 11-like protein 1	TCP11L1;TCP11L1;TCP11L1;TCP11L1	1	S	0.00189563	102.62	94.191	_VQRPHS(ph)SPPR_	VQRPHS(0.979)S(0.021)PPR	VQRPHS(16.6)S(-16.6)PPR	6	2	620.801	-0.17591	1.17321	0.698667	0.580945	4.4005	3.74863	0.841108	1.07359	0.783954	0.753385				0.93618	0.783408	0.813861	1.12179	1.07284	0.94565				0.927597	0.847973	0.891308
Q4KMP7	TBC1 domain family member 10B	TBC1D10B	1	S	3.96976e-11	154.55	86.367	_RQQPPLGPSS(ph)SLLSLPGLK_	RQQPPLGPS(0.007)S(0.952)S(0.04)LLS(0.001)LPGLK	RQQPPLGPS(-21.26)S(13.78)S(-13.78)LLS(-28.43)LPGLK	10	3	685.705	-0.43155	1.02366	0.653485	0.51005	4.86698	3.53416	0.796781				0.864453	1.01985	1.34268				0.958891	0.930059	1.02008	0.917699	0.878449	0.929913
O00267;B4DZJ7;B4E0Q4;B4DJK4	Transcription elongation factor SPT5	SUPT5H;SUPT5H;SUPT5H	1	S	7.69399e-06	136.43	136.43	_TPMYGS(ph)QTPLQDGSR_	TPMYGS(0.853)QT(0.147)PLQDGSR	T(-47.08)PMY(-45.35)GS(7.64)QT(-7.64)PLQDGS(-78.3)R	6	2	859.366	-0.68945				2.78683	2.20418	0.898118
Q9Y3Q8;Q8IV54	TSC22 domain family protein 4	TSC22D4;TSC22D4	1	S	2.6117e-57	252.51	100.39	_S(ph)FTGGLGQLVVPSKAK_	S(0.992)FT(0.008)GGLGQLVVPSKAK	S(21.1)FT(-21.1)GGLGQLVVPS(-94.74)KAK	1	2	834.94	-0.33467	1.56322	0.254818	0.158799	6.2334	3.01501	0.510222	0.718083	0.971827	1.32555	0.835726	1.44123	1.65291	0.822045	0.850877	1.02781	1.25252	1.68185	1.4962	0.876744	0.828033	0.928575
R4GN35;R4GNB2;Q5VZ89;B3KXP9	DENN domain-containing protein 4C	DENND4C	1	S	0.000850601	91.518	68.044	_HPTGNSITKS(ph)PPLM(ox)AK_	HPT(0.001)GNS(0.002)IT(0.009)KS(0.989)PPLMAK	HPT(-32.87)GNS(-27.7)IT(-20.29)KS(20.29)PPLMAK	10	3	592.29	-0.63805	1.06385	0.550866	0.557156	3.80869	3.68976	1.05491				1.03185	1.47822	1.27458				1.09985	1.20781	1.25488	0.909732	0.705317	0.953424
Q6R327	Rapamycin-insensitive companion of mTOR	RICTOR	1	S	4.15465e-07	145.52	145.52	_SNS(ph)VSLVPPGSSHTLPR_	S(0.018)NS(0.982)VSLVPPGSSHTLPR	S(-17.47)NS(17.47)VS(-59.66)LVPPGS(-110.19)S(-115.23)HT(-121.24)LPR	3	2	907.943	-0.095736	0.739106	2.4796	3.34351	3.65118	4.47914	1.27344	1.04822	0.955288	0.894416	0.953825	0.835078	1.00426	1.24608	1.19469	0.94633				0.997054	0.810754	0.890913	1.11996	6.71349	5.96047
Q9Y3B9;A0JLN3	RRP15-like protein	RRP15;RRP15	1	T	2.78625e-07	166.03	161.04	_VSEEENLKKT(ph)PK_	VSEEENLKKT(1)PK	VS(-83.62)EEENLKKT(83.62)PK	10	2	741.366	-0.50356	1.58971	0.811896	0.44217	1.87367	1.03778	0.53019	1.41585	1.28971	0.868897	0.565348	0.491903	0.915675	1.00891	1.13647	1.1192	0.768639	0.648698	0.773687	0.924028	1.07864	1.07783	0.655109	0.662981	1.03092
A6YR18;Q15831;Q9HBS3;Q59FA7;K7EQN8;K7EMR0	Serine/threonine-protein kinase STK11	STK11	1	S	5.50218e-08	180.84	180.84	_IDS(ph)TEVIYQPR_	IDS(0.977)T(0.023)EVIYQPR	IDS(16.2)T(-16.2)EVIY(-142.85)QPR	3	2	700.827	-0.077799	1.23297	0.787665	0.713506	1.97764	1.94971	0.9934	1.21702	1.06013	0.899326	0.991341	1.04008	1.02908	1.03782	0.993872	0.916862	1.08818	0.997085	0.912222				1.02273	1.0475	1.00935
Q9BWH2	FUN14 domain-containing protein 2	FUNDC2	1	S	1.22643e-07	164.15	118.87	_S(ph)NQIPTEVR_	S(1)NQIPTEVR	S(77.62)NQIPT(-77.62)EVR	1	2	562.261	-0.36913	2.08518	1.92415	0.927857	1.42088	0.577137	0.437159	3.34296	5.98884	1.79746	0.552848	0.251581	0.48693	3.25736	5.08217	1.63708	0.573625	0.288409	0.485464	3.44385	3.39739	1.0424	0.718584	0.294828	0.419654
Q643R0;Q9ULW0;Q96RR5;B3KM90	Targeting protein for Xklp2	HCTP4;TPX2;HCA90	1	S	1.39906e-27	188.96	183.6	_VLPITVPKS(ph)PAFALK_	VLPITVPKS(1)PAFALK	VLPIT(-114.18)VPKS(114.18)PAFALK	9	2	830.976	0.030387	1.36965	1.15752	0.902673	1.52671	1.23475	0.903194	1.25357	1.35604	1.04273	0.666341	0.516382	0.762334	1.50138	1.50207	1.01851	0.693078	0.552459	0.753823	1.32021	1.36238	1.05638	0.772033	0.541901	0.711557
Q86YV0;Q9H7J2;M0QX12	RAS protein activator like-3	RASAL3;FLJ00087	1	T	6.99316e-05	156.6	152.88	_NQALGT(ph)HRPVNK_	NQALGT(1)HRPVNK	NQALGT(152.88)HRPVNK	6	2	707.851	-0.22647				3.77844	3.50713	0.936306	1.1468	0.932975	0.822498				0.879742	0.765874	0.865925	0.754239	0.979486	1.22452	1.19323	1.03646	0.841217
O75533;Q7Z497;Q32Q20;A0JLT9;A0PJH5	Splicing factor 3B subunit 1	SF3B1;SF3B1;SF3B1;SF3B1;SF3B1	1	T	1.07858e-17	167.34	102.29	_LT(ph)ATPTPLGGMTGFHM(ox)QTEDR_	LT(0.803)AT(0.194)PT(0.003)PLGGMTGFHMQTEDR	LT(6.16)AT(-6.16)PT(-24.74)PLGGMT(-51.33)GFHMQT(-81.54)EDR	2	2	1179.02	-0.3931				2.29026	1.73383	0.84259							1.09109	1.20144	1.07249	0.914554	0.935977	0.979989
P09564;Q29VG3;Q29VG4;Q29VG5;Q53F24;Q29VG2;J3QLC7	T-cell antigen CD7	CD7;CD7	1	S	4.31662e-51	233.59	159.26	_NSAACVVYEDMSHS(ph)R_	NSAACVVYEDMS(0.001)HS(0.999)R	NS(-143.03)AACVVY(-78.76)EDMS(-29.25)HS(29.25)R	14	2	903.353	-0.32937	0.703371	0.376391	0.528384	2.34874	2.46606	1.19354	0.933878	0.525591	0.588994	1.18955	1.22503	1.05391	0.749736	0.551274	0.756895	0.759676	0.709962	0.945704	0.843675	0.544815	0.672349	1.24999	1.05028	0.874503
Q96K21;H3BRF9;H3BRM1	Zinc finger FYVE domain-containing protein 19	ZFYVE19;ZFYVE19;ZFYVE19	1	S	0.00674576	119.75	103.26	_WS(ph)PPQNYK_	WS(1)PPQNYK	WS(90.47)PPQNY(-90.47)K	2	2	550.234	0.18403	0.846148	0.69679	0.833475	2.05802	2.60676	1.27676	0.882668	0.908867	0.976639	0.90293	1.09219	1.27013	0.864626	0.849231	1.01783	0.933205	1.18258	1.24335	0.872003	0.870037	0.995989	0.969216	1.13332	1.19705
P49841;Q6FI27;B5BUC0	Glycogen synthase kinase-3 beta	GSK3B;GSK3B;GSK3B	1	S	1.75091e-22	172.42	82.477	_TTS(ph)FAESCKPVQQPSAFGSMK_	T(0.102)T(0.102)S(0.796)FAESCKPVQQPSAFGSMK	T(-8.93)T(-8.93)S(8.93)FAES(-47.09)CKPVQQPS(-77.42)AFGS(-78.13)MK	3	3	790.016	0.76703	1.11478	0.518116	0.439938	5.07276	5.61812	1.15177	1.0447	0.90113	0.846615	0.898942	0.898975	1.12084	1.15454	1.03212	0.951289	0.925098	0.836856	0.98535	0.918544	0.975588	1.0249	0.857688	0.902543	1.02138
B3KY60;Q99459;B4DSH1	Cell division cycle 5-like protein	CDC5L	1;2	S	1.41774e-89	227.03	227.03	_GGLNT(ph)PLHESDFS(ph)GVTPQR_	GGLNT(1)PLHESDFS(0.857)GVT(0.143)PQR	GGLNT(96.59)PLHES(-52.03)DFS(7.77)GVT(-7.77)PQR	13	2	1086.46	-0.15008	1.07329	0.537613	0.463286	1.91838	1.14853	0.603952	0.643687	0.881619	1.38425							0.929564	1.12243	1.21361
B5B2P3;Q13469;B5B2P2;B5B2P4;B5B2P0	Nuclear factor of activated T-cells, cytoplasmic 2	NFATC2;NFATC2;NFATC2;NFATC2;NFATC2	1	S	0.00254486	126.19	126.19	_TGLSS(ph)PDAR_	TGLS(0.002)S(0.998)PDAR	T(-101.34)GLS(-26.91)S(26.91)PDAR	5	2	492.213	-0.13102	2.04318	0.620846	0.302131	4.63807	2.40172	0.521534	0.965577	0.624001	0.625411				0.968931	0.83862	0.811157	0.91808	1.10226	1.20012	0.946637	1.2067	1.1975	0.722533	0.832047	1.16864
Q9Y4F3;F8VVB8;C9JKX0	Meiosis arrest female protein 1	KIAA0430;KIAA0430;KIAA0430	1	S	0.00292199	80.361	80.361	_(gl)QVS(ph)PLLASQSWSSR_	QVS(1)PLLASQSWSSR	QVS(58.16)PLLAS(-58.16)QS(-62.27)WS(-75.97)S(-75.97)R	3	2	804.875	0.76123				2.27927	1.82917	0.929245				1.23133	2.08423	1.67476	0.897084	0.707995	0.87849	1.11736	1.41288	1.23582	0.757645	0.816267	0.960889
A8K6U2;Q8WY36;C9JA69;D3DN56;Q9H6A7;Q9H6G9;Q6ZNU6	HMG box transcription factor BBX	BBX;BBX;BBX	1	T	0.000700948	111.01	111.01	_FNSLPQYSPVT(ph)FDRK_	FNSLPQY(0.004)S(0.081)PVT(0.915)FDRK	FNS(-71.62)LPQY(-23.56)S(-10.56)PVT(10.56)FDRK	11	2	939.943	-0.21656				1.38367	2.55217	1.82915										2.40967	5.26526	2.00016
Q643R0;Q9ULW0;Q96RR5	Targeting protein for Xklp2	HCTP4;TPX2;HCA90	1	T	0.000361734	128.59	126.25	_NGTGGLFQGKT(ph)PLR_	NGTGGLFQGKT(1)PLR	NGT(-82.2)GGLFQGKT(82.2)PLR	11	2	763.38	1.9256	1.09979	1.01325	0.984425	1.50195	1.13737	0.761795	1.28588	1.14793	0.972053	0.596029	0.53987	0.87996	1.52284	1.38915	0.990731	0.683753	0.546031	0.759868	1.3138	1.36039	1.09806
A8K644;Q08170;Q59EF5	Serine/arginine-rich splicing factor 4	SFRS4;SRSF4	1	S	0.00100537	95.662	87.388	_SNS(ph)KSKPNLPSESR_	S(0.045)NS(0.948)KS(0.007)KPNLPSESR	S(-13.24)NS(13.24)KS(-21.44)KPNLPS(-70.15)ES(-81.42)R	3	3	537.589	0.38443	0.929715	0.685677	0.739465	1.98136	1.75003	0.948695	0.87021	0.38572	0.456655	1.67904	1.56157	0.973901
Q9ULH0;E9PH70;B4DK94;H0Y8E4;B4DGY1	Kinase D-interacting substrate of 220 kDa	KIDINS220;KIDINS220;KIDINS220;KIDINS220	1	S	0.0102352	95.477	91.313	_LGS(ph)KTALNR_	LGS(1)KTALNR	LGS(49.23)KT(-49.23)ALNR	3	2	520.268	0.56036				1.63927	0.881877	0.568714				0.862191	0.43239	0.523806				0.689173	0.477785	0.667962
Q9Y2H1;B4E3J8;B7Z8G6	Serine/threonine-protein kinase 38-like	STK38L;STK38L	1	T	0.0023555	152.32	152.32	_SKDWVFLNYT(ph)YK_	SKDWVFLNYT(1)YK	S(-125.83)KDWVFLNY(-58.97)T(58.97)Y(-69.23)K	10	2	822.379	0.21378				4.40676	7.46863	1.7096							1.94239	0.671906	0.329415	1.78818	1.80362	1.00489	1.50764	0.59198	0.367285	1.41388	1.73118	1.33531
Q7Z6I6	Rho GTPase-activating protein 30	ARHGAP30	1	S	5.64896e-05	88.551	88.551	_S(ph)RLSLPPREPQVPDPLLSSQR_	S(0.5)RLS(0.5)LPPREPQVPDPLLSSQR	S(0)RLS(0)LPPREPQVPDPLLS(-75.3)S(-79.58)QR	1	4	613.823	0.4979				3.38731	2.54509	0.628129	1.10466	1.17882	1.05201
Q6IAA8;F5H3Y3;F5GX19;B4DUK2	Ragulator complex protein LAMTOR1	LAMTOR1;LAMTOR1;LAMTOR1	1	T	0.00172689	113.24	113.24	_LAVLSSSLT(ph)HWK_	LAVLS(0.053)S(0.07)S(0.074)LT(0.804)HWK	LAVLS(-11.85)S(-10.62)S(-10.37)LT(10.37)HWK	9	3	474.578	0.2099				1.70727	1.61469	1.06771							0.863598	0.96357	0.969094				0.877263	0.913747	1.09098
Q96P48;B7ZMI2;E7EU13	Arf-GAP with Rho-GAP domain, ANK repeat and PH domain-containing protein 1	ARAP1;ARAP1;ARAP1	1	S	5.04603e-28	203.2	162.79	_S(ph)VAAFTADPLSLLR_	S(1)VAAFTADPLSLLR	S(105.19)VAAFT(-105.19)ADPLS(-131.68)LLR	1	2	770.892	-0.042532	2.08456	0.674004	0.387431	3.64453	1.8044	0.500839	1.68831	1.65436	0.974697	0.79222	0.649135	0.812212	1.34075	1.40192	1.02713	0.753579	0.693117	1.02718	1.2263	1.3642	1.08162	0.713103	0.699376	0.967967
Q9UBF8;F8W860	Phosphatidylinositol 4-kinase beta	PI4KB;PI4KB	1	S	2.85958e-68	250.26	186.45	_S(ph)VENLPECGITHEQR_	S(1)VENLPECGITHEQR	S(149.16)VENLPECGIT(-149.16)HEQR	1	2	924.901	0.13329	1.07165	1.0507	0.982952	2.22427	2.17233	0.970272	1.12526	1.08693	1.00442	1.05439	1.02441	0.982142	1.1205	1.05674	0.946838	0.996243	1.06515	1.02159	1.07479	0.940461	0.904563	1.03753	1.1504	1.06876
Q13496;A8K6P5;B7Z491;C9J2A2	Myotubularin	MTM1;MTM1;MTM1	1	S	0.000832986	107.82	107.82	_YNSHSLENES(ph)IKR_	YNSHSLENES(1)IKR	Y(-95.77)NS(-64.13)HS(-45.47)LENES(45.47)IKR	10	3	552.917	-0.71001	0.373876	0.591218	1.57172	1.78594	5.00665	2.90642	1.18833	0.938749	0.778689				1.05242	0.858934	0.802197	1.43801	1.22629	0.93738	1.09504	0.880894	0.721433
A6YR18;Q15831;Q9HBS3;Q59FA7;K7EQN8;K7EMR0	Serine/threonine-protein kinase STK11	STK11	1	T	0.000755165	143.25	132.97	_IDST(ph)EVIYQPR_	IDS(0.125)T(0.875)EVIYQPR	IDS(-8.45)T(8.45)EVIY(-93.7)QPR	4	2	700.827	-0.12343	1.07257	0.842635	0.740008	1.90183	1.90091	1.01433							1.1353	1.10157	0.97039	1.08899	1.13078	1.03378	1.04569	1.01839	0.972478	0.774331	1.64877	2.11723
A7E2F7;Q9UDT6;H7C4L6	CAP-Gly domain-containing linker protein 2	CLIP2;CLIP2;CLIP2	1	S	0.000867488	95.409	62.088	_VLLLEANRHS(ph)PGPER_	VLLLEANRHS(1)PGPER	VLLLEANRHS(62.09)PGPER	10	3	589.968	-0.8614	1.01056	0.951856	0.950019	1.56338	1.2859	0.777554				0.648747	0.495208	0.727037	1.23672	1.39726	1.15289	0.714283	0.545876	0.773137	0.982514	1.09933	1.10719
J3KQV8;O43426;J3KPK1;C9JFZ1;B9EGN3;B4E1Z3;Q1ZYQ4;B4DIP0	Synaptojanin-1	SYNJ1;SYNJ1;SYNJ1;SYNJ1	2	S	2.04927e-05	100.44	90.1	_TS(ph)PCQS(ph)PTISEGPVPSLPIRPSR_	T(0.455)S(0.545)PCQS(0.602)PT(0.293)IS(0.105)EGPVPSLPIRPSR	T(-0.8)S(0.8)PCQS(3.15)PT(-3.15)IS(-7.58)EGPVPS(-37.7)LPIRPS(-75.23)R	2	3	875.071	0.72411	0.958355	0.694842	0.763007	1.37586	1.02731	0.835766	1.28889	1.58153	1.12954				1.24115	1.29927	1.06685				1.00953	1.14787	0.949635	1.29844	1.12945	0.763733
J3KQV8;O43426;J3KPK1;C9JFZ1;B9EGN3;B4E1Z3;Q1ZYQ4;B4DIP0	Synaptojanin-1	SYNJ1;SYNJ1;SYNJ1;SYNJ1	2	T	0.000440951	95.954	78.917	_T(ph)SPCQS(ph)PTISEGPVPSLPIRPSR_	T(0.505)S(0.505)PCQS(0.779)PT(0.105)IS(0.105)EGPVPSLPIRPSR	T(0)S(0)PCQS(8.8)PT(-8.8)IS(-8.8)EGPVPS(-48.71)LPIRPS(-64.59)R	1	3	875.071	0.28667				1.37586	1.02731	0.835766																1.29844	1.12945	0.763733
Q63ZY3	KN motif and ankyrin repeat domain-containing protein 2	KANK2	1	S	1.90479e-40	180.45	180.45	_ERVPS(ph)VAEAPQLRPAGTAAAK_	ERVPS(1)VAEAPQLRPAGTAAAK	ERVPS(76.07)VAEAPQLRPAGT(-76.07)AAAK	5	2	1100.07	-0.016192	1.05245	0.423625	0.35945	4.92771	6.0267	1.03768	1.01963	0.758557	0.879687	0.914307	0.889148	1.0266	1.04245	0.927084	0.95698	0.859819	0.746179	0.931121	1.12414	1.07932	0.881052	0.824188	0.627767	0.813227
P46940;A4QPB0;H0YLE8;B4E2M0;B4DNP4	Ras GTPase-activating-like protein IQGAP1	IQGAP1;IQGAP1;IQGAP1	1	S	0.0122438	111.83	111.83	_TCLDNLAS(ph)KGK_	TCLDNLAS(1)KGK	T(-88.46)CLDNLAS(88.46)KGK	8	2	643.794	0.42577				4.53781	14.3335	3.18623										1.37543	1.3777	0.99799
Q5VU08;Q9UEY8;Q59EK1;Q53FL4	Gamma-adducin	ADD3;ADD3	1	T	2.41414e-05	115.54	67.43	_LSTSTT(ph)IENIEITIK_	LS(0.001)T(0.005)S(0.028)T(0.028)T(0.938)IENIEITIK	LS(-29.01)T(-22.61)S(-15.25)T(-15.25)T(15.25)IENIEIT(-52.54)IK	6	2	871.945	0.43597				2.69029	3.21748	1.23384				0.533057	0.324182	0.608778
L7RXH5;P27361;Q8NHX0;E9PQW4;E9PJF0;Q7Z3H5;B3KR49	Mitogen-activated protein kinase 3	MAPK3;MAPK3;MAPK3;DKFZp686O0215;MAPK3	1;2	Y	7.98291e-26	174.52	156.67	_IADPEHDHTGFLTEY(ph)VATR_	IADPEHDHTGFLTEY(0.999)VATR	IADPEHDHT(-116.33)GFLT(-33.28)EY(33.28)VAT(-36.75)R	15	3	751.339	-0.15846	0.425847	0.16788	0.391096	5.22493	16.4461	3.17267	1.07659	1.4167	1.24554	0.70804	0.634373	0.944647	1.22232	1.48652	1.22	0.791343	0.745714	0.878728	0.982962	1.02788	1.04663
A8K9K0;Q8TF76;A0PJ70	Serine/threonine-protein kinase haspin	GSG2;GSG2	1	S	0.00110369	62.611	62.611	_DGDELGISASLFSSLASPCPGS(ph)PTPR_	DGDELGISASLFS(0.002)S(0.002)LAS(0.073)PCPGS(0.749)PT(0.173)PR	DGDELGIS(-43.65)AS(-41.85)LFS(-25.05)S(-25.05)LAS(-10.13)PCPGS(6.36)PT(-6.36)PR	22	3	900.074	0.18599				1.54945	2.88708	1.88523
P28749	Retinoblastoma-like protein 1	RBL1	1;2	S	2.00899e-61	214.61	118.22	_VKS(ph)PVSLTAHSLIGAS(ph)PK_	VKS(1)PVSLTAHS(0.401)LIGAS(0.599)PK	VKS(81.95)PVS(-40.13)LT(-35.86)AHS(-1.74)LIGAS(1.74)PK	3	3	651.327	-0.10363	1.02873	0.811896	0.986129	3.5411	1.02812	0.360153	1.55255	0.850615	0.559104	1.3853	1.06357	0.723463	0.831311	0.727458	0.875109	1.61442	1.0335	0.626707	4.59496	1.00469	0.218079	1.31192	0.865406	0.674859
Q6PKG0;E5RH50;H0YC33	La-related protein 1	LARP1;LARP1;LARP1	1;2	S	6.2087e-05	152.37	120.92	_S(ph)LPTTVPESPNYR_	S(1)LPTTVPESPNYR	S(47.63)LPT(-47.63)T(-54.54)VPES(-97.59)PNY(-108.39)R	1	2	770.856	0.77749	0.499268	0.271792	0.541186	3.27235	6.85791	1.7205	0.576695	0.313464	0.534945	2.36914	4.12361	1.76985	0.68509	0.34691	0.540656	1.69443	3.2651	1.8345	0.593359	0.532867	0.860549	1.25437	2.26437	1.83529
D3DR37		CEP55	1	T	5.5985e-57	223.07	133.95	_YST(ph)TALLEQLEETTR_	YS(0.042)T(0.778)T(0.18)ALLEQLEETTR	Y(-73.47)S(-12.68)T(6.36)T(-6.36)ALLEQLEET(-114.53)T(-125.32)R	3	2	917.927	-0.023952				2.3793	1.10885	0.470118										0.630583	0.710959	1.12433	1.15528	1.48134	1.36866
P31751;B4DG79;Q0VAN0;B3KP61	RAC-beta serine/threonine-protein kinase	AKT2;AKT2;AKT2	1;2	S	1.72591e-21	187.07	133.52	_THFPQFS(ph)YSASIRE_	THFPQFS(1)YSASIRE	T(-88.55)HFPQFS(38.99)Y(-38.99)S(-42)AS(-50.86)IRE	7	3	583.926	0.3413	0.833281	0.210802	0.249872	5.06541	5.96204	1.22878				0.91805	1.22549	1.34561	0.89647	0.913749	1.04899	0.849357	1.21058	1.42436	0.796565	0.886748	1.12017
P35610;B1APM4	Sterol O-acyltransferase 1	SOAT1;SOAT1	1	S	0.00584028	105.65	105.65	_VGEEKMS(ph)LR_	VGEEKMS(1)LR	VGEEKMS(105.65)LR	7	2	564.76	-0.10244				1.57908	1.80965	1.17497										0.617386	0.566644	0.900682
Q53XS4;P29350;Q53EL0;B4DPS0;B4DTD7	Tyrosine-protein phosphatase non-receptor type 6	PTPN6;PTPN6	1	S	0.00017518	154.74	68.168	_TSS(ph)KHKEDVYENLHTK_	T(0.053)S(0.053)S(0.894)KHKEDVYENLHTK	T(-12.28)S(-12.28)S(12.28)KHKEDVY(-42.19)ENLHT(-64.67)K	3	4	499.735	0.10482				4.24136	5.25008	1.73463				0.557585	0.492498	1.01145				0.583066	0.349584	0.548017	1.63259	1.77674	1.05426
Q92619;K7EM85;K7ES98;B7Z910;Q8IYN3;K7EQA4	Minor histocompatibility protein HA-1;Minor histocompatibility antigen HA-1	HMHA1;HMHA1	1	T	1.82978e-90	226.81	226.81	_HASAAGFPLSGAASWT(ph)LGR_	HASAAGFPLSGAASWT(1)LGR	HAS(-180.24)AAGFPLS(-55.42)GAAS(-38.57)WT(38.57)LGR	16	2	968.957	0.5677	0.587487	0.29584	0.529787	4.56272	8.00483	1.59242							1.13963	0.788572	0.709846	1.28629	1.18289	0.901285
F8VQ10;Q13838;Q5STU3;F6WLT2;B4DP52;Q59G92;F6TRA5;F6UN21;F6S4E6;F6UJC5;B4DIJ6;B4DIZ8	Spliceosome RNA helicase DDX39B	DDX39B;DDX39B;BAT1;DDX39B;DDX39B;DDX39B;DDX39B;DDX39B;DDX39B;DDX39B	1	T	0.000176937	150.76	109.07	_NCPHIVVGT(ph)PGR_	NCPHIVVGT(1)PGR	NCPHIVVGT(109.07)PGR	9	3	462.883	0.32762				1.93834	1.88912	0.934251	0.974597	0.911277	0.935851	2.27083	1.25035	0.532708	1.00299	0.855984	0.876011	1.24884	1.22532	0.920211	1.13096	0.901583	0.870633	1.1488	2.88175	2.49423
F8VYA6;Q59GV6;Q9NRL3;F5GYK2;B4DMU7;B4DQH7;R4GN16;M0R0P4	Striatin-4	STRN4;STRN4;STRN4;STRN4	1	S	0.000976644	124.08	124.08	_APPGPAGLSGGES(ph)LLVK_	APPGPAGLS(0.286)GGES(0.714)LLVK	APPGPAGLS(-3.97)GGES(3.97)LLVK	13	2	815.416	0.38205	2.48279	4.04886	1.62526	1.85882	1.02241	0.554828
B4DGV1;O43314	Inositol hexakisphosphate and diphosphoinositol-pentakisphosphate kinase 2	PPIP5K2	1	S	0.00322518	179.42	179.42	_RFS(ph)ISFAR_	RFS(1)ISFAR	RFS(34.17)IS(-34.17)FAR	3	2	532.258	0.017255	1.0887	0.619952	0.552174	3.60469	3.35432	0.960357				0.593083	0.575036	0.936001	1.76796	1.87352	1.05418	0.673027	0.492436	0.686874	1.74238	2.01177	1.12686
O94804	Serine/threonine-protein kinase 10	STK10	1	S	0.013056	106.4	106.4	_S(ph)REYEHVR_	S(1)REYEHVR	S(63.8)REY(-63.8)EHVR	1	2	578.251	0.24412	1.35846	0.479305	0.352476	4.22334	2.79539	0.680216	1.22054	1.00597	0.850985
Q6P2E9	Enhancer of mRNA-decapping protein 4	EDC4	1;2	T	1.24982e-16	120.15	64.701	_HNT(ph)PSLLEAALTQEAST(ph)PDSQVWPTAPDITR_	HNT(0.808)PS(0.192)LLEAALT(0.07)QEAS(0.063)T(0.849)PDS(0.018)QVWPTAPDITR	HNT(6.35)PS(-6.35)LLEAALT(-10.82)QEAS(-11.5)T(10.82)PDS(-17.42)QVWPT(-35.77)APDIT(-45.6)R	3	3	1169.53	-0.69938				2.31346	1.81416	0.735702										0.612542	0.38456	0.687129
O60271;D6RHI8	C-Jun-amino-terminal kinase-interacting protein 4	SPAG9;SPAG9	1;2	S	1.04247e-88	213.23	106.6	_KERPIS(ph)LGIFPLPAGDGLLTPDAQK_	KERPIS(1)LGIFPLPAGDGLLTPDAQK	KERPIS(88.33)LGIFPLPAGDGLLT(-88.33)PDAQK	6	3	905.149	0.24835	2.5482	0.864112	0.351259	4.63389	1.26188	0.285245	1.00416	1.06075	1.03717	0.881071	1.04416	1.2061	0.945032	1.01402	1.06545	0.802531	0.992542	1.30412	0.981629	1.0405	1.03343	0.674786	0.894661	1.18756
O75116;E9PF63;Q14DU5;B4DRJ9	Rho-associated protein kinase 2	ROCK2;ROCK2;ROCK2	1	S	0.00266898	147.62	99.568	_IQQNQS(ph)IR_	IQQNQS(1)IR	IQQNQS(99.57)IR	6	2	533.756	0.33641	0.906148	0.521062	0.582162	4.72819	5.2134	1.54865							1.04416	1.03348	1.16281	1.00499	1.88124	1.86506	0.991122	0.78745	0.871525	0.962407	1.13503	1.06946
B5B2P3;Q13469;B5B2P2	Nuclear factor of activated T-cells, cytoplasmic 2	NFATC2;NFATC2;NFATC2	1	S	1.41377e-113	238.89	47.796	_MRDAGLLVEQPPLAGVAAS(ph)PR_	MRDAGLLVEQPPLAGVAAS(1)PR	MRDAGLLVEQPPLAGVAAS(47.8)PR	19	3	743.38	0.42372	1.84735	0.372782	0.200504	4.24283	1.81694	0.454009	0.93276	0.521111	0.565902	1.21115	1.39403	1.14684	1.00329	0.991488	0.946387	0.938626	0.985338	1.09575	1.02717	1.09825	1.04758	0.960994	0.994065	1.10803
Q9Y666;H0YB78	Solute carrier family 12 member 7	SLC12A7;SLC12A7	1	T	0.000291637	113.28	70.555	_TQAPPTPDKVQMTWT(ph)R_	TQAPPT(0.163)PDKVQMT(0.185)WT(0.652)R	T(-48.87)QAPPT(-6.04)PDKVQMT(-5.47)WT(5.47)R	15	3	646.304	0.039846	1.15657	0.973892	0.831771	2.02506	2.07131	1.0886	1.08933	1.06585	0.875209				1.03167	0.87017	0.861981	0.988961	0.939789	0.90343
A8K2I7;O14908;K7EM11;K7ESN1	PDZ domain-containing protein GIPC1	GIPC1	1	T	0.00201549	76.118	58.848	_SAGGRPGSGPQLGTGRGT(ph)LR_	SAGGRPGSGPQLGT(0.005)GRGT(0.994)LR	S(-39.36)AGGRPGS(-33.92)GPQLGT(-22.64)GRGT(22.64)LR	18	3	654.66	-0.2455				5.19212	6.90509	1.70526	0.964935	0.924172	0.890909	1.0486	0.991539	0.859068							1.325	0.810413	0.676249
Q8N4C8	Misshapen-like kinase 1	MINK1	1	S	4.84905e-17	228.03	195.1	_SNS(ph)AWQIYLQR_	S(0.004)NS(0.996)AWQIYLQR	S(-24.16)NS(24.16)AWQIY(-157.11)LQR	3	2	723.332	-0.054896	0.767232	0.231409	0.308826	3.85766	4.42488	1.32596				0.807243	1.06722	1.26041				0.890712	0.993849	1.11019				0.796119	1.03844	1.40196
Q9UGV2;Q5TH30;B7ZLZ9;F8WBF9;B7Z341;B7Z323	Protein NDRG3	NDRG3;NDRG3;NDRG3;NDRG3;NDRG3	1	S	4.8367e-65	235.45	235.45	_THSTS(ph)SSLGSGESPFSR_	THST(0.005)S(0.933)S(0.062)SLGSGESPFSR	T(-93.85)HS(-42.83)T(-22.69)S(11.8)S(-11.8)S(-36.04)LGS(-51.85)GES(-110.22)PFS(-153.18)R	5	2	902.381	-0.10781				4.44227	5.28654	1.13617	0.881333	0.720321	0.841219				1.00671	0.875277	0.86384
Q09666;Q6ZQN2	Neuroblast differentiation-associated protein AHNAK	AHNAK	1	S	3.91029e-05	130.77	130.77	_IS(ph)APNVDFNLEGPK_	IS(1)APNVDFNLEGPK	IS(130.77)APNVDFNLEGPK	2	2	790.871	0.33373				1.60422	0.397201	0.20877	1.1611	1.5909	1.3679				1.03953	1.97271	1.95166	0.511262	0.396751	0.541999	0.979034	2.03893	1.82289	0.445296	0.278044	0.679545
Q9Y490;Q5TCU6	Talin-1	TLN1;TLN1	1	T	0.000311156	204.85	151.55	_KEEITGT(ph)LR_	KEEITGT(1)LR	KEEIT(-40.02)GT(40.02)LR	7	2	563.779	-0.29341	0.460298	0.11501	0.241953	5.43682	12.6038	2.36975	1.42703	0.877919	0.625843	1.86768	1.18605	0.614348	1.61488	1.12115	0.691421	1.25649	0.987178	0.748127	1.60888	0.96206	0.62165
B5B2P3;Q13469;B5B2P2;B5B2P4;B5B2P0;B7Z8Y1	Nuclear factor of activated T-cells, cytoplasmic 2	NFATC2;NFATC2;NFATC2;NFATC2;NFATC2	2	S	0.000657091	112.02	112.02	_HS(ph)PVPRPAS(ph)R_	HS(1)PVPRPAS(1)R	HS(112.02)PVPRPAS(112.02)R	9	2	632.273	-0.095337	1.46145	0.769964	0.424742	4.1599	2.91046	0.594052	1.21992	1.07515	0.935689	0.914404	0.792993	0.994349	1.30953	1.07632	0.946218	0.981266	0.872763	0.833948	1.0462	1.0796	0.983063
Q6IBN1;P61978;Q5EC54;B4DFF1;Q5T6W1	Heterogeneous nuclear ribonucleoprotein K	HNRPK;HNRNPK;HNRPK;HNRNPK;HNRNPK	1	S	3.12544e-11	106.39	99.269	_KIIPTLEEGLQLPS(ph)PTATSQLPLESDAVECLNYQHYK_	KIIPTLEEGLQLPS(0.905)PT(0.039)AT(0.039)S(0.017)QLPLESDAVECLNYQHYK	KIIPT(-49.65)LEEGLQLPS(13.65)PT(-13.65)AT(-13.65)S(-17.21)QLPLES(-41.46)DAVECLNY(-72.29)QHY(-76.71)K	14	3	1421.7	-0.38179	0.849917	0.490571	0.603053	2.17135	3.22059	1.80314	0.690019	0.595576	0.848988	1.04478	1.48813	1.40447	0.886903	0.72377	0.810875	1.32799	1.53733	1.20463	0.729186	0.76318	1.14937	1.11404	1.41751	1.26537
Q14807;H3BRB3;B7Z9T5	Kinesin-like protein KIF22	KIF22;KIF22	1	S	3.45779e-05	120.92	70.98	_LLASQGSQGAPLLS(ph)TPKR_	LLASQGS(0.002)QGAPLLS(0.578)T(0.42)PKR	LLAS(-42.02)QGS(-25.12)QGAPLLS(1.39)T(-1.39)PKR	14	3	635.338	-0.51558	1.10852	0.801118	0.738869	1.22369	1.00707	0.793928										0.898011	0.797269	1.00359
P78310	Coxsackievirus and adenovirus receptor	CXADR	1	S	0.00161285	131.35	119.96	_TPQS(ph)PTLPPAK_	TPQS(0.99)PT(0.01)LPPAK	T(-35.67)PQS(20.02)PT(-20.02)LPPAK	4	2	608.802	1.1191	0.627454	0.697988	1.10864	1.91978	1.30971	0.688187	3.00153	0.96381	0.32				8.7232	0.825228	0.0946105	0.888257	1.0652	1.19479	1.00495	0.861739	0.855201
Q9UGP4;C9JRJ5	LIM domain-containing protein 1	LIMD1;LIMD1	1	S	2.6185e-08	157.58	124.68	_TPS(ph)VSAPLALSCPR_	T(0.012)PS(0.988)VSAPLALSCPR	T(-19.28)PS(19.28)VS(-42.67)APLALS(-66.59)CPR	3	2	768.368	0.55765				4.75233	4.52054	1.05466				0.800228	0.758356	0.933223				0.840097	0.939723	0.995564	1.25133	1.0455	0.814196	1.45516	0.894568	0.738694
B5B2P3;Q13469;B5B2P2	Nuclear factor of activated T-cells, cytoplasmic 2	NFATC2;NFATC2;NFATC2	1	S	1.24472e-27	180.8	131.35	_FLSAAKPAGASGLS(ph)PR_	FLSAAKPAGASGLS(1)PR	FLS(-70.18)AAKPAGAS(-39.31)GLS(39.31)PR	14	3	537.275	-0.05667	3.29844	0.650563	0.198752	4.08842	1.31389	0.282308	1.01878	0.491234	0.530785	1.28324	1.53637	1.2678	0.912352	0.767009	0.95698	0.986654	1.11478	1.22031	0.973224	1.0804	1.16597	0.62995	0.953288	1.43433
Q9BYW2	Histone-lysine N-methyltransferase SETD2	SETD2	1;2	S	0.000761996	144.17	109.87	_RSS(ph)LS(ph)PPSSAYER_	RS(0.002)S(0.998)LS(1)PPSSAYER	RS(-27.01)S(27.01)LS(48.12)PPS(-48.12)S(-48.12)AY(-62.32)ER	5	2	798.826	-0.2047	0.886145	0.846707	0.982952	1.98453	1.54552	0.832019	0.622116	0.520511	0.833774	1.75	1.52998	0.863991				1.13194	0.991877	0.873058	0.466527	0.582147	0.972255
Q13017;Q7Z2X2;H0YK04	Rho GTPase-activating protein 5	ARHGAP5;ARHGAP5	1	S	5.32217e-27	186.98	186.98	_GSEEDPLLS(ph)PVETWK_	GSEEDPLLS(1)PVETWK	GS(-100.61)EEDPLLS(66.59)PVET(-66.59)WK	9	2	883.898	0.048775	1.07956	0.775449	0.704835	2.05114	2.25062	1.10683	1.07825	1.16239	1.01851	0.893734	0.789248	0.837946	1.04386	1.1994	1.14072	0.845616	0.920705	0.980673	1.14195	1.26729	1.11444	0.753445	0.686348	0.91762
Q96AD6;B3KPS5;P43250;F8W9W2	G protein-coupled receptor kinase 6	GRK6;GRK6;GRK6	1	S	5.71899e-39	250.19	222.42	_DVLDIEQFS(ph)TVK_	DVLDIEQFS(0.999)T(0.001)VK	DVLDIEQFS(29.64)T(-29.64)VK	9	2	737.347	0.51222	1.28267	0.526539	0.406207	2.51677	2.21083	0.801927	0.907336	0.794158	0.844618	0.990755	1.0901	1.11614	1.01344	0.779833	0.780504	1.01549	1.11185	1.06661	1.14765	0.805923	0.700429	0.906115	1.09989	1.15877
P22059;B4DR25	Oxysterol-binding protein 1;Oxysterol-binding protein	OSBP	1;2	S	7.34532e-136	269.06	215.84	_TGS(ph)NISGASSDISLDEQYK_	T(0.025)GS(0.975)NISGASSDISLDEQYK	T(-15.9)GS(15.9)NIS(-53.12)GAS(-111.92)S(-130.45)DIS(-167.91)LDEQY(-211.4)K	3	2	1026.44	0.23478	0.736262	0.259904	0.351825	4.64519	7.02477	1.50194	0.794861	0.349715	0.409711	1.52371	1.80009	1.31175	0.850123	0.544414	0.699873	1.3258	1.83636	1.42114	0.739625	0.5476	0.74149	1.08187	1.97777	1.75851
P22059;B4DR25	Oxysterol-binding protein 1;Oxysterol-binding protein	OSBP	1;2	T	3.5876e-121	258.83	222.46	_T(ph)GSNISGASSDISLDEQYK_	T(0.821)GS(0.179)NISGASSDISLDEQYK	T(6.62)GS(-6.62)NIS(-83.97)GAS(-137.86)S(-161.66)DIS(-196.3)LDEQY(-219.49)K	1	2	1026.44	0.40283				4.64519	7.02477	1.50194	0.84692	0.476243	0.524435	1.55509	1.85147	1.4916				1.32592	1.99623	1.53185	0.606485	0.463222	0.798095
H7BXI1;A0FGR8;F2Z3K9	Extended synaptotagmin-2	ESYT2;ESYT2;ESYT2	1;2	S	3.08088e-08	127.29	118.24	_EPTPS(ph)IASDISLPIATQELR_	EPT(0.001)PS(0.986)IAS(0.013)DISLPIATQELR	EPT(-29.91)PS(18.79)IAS(-18.79)DIS(-39.89)LPIAT(-72.36)QELR	5	2	1109.55	0.13056	0.979878	0.716527	0.719	1.3651	1.41437	1.03651	1.27025	1.40779	1.1037	0.891504	0.776644	0.818011	0.988851	1.06457	1.12095	0.893711	0.78038	0.946521	1.39266	1.22676	0.880495	0.822367	0.660918	0.706709
O00418	Eukaryotic elongation factor 2 kinase	EEF2K	1;2	S	1.7126e-56	245.78	217.91	_KYES(ph)DEDSLGSSGR_	KYES(1)DEDSLGSSGR	KY(-140.85)ES(104.58)DEDS(-104.58)LGS(-119.41)S(-127.46)GR	4	2	805.323	0.079489	1.00564	0.15493	0.15067	5.34429	4.55657	0.860041	1.17963	0.587896	0.542433	1.16331	1.02545	0.843179				0.97751	0.780756	0.804876	1.22274	1.32629	1.11265	0.700319	0.604029	0.822327
A2A3R6;P62753;Q96DV6;A2A3R5	40S ribosomal protein S6;40S ribosomal protein S6;40S ribosomal protein S6;40S ribosomal protein S6	RPS6;RPS6;RPS6;RPS6	1;2	S	0.000138526	124.76	94.688	_LSSLRAS(ph)TSK_	LSS(0.012)LRAS(0.806)T(0.177)S(0.005)K	LS(-48.62)S(-18.36)LRAS(6.59)T(-6.59)S(-21.98)K	7	2	565.284	0.47238				1.97919	4.757	2.60005	0.665662	0.557099	0.807391
Q9UIG0	Tyrosine-protein kinase BAZ1B	BAZ1B	1	S	0.000407347	103.01	103.01	_MMS(ph)PNKLHTNFHIPK_	MMS(1)PNKLHTNFHIPK	MMS(63.66)PNKLHT(-63.66)NFHIPK	3	2	937.944	-0.014626				1.77767	1.4948	0.850505				1.39196	1.32949	0.950757	0.88938	0.727799	0.858487	1.26361	1.35981	1.00411	0.806842	0.695882	0.870912
A0A5E8;Q99501;E7EQM6;B5MCR7;B4DWX4	GAS2-like protein 1	GAS2L1;GAS2L1;GAS2L1;GAS2L1	1	S	0.0127922	105.86	99.973	_VCTFS(ph)PQR_	VCTFS(1)PQR	VCT(-38.41)FS(38.41)PQR	5	2	537.726	0.78692				3.13488	2.92054	1.00127				1.08781	1.12896	1.034	1.06541	0.776202	0.728553				0.988711	0.823941	0.871748	1.10003	1.2451	1.14156
Q12933;E5KBQ3;B4DGI3;B1AMX9;B1AMX8;B1AMX7;B1AMY1	TNF receptor-associated factor 2	TRAF2;TRAF2;TRAF2;TRAF2;TRAF2;TRAF2	1	S	2.57593e-06	106.69	100.76	_(ac)AAASVTPPGS(ph)LELLQPGFSK_	AAAS(0.003)VT(0.031)PPGS(0.966)LELLQPGFSK	AAAS(-25.52)VT(-14.96)PPGS(14.96)LELLQPGFS(-63.82)K	10	2	1046.52	-0.031572	1.33905	0.3358	0.270019	3.34638	1.87357	0.560911
A0JP11;B2RAJ6;Q99570	Phosphoinositide 3-kinase regulatory subunit 4	PIK3R4;PIK3R4	1	S	4.24458e-13	157.12	157.12	_KPVIPVLS(ph)STILPSTYQIR_	KPVIPVLS(0.914)S(0.068)T(0.019)ILPSTYQIR	KPVIPVLS(11.31)S(-11.31)T(-16.92)ILPS(-35.73)T(-39.04)Y(-83.95)QIR	8	2	1096.61	0.096615	1.14487	0.585118	0.509376	3.70951	4.15796	1.16965	1.41761	3.34808	2.35468				3.11546	3.87539	1.39372	0.639464	0.463688	0.705103	4.08173	2.76807	0.624659
Q92619;K7EM85;K7ES98;Q8IYN3;F5H1R4;B4E3K8;F5H4A3;B3KXW7;K7ES92;B3KVA9	Minor histocompatibility protein HA-1;Minor histocompatibility antigen HA-1	HMHA1;HMHA1;HMHA1;HMHA1	1	S	2.32786e-110	252.91	207.76	_PTEATVS(ph)LSSLVDYPHQAR_	PTEAT(0.001)VS(0.989)LS(0.009)SLVDYPHQAR	PT(-54.39)EAT(-29.22)VS(20.19)LS(-20.19)S(-33.72)LVDY(-140.95)PHQAR	7	3	717.675	-0.37187	0.953385	0.36321	0.330058	4.15673	4.87292	1.16935							0.931447	0.803779	0.88435	0.953322	1.0017	1.05922	0.949537	0.836502	0.934425	0.983667	1.32724	1.43094
J3KP19;O43166;A6H8W6	Signal-induced proliferation-associated 1-like protein 1	SIPA1L1;SIPA1L1	1	S	8.65051e-30	185.85	172.6	_GS(ph)GFSLDVIDGPISQR_	GS(1)GFSLDVIDGPISQR	GS(41.3)GFS(-41.3)LDVIDGPIS(-167.29)QR	2	2	864.404	0.78349	1.4478	0.707681	0.514545	1.823	0.982617	0.536748	0.884429	0.709612	0.829134	1.09738	1.51334	1.36239	0.924498	0.827555	0.785294	1.325	1.39721	1.09224	0.995019	0.844403	0.831746	1.10132	1.49895	1.38314
B4E1H4;B1ALM5;Q9P0T7;Q6FIF9;Q6IAJ3	Transmembrane protein 9	TMEM9;TMEM9;TMEM9;TMEM9	1	S	7.72689e-13	153.94	153.94	_S(ph)M(ox)AAAAASLGGPR_	S(1)MAAAAASLGGPR	S(95.62)MAAAAAS(-95.62)LGGPR	1	2	628.279	-0.13732	1.16243	0.688743	0.709647	1.62882	3.53727	2.19062	1.09503	0.844729	0.768762	0.87347	43.2213	32.8869	1.13943	0.938376	0.859727	1.17269	2.11876	1.80018
F5H527;Q76I76;B4DK64	Protein phosphatase Slingshot homolog 2	SSH2;SSH2	1	S	3.1098e-26	214.28	175.26	_DITTS(ph)ADQIAEVK_	DITT(0.006)S(0.994)ADQIAEVK	DIT(-35.92)T(-22.04)S(22.04)ADQIAEVK	5	2	735.84	0.16565	0.818925	0.552176	0.606021	2.42339	2.81501	1.14744	0.905493	0.657864	0.816293							1.08337	1.34627	1.31019	0.976297	0.774604	0.888406	1.03543	1.82773	1.75526
Q9NRA8;B1AKL4;Q6PJR2;B1AKL5	Eukaryotic translation initiation factor 4E transporter	EIF4ENIF1;EIF4ENIF1;EIF4ENIF1;EIF4ENIF1	1	S	0.000249289	125.67	97.45	_SGS(ph)PLEKDSDGLR_	S(0.003)GS(0.997)PLEKDSDGLR	S(-25.13)GS(25.13)PLEKDS(-52.52)DGLR	3	3	480.884	-0.21283	1.00659	0.424112	0.380651	2.13971	1.67475	0.803633	0.959478	1.78348	1.70575	1.77897	1.56633	0.95224	0.92192	0.660954	0.683026	1.39357	1.28995	0.922248	1.00942	0.596584	0.605159
Q6IAA8;F5H3Y3;F5GX19;B4DUK2	Ragulator complex protein LAMTOR1	LAMTOR1;LAMTOR1;LAMTOR1	1	S	7.00387e-39	249.32	249.32	_LAVLSSS(ph)LTHWK_	LAVLSSS(1)LTHWK	LAVLS(-75.61)S(-38.42)S(38.42)LT(-47.84)HWK	7	2	711.363	0.18522				1.45879	1.43732	1.0132	0.846019	0.604323	0.729107	1.38039	1.73344	1.19689	1.01788	0.971571	0.923172	1.19211	1.17545	1.04617	0.841172	0.791144	0.938047
O75427	Leucine-rich repeat and calponin homology domain-containing protein 4	LRCH4	1	S	0.00143042	102.66	62.088	_KDS(ph)LLKPGLR_	KDS(1)LLKPGLR	KDS(62.09)LLKPGLR	3	3	402.892	-0.50269				2.4777	3.95496	1.59214				0.74139	0.692453	0.936864	1.11103	1.19094	1.1574	0.669567	0.644598	0.988849	0.88809	1.14213	1.28146
Q8WXE0;J3QRN1	Caskin-2	CASKIN2	1	T	2.05039e-51	192.25	192.25	_NT(ph)YNQTALDIVNQFTTSQASR_	NT(0.59)Y(0.41)NQTALDIVNQFTTSQASR	NT(1.58)Y(-1.58)NQT(-50.61)ALDIVNQFT(-161.48)T(-166.2)S(-179.43)QAS(-185.5)R	2	2	1226.56	0.056629	0.980248	0.653637	0.664564	3.00251	3.14638	1.18478	1.03921	0.898102	0.843431	1.27943	1.3515	1.06908	1.04497	0.878284	0.844457	1.19119	1.28142	1.04347	1.02615	0.792224	0.800435	1.31679	1.4581	1.08734
A8K8N5;P40818;B4DKA8;B4DUC6	Ubiquitin carboxyl-terminal hydrolase;Ubiquitin carboxyl-terminal hydrolase 8;Ubiquitin carboxyl-terminal hydrolase;Ubiquitin carboxyl-terminal hydrolase	USP8;USP8	1	T	0.00101916	115.57	95.631	_RCPT(ph)PEIQKK_	RCPT(1)PEIQKK	RCPT(95.63)PEIQKK	4	2	668.826	-0.2884	0.976264	0.661397	0.669221	3.51681	3.54627	0.974522	0.938838	0.833235	0.959914							1.08419	1.03982	0.813937	0.889626	0.769091	0.875815	0.99914	1.66857	1.50136
E7EPN9;Q9Y520;H7C5N8	Protein PRRC2C	PRRC2C;PRRC2C;PRRC2C	1;2	T	0.000361634	126.76	126.76	_STT(ph)PTSSPFR_	STT(1)PTSSPFR	S(-39.76)T(-39.76)T(39.76)PT(-52.3)S(-58.25)S(-64.07)PFR	3	2	580.753	0.88108	1.17424	0.31279	0.279644	1.94716	1.54895	0.790195	0.989261	0.512567	0.532733	1.90153	2.22386	1.15357	0.879349	0.769392	0.860065	1.31313	1.51073	1.12934	0.775319	0.765396	1.00786	1.13826	1.39321	1.28498
J3KP19;O43166;A6H8W6;F5GYF8;B4DYX7;Q5CZ77	Signal-induced proliferation-associated 1-like protein 1	SIPA1L1;SIPA1L1;SIPA1L1;DKFZp686G1344	1	S	0.000122141	83.879	83.063	_ASLLDQALPNDVLFSSTYPS(ph)LPK_	ASLLDQALPNDVLFSST(0.002)Y(0.001)PS(0.996)LPK	AS(-73.49)LLDQALPNDVLFS(-33.47)S(-33.47)T(-28)Y(-29.05)PS(28)LPK	20	3	852.759	-0.22393	1.02252	0.578778	0.531089	1.79507	1.17823	0.6156	1.38199	0.970986	0.750634
Q9NQT8;H0YBA8;B4DGY5	Kinesin-like protein KIF13B	KIF13B;KIF13B;KIF13B	1	S	2.39855e-36	183.07	135.3	_S(ph)ATLSGSATNLASLTAALAK_	S(0.96)AT(0.039)LS(0.001)GSATNLASLTAALAK	S(13.93)AT(-13.93)LS(-28.31)GS(-46.8)AT(-87.02)NLAS(-123.73)LT(-122.85)AALAK	1	2	964.49	-0.63537				5.59486	4.04257	0.735478				0.835465	0.76609	1.06115	0.891817	0.751291	0.827328	0.802102	1.26501	1.14025				0.816443	0.561351	0.683648
Q9NRA8;B1AKL4;B4DR76	Eukaryotic translation initiation factor 4E transporter	EIF4ENIF1;EIF4ENIF1;EIF4ENIF1	1	T	0.00205	118.52	118.52	_SSCST(ph)PLSQANR_	SSCS(0.004)T(0.996)PLSQANR	S(-48.15)S(-48.15)CS(-24.43)T(24.43)PLS(-35.87)QANR	5	2	694.287	-0.49657				2.11086	0.930295	0.44457				0.935156	0.868503	1.24039
H7BXR8;Q14CB8;C9IZI4;H7C5Z9;Q8NA01	Rho GTPase-activating protein 19	ARHGAP19;ARHGAP19;ARHGAP19;ARHGAP19;ARHGAP19	1	S	0.000178185	121.56	89.629	_S(ph)RSFSGLIKR_	S(0.883)RS(0.076)FS(0.042)GLIKR	S(10.67)RS(-10.67)FS(-13.27)GLIKR	1	3	410.883	0.11908				1.94716	1.90424	0.876374				0.77417	0.647725	0.866418				0.816684	0.742345	0.962659
Q8NA72	Centrosomal protein POC5	POC5	1	S	6.70928e-08	171.26	171.26	_TDESSPVLS(ph)PR_	TDESSPVLS(1)PR	T(-145.14)DES(-81.83)S(-67.08)PVLS(67.08)PR	9	2	634.282	0.59849	1.57811	1.09309	0.676908	2.01957	1.83646	0.979724	1.37712	1.66154	1.25546				1.61791	1.96556	1.21493	0.86435	1.54502	1.78088				1.04124	0.766558	0.732018
G3V599;Q59FD2;O15320;Q2VIL8	Cutaneous T-cell lymphoma-associated antigen 5	CTAGE5;CTAGE5	1	S	6.48368e-06	137.89	86.344	_LS(ph)GPAELR_	LS(1)GPAELR	LS(86.34)GPAELR	2	2	461.723	0.18696	1.45806	0.735289	0.469059	1.28921	1.03226	0.765137	1.15157	0.981134	0.823199	1.23237	0.990459	0.829179	1.13994	0.9878	0.901986	1.04463	0.919686	0.930759	1.1273	1.02714	0.947574	0.93587	0.879825	0.944039
B2RBH6;Q8ND76;R4GNF3;R4GN48	Cyclin-Y	CCNY	1	S	9.03091e-22	180.74	78.244	_S(ph)LFINHHPPGQIAR_	S(1)LFINHHPPGQIAR	S(78.24)LFINHHPPGQIAR	1	2	833.914	-0.095482	1.22096	0.618986	0.525757	1.54164	1.56601	0.907375	0.954786	1.00182	1.02228	0.832015	0.908186	1.08833	1.09109	1.01895	0.948753	0.844545	0.83065	1.00885	1.0345	0.974735	0.975876	0.783012	0.941883	1.15915
Q92574	Hamartin	TSC1	1	S	4.81215e-11	158.44	108.43	_GGFDS(ph)PFYR_	GGFDS(1)PFYR	GGFDS(94.85)PFY(-94.85)R	5	1	1125.44	0.72034	1.10646	0.451042	0.403456	3.95289	3.32322	0.832145	0.914554	0.726544	0.806151	1.23486	1.53579	1.23992	0.904597	0.823696	0.882941	1.16687	1.33942	1.1191	0.829837	0.817461	0.941779	1.07307	1.25236	1.20555
Q9Y6W5;B4E3J5	Wiskott-Aldrich syndrome protein family member 2	WASF2	1;2;3	S	9.30967e-29	165.48	149.07	_RSS(ph)VVS(ph)PSHPPPAPPLGSPPGPK_	RS(0.035)S(0.966)VVS(0.844)PS(0.156)HPPPAPPLGSPPGPK	RS(-14.56)S(14.56)VVS(7.35)PS(-7.35)HPPPAPPLGS(-87.55)PPGPK	3	3	802.385	0.23087	1.13665	0.532271	0.48031	4.59057	4.52118	0.98171	1.14339	1.23017	1.02859				0.911385	0.895364	0.977377	0.672763	0.847096	1.27443	0.967567	1.00878	1.18937
Q5VUA4	Zinc finger protein 318	ZNF318	1	S	1.64313e-126	252.23	135.34	_YISQEEGPLS(ph)PFLGQLDEDYR_	YISQEEGPLS(1)PFLGQLDEDYR	Y(-103.12)IS(-84.36)QEEGPLS(84.36)PFLGQLDEDY(-96.61)R	10	2	1268.57	0.19333	0.961528	0.614587	0.604518	1.44664	1.77265	1.2703				0.92181	1.13831	1.22725	0.857747	0.823867	0.96053	0.970985	1.18797	1.19503	0.976521	0.909597	0.940108	1.05152	1.24209	1.16003
F5H527;Q76I76;B4DK64;K7EP00;J3KSQ9	Protein phosphatase Slingshot homolog 2	SSH2;SSH2	1	S	0.000108507	135.6	125.54	_S(ph)ISESFLTVK_	S(0.997)IS(0.003)ESFLTVK	S(25.5)IS(-25.5)ES(-48.42)FLT(-87.3)VK	1	2	595.789	-0.0618	1.35363	0.850379	0.708625	2.35222	2.08418	0.75718	1.22375	1.41435	1.32404	0.854915	0.918343	1.08579	1.38668	1.35709	1.08562	1.07968	0.874957	0.921591
Q969J3;G3V1P3	Loss of heterozygosity 12 chromosomal region 1 protein	LOH12CR1;LOH12CR1	1	S	2.137e-08	164.15	164.15	_GLLSGQTS(ph)PTNAK_	GLLSGQT(0.02)S(0.975)PT(0.005)NAK	GLLS(-65.47)GQT(-16.82)S(16.82)PT(-23.24)NAK	8	2	677.324	-0.082605	1.51074	1.42204	0.923596	0.963138	0.749673	0.833487	0.280353	0.261481	0.900836				0.862551	1.0837	1.33557	0.725009	0.705219	1.03974	0.268194	0.295376	1.17494	0.743112	0.414122	0.554122
J3KPV7;Q59HD5	Sulfurtransferase		1	S	1.12166e-45	219.87	177.02	_ARS(ph)PSVAAMASPQLCR_	ARS(1)PSVAAMASPQLCR	ARS(54.37)PS(-54.37)VAAMAS(-127.46)PQLCR	3	2	891.413	-0.16454	1.01296	0.843353	0.806432	2.74692	2.52601	0.966888	1.16358	1.15533	0.912975	0.79598	0.745885	0.971716	1.04033	1.07201	1.04279	1.11458	1.05673	0.960179	1.17023	1.01788	0.868293	0.911341	0.908756	1.14028
P23634;Q68DH9;A1X4Q1	Plasma membrane calcium-transporting ATPase 4	ATP2B4;DKFZp686M088;ATP2B4	1	T	5.69099e-09	98.657	85.595	_SIHSFMTHPEFAIEEELPRT(ph)PLLDEEEEENPDK_	SIHSFMTHPEFAIEEELPRT(1)PLLDEEEEENPDK	S(-75.21)IHS(-71.75)FMT(-67.87)HPEFAIEEELPRT(67.87)PLLDEEEEENPDK	20	4	997.951	0.19156	0.852515	0.542347	0.621612	1.47844	2.05255	1.36478				0.850407	1.366	1.69391	0.768639	0.693866	0.951571	0.832765	1.13287	1.34407	0.835627	0.756984	0.959552	0.841789	1.22994	1.33033
O95835;Q59FN4	Serine/threonine-protein kinase LATS1	LATS1	1	S	2.35316e-49	259.08	125.5	_RYS(ph)GNMEYVISR_	RYS(1)GNMEYVISR	RY(-103.72)S(102.7)GNMEY(-120.5)VIS(-102.7)R	3	2	777.842	0.17653	1.54052	0.713741	0.462177	4.95942	3.86048	0.785217	1.32461	1.18319	0.868627	0.8993	0.922089	0.924334	1.12523	1.09851	0.967348	0.959979	0.890783	0.925505	1.24879	0.977804	0.865508
A8K9B1;P16150;C9JUK7	Leukosialin	SPN;SPN;SPN	1	S	0.000530911	114.31	106.42	_GSGFPDGEGS(ph)SR_	GSGFPDGEGS(0.978)S(0.022)R	GS(-46.23)GFPDGEGS(16.51)S(-16.51)R	10	2	616.733	0.29397	0.519693	0.318212	0.66685	2.51182	3.43367	1.35687	1.02902	0.831665	0.80027	1.15645	1.29578	1.11636				1.25931	1.28514	1.08113	0.945131	0.637224	0.672015	1.57299	1.43969	0.85373
P52597;B4DKS8	Heterogeneous nuclear ribonucleoprotein F;Heterogeneous nuclear ribonucleoprotein F, N-terminally processed	HNRNPF;HNRNPF	1	S	1.76245e-34	228.73	80.245	_YIEVFKSS(ph)QEEVR_	YIEVFKS(0.046)S(0.954)QEEVR	Y(-63.13)IEVFKS(-13.17)S(13.17)QEEVR	8	3	565.266	-0.88602	1.99615	2.66036	1.15738	2.14002	0.514402	0.24247	2.25446	2.76001	1.17605	0.73929	0.26425	0.355574	2.08883	2.15514	0.984927	0.714975	0.235878	0.331971	2.36316	2.69071	1.00195	1.01184	1.80724	1.77598
Q96JM3	Chromosome alignment-maintaining phosphoprotein 1	CHAMP1	1	S	7.04772e-13	186.72	183.31	_KPGPSGPSES(ph)PK_	KPGPSGPSES(1)PK	KPGPS(-101.79)GPS(-64.77)ES(64.77)PK	10	2	624.287	-0.25428	10.7627	1.87361	0.173506	1.48138	0.478767	0.327376	1.24653	1.23113	0.913569				1.28808	1.38262	1.07987	3.79813	0.692075	0.181962	1.1392	1.27007	1.11527	0.880855	0.697777	0.787674
Q03188;Q8IW27;H0Y8J2;Q6PIR0	Centromere protein C 1	CENPC1;CENPC1;CENPC1;CENPC1	1	S	0.000108722	95.835	74.123	_NINDHHSEADEEFYLS(ph)VGSPSVLLDAK_	NINDHHSEADEEFYLS(0.753)VGS(0.23)PS(0.017)VLLDAK	NINDHHS(-62.48)EADEEFY(-31.78)LS(5.15)VGS(-5.15)PS(-16.39)VLLDAK	16	3	1022.8	-0.46021				1.37508	1.02629	0.78958							0.614462	0.553317	0.900521
Q13029;Q5THJ1;Q59H82	PR domain zinc finger protein 2	PRDM2;PRDM2	1	S	0.00493751	147.74	106.4	_PLS(ph)PPKKK_	PLS(1)PPKKK	PLS(106.4)PPKKK	3	2	487.775	-0.015737	1.09137	1.07737	0.868888	1.36332	1.28182	0.977501	0.99186	0.883413	0.911842	0.761507	0.613661	0.822692	1.44418	1.55728	1.23071	0.703854	0.576242	0.914568	1.35857	1.5221	1.14747
O14672;B4DU28	Disintegrin and metalloproteinase domain-containing protein 10	ADAM10;ADAM10	1	S	0.00234759	81.448	69.485	_(gl)QRPRES(ph)YQMGHMR_	QRPRES(1)YQMGHMR	QRPRES(54.5)Y(-54.5)QMGHMR	6	2	869.869	0.091832	0.611629	0.332136	0.571422	1.74417	3.19592	2.25746	1.0944	1.40936	1.46151	0.67723	0.722419	1.01049	0.97021	0.990013	1.10156	0.72435	0.739175	1.01159	0.857748	0.932617	1.03688
B2R928;Q9Y4K4;D3DSB5	Mitogen-activated protein kinase kinase kinase kinase 5	MAP4K5;MAP4K5	1	S	4.8918e-57	217.33	122.34	_TAS(ph)EINFDK_	TAS(1)EINFDK	T(-44.75)AS(44.75)EINFDK	3	2	552.734	-0.015202	1.65779	1.61565	1.02844	2.63962	1.66327	0.64221	1.38934	1.499	1.00998	0.777995	0.689853	0.836422	1.25797	1.25819	0.988928	0.829684	0.682788	0.816979	1.35074	1.30219	0.999164	0.930337	0.715952	0.867597
Q5VYS8	Terminal uridylyltransferase 7	ZCCHC6	1	S	7.28624e-13	199.15	103.01	_KDS(ph)FQENEDGYR_	KDS(1)FQENEDGYR	KDS(79.92)FQENEDGY(-79.92)R	3	2	784.307	0.35062				2.6342	3.77512	1.37621	0.969471	0.607799	0.616132				1.57883	1.01498	0.777405	1.06915	1.00147	0.880805				0.494115	0.811322	1.357
P35580;F8W6L6;B2RWP9;D3DTS1;Q9BWG0	Myosin-10	MYH10;MYH10;MYH10;MYH10;MYH10	1	S	0.00011479	128.68	122.78	_RGGPISFS(ph)SSR_	RGGPIS(0.002)FS(0.995)S(0.004)SR	RGGPIS(-28.07)FS(24.2)S(-24.2)S(-38.61)R	8	2	615.785	-0.381	0.810844	0.382778	0.444417	3.97965	4.48225	1.19725	0.714624	0.935722	1.3161	0.71945	1.00798	1.39584	1.03198	0.967486	0.928243	0.822863	0.825352	0.996957	1.46236	1.18527	0.824168	0.962015	0.681341	0.698923
Q9NQS7	Inner centromere protein	INCENP	1	S	1.45755e-06	151.57	151.57	_TSSAVWNS(ph)PPLQGAR_	TSSAVWNS(1)PPLQGAR	T(-93.11)S(-93.11)S(-93.11)AVWNS(93.11)PPLQGAR	8	2	825.885	0.12691				0.994159	1.42531	1.44615	1.46172	1.71457	1.16892	1.07961	2.96508	2.73637				0.676948	0.915696	1.34769	1.16647	2.0046	1.71391
O60343	TBC1 domain family member 4	TBC1D4	1	S	0.013956	102.53	102.53	_CSS(ph)VTGVQR_	CS(0.001)S(0.998)VT(0.001)GVQR	CS(-31.5)S(30.84)VT(-30.84)GVQR	3	2	537.226	0.69882	0.91116	0.557238	0.524487	3.85882	3.46542	0.905907																0.794485	2.61191	3.26894
Q6PJG2;A0PJD3;F6RU81	Uncharacterized protein C14orf43	C14orf43;C14orf43;C14orf43	1	S	9.60153e-45	176.7	176.7	_TNSAEVTPPVLS(ph)VMGEATPVSIEPR_	TNSAEVT(0.003)PPVLS(0.996)VMGEATPVSIEPR	T(-47.78)NS(-47.78)AEVT(-24.58)PPVLS(24.58)VMGEAT(-88.9)PVS(-136.24)IEPR	12	3	887.766	0.21935	1.07874	0.27711	0.229105	1.74131	1.71174	0.991638	0.752071	0.38784	0.529312	1.4333	2.03682	1.23969										2.17916	2.19946	1.02884
Q9ULM3	YEATS domain-containing protein 2	YEATS2	1	S	0.00178352	88.574	82.59	_IVSGSPISTPSPS(ph)PLPR_	IVSGSPIST(0.01)PS(0.045)PS(0.945)PLPR	IVS(-68.98)GS(-64.27)PIS(-33)T(-19.73)PS(-13.26)PS(13.26)PLPR	13	2	886.453	-0.10054	1.16479	0.526707	0.431019	1.63354	1.72054	1.06245										1.18111	0.953576	0.804407
B0I1T6;Q13459;M0R0P8;M0R300;Q4LE74;Q8WVD2;M0QXP0;M0R240;M0R332	Unconventional myosin-IXb	MYO9B;MYO9B variant protein;MYO9B	1	S	1.73169e-34	223.06	118.21	_IQS(ph)IKEEKEDITYR_	IQS(1)IKEEKEDITYR	IQS(85.39)IKEEKEDIT(-85.39)Y(-98.61)R	3	3	611.299	-1.4067	0.697733	0.55398	0.803797	2.37187	3.50477	1.38601	0.994253	0.782384	0.588724	1.65967	8.04781	4.8314	1.0214	0.868581	0.86615	1.01885	1.17571	1.05312				0.994442	1.38943	1.21373
Q5T1M5;B4DZS8	FK506-binding protein 15;Peptidyl-prolyl cis-trans isomerase	FKBP15	1;2	S	1.45976e-11	109.26	109.26	_DSAAPS(ph)PIPGADNLSADPVVSPPTSIPFK_	DS(0.029)AAPS(0.965)PIPGADNLS(0.006)ADPVVSPPTSIPFK	DS(-15.18)AAPS(15.18)PIPGADNLS(-21.93)ADPVVS(-85.98)PPT(-97.24)S(-100.5)IPFK	6	3	976.474	0.79487				3.30004	2.99646	0.974117	0.929777	0.602304	0.784192	1.14549	1.19504	1.00286	0.849992	0.865346	1.00392	0.964296	1.12416	1.03954	1.08934	0.880439	0.839044
Q5T1M5;B4DVS2	FK506-binding protein 15	FKBP15	1	S	4.12778e-05	89.055	64.583	_ERPESPM(ox)VPS(ph)EQVVEEAVPLPPQALTTSQDGHR_	ERPES(0.082)PMVPS(0.918)EQVVEEAVPLPPQALTTSQDGHR	ERPES(-10.49)PMVPS(10.49)EQVVEEAVPLPPQALT(-46.26)T(-48.4)S(-48.4)QDGHR	10	4	927.441	-0.54839	1.08716	0.859321	1.17637	3.30004	3.35142	1.14154	0.93482	0.878087	0.956407	0.841585	0.725328	1.09029	1.00039	1.02701	0.984984				1.0116	0.971552	0.972645	0.935819	1.19918	1.23724
Q92625	Ankyrin repeat and SAM domain-containing protein 1A	ANKS1A	1	S	9.30111e-10	215.34	130.2	_SES(ph)LSNCSIGKK_	SES(1)LSNCSIGKK	S(-46.51)ES(46.51)LS(-51.51)NCS(-65.76)IGKK	3	3	463.874	1.7382	1.65851	0.707848	0.41143	2.69292	2.43796	1.04517	1.08477	1.06882	1.01985	0.966195	1.07507	0.986809	1.08948	0.917267	0.691759	0.893991	0.772711	0.901446	1.98068	0.98093	0.519115	2.19022	1.25688	0.570603
Q5SZL2	Centrosomal protein of 85 kDa-like	CEP85L	1	S	4.67456e-07	145.71	122.44	_FLAPEASGRDS(ph)PGGAR_	FLAPEAS(0.001)GRDS(0.999)PGGAR	FLAPEAS(-32.02)GRDS(32.02)PGGAR	11	2	834.38	0.46424				1.24264	0.558027	0.452974				1.23216	1.2683	1.09076				1.27165	0.906475	0.750178	0.981649	0.701282	0.750905
Q9UJY4	ADP-ribosylation factor-binding protein GGA2	GGA2	1	S	0.0133537	93.623	85.288	_RVS(ph)AVEEVR_	RVS(1)AVEEVR	RVS(85.29)AVEEVR	3	2	562.777	-0.0043837				3.32549	1.53276	0.447353							0.805005	0.691937	0.859558
H9KVB4;O15417	Trinucleotide repeat-containing gene 18 protein	TNRC18;TNRC18	1;2	S	0.000132944	130.37	130.37	_LALS(ph)PEDKPIRLSPS(ph)K_	LALS(1)PEDKPIRLS(0.089)PS(0.911)K	LALS(80.88)PEDKPIRLS(-10.12)PS(10.12)K	4	2	955.973	0.38042	0.871594	0.862834	1.00542	1.05303	1.94788	1.37566	0.89087	0.795616	0.83836	1.48836	1.81668	1.1736	0.864837	0.652386	0.759262	1.18933	1.38158	1.09317	0.820273	0.58533	0.719372
B2RDE0			1	S	0.0125002	99.283	81.017	_(ac)LS(ph)AALRTLK_	LS(0.998)AALRT(0.002)LK	LS(26.76)AALRT(-26.76)LK	2	2	547.802	-0.24266				1.32565	0.785566	0.595282	1.4553	1.71132	1.13385							0.551513	0.358206	0.646343
H7BXR8;Q14CB8;C9IZI4;H7C5Z9;Q8NA01	Rho GTPase-activating protein 19	ARHGAP19;ARHGAP19;ARHGAP19;ARHGAP19;ARHGAP19	1	T	0.000149876	126.25	118.19	_NLLFSGSPAVTM(ox)TPT(ph)R_	NLLFSGSPAVT(0.165)MT(0.091)PT(0.744)R	NLLFS(-53.49)GS(-34.77)PAVT(-6.55)MT(-9.12)PT(6.55)R	15	2	894.424	-0.38423				1.84095	1.17791	0.718181
Q147X3;B3KS28;B4E2G1	N-alpha-acetyltransferase 30	NAA30	1	S	3.57828e-05	132.01	132.01	_LLSSSLTADCSLRS(ph)PSGR_	LLSSSLTADCS(0.002)LRS(0.998)PSGR	LLS(-95.09)S(-95.09)S(-95.09)LT(-77.18)ADCS(-27.63)LRS(27.63)PS(-38.21)GR	14	2	993.969	0.46635	1.01052	0.506116	0.535777	3.73968	3.4282	1.25398	0.916874	0.848989	0.872889	1.03625	1.24193	1.19322	1.01485	0.872553	0.824792	0.910154	1.26825	1.29427	0.872654	0.928525	0.976378
Q15043;E5RFT1	Zinc transporter ZIP14	SLC39A14;SLC39A14	1	S	3.49905e-06	102.98	98.816	_VIVGSLS(ph)VQDLQASQSACYWLK_	VIVGS(0.108)LS(0.892)VQDLQASQSACYWLK	VIVGS(-9.15)LS(9.15)VQDLQAS(-47.47)QS(-59.43)ACY(-71.14)WLK	7	3	844.745	-0.003674				1.99575	1.72172	0.800389				1.17593	0.98548	0.867363
O60333;Q4R9M9;Q4R9M8;Q4R9M7;B4DMF3	Kinesin-like protein KIF1B	KIF1B;KIF1Bbeta;KIF1Bbeta;KIF1Bbeta	1	S	7.76197e-24	153.87	125.79	_AS(ph)SPCPEFEQFQIVPAVETPYLAR_	AS(0.5)S(0.5)PCPEFEQFQIVPAVETPYLAR	AS(0)S(0)PCPEFEQFQIVPAVET(-119.91)PY(-122.33)LAR	2	3	939.438	0.35107				3.37539	3.16547	0.96953				0.858333	0.844971	1.09154	0.984269	1.04437	1.06623				1.07611	1.0704	1.01978	0.801175	0.792081	1.01335
O60333;Q4R9M9;Q4R9M8;Q4R9M7;B4DMF3	Kinesin-like protein KIF1B	KIF1B;KIF1Bbeta;KIF1Bbeta;KIF1Bbeta	1	S	7.76197e-24	153.87	129.51	_ASS(ph)PCPEFEQFQIVPAVETPYLAR_	AS(0.136)S(0.864)PCPEFEQFQIVPAVETPYLAR	AS(-8.03)S(8.03)PCPEFEQFQIVPAVET(-116.15)PY(-121.3)LAR	3	3	939.438	0.16755				3.37539	3.16547	0.96953	0.972526	1.12752	1.13412	0.858333	0.844971	1.09154	1.01647	1.07048	1.09024	0.921721	0.992231	1.07886	1.07611	1.0704	1.01978	0.836325	1.00617	1.09645
Q6UUV7;Q8TEF4	CREB-regulated transcription coactivator 3	CRTC3;FLJ00243	1	S	4.45263e-61	207.6	174.28	_LFSLS(ph)NPSLSTTNLSGPSR_	LFSLS(1)NPSLSTTNLSGPSR	LFS(-34.22)LS(34.22)NPS(-54.76)LS(-79.44)T(-79.07)T(-89.27)NLS(-130.9)GPS(-143.93)R	5	2	1029.5	0.12773	1.28308	0.690108	0.519845	2.89413	1.49051	0.427972	0.771944	0.736972	1.02692				0.95318	0.743347	0.872348	1.16529	1.29081	1.11603	0.892821	1.00014	1.14151	1.52025	1.57955	1.04843
B8ZZ87;Q6NZ67;Q6P582;H7C173;H7BZ50	Mitotic-spindle organizing protein 2B;Mitotic-spindle organizing protein 2A	MZT2B;MZT2B;MZT2A;MZT2B;MZT2B	1	S	0.00155223	138.89	138.89	_(gl)QPS(ph)ATRLPK_	QPS(1)ATRLPK	QPS(45.06)AT(-45.06)RLPK	3	2	530.763	-0.061763	1.05204	0.756128	0.797443	2.76796	2.57555	1.04168	0.96392	0.891767	0.921446	1.01377	0.9493	1.02801	1.09834	0.989219	0.88311	1.08711	1.01174	0.958571	1.06116	0.895274	0.828068	1.1162	0.974593	0.980304
B4DTS2;M0QZW1;Q9BZL6;Q8N2H2;Q8NCK8;M0R2R2;B4E125;A0JLT6	Serine/threonine-protein kinase D2	PRKD2;PRKD2	1	S	1.0548e-96	219.35	219.35	_S(ph)VVGTPAYLAPEVLLNQGYNR_	S(1)VVGTPAYLAPEVLLNQGYNR	S(50.51)VVGT(-50.51)PAY(-132.55)LAPEVLLNQGY(-216.19)NR	1	2	1171.08	-0.2883	0.582353	0.257788	0.42475	4.35841	7.75164	1.76805	1.32296	2.51753	1.88659	0.645068	0.578473	0.841399	1.76122	1.99461	1.11295	0.867579	0.585307	0.686392	1.75092	1.41814	0.82662	1.10645	0.775645	0.695009
Q9BUJ2;A8K6U7;B7Z4B8;A8K3W4;A8K5K0;M0R3F1	Heterogeneous nuclear ribonucleoprotein U-like protein 1	HNRNPUL1;HNRNPUL1	1	S	1.02414e-62	235.26	225.08	_NYILDQTNVYGS(ph)AQR_	NYILDQTNVYGS(1)AQR	NY(-219.07)ILDQT(-95.07)NVY(-91.61)GS(91.61)AQR	12	2	911.412	-0.021935	1.01295	1.28455	1.22875	1.41376	0.835314	0.580362	0.973562	0.986236	1.01133	0.809049	0.725768	0.829489				1.01704	0.941296	0.939404	1.05699	0.979055	0.920386	0.940704	0.964763	0.905581
Q9Y6D5;Q86TH5	Brefeldin A-inhibited guanine nucleotide-exchange protein 2	ARFGEF2;ARFGEF2	1;2	S	1.68293e-38	206.64	206.64	_PQSPVIQAAAVS(ph)PK_	PQSPVIQAAAVS(1)PK	PQS(-161.98)PVIQAAAVS(161.98)PK	12	2	736.879	0.13252	0.868924	0.654539	0.746075	2.84029	2.99571	1.19061	0.862309	0.790514	1.01327	1.07946	1.18878	0.992312	0.95184	0.773137	0.85336	1.0126	1.26796	1.18734	0.761553	0.731463	0.795365	1.04444	1.24394	1.14869
Q6P1L5	Protein FAM117B	FAM117B	1	S	1.94261e-05	135.23	96.64	_YATS(ph)PKPNNSYMFK_	YAT(0.096)S(0.9)PKPNNS(0.003)YMFK	Y(-45.51)AT(-9.73)S(9.73)PKPNNS(-24.3)Y(-33.17)MFK	4	3	576.588	0.6155	0.885087	0.850459	0.800077	3.27397	2.42917	0.870711	1.23794	0.871135	0.713029	0.928825	1.24905	1.76324	0.993504	0.900868	0.915509	0.986226	0.938991	1.04207
Q53QZ3;B4E0R3;B8ZZK0	Rho GTPase-activating protein 15	ARHGAP15;ARHGAP15	1;2	S	3.22305e-80	248.46	248.46	_S(ph)MILTDVGKVTEPISR_	S(1)MILTDVGKVTEPISR	S(105.48)MILT(-105.48)DVGKVT(-198.23)EPIS(-224.39)R	1	2	913.46	-0.14215	1.05389	0.675218	0.613406	3.26322	3.55432	1.00085	1.04656	1.07835	1.00874	0.85568	0.893269	0.998193	1.17085	1.11581	0.933709	0.876378	0.883269	0.990846	1.09331	0.973371	0.930693	0.821941	0.903609	1.09738
Q15149;D3DWL0;Q96IE3	Plectin	PLEC;PLEC1	1	S	2.69421e-25	180.04	180.04	_SSS(ph)VGSSSSYPISPAVSR_	S(0.007)S(0.199)S(0.794)VGSSSSYPISPAVSR	S(-20.77)S(-6)S(6)VGS(-46.29)S(-60.66)S(-66.68)S(-80.43)Y(-96.63)PIS(-122.23)PAVS(-116.98)R	3	2	917.915	-0.1116				1.37129	1.48879	1.04859	1.11978	1.11255	0.914972	0.966374	0.932907	0.954344							1.01684	1.04772	1.04346	0.946798	0.882699	0.942997
G0XQ39;Q13586;E9PNJ4;H0YDB2	Stromal interaction molecule 1	STIM1;STIM1;STIM1;STIM1	1	S	1.5594e-24	169.91	93.011	_LPDS(ph)PALAKK_	LPDS(1)PALAKK	LPDS(93.01)PALAKK	4	2	560.294	-0.064263	0.695998	0.689238	0.976133	1.24937	1.56804	1.2818	0.689864	0.410557	0.62417	1.41851	2.0425	1.36293	0.675039	0.485683	0.764784	1.48093	1.87754	1.35145	0.705488	0.556529	0.739651	1.29657	1.82048	1.34354
O75533;Q7Z497;Q32Q20;A0JLT9;A0PJH5	Splicing factor 3B subunit 1	SF3B1;SF3B1;SF3B1;SF3B1;SF3B1	1	T	1.0914e-15	168.99	168.99	_VLPPPAGYVPIRT(ph)PAR_	VLPPPAGYVPIRT(1)PAR	VLPPPAGY(-87.36)VPIRT(87.36)PAR	13	2	892.485	0.20735	1.05666	0.540184	0.515389	1.77078	1.66713	0.950625	1.05733	0.801278	0.734017	0.938216	0.897477	0.882523	0.934851	0.927084	0.966277	0.826504	0.843151	0.996354	0.886472	0.889078	0.978996	0.797549	0.84744	1.07198
A8K099;B4DM81;P31321;C9JSK5;C9IZL8;C9J4C2	cAMP-dependent protein kinase type I-beta regulatory subunit	PRKAR1B;PRKAR1B;PRKAR1B;PRKAR1B	1	S	4.42816e-11	108.52	82.349	_(ac)AS(ph)PPACPSEEDESLK_	AS(1)PPACPSEEDESLK	AS(55.8)PPACPS(-55.8)EEDES(-73.35)LK	2	2	869.848	0.20938	0.801643	0.831537	0.902286	2.36932	2.08461	0.887505				0.899382	1.15441	1.10435
Q5VUA4	Zinc finger protein 318	ZNF318	1	T	8.62258e-40	210.98	137.73	_ITVGNDHFCVST(ph)PER_	ITVGNDHFCVS(0.001)T(0.999)PER	IT(-93.77)VGNDHFCVS(-32.96)T(32.96)PER	12	2	906.393	0.010222	1.09773	0.862196	0.732538	1.36766	1.30638	1.03376	1.03373	0.848765	0.78403	0.873177	1.01571	1.1355	1.26089	1.05816	0.896746	0.912165	1.24198	1.40358	0.78233	1.03538	1.34732	1.10645	1.1859	1.03805
P49768;Q53FV8;E7ES96;B7Z8T5	Presenilin-1;Presenilin-1 NTF subunit;Presenilin-1 CTF subunit;Presenilin-1 CTF12	PSEN1;PSEN1	1	S	1.04299e-06	131.82	90.968	_AAVQELS(ph)SSILAGEDPEER_	AAVQELS(0.814)S(0.155)S(0.031)ILAGEDPEER	AAVQELS(7.19)S(-7.19)S(-14.26)ILAGEDPEER	7	2	1040.98	0.93123	1.39738	1.36551	1.0172	0.860326	0.811796	0.80264				1.11532	1.52008	1.35793				1.53584	1.94151	1.51644
P23443;F6UYM1;B4DLT4;B4DTG1;B4DDM0;Q7Z721;K7ERJ3	Ribosomal protein S6 kinase beta-1	RPS6KB1;RPS6KB1;RPS6KB1;RPS6KB1	1	S	0.00375124	132.25	76.927	_EKFS(ph)FEPK_	EKFS(1)FEPK	EKFS(76.93)FEPK	4	2	546.244	0.037646	0.567782	0.226267	0.411081	4.12169	8.90617	2.17971	0.687451	0.422112	0.629997	0.956299	2.0492	2.0017	0.733209	0.600068	0.836569	0.779925	1.53735	1.80769	0.762539	0.89283	1.29706
A8K724;O96013	Serine/threonine-protein kinase PAK 4	PAK4	1	S	7.61608e-65	198.83	198.83	_RPLS(ph)GPDVGTPQPAGLASGAK_	RPLS(1)GPDVGTPQPAGLASGAK	RPLS(91.8)GPDVGT(-91.8)PQPAGLAS(-160.77)GAK	4	2	1028.51	0.20846	1.04002	0.57089	0.546997	3.94569	3.94359	1.13737	0.842778	0.895635	1.0457	0.814583	0.97898	1.21439	0.98578	0.98763	1.01952	0.827048	0.975275	1.13384	0.959722	0.834683	0.992479	0.842878	1.25057	1.41401
Q92608;E7ERW7;B3KXW9;Q5XG91;B3KY14	Dedicator of cytokinesis protein 2	DOCK2;DOCK2;DOCK2;DOCK2	1	S	5.4973e-100	243.24	180.66	_HEFMS(ph)DTNLSEHAAIPLK_	HEFMS(1)DTNLSEHAAIPLK	HEFMS(38.97)DT(-38.97)NLS(-69.28)EHAAIPLK	5	2	1060.48	-0.40179	0.955387	0.59505	0.604293	2.76726	2.66938	0.96356	0.775237	0.59653	0.720745	1.35365	1.60209	1.24514	0.814563	0.693809	0.845415	1.12209	1.40625	1.30561	0.776154	0.709012	0.918157	1.05989	1.37226	1.33429
Q8NFA0;K7EQL6;Q4VC15;Q6IRT0	Ubiquitin carboxyl-terminal hydrolase 32	USP32;USP32;USP32	1	T	9.08282e-05	94.542	94.542	_DPALCQHKPLT(ph)PQGDELSEPR_	DPALCQHKPLT(1)PQGDELSEPR	DPALCQHKPLT(52.78)PQGDELS(-52.78)EPR	11	3	823.381	-0.75796				1.18888	1.12193	1.14751	1.25668	1.03911	0.82908	1.08836	1.2912	1.40339	0.888202	1.09976	1.27201	0.873346	1.12289	1.14522
E5KRP5;Q9UBP0;E5KRP6	Spastin	SPAST;SPAST	1	S	0.000422704	109.07	109.07	_RKDPLTHTSNS(ph)LPR_	RKDPLTHTSNS(1)LPR	RKDPLT(-73.98)HT(-41.75)S(-35.78)NS(35.78)LPR	11	4	426.216	-0.048295				3.59974	3.19035	0.894035	0.746583	0.546851	0.74335	1.89665	2.30781	1.31089				1.69756	1.86832	0.936067	0.960109	0.674283	0.684049
Q9Y3P8;I3RY38	Signaling threshold-regulating transmembrane adapter 1	SIT1	1	S	1.74705e-13	158.91	158.91	_RARAS(ph)FPDQAYANSQPAAS_	RARAS(1)FPDQAYANSQPAAS	RARAS(105.72)FPDQAY(-105.72)ANS(-122.16)QPAAS(-133.5)	5	2	1044.47	-0.37964	1.43383	0.491489	0.322294	2.66174	2.55925	1.01029	1.15364	1.34707	1.12501	0.7271	0.802842	1.05712	0.906863	1.20695	1.22333	0.6955	0.856871	1.21278	0.94508	1.13087	1.19344	0.630086	0.847231	1.36039
O75995;B2RBY7;B4DKQ0	SAM and SH3 domain-containing protein 3	SASH3;SASH3	1	S	2.46417e-05	116.94	116.94	_VDIPRDS(ph)GCFEGSESGR_	VDIPRDS(1)GCFEGSESGR	VDIPRDS(73.73)GCFEGS(-73.73)ES(-78)GR	7	2	974.399	0.080102	1.44482	0.30194	0.193568	5.73806	3.26831	0.574559	1.21236	0.998066	0.878554	0.747624	0.863237	0.957757	0.991903	0.961357	1.02341	0.708879	1.10922	1.62232	0.939514	0.898912	1.03454	0.667058	0.917194	1.39627
Q14978;B2RAU8;Q96J17	Nucleolar and coiled-body phosphoprotein 1	NOLC1;NOLC1	1;2	T	0.00900836	148.7	122.33	_LQT(ph)PNT(ph)FPKR_	LQT(1)PNT(1)FPKR	LQT(122.33)PNT(122.33)FPKR	6	2	681.304	-0.081638	1.06231	0.802794	0.730732	1.36479	1.51732	1.08243	0.899921	0.82875	0.940005	0.820638	0.914399	1.11262	1.36905	1.19526	0.792562	0.985254	1.06928	0.883271	1.05017	1.01998	0.955708
Q8N6N3	UPF0690 protein C1orf52	C1orf52	1	S	1.14272e-96	219.16	194.68	_LLPEGEETLES(ph)DDEKDEHTSK_	LLPEGEETLES(1)DDEKDEHTSK	LLPEGEET(-64.37)LES(64.37)DDEKDEHT(-104.58)S(-104.58)K	11	2	1241.03	1.2147	0.902144	0.739114	0.814645	1.9419	2.15421	1.14513	0.858788	0.954223	1.14875	0.989307	1.14853	1.13972	0.83127	0.966918	1.10077	0.980261	1.08991	1.11527	0.835729	0.98832	1.15405	0.904209	0.988293	1.02404
B2RBM8;Q9H2P0;Q6DHZ8;E9PQK8	Activity-dependent neuroprotector homeobox protein	ADNP;ADNP;ADNP	1	S	9.07249e-05	183.89	61.11	_NVHS(ph)EDFENR_	NVHS(1)EDFENR	NVHS(61.11)EDFENR	4	3	442.842	0.24272	0.622453	0.461756	0.83332	1.51874	1.99936	1.32925	0.623162	0.434115	0.675317	1.27987	1.40709	1.05418	0.660688	0.467628	0.647359	1.25034	1.49553	1.22172	0.733429	0.490488	0.64037	1.16553	1.45564	1.19659
P23634;Q68DH9;A1X4Q1	Plasma membrane calcium-transporting ATPase 4	ATP2B4;DKFZp686M088;ATP2B4	1	T	0.000172171	100.04	86.357	_SIHSFMT(ph)HPEFAIEEELPR_	SIHS(0.095)FMT(0.904)HPEFAIEEELPR	S(-34.06)IHS(-9.77)FMT(9.77)HPEFAIEEELPR	7	3	784.024	0.11458				1.39094	2.37426	1.75532							2.30948	2.40351	0.976701	0.742689	0.287323	0.375612	2.34667	2.14852	0.932141
Q643R0;Q9ULW0;Q96RR5;B3KM90	Targeting protein for Xklp2	HCTP4;TPX2;HCA90	1	T	1.52958e-21	215.48	166.92	_ICRDPQT(ph)PVLQTK_	ICRDPQT(1)PVLQTK	ICRDPQT(111.91)PVLQT(-111.91)K	7	2	818.4	0.17991	1.0027	2.2725	2.36133	1.15638	0.928343	0.863439	1.23597	1.19407	0.953008	0.793604	0.670243	0.839956	1.09713	1.39148	1.08973	0.681248	0.60018	0.809286	1.31604	1.24279	0.964009	0.700506	0.563716	0.803857
Q9HAU0;B4DHK5;E7EME8;B4DJX4;B4DMB9;A0JP02	Pleckstrin homology domain-containing family A member 5	PLEKHA5;PLEKHA5;PLEKHA5;PLEKHA5	1	S	0.000107798	150.26	150.26	_IVNVS(ph)LADLR_	IVNVS(1)LADLR	IVNVS(150.26)LADLR	5	2	590.31	0.14938	1.7308	0.572854	0.329864	3.61444	2.00954	0.560813	1.0089	0.733047	0.81597	1.0612	0.996717	0.950986	1.46815	1.15729	0.852458	1.09317	0.681436	0.694554	1.46216	1.22864	0.870578	1.06209	0.69678	0.671311
Q53QZ3;B4E0R3;B8ZZK0	Rho GTPase-activating protein 15	ARHGAP15;ARHGAP15	1	S	3.11659e-09	211.64	60.641	_RNHS(ph)QHILK_	RNHS(1)QHILK	RNHS(60.64)QHILK	4	3	404.871	-0.17191	0.831073	0.56008	0.671662	3.20969	3.99185	1.19881	1.13956	1.01001	0.877151	0.70957	1.06467	1.32225	0.914427	0.87993	0.963854	0.923022	1.14448	1.214	0.894134	0.890442	0.995487	1.41618	3.44646	2.41975
A8K724;O96013	Serine/threonine-protein kinase PAK 4	PAK4	1	T	0.00144702	121.76	121.76	_LAAGRPFNT(ph)YPR_	LAAGRPFNT(1)YPR	LAAGRPFNT(59.35)Y(-59.35)PR	9	2	721.851	-0.023824	0.92722	0.557405	0.599783	3.90647	4.92236	1.23154	1.02443	0.775657	0.779444	1.07005	1.31354	1.14697	0.981228	0.766215	0.796788	1.16341	1.4062	1.1938	0.929034	0.696109	0.74032	1.18744	1.54679	1.5237
F8W130;Q12815;F8W1E3;B7Z5Q9;F8VSF9;F8VXF3;B4DL22;F8W052	Tastin	TROAP;TROAP;TROAP;TROAP;TROAP;TROAP;TROAP	1	S	1.5294e-07	165.49	74.475	_NPLEELRPS(ph)PR_	NPLEELRPS(1)PR	NPLEELRPS(74.48)PR	9	2	694.34	-0.19522	1.43157	1.42818	0.899574	1.09728	0.518874	0.473572				0.558773	0.311248	0.545035	1.64772	1.77308	1.16467	0.532236	0.266	0.502258	1.65111	1.86717	1.12742
Q9BYW2;H7C3H4	Histone-lysine N-methyltransferase SETD2	SETD2;SETD2	1	T	2.21492e-12	184.99	142.45	_LSTEADTDT(ph)PKK_	LSTEADTDT(1)PKK	LS(-120.09)T(-116.49)EADT(-49.68)DT(49.68)PKK	9	2	693.313	-0.63315	1.02161	1.35768	1.31833	1.71555	0.63644	0.350169	0.986848	0.968464	0.996763	1.30877	0.874099	0.654029	16.0864	0.954832	0.0593548	0.951098	0.876664	0.975097	5.44488	0.931026	0.171703	1.11096	1.07047	0.907924
Q86TX8;P49356	Protein farnesyltransferase subunit beta	FNTB	1;2	S	8.68036e-34	140.55	140.55	_(ac)AS(ph)PSSFTYYCPPSSSPVWSEPLYSLRPEHAR_	AS(0.964)PS(0.031)S(0.005)FTYYCPPSSSPVWSEPLYSLRPEHAR	AS(14.96)PS(-14.96)S(-22.6)FT(-57.56)Y(-75.43)Y(-81.5)CPPS(-96.82)S(-102.35)S(-102.74)PVWS(-111.62)EPLY(-114.98)S(-114.64)LRPEHAR	2	3	1226.55	-0.15529	0.706996	0.514228	0.724897	3.35845	3.80493	1.16078	0.997566	0.720209	0.655031	1.1819	2.27608	1.99644	1.16511	1.14311	0.981096	0.756265	0.500571	0.659478	1.28277	1.043	0.810909
Q14865	AT-rich interactive domain-containing protein 5B	ARID5B	1	S	0.000191606	122.97	122.97	_(gl)QPLTS(ph)PSALVDSK_	QPLT(0.039)S(0.873)PS(0.088)ALVDSK	QPLT(-13.52)S(9.95)PS(-9.95)ALVDS(-72.14)K	5	2	703.334	-0.14072				1.49391	2.55657	1.54655	0.642662	0.557295	0.836256				0.761337	0.845032	0.940809	0.865998	1.52124	1.75595	0.775472	0.559349	0.744944
Q9Y2U5	Mitogen-activated protein kinase kinase kinase 2	MAP3K2	1	S	1.40967e-05	210.38	143.94	_RLS(ph)IIGPTSR_	RLS(1)IIGPTSR	RLS(89.92)IIGPT(-89.92)S(-104.92)R	3	2	590.316	-0.82837	1.52502	0.892615	0.600457	3.38313	3.25383	0.944025	1.58682	1.72994	1.04705	0.720117	0.46403	0.645963	1.55385	1.60784	1.00966	0.708731	0.509946	0.692718	1.46765	1.40904	0.962003	0.694055	0.463964	0.665692
H7BXR8;Q14CB8;C9IZI4;H7C5Z9;Q8NA01	Rho GTPase-activating protein 19	ARHGAP19;ARHGAP19;ARHGAP19;ARHGAP19;ARHGAP19	1;2	T	3.79197e-51	229.23	115.2	_NLLFSGS(ph)PAVTMT(ph)PTR_	NLLFS(0.081)GS(0.919)PAVT(0.001)MT(0.997)PT(0.002)R	NLLFS(-10.54)GS(10.54)PAVT(-31.04)MT(27.78)PT(-27.78)R	13	2	926.409	0.12436	1.7343	1.03984	0.561604	1.77442	1.41319	0.809254	1.50926	1.30166	0.851956	0.878841	0.620602	0.702989	1.25223	1.28117	1.1099	0.720429	0.771137	1.10051	1.13228	1.2786	1.12619	0.918252	1.71917	1.8617
Q14C86;B4DK42;C9IZ08;H0Y7I9;B4DGD8	GTPase-activating protein and VPS9 domain-containing protein 1	GAPVD1;GAPVD1;GAPVD1;GAPVD1	1	S	4.64749e-08	119.76	100.53	_FSLCS(ph)DNLEGISEGPSNR_	FS(0.207)LCS(0.793)DNLEGISEGPSNR	FS(-5.83)LCS(5.83)DNLEGIS(-60.44)EGPS(-82.29)NR	5	2	1031.43	0.42545				4.3803	2.3808	0.548256	1.01859	0.92877	0.917346										0.745252	0.670589	0.909744
O60343;Q5JU47	TBC1 domain family member 4	TBC1D4;TBC1D4	1	S	0.000321532	130.98	130.98	_AHTFS(ph)HPPSSTK_	AHTFS(1)HPPSSTK	AHT(-48.72)FS(48.72)HPPS(-74.43)S(-74.43)T(-82)K	5	3	459.538	0.93671	0.877673	0.470858	0.521356	3.63958	5.37694	1.42546										0.919052	1.03106	1.15274	1.23983	0.936766	1.0273	0.847117	1.11679	1.23631
O14757;J3KN87;B4DT73;E7EPP6	Serine/threonine-protein kinase Chk1	CHEK1;CHEK1	1	S	0.000188988	141.6	141.6	_VTS(ph)GGVSESPSGFSK_	VT(0.008)S(0.992)GGVSESPSGFSK	VT(-20.7)S(20.7)GGVS(-45.65)ES(-53.21)PS(-86.63)GFS(-114.82)K	3	2	753.33	-0.0092358				2.49371	1.37501	0.584585	1.53753	2.64099	1.58203				1.70925	2.3887	1.39755	0.647389	0.543903	0.837071	1.97203	2.35002	1.16842
P39880	Homeobox protein cut-like 1	CUX1	1;2	Y	4.96305e-11	112.26	112.26	_HSSVSDSQPCEPPSVGTEY(ph)SQGASPQPQHQLK_	HSSVSDSQPCEPPSVGT(0.061)EY(0.673)S(0.223)QGAS(0.042)PQPQHQLK	HS(-96.49)S(-93.26)VS(-93.03)DS(-85.68)QPCEPPS(-35.02)VGT(-10.4)EY(4.79)S(-4.79)QGAS(-12.04)PQPQHQLK	19	3	1177.18	-0.16559				1.79329	1.1334	0.637553	1.15064	1.0626	0.826598
Q13136;Q59FZ5;B3KVS8	Liprin-alpha-1	PPFIA1	1;6	S	8.34889e-19	185.27	54.764	_VT(ph)S(ph)S(ph)MS(ph)S(ph)PS(ph)MQPK_	VT(1)S(1)S(1)MS(1)S(1)PS(1)MQPK	VT(54.76)S(54.76)S(54.76)MS(54.76)S(54.76)PS(54.76)MQPK	9	3	616.149	3.3445				3.90902	3.89694	0.888917	0.583551	0.371794	0.614837	1.91569	3.01906	1.72642	0.713843	0.378171	0.63068				0.766823	0.426612	0.516352
Q3V6T2;D6W5D1;H0Y470;H7C2C6;Q9ULK8;B4DSN0;H0Y7K3;B3KW94	Girdin	CCDC88A;KIAA1212;CCDC88A;CCDC88A;KIAA1212;CCDC88A;CCDC88A	1	T	0.000334971	137.62	137.62	_DSNPYAT(ph)LPR_	DSNPYAT(1)LPR	DS(-91.47)NPY(-65.19)AT(65.19)LPR	7	2	607.266	0.56304	0.917814	0.26804	0.291058	4.28105	5.99828	1.60346				0.939844	0.996034	1.04257	1.76293	1.36265	0.757966	1.08642	0.8197	0.81466
Q14289;Q59GM4	Protein-tyrosine kinase 2-beta	PTK2B;PTK2B	1	S	9.51463e-05	114.52	114.52	_RHS(ph)MREEDFIQPSSR_	RHS(1)MREEDFIQPSSR	RHS(95.6)MREEDFIQPS(-95.6)S(-96.36)R	3	3	652.291	0.56691				3.20365	2.45212	0.736891				0.683317	1.9168	3.05427				0.626695	0.574934	0.87669	0.958837	1.02316	1.10413
Q86YV0	RAS protein activator like-3	RASAL3	1;2	S	2.51557e-15	120.23	85.808	_ES(ph)LATLSELDLGAER_	ES(0.981)LAT(0.019)LSELDLGAER	ES(17.24)LAT(-17.24)LS(-41.43)ELDLGAER	2	2	842.395	0.016203	0.836773	0.473246	0.577761	2.80702	3.03957	1.09229				0.650814	0.729624	1.11695	1.90433	1.45826	0.670235	0.678678	0.711802	1.2843				0.602647	0.590607	0.97444
P60981;F6RFD5	Destrin	DSTN;DSTN	1	S	6.7507e-14	207.79	86.548	_AS(ph)GVQVADEVCR_	AS(1)GVQVADEVCR	AS(86.55)GVQVADEVCR	2	2	685.792	-0.061894	1.07021	0.229142	0.218481	4.82907	5.65984	1.15741	1.141	0.979845	0.890531	0.902376	0.912196	1.02916	0.97875	1.06985	1.09058	0.835203	1.00054	1.17593	0.86194	0.986671	1.12173	0.828971	1.0297	1.2383
O75533;Q7Z497;Q32Q20;A0JLT9;A0PJH5	Splicing factor 3B subunit 1	SF3B1;SF3B1;SF3B1;SF3B1;SF3B1	1;2	T	7.00861e-24	169.6	169.6	_KLTAT(ph)PTPLGGMTGFHMQTEDR_	KLT(0.017)AT(0.982)PT(0.002)PLGGMTGFHMQTEDR	KLT(-17.69)AT(17.69)PT(-27.77)PLGGMT(-81.35)GFHMQT(-144.1)EDR	5	3	823.715	-1.4589	1.2835	0.84998	0.656203	1.70487	1.52922	0.799997							1.19774	1.11701	1.10354	0.896809	0.752097	0.865432	1.0635	1.1236	1.01393	0.894353	0.880752	1.038
P35579;Q86XU5;B4E3S1	Myosin-9	MYH9;MYH9	1	T	0.0119296	62.203	49.865	_IIGLDQVAGMSETALPGAFKT(ph)R_	IIGLDQVAGMS(0.001)ET(0.001)ALPGAFKT(0.998)R	IIGLDQVAGMS(-32.93)ET(-30)ALPGAFKT(30)R	21	3	785.731	0.56371				3.98112	3.5674	0.918016										1.03005	0.852327	0.941053
Q9BW19;B4E063;A2AB20	Kinesin-like protein KIFC1	KIFC1;KIFC1	1	S	0.0033483	93.237	88.768	_APSQLPLS(ph)GSR_	APSQLPLS(0.922)GS(0.078)R	APS(-45.17)QLPLS(10.7)GS(-10.7)R	8	2	596.79	0.48022				1.00414	0.691753	0.731689				0.723633	0.592553	0.815853	1.36986	1.47012	1.09142	0.606116	0.515	0.846573	1.453	1.30849	0.898212	0.486148	0.342884	0.696553
A0A5E8;Q99501	GAS2-like protein 1	GAS2L1;GAS2L1	1	S	6.69952e-17	169.92	134.81	_VSS(ph)PSPELGTTPASIFR_	VS(0.029)S(0.948)PS(0.021)PELGTTPAS(0.002)IFR	VS(-15.16)S(15.16)PS(-16.61)PELGT(-52.01)T(-36.52)PAS(-26.67)IFR	3	2	913.44	0.72786	0.994902	0.649812	0.638311	2.71961	2.24836	0.900928	0.913394	0.913128	1.00653	1.03158	1.18493	1.1338	0.974359	0.888555	0.930723	1.27306	1.09707	0.912035	1.04762	0.950124	0.902279	1.08034	1.14308	0.995917
Q92619;B7Z910	Minor histocompatibility protein HA-1;Minor histocompatibility antigen HA-1	HMHA1	1	S	4.15135e-28	204.07	193.64	_AGS(ph)PSPQPSGELPR_	AGS(1)PSPQPSGELPR	AGS(48.91)PS(-48.91)PQPS(-139.64)GELPR	3	2	730.332	-0.10108	1.07504	0.411537	0.374583	3.63981	2.67743	0.750413	0.781161	0.701203	0.962773	1.08955	1.34787	1.2251	0.916441	0.746127	0.843724	1.05864	1.22423	1.1271	0.968788	0.8128	0.855368	1.08709	1.12857	1.08313
J3KPZ3;O75592;Q9UG08;Q9NWD4;F8WA13	Probable E3 ubiquitin-protein ligase MYCBP2	MYCBP2;DKFZp586G0322;MYCBP2	1	S	9.34319e-05	130.01	107.57	_S(ph)KSDSYTLDPDTLR_	S(0.927)KS(0.072)DSYTLDPDTLR	S(11.08)KS(-11.08)DS(-33.05)Y(-71.35)T(-59.28)LDPDT(-49.98)LR	1	2	839.372	-0.91459	1.16222	0.741677	0.632739	3.18431	2.32279	0.790097	1.05319	0.873041	0.814783													0.864939	0.756543	0.869709
P52948;J3KP29;A8KA17;B4DWF8	Nuclear pore complex protein Nup98-Nup96;Nuclear pore complex protein Nup98;Nuclear pore complex protein Nup96	NUP98	1	S	3.63913e-07	144.82	144.82	_CLIKS(ph)PDRLADINYEGR_	CLIKS(1)PDRLADINYEGR	CLIKS(98.57)PDRLADINY(-98.57)EGR	5	2	1050.5	-0.062143	0.589911	0.623992	1.01697	1.3911	1.17019	0.88482	0.814527	0.722619	0.741894	1.21357	0.833359	0.852553	0.974974	0.712478	0.775546	0.882919	1.12493	1.47636
Q53XS4;P29350;Q53EL0;B4DPS0;B4DTD7	Tyrosine-protein phosphatase non-receptor type 6	PTPN6;PTPN6	1	T	2.34517e-21	178.84	69.92	_T(ph)SSKHKEDVYENLHTK_	T(0.796)S(0.112)S(0.092)KHKEDVYENLHTK	T(8.51)S(-8.51)S(-9.37)KHKEDVY(-49.09)ENLHT(-68.9)K	1	5	399.989	-0.39912				3.32727	5.86713	1.48684
A4D275;O15143	Actin-related protein 2/3 complex subunit 1B	ARPC1B;ARPC1B	1	T	8.54063e-06	131.33	131.33	_KASSEGGT(ph)AAGAGLDSLHK_	KAS(0.264)S(0.068)EGGT(0.668)AAGAGLDSLHK	KAS(-4.03)S(-9.95)EGGT(4.03)AAGAGLDS(-121.81)LHK	8	3	612.954	-0.12814				3.88558	3.62359	0.926728				0.489258	0.374904	0.763454
P50548;B7Z6N1	ETS domain-containing transcription factor ERF	ERF	1	S	3.78828e-18	149.36	148.06	_TPADTGFAFPDWAYKPESS(ph)PGSR_	TPADTGFAFPDWAYKPES(0.184)S(0.816)PGSR	T(-96)PADT(-90.37)GFAFPDWAY(-52.56)KPES(-6.46)S(6.46)PGS(-36.42)R	19	3	855.376	-0.52157				2.35361	2.64879	1.07811	0.595657	0.69683	1.06339				0.916532	0.985133	1.24339
Q86VR2;K7ENF4;K7EJ34;K7ELM8;K7EMF4;K7ENZ6	Protein FAM134C	FAM134C	1	T	0.00179126	96.096	96.096	_(ac)AEAEGVPTTPGPASGST(ph)FR_	AEAEGVPT(0.034)T(0.133)PGPAS(0.078)GS(0.131)T(0.624)FR	AEAEGVPT(-12.69)T(-6.72)PGPAS(-9.01)GS(-6.78)T(6.72)FR	17	2	977.433	1.2621				1.23119	0.968954	0.828579																11.0263	1.9735	0.177964
P49792	E3 SUMO-protein ligase RanBP2;Putative peptidyl-prolyl cis-trans isomerase	RANBP2	1	S	0.00266474	85.362	85.362	_LHDSSGS(ph)QVGTGFK_	LHDS(0.016)S(0.06)GS(0.914)QVGT(0.011)GFK	LHDS(-17.68)S(-11.86)GS(11.86)QVGT(-19.34)GFK	7	2	750.33	0.95749				1.32418	0.971592	0.657214
Q9BZ23	Pantothenate kinase 2, mitochondrial	PANK2	1	S	1.90947e-15	205.3	194.23	_LGS(ph)YSGPTSVSR_	LGS(1)YSGPTSVSR	LGS(66.17)Y(-108.68)S(-66.17)GPT(-96.78)S(-113.6)VS(-160.93)R	3	2	645.79	0.094947	0.939984	0.61996	0.701775	2.803	3.28397	1.18571	1.79912	1.46817	0.828864	0.995182	1.08296	1.18571	0.917559	0.907904	1.08117	0.874549	1.07406	1.09132	1.05017	1.0168	0.966126	0.877076	1.01887	1.11581
O14523;Q6DHX1;E9PK05	C2 domain-containing protein 2-like	C2CD2L;C2CD2L;C2CD2L	1	Y	0.00148382	81.428	81.428	_ALGPAATM(ox)AVELHY(ph)EEGSPR_	ALGPAAT(0.001)MAVELHY(0.947)EEGS(0.052)PR	ALGPAAT(-31.35)MAVELHY(12.61)EEGS(-12.61)PR	14	3	732.333	-0.57271	0.949637	1.02739	1.11298	0.707608	0.657287	0.933845				1.16587	1.08379	0.916282				1.23681	1.3988	1.22956
Q86YP4;B4DKZ7	Transcriptional repressor p66-alpha	GATAD2A;GATAD2A	1	S	2.66411e-08	110.94	40.756	_VANVPNTSLLVNIPQPTPAS(ph)LK_	VANVPNT(0.001)S(0.001)LLVNIPQPT(0.174)PAS(0.824)LK	VANVPNT(-29.92)S(-29.92)LLVNIPQPT(-6.75)PAS(6.75)LK	20	3	785.089	-0.028391	1.16664	0.878483	0.829446	1.66952	1.25276	0.821168	1.02832	0.911165	0.736121													0.767777	1.07474	0.979491
Q8NCF5	NFATC2-interacting protein	NFATC2IP	1	S	5.67941e-06	96.461	90.616	_S(ph)CLSPKPPQGQEQQGQEDEVVLVEGPTLPETPR_	S(0.528)CLS(0.472)PKPPQGQEQQGQEDEVVLVEGPTLPETPR	S(0.49)CLS(-0.49)PKPPQGQEQQGQEDEVVLVEGPT(-79.03)LPET(-89.04)PR	1	3	1237.25	-0.68614				2.49921	2.09866	1.06326	0.766704	0.894458	0.975236	0.779004	1.28	1.38478	1.23098	1.38115	1.10833	0.970606	0.710117	0.717728	1.29925	1.29156	0.892139	0.800443	0.716438	1.07508
Q8NCF5	NFATC2-interacting protein	NFATC2IP	1	S	5.67941e-06	96.461	96.461	_S(ph)CLSPKPPQGQEQQGQEDEVVLVEGPTLPETPR_	S(0.5)CLS(0.5)PKPPQGQEQQGQEDEVVLVEGPTLPETPR	S(0)CLS(0)PKPPQGQEQQGQEDEVVLVEGPT(-77.85)LPET(-92.56)PR	4	3	1237.25	-0.20685				2.49921	2.09866	1.06326	0.766704	0.894458	0.975236	0.805046	2.02668	1.96677	1.23098	1.38115	1.10833	0.970606	0.710117	0.717728	1.29925	1.29156	0.892139	0.800443	0.716438	1.07508
B3KU09;Q5XPI4;C9JS59;C9J266	E3 ubiquitin-protein ligase RNF123	RNF123;RNF123;RNF123	1	S	5.97179e-08	177.42	147.73	_PGWLSS(ph)PTLGR_	PGWLS(0.008)S(0.959)PT(0.033)LGR	PGWLS(-20.9)S(14.58)PT(-14.58)LGR	6	2	625.8	-0.070032	0.798203	0.593661	0.751259	2.74181	2.84601	1.0628				1.37943	2.69252	1.9611	0.721225	0.492022	0.700268	1.41201	2.25217	1.58024				1.43167	2.19535	1.54781
P29353;B4DL02;Q5T181;Q8NFT1;Q8NFT0	SHC-transforming protein 1	SHC1;SHC1;SHC1	1	S	0.000113571	154.36	101.53	_HGS(ph)FVNKPTR_	HGS(1)FVNKPTR	HGS(78.21)FVNKPT(-78.21)R	3	3	408.196	0.093322	0.678623	0.504743	0.744401	3.38839	5.95453	1.80734	0.80879	0.842037	1.07289				0.946966	0.851331	0.904803	0.886181	1.20373	1.20053	0.807707	0.873902	1.03387
O60343;Q5JU47	TBC1 domain family member 4	TBC1D4;TBC1D4	1	T	2.23158e-07	167.89	127.71	_AHT(ph)FSHPPSSTK_	AHT(1)FSHPPSSTK	AHT(52.13)FS(-52.13)HPPS(-74.34)S(-74.34)T(-76.07)K	3	2	688.803	0.026649	0.900994	0.498403	0.530833	3.49986	4.96	1.28757	0.966499	0.982087	0.994227				1.00274	0.979799	0.967517	0.899165	1.06577	1.17164	1.0986	1.01651	0.91019
P06239;Q573B4;E9PJ92;E9PAP0	Tyrosine-protein kinase Lck	LCK;LCK;LCK;LCK	1	Y	2.95454e-12	186.16	186.16	_NLDNGGFY(ph)ISPR_	NLDNGGFY(1)ISPR	NLDNGGFY(55.59)IS(-55.59)PR	8	2	716.816	0.79098	0.752794	0.530379	0.702728	1.71616	2.61662	1.55914	0.751574	0.526207	0.652172	1.74902	2.76237	1.53327	0.760683	0.560733	0.802705	1.68388	2.60481	1.55169	0.794316	0.594254	0.7567	1.5076	2.33512	1.35113
O60271;B4DS36;Q5JB53	C-Jun-amino-terminal kinase-interacting protein 4	SPAG9	1;2	S	2.83297e-58	235.75	235.75	_SASQSS(ph)LDKLDQELK_	SASQSS(1)LDKLDQELK	S(-100.46)AS(-90.32)QS(-52.15)S(52.15)LDKLDQELK	6	2	864.906	-0.21729	1.18594	0.565924	0.438822	3.64329	3.8341	0.976061	1.15851	0.935161	0.803075	1.00968	1.19105	1.15639	1.23219	1.27095	0.944246	1.00934	0.914987	0.917383	1.03073	0.906755	0.862611	0.774399	0.825394	1.10536
Q9NV70	Exocyst complex component 1	EXOC1	1;2	S	0.000107918	149.41	149.41	_LTGS(ph)TSSLNK_	LTGS(1)TSSLNK	LT(-75.02)GS(38.61)T(-38.61)S(-44.82)S(-51)LNK	4	2	544.255	-0.25022	1.08479	0.611752	0.516877	2.46223	1.56568	0.707875	0.775506	0.659827	0.847855				0.507478	0.626568	1.21611	1.208	1.93896	1.44366	0.761705	0.665416	0.850298	1.3333	1.92062	1.30012
Q9NWQ8	Phosphoprotein associated with glycosphingolipid-enriched microdomains 1	PAG1	1	S	0.000213295	99.219	99.219	_SREEDPTLTEEEISAMYS(ph)SVNKPGQLVNK_	SREEDPTLTEEEIS(0.001)AMY(0.145)S(0.685)S(0.17)VNKPGQLVNK	S(-89.39)REEDPT(-71.91)LT(-58.94)EEEIS(-28.46)AMY(-6.76)S(6.05)S(-6.05)VNKPGQLVNK	18	3	1111.18	-0.025697				1.89657	2.71839	1.44587
Q9NRY4	Rho GTPase-activating protein 35	ARHGAP35	1	S	2.85741e-31	143.29	108.39	_NIIEATHM(ox)YDNAAEACSTTEEVFNS(ph)PR_	NIIEATHMYDNAAEACSTTEEVFNS(1)PR	NIIEAT(-107.91)HMY(-107.38)DNAAEACS(-71.28)T(-71.91)T(-67.35)EEVFNS(67.35)PR	25	3	1056.11	-0.092787	0.995928	0.556224	0.558287	3.66472	3.33416	1.00523	0.835353	0.775208	0.924791	1.13286	1.26952	1.22845	0.88935	0.8212	0.934554	1.11079	1.31916	1.12981	0.980184	0.870265	0.8469	0.958985	1.33802	1.3761
Q96N67;Q96NI0	Dedicator of cytokinesis protein 7	DOCK7;DOCK7	1	S	1.31484e-06	125.53	105	_GS(ph)WACSIFDLK_	GS(1)WACSIFDLK	GS(59.21)WACS(-59.21)IFDLK	2	2	682.291	0.37665				3.61165	1.59228	0.511578	0.979216	1.27671	1.26383				0.910952	1.04148	1.22344	0.787422	0.870812	1.14203	0.400674	0.38068	0.974316	0.889519	0.896098	1.06809
B0I1T6;Q13459;M0R0P8;M0R300;Q4LE74	Unconventional myosin-IXb	MYO9B;MYO9B variant protein	1	S	2.06898e-07	149.36	119.74	_SPLEHS(ph)SPEK_	SPLEHS(0.607)S(0.393)PEK	S(-74.49)PLEHS(1.88)S(-1.88)PEK	6	2	595.758	0.45769				2.14691	1.45587	1.04694				2.01546	1.4225	0.962491				5.06797	0.951913	0.187136	1.17217	0.902492	0.816814
A7E244;Q20WK7;Q9BXI6;B7ZVY9;B5MD46;B3KSB3	TBC1 domain family member 10A	TBC1D10A;dJ130H16.2;TBC1D10A;TBC1D10A;TBC1D10A	1	S	8.66915e-20	168.75	162.72	_AILDAEPGPRPALQPSPS(ph)IR_	AILDAEPGPRPALQPS(0.002)PS(0.998)IR	AILDAEPGPRPALQPS(-27.18)PS(27.18)IR	18	2	1083.06	-0.27658	0.666537	0.39386	0.59697	3.54883	9.09072	2.51238	1.50553	1.29162	0.765147	1.11737	0.922001	0.812643	1.38235	0.939851	0.680208	1.29054	1.09512	0.881878	1.22732	0.84031	0.598362	1.48721	1.21133	0.823614
Q9UPR0	Inactive phospholipase C-like protein 2	PLCL2	1	S	2.93328e-11	156.13	116.51	_S(ph)LEVIPEKANDETGE_	S(1)LEVIPEKANDETGE	S(108.1)LEVIPEKANDET(-108.1)GE	1	2	855.877	0.5932	1.17228	0.761158	0.611313	2.95161	2.59796	1.00744	1.13241	1.02716	1.01198				0.957057	0.95103	1.02747	0.767403	0.907362	1.12533	0.950219	1.00441	1.07761	1.15784	0.84846	0.728647
Q93052;B7ZLW0;B7Z8W0;B7Z871	Lipoma-preferred partner	LPP;LPP	1	S	0.000113982	151.7	151.7	_VLTAKAS(ph)TDL_	VLTAKAS(0.979)T(0.021)DL	VLT(-62.51)AKAS(16.68)T(-16.68)DL	7	2	549.776	0.12845	0.909116	0.374858	0.46131	4.27858	4.93072	1.21846	1.0066	2.93628	2.7236	0.449154	0.419874	0.910483
B0LPE5;P31749;B3KVH4;B7Z5R1;Q9BV07;B3KXD7	RAC-alpha serine/threonine-protein kinase	AKT1;AKT1;AKT1	1	T	1.46851e-23	133.41	92.913	_TFCGT(ph)PEYLAPEVLEDNDYGR_	T(0.154)FCGT(0.845)PEY(0.001)LAPEVLEDNDYGR	T(-7.4)FCGT(7.4)PEY(-31.82)LAPEVLEDNDY(-85.09)GR	5	3	842.689	0.20146				2.85035	3.68375	1.30369	1.09181	0.599389	0.545023
P0C7T5	Ataxin-1-like	ATXN1L	1	T	0.000232262	112.42	65.949	_VEVAAPAHRGT(ph)PDTDLEVQR_	VEVAAPAHRGT(1)PDTDLEVQR	VEVAAPAHRGT(39.87)PDT(-39.87)DLEVQR	11	4	561.022	0.16677	0.775879	1.08583	1.30461	1.19584	1.19464	1.00575	0.824593	0.823144	0.854977	1.21473	1.62164	1.52478	0.754862	0.725189	0.853191	1.13544	1.71895	1.29271	0.808612	0.759144	1.10101	1.42072	1.67499	1.11298
Q00577;Q56A79;Q2NLD4;Q5U0P9;Q2NLC9	Transcriptional activator protein Pur-alpha	PURA;PURA;PURA;PURA	1	S	1.94562e-22	155.16	155.16	_GPGLGS(ph)TQGQTIALPAQGLIEFR_	GPGLGS(0.952)T(0.048)QGQTIALPAQGLIEFR	GPGLGS(12.96)T(-12.96)QGQT(-83.87)IALPAQGLIEFR	6	2	1196.11	0.19143				1.70789	4.22402	3.07171										0.94543	0.700631	0.763862	1.36	1.08716	0.777313
B2RBJ7;Q96RS0	Trimethylguanosine synthase	TGS1	1	S	7.69155e-157	293.01	213.5	_GIGLDESELDS(ph)EAELMR_	GIGLDESELDS(1)EAELMR	GIGLDES(-74.39)ELDS(74.39)EAELMR	11	2	972.419	-0.16056				2.18071	1.92879	0.952079	0.905545	0.911558	0.998381	1.03524	1.07086	0.990613	0.956876	0.916643	0.955064	1.11911	1.08847	0.993218	0.946901	0.862705	0.946404	1.01482	0.929272	1.02785
Q9HCD6	Protein TANC2	TANC2	1	S	0.00140089	96.673	96.673	_AS(ph)PPAESMSVYR_	AS(1)PPAESMSVYR	AS(68.58)PPAES(-68.58)MS(-79.13)VY(-89.13)R	2	2	687.792	-0.021741	0.885796	0.757844	0.776521	2.32917	1.97748	0.976802	1.33331	1.10565	0.919342	0.911361	0.934582	1.04088	0.930419	1.00477	1.07993	0.97059	0.94072	0.986583	1.07398	0.997414	0.878043
Q92608;E7ERW7;B3KXW9;Q5XG91;B3KY14;Q6ZNS5	Dedicator of cytokinesis protein 2	DOCK2;DOCK2;DOCK2;DOCK2	1;2	S	2.47995e-138	284.48	161.82	_RSS(ph)VVFADEK_	RS(0.001)S(0.999)VVFADEK	RS(-31.56)S(31.56)VVFADEK	3	2	609.282	0.8445	1.13018	0.699218	0.622952	2.54833	2.10842	0.896971	0.919649	0.884254	0.976747	0.859131	0.930109	1.04181	1.11053	1.00403	0.937202	0.854744	0.865581	1.00582	0.904767	0.894535	0.950582	0.856309	0.859865	0.978719
H9KV44;Q14156;A2VDI4;B4DG97;B4DZ89;A0PJL1	Protein EFR3 homolog A	EFR3A;EFR3A;EFR3A;EFR3A	1	S	1.97199e-42	195.53	155.86	_LSVPYVPQVTDEDRLS(ph)R_	LSVPYVPQVTDEDRLS(1)R	LS(-152.64)VPY(-144.74)VPQVT(-92.38)DEDRLS(92.38)R	16	2	1027.5	0.2648	1.20412	0.919521	0.758233	1.35242	1.18349	0.812652	1.34864	1.1625	0.849204	0.99541	0.829151	0.924604	1.21063	1.08602	0.898887	0.984759	0.878348	0.886743	1.16861	1.07761	0.854421	0.965828	0.90959	0.905094
J3QTA6;Q9BRQ6;J3QTB2	Coiled-coil-helix-coiled-coil-helix domain-containing protein 6, mitochondrial	CHCHD6	1	S	2.32004e-07	162.29	141.85	_RVS(ph)FGVDEEER_	RVS(1)FGVDEEER	RVS(141.85)FGVDEEER	3	2	701.804	-0.76662	1.57297	1.23513	0.782565	0.95633	0.966971	1.02	1.94855	1.65016	0.818721				1.68981	1.89792	1.05096	0.813092	0.44108	0.528837	1.59586	1.64953	0.986127
F8W8D3;Q14493;Q53XR2;B3KST9;H7C4H8	Histone RNA hairpin-binding protein	SLBP;SLBP;SLBP;SLBP	1	T	2.37068e-40	234.77	87.429	_RPESFTT(ph)PEGPKPR_	RPES(0.002)FT(0.031)T(0.968)PEGPKPR	RPES(-27.7)FT(-15)T(15)PEGPKPR	7	3	560.27	-0.035299	1.1272	0.389645	0.34499	2.55297	2.23475	0.876877	0.809505	0.639363	0.806744	1.04495	0.993081	0.965836				0.856985	1.02951	1.16753	0.737814	0.515474	0.676138
Q92625;Q05CP0	Ankyrin repeat and SAM domain-containing protein 1A	ANKS1A;ANKS1A	1	T	1.19797e-09	122.6	122.6	_EVDKT(ph)PPPQPPLISSMDSISQK_	EVDKT(1)PPPQPPLISSMDSISQK	EVDKT(94.19)PPPQPPLIS(-98.99)S(-94.19)MDS(-105.44)IS(-103.29)QK	5	3	825.401	0.29083	0.624517	0.554156	0.939093	2.40514	2.28311	1.05716	0.896949	0.635495	0.67618	1.18753	1.36904	1.13339	1.0928	0.642456	0.607353	1.15419	1.61376	1.18991	0.701693	0.619035	0.872583	1.07671	1.25016	1.24836
Q9HAU0;B4DHK5;E7EME8;B4DJX4;B4DMB9;A0JP02	Pleckstrin homology domain-containing family A member 5	PLEKHA5;PLEKHA5;PLEKHA5;PLEKHA5	1	S	4.40855e-05	118.96	118.96	_TRPES(ph)ICSVTPSTHDK_	T(0.001)RPES(0.999)ICSVTPSTHDK	T(-30.39)RPES(30.39)ICS(-33.76)VT(-82.62)PS(-76.01)T(-76.01)HDK	5	3	632.284	0.050813	1.79385	0.916248	0.475661	3.33957	1.48043	0.447157	1.59718	1.79648	1.11977							0.698515	0.500349	0.606589	1.97294	2.04928	0.967853	11.5903	0.619028	0.0531075
Q92608;E7ERW7;B3KXW9;Q5XG91;B3KY14	Dedicator of cytokinesis protein 2	DOCK2;DOCK2;DOCK2;DOCK2	1	T	1.12942e-06	137.23	94.203	_KHEFM(ox)SDT(ph)NLSEHAAIPLK_	KHEFMS(0.106)DT(0.894)NLSEHAAIPLK	KHEFMS(-9.26)DT(9.26)NLS(-35.96)EHAAIPLK	8	3	755.352	-0.205	0.697004	0.498164	0.700294	2.53533	2.50316	0.966706	0.832577	0.617218	0.720798	1.22285	1.76754	1.32614	0.772748	0.665437	0.878208	1.07526	1.5245	1.33643
P61313;E7EQV9;B4DLP4;E7EX53	60S ribosomal protein L15;Ribosomal protein L15;Ribosomal protein L15;Ribosomal protein L15	RPL15;RPL15;RPL15	1	S	0.00251881	142.97	142.97	_S(ph)LQSVAEER_	S(1)LQSVAEER	S(59.83)LQS(-59.83)VAEER	1	2	549.745	1.0524	1.1614	1.18315	1.08036	1.22098	0.888643	0.855147	0.997484	0.961063	0.960183							1.4635	0.852149	0.580144	1.4647	1.16503	0.877876
P52597;B4DKS8	Heterogeneous nuclear ribonucleoprotein F;Heterogeneous nuclear ribonucleoprotein F, N-terminally processed	HNRNPF;HNRNPF	1	T	0.00418994	82.651	62.68	_PGPYDRPGT(ph)AR_	PGPYDRPGT(1)AR	PGPY(-53.17)DRPGT(53.17)AR	9	2	633.785	-0.23158				1.86114	2.40815	1.26013	0.550702	0.389533	0.723658	1.94792	2.19824	1.15373				1.29208	1.1344	0.97373
Q9H992;B7Z7P5;B7ZAR7;B7Z5K0;F5H6W4	E3 ubiquitin-protein ligase MARCH7	MARCH7;MARCH7;MARCH7	1	S	8.20189e-08	170.11	170.11	_NTGPWLSSS(ph)LR_	NTGPWLSS(0.028)S(0.972)LR	NT(-143.57)GPWLS(-46.36)S(-15.46)S(15.46)LR	9	2	649.3	0.2873				1.12204	1.00621	0.974131				0.549495	0.624039	0.950366	1.23138	1.87204	1.41665	0.482164	0.495296	0.960192	1.13605	1.52335	1.35478
Q9HAU0;B4DHK5;E7EME8;B4DJX4;B4DMB9;A0JP02	Pleckstrin homology domain-containing family A member 5	PLEKHA5;PLEKHA5;PLEKHA5;PLEKHA5	1	T	0.000333017	168.89	138.02	_GVISYQT(ph)LPR_	GVISYQT(1)LPR	GVIS(-70.5)Y(-70.29)QT(70.29)LPR	7	2	607.302	0.17522				3.32874	5.04686	1.46181	1.09575	0.900737	0.885946	0.904541	0.753905	0.830393	1.66907	1.21194	0.750247				1.5227	1.01543	0.694133	1.06696	1.0806	1.00703
P50402;Q5HY57;F8WEQ1	Emerin	EMD;EMD;EMD	1	T	2.14553e-52	209.71	198.98	_(ac)M(ox)DNYADLSDT(ph)ELTTLLR_	MDNYADLS(0.019)DT(0.981)ELTTLLR	MDNY(-94.78)ADLS(-17.12)DT(17.12)ELT(-57.67)T(-71.66)LLR	10	2	1054.96	-0.55189				1.2848	1.38434	1.08688	1.05743	0.903933	0.802913				1.14427	1.03722	0.855388	1.19249	1.11272	0.939954	1.13889	1.01964	0.883615
Q9H3K3;O60238;Q6IBV1;B4DTN1;H0YBC7;B0AZS9;B4DUN8	BCL2/adenovirus E1B 19 kDa protein-interacting protein 3-like	BNIP3L;BNIP3L;BNIP3L;BNIP3L	1	S	8.34206e-08	121.7	121.7	_GSSHCDS(ph)PSPQEDGQIMFDVEMHTSR_	GS(0.127)S(0.127)HCDS(0.74)PS(0.005)PQEDGQIMFDVEMHTSR	GS(-7.64)S(-7.64)HCDS(7.64)PS(-21.71)PQEDGQIMFDVEMHT(-114.69)S(-114.69)R	7	3	1005.4	-0.37414	1.33063	1.85932	1.39264	0.589355	1.00932	1.72749				1.47124	1.08496	0.734739				0.638624	0.826904
A7E2F7		CLIP2	1	S	2.1636e-44	219.23	219.23	_RYS(ph)LIDPSSAPELLR_	RYS(1)LIDPSSAPELLR	RY(-126.58)S(92.98)LIDPS(-92.98)S(-115.36)APELLR	3	2	898.951	0.69219	1.4442	1.68024	1.14917	1.12722	1.28483	1.34519				0.674626	0.300958	0.444471	1.63281	2.06588	1.15887	0.654672	0.42787	0.674235	1.46094	1.5944	1.25428
B3KY12;Q12874;A8K7V1;A8K566;Q53HM6;E7EUT8;B4DW90	Splicing factor 3A subunit 3	SF3A3;SF3A3	1	S	1.91247e-07	162.41	159.18	_SLES(ph)LDTSLFAK_	SLES(1)LDTSLFAK	S(-50.21)LES(48.63)LDT(-48.63)S(-63.32)LFAK	4	2	695.829	0.61221	1.57349	0.504902	0.288291	1.70379	1.33491	0.790363	1.09668	0.731982	0.643755				0.881364	0.552579	0.614622	1.03514	0.870325	0.804595	0.914209	0.622559	0.6392
A8K8N5;P40818;B4DKA8;B4DUC6	Ubiquitin carboxyl-terminal hydrolase;Ubiquitin carboxyl-terminal hydrolase 8;Ubiquitin carboxyl-terminal hydrolase;Ubiquitin carboxyl-terminal hydrolase	USP8;USP8	1	S	6.74565e-93	255.24	139.9	_SYS(ph)SPDITQAIQEEEKR_	S(0.002)YS(0.998)SPDITQAIQEEEKR	S(-27.35)Y(-49.56)S(27.35)S(-34.12)PDIT(-97.26)QAIQEEEKR	3	3	687.644	-0.53464	1.03396	0.888224	0.809531	2.94705	3.1481	1.07845	0.903359	0.915202	0.964392	0.987874	0.9961	1.03081	0.883076	0.860296	0.938442	0.985221	0.991611	0.997788	1.01791	0.972177	0.911471	1.06879	0.983008	0.924174
E7EPN9;Q9Y520;H7C5N8;B4E3S2	Protein PRRC2C	PRRC2C;PRRC2C;PRRC2C;PRRC2C	1	S	0.00107807	128.36	108.97	_KAWENS(ph)PNVR_	KAWENS(1)PNVR	KAWENS(108.97)PNVR	6	2	640.793	0.40773	1.17742	0.772104	0.653561	1.63494	0.861834	0.531742				0.797005	0.460615	0.558172	1.31255	1.32707	0.999972	0.622213	0.455687	0.698589	1.44537	1.77026	1.20358	0.725665	0.528804	0.833215
E5KTA5;P13051;E5KTA6;Q6FHS8;F5GYA2;Q68DM5	Uracil-DNA glycosylase;Uracil-DNA glycosylase;Uracil-DNA glycosylase;Uracil-DNA glycosylase;Uracil-DNA glycosylase	UNG;UNG;UNG;DKFZp781L1143	1;2	T	1.09261e-06	120.27	97.295	_KAPAGQEEPGT(ph)PPSS(ph)PLSAEQLDR_	KAPAGQEEPGT(1)PPS(0.107)S(0.856)PLS(0.037)AEQLDR	KAPAGQEEPGT(51.42)PPS(-9.02)S(9.02)PLS(-13.65)AEQLDR	11	3	874.721	0.36568	0.481894	0.161573	0.344487	2.58175	4.38445	1.71183	0.404095	0.112231	0.282072	3.39567	5.47824	1.60732	0.443547	0.354361	0.798929	3.07432	5.57313	1.94909	0.478238	0.152477	0.307516	2.11669	4.00607	1.88188
E7ESM9;F8W7E0;E9PSG1		CAST;CAST;CAST	1	S	5.9216e-08	153.75	153.75	_(ac)SQPGQKPAAS(ph)PRPR_	SQPGQKPAAS(1)PRPR	S(-81.97)QPGQKPAAS(81.97)PRPR	10	2	799.894	-0.63052	0.959084	0.66677	0.700651	2.45078	2.39196	0.877367	0.70837	0.79556	1.07704	0.733724	0.932951	1.13358	1.01637	0.851217	0.854036	0.827146	0.962974	1.11596	0.647968	0.707989	1.03204	0.976382	1.19153	1.17253
B2RUT2;Q15643;H0YJ97;Q6MZL5	Thyroid receptor-interacting protein 11	TRIP11;TRIP11;TRIP11;DKFZp686C06243	1	S	5.13668e-09	161.19	150.91	_LSVHDMKPLDS(ph)PGRR_	LSVHDMKPLDS(1)PGRR	LS(-92.2)VHDMKPLDS(92.2)PGRR	11	2	894.435	0.0084532	1.13111	0.837445	0.725788	2.45395	1.86198	0.806569	1.20117	0.981527	0.836364	1.00705	0.957673	0.94083	1.08565	0.94598	0.847387	1.00074	0.921636	0.907679	1.09646	0.95558	0.849184
A0A5E8;Q99501;E7EQM6	GAS2-like protein 1	GAS2L1;GAS2L1;GAS2L1	1	S	0.000209002	138.55	138.55	_RLTTGTPAS(ph)PR_	RLTTGTPAS(1)PR	RLT(-63.45)T(-57.64)GT(-48.56)PAS(48.56)PR	9	2	618.808	0.50132	1.15021	0.719665	0.620821	2.55359	1.45051	0.56519	0.872251	0.779245	0.874831	1.0404	1.16915	1.10827	1.03288	0.785564	0.805184	1.25832	1.45918	1.02178	1.087	0.926649	0.835367	1.02285	0.907156	0.872838
Q96CW6	Probable RNA polymerase II nuclear localization protein SLC7A6OS	SLC7A6OS	1	S	1.15879e-07	150.94	142.58	_TSDPDVILCNS(ph)VELIR_	TSDPDVILCNS(1)VELIR	T(-106.36)S(-106.36)DPDVILCNS(106.36)VELIR	11	2	955.95	-0.59918	0.772962	0.951218	1.3074	0.740548	0.947614	1.07635				0.876335	0.921362	1.31444				1.40861	1.56577	1.10751	0.840999	0.775286	0.93944
Q96G01;A8MVZ6	Protein bicaudal D homolog 1	BICD1;BICD1	1	S	1.67524e-73	204.04	204.04	_GRDS(ph)GEEAHDYEVDINGLEILECK_	GRDS(1)GEEAHDYEVDINGLEILECK	GRDS(80.68)GEEAHDY(-80.68)EVDINGLEILECK	4	3	943.408	1.1631	0.891105	0.799521	0.850446	2.08997	1.87839	0.906634	0.610435	0.652707	1.06555	1.07209	1.33859	1.23021	0.858613	0.758838	0.907677	1.16623	1.09053	0.905574	0.86198	0.73692	0.819154
P28482;Q1HBJ4;B4DHN0;Q499G7	Mitogen-activated protein kinase 1	MAPK1;MAPK1;MAPK1;MAPK1	1	T	4.93391e-13	159.74	95.195	_VADPDHDHTGFLT(ph)EYVATR_	VADPDHDHTGFLT(0.999)EYVAT(0.001)R	VADPDHDHT(-49.06)GFLT(31.33)EY(-39.07)VAT(-31.33)R	13	3	741.995	0.0786				4.24918	14.4182	3.52071	1.29966	1.22535	0.939574	0.806852	0.609871	0.750546	2.10242	1.68604	0.777743	0.999456	0.522381	0.495476	1.6741	0.839344	0.480094	1.06197	0.790667	0.786347
Q9Y4F3;F8VVB8	Meiosis arrest female protein 1	KIAA0430;KIAA0430	1	S	0.00238357	172.17	172.17	_SM(ox)S(ph)PNLLNR_	SMS(1)PNLLNR	S(-66.97)MS(66.97)PNLLNR	3	2	564.249	0.0078536	1.22178	0.537022	0.416404	1.58326	1.2208	0.770409	1.10393	0.746671	0.686809	0.892139	1.02016	1.06604	0.909935	0.776088	0.894943	0.980146	1.42214	1.28931	0.760382	0.757268	0.97504	1.1243	1.18865	1.05125
Q9HCK8	Chromodomain-helicase-DNA-binding protein 8	CHD8	1	T	1.48402e-05	98.766	98.766	_VLTGT(ph)PLRPGVSIVSGNTVLAAK_	VLT(0.01)GT(0.99)PLRPGVSIVSGNTVLAAK	VLT(-20.12)GT(20.12)PLRPGVS(-52.1)IVS(-82.36)GNT(-82.36)VLAAK	5	3	777.433	0.4479	1.58447	1.20271	0.725936	1.69876	0.992	0.598848				0.687142	0.449267	0.646678	1.4609	1.48057	0.858769	0.598619	0.295856	0.394403
F8W130;Q12815;F8W1E3;F8VVS4	Tastin	TROAP;TROAP;TROAP;TROAP	1	S	2.67051e-05	136.02	136.02	_LQALIS(ph)PSGPSFHPSTR_	LQALIS(1)PSGPSFHPSTR	LQALIS(37.46)PS(-37.46)GPS(-74.66)FHPS(-113.62)T(-108.94)R	6	2	937.962	0.085317				0.994082	0.835528	0.847834	1.29645	1.75146	1.12355	0.734554	0.900408	1.22128	1.66967	1.68876	1.04364	0.641754	0.41579	0.682009	1.65426	2.05337	1.42504
Q7Z4Q2	HEAT repeat-containing protein 3	HEATR3	1	S	9.26294e-20	117.23	79.461	_RPQFS(ph)PTGDCQAEAAAAANGTGGEEDDGPAAELLEK_	RPQFS(0.894)PT(0.106)GDCQAEAAAAANGTGGEEDDGPAAELLEK	RPQFS(9.24)PT(-9.24)GDCQAEAAAAANGT(-37.99)GGEEDDGPAAELLEK	5	3	1237.54	-1.957	1.23318	0.795377	0.642813	2.36336	1.86306	0.795187	1.17352	0.828133	0.703264	1.72103	1.21686	0.681301	1.28496	1.16495	0.848796	1.78175	1.2403	0.775845	1.4005	1.10848	0.767954
O14526;M0QZI3;B7ZAZ3	FCH domain only protein 1	FCHO1	1	S	1.91522e-66	215.65	172.69	_SLS(ph)PSPLGSSAASTALER_	S(0.049)LS(0.951)PS(0.001)PLGSSAASTALER	S(-12.92)LS(12.92)PS(-32.74)PLGS(-91.21)S(-96.64)AAS(-99.77)T(-111.07)ALER	3	2	905.933	0.12747	0.992848	0.72384	0.734855	3.54729	3.3837	1.22347	0.915362	0.82348	0.85789	1.15314	1.21807	1.31731				1.03654	1.18407	1.15447	1.12241	1.20095	0.853919	1.10332	1.10443	0.957919
P20962;F5GXR3;F5H7R9	Parathymosin	PTMS;PTMS;PTMS	1	S	1.22743e-27	200.67	200.67	_(ac)S(ph)EKSVEAAAELSAK_	S(1)EKSVEAAAELSAK	S(60.39)EKS(-60.39)VEAAAELS(-175.75)AK	1	2	771.358	0.15542	0.781865	0.873533	1.18303	3.16188	3.10756	0.809967	1.752	1.6293	1.23874	0.89235	0.816657	0.967684	1.02362	1.31317	1.283				0.925463	1.06068	0.971809
Q04721;Q96JU8;Q9UFD5	Neurogenic locus notch homolog protein 2;Notch 2 extracellular truncation;Notch 2 intracellular domain	NOTCH2;DKFZp434N181	1	S	4.36408e-05	80.711	80.711	_LLDEYNVTPS(ph)PPGTVLTSALSPVICGPNR_	LLDEY(0.001)NVT(0.031)PS(0.956)PPGT(0.012)VLTSALSPVICGPNR	LLDEY(-28.32)NVT(-14.94)PS(14.94)PPGT(-19.11)VLT(-36.82)S(-47.64)ALS(-52.69)PVICGPNR	10	3	1049.85	-1.6224				1.26825	1.32418	1.0971							0.894959	0.847415	0.946894
Q8IV53;B3KP66	DENN domain-containing protein 1C	DENND1C;DENND1C	1	S	0.000663185	110.44	110.44	_GGS(ph)LRAPALPSR_	GGS(1)LRAPALPSR	GGS(78.82)LRAPALPS(-78.82)R	3	2	631.324	0.3509	1.06077	0.302036	0.324122	3.94175	3.62552	1.01461	0.993393	0.733776	0.693337	0.748014	0.927619	1.23019	0.810061	0.609715	0.795267	0.995881	1.20951	1.23456	0.50511	0.584477	0.983007
Q15286	Ras-related protein Rab-35	RAB35	1	T	0.00748533	99.941	99.941	_FRT(ph)ITSTYYR_	FRT(1)ITSTYYR	FRT(40.82)IT(-40.82)S(-52.03)T(-50.52)Y(-90.51)Y(-90.51)R	3	2	694.324	0.59162				1.92589	5.30638	2.45379							1.20056	0.631334	0.492419	1.37075	1.2765	0.927006
P42858	Huntingtin	HTT	1;2	S	5.11911e-116	242.43	242.43	_SGSIVELIAGGGSSCS(ph)PVLSR_	SGSIVELIAGGGSSCS(1)PVLSR	S(-171.44)GS(-171.44)IVELIAGGGS(-45.15)S(-39.97)CS(39.97)PVLS(-55.47)R	16	2	1057	0.1787	1.19488	1.03305	0.926385	2.68503	2.0918	0.738583	0.984487	0.942281	0.999407	0.93999	1.1359	1.21586	1.15434	1.16121	1.15549	1.0993	1.33213	1.23851	0.92936	0.892205	0.986183	1.07536	1.20671	1.13873
P38919	Eukaryotic initiation factor 4A-III	EIF4A3	1	T	8.28234e-06	141.64	90.385	_LDYGQHVVAGT(ph)PGR_	LDYGQHVVAGT(1)PGR	LDY(-81.85)GQHVVAGT(81.85)PGR	11	2	775.362	0.1711	1.08798	0.824112	0.933592	1.62132	1.59989	1.05318	1.11191	0.845177	0.750256	6.10156	1.79467	0.293046	0.908001	0.917948	1.01457	1.01901	0.928308	0.900066	1.2436	0.771137	0.728453
Q96T58	Msx2-interacting protein	SPEN	1	S	8.62555e-05	83.788	82.946	_AS(ph)TPQPAPAGVPALASQHPPEEEVHYHLPVAR_	AS(0.758)T(0.242)PQPAPAGVPALASQHPPEEEVHYHLPVAR	AS(4.95)T(-4.95)PQPAPAGVPALAS(-45.75)QHPPEEEVHY(-69.45)HLPVAR	2	3	1145.23	-0.52655	1.08716	0.837924	0.797133	1.29834	1.1408	0.913989				1.11714	1.14148	0.998355	0.851674	0.744652	0.855219	1.05277	1.09953	1.01607
Q96T58	Msx2-interacting protein	SPEN	1	T	8.62555e-05	86.604	86.604	_AST(ph)PQPAPAGVPALASQHPPEEEVHYHLPVAR_	AS(0.203)T(0.797)PQPAPAGVPALASQHPPEEEVHYHLPVAR	AS(-5.94)T(5.94)PQPAPAGVPALAS(-66.62)QHPPEEEVHY(-79.41)HLPVAR	3	4	859.173	0.64427	1.05481	0.729948	0.736312	1.29834	1.1408	0.913989				1.11714	1.14148	0.998355	0.948054	0.833173	0.822313	1.05277	1.09953	1.01607	0.904217	0.712309	0.882333
H3BMQ0;B4DIL8		TSC2;TSC2	1	S	0.00223747	149.41	109.71	_STS(ph)LNERPK_	STS(1)LNERPK	S(-44.41)T(-44.41)S(44.41)LNERPK	3	3	371.176	1.4116	0.912823	0.865948	0.763487	3.23111	3.01898	0.946738							1.03288	1.21432	1.08917	0.864498	1.09536	1.23721				0.916362	0.861696	0.894477
Q6F5E8	Leucine-rich repeat-containing protein 16C	RLTPR	1	S	0.000110105	167.18	127.56	_SPPS(ph)PATDQR_	SPPS(0.999)PAT(0.001)DQR	S(-42.04)PPS(30.95)PAT(-30.95)DQR	4	2	568.243	0.040895	0.860647	0.940679	1.0864	1.74904	2.27571	1.31251	0.34779	0.371626	1.06485				0.804512	0.913522	1.11171	1.31518	1.70951	1.23072	0.796809	0.883508	1.13277	0.941776	1.1638	1.26839
J3KP19;O43166;A6H8W6;F5GYF8;B4DYX7	Signal-induced proliferation-associated 1-like protein 1	SIPA1L1;SIPA1L1;SIPA1L1	1	S	8.9964e-05	147.56	133.48	_HSAS(ph)PVVFTSAR_	HSAS(1)PVVFTSAR	HS(-42.18)AS(42.18)PVVFT(-76.22)S(-76.22)AR	4	2	669.814	-0.323	1.32488	0.95481	0.74186	1.47395	1.03032	0.741379	0.9054	0.714378	0.783059	1.14959	1.6124	1.38248	1.16592	0.926687	0.773461	1.40525	1.56519	1.18059	0.970314	0.928411	0.907349
Q6NUQ4;B3LEU8;B4DKI3;B4DLT7	Transmembrane protein 214	TMEM214;TMEM214;TMEM214	1	T	0.00822689	94.717	60.161	_VAT(ph)PPNQNQK_	VAT(1)PPNQNQK	VAT(60.16)PPNQNQK	3	2	588.774	-0.2969	0.825569	0.920399	1.38892	1.03717	1.0466	0.952023																1.17016	1.20375	1.0569
Q15283	Ras GTPase-activating protein 2	RASA2	1	T	9.96567e-05	138.03	138.03	_KT(ph)SNPQFNEIFYFEVTR_	KT(0.983)S(0.017)NPQFNEIFYFEVTR	KT(17.71)S(-17.71)NPQFNEIFY(-123.76)FEVT(-115.41)R	2	2	1100.51	0.69946				3.36835	4.93223	1.58417
Q8TEW0;Q5VWV2;Q8IX28	Partitioning defective 3 homolog	PARD3;PARD3	1	S	1.98681e-08	206.32	206.32	_S(ph)MDLGIADETK_	S(1)MDLGIADETK	S(171.99)MDLGIADET(-171.99)K	1	2	630.265	0.039462	1.01574	0.745062	0.790004	2.12486	2.57609	1.18003	0.828155	0.965212	0.967305	0.870199	0.941148	1.1244	0.956775	0.92385	0.890661	1.02595	1.08049	1.00279	0.98284	1.03686	1.08725	0.915018	1.06962	1.16221
O75995;B2RBY7;B4DKQ0	SAM and SH3 domain-containing protein 3	SASH3;SASH3	1	S	9.15667e-07	109.07	109.07	_FIYVDVLPEEAVGHARPS(ph)RR_	FIYVDVLPEEAVGHARPS(1)RR	FIY(-96.59)VDVLPEEAVGHARPS(96.59)RR	18	4	598.555	-0.38042	0.443745	0.279752	0.627966	5.09573	11.9475	2.29396				0.927018	1.06476	0.98631	0.943028	0.827725	0.806874	1.09868	0.898585	0.873929	1.00277	0.737659	0.779375
Q13895;H7BY94	Bystin	BYSL;BYSL	1	S	0.00736084	79.293	50.055	_(gl)QTEVETVMS(ph)EVSGFPMPQLDPR_	QT(0.06)EVET(0.145)VMS(0.79)EVS(0.005)GFPMPQLDPR	QT(-11.21)EVET(-7.35)VMS(7.35)EVS(-22.17)GFPMPQLDPR	9	2	1270.56	-0.054856	0.750607	0.642092	0.849981	1.93919	1.6889	0.878527																1.23454	1.0931	0.953694
Q9HCD6	Protein TANC2	TANC2	1	S	8.34479e-05	142.91	96.059	_(gl)QGQTS(ph)PIKPK_	QGQT(0.002)S(0.998)PIKPK	QGQT(-26.71)S(26.71)PIKPK	5	2	573.781	-0.25506	1.31707	1.00351	0.978148	2.22388	1.63689	0.742148	1.57595	1.44614	1.09555	0.743001	0.734163	1.26266	1.14034	1.49084	1.26452	0.74404	0.602839	0.736319	1.20931	1.32549	1.07683	0.897076	0.737464	0.947276
A8K8N3;Q96R06;F5GZT2	Sperm-associated antigen 5	SPAG5;SPAG5	1	S	0.00100792	52.549	52.549	_FSEVAAVSEKPIFQESPSHLLEES(ph)PPNPCSEQLHCSK_	FS(0.001)EVAAVS(0.001)EKPIFQES(0.01)PS(0.057)HLLEES(0.925)PPNPCS(0.006)EQLHCS(0.001)K	FS(-32.49)EVAAVS(-29.56)EKPIFQES(-19.76)PS(-12.12)HLLEES(12.12)PPNPCS(-21.82)EQLHCS(-32.6)K	24	4	1069.49	-0.45807	1.0584	0.816128	0.725726	1.52292	1.60976	1.11641				1.22554	1.50411	1.13621	0.940732	0.563729	0.689167	1.26393	1.4381	1.00751	0.890847	0.695711	0.751072
S4R347;J3QSS4;Q5T0N5;B4DSI7;B4DSW1;B4DKY5;B7Z9L6	Formin-binding protein 1-like	FNBP1L;FNBP1L	1;2	S	9.96409e-11	140.46	95.197	_RHSS(ph)DINHLVTQGR_	RHS(0.172)S(0.828)DINHLVTQGR	RHS(-6.81)S(6.81)DINHLVT(-40.92)QGR	4	3	567.272	0.23568	0.985927	0.823234	0.804494	3.54009	4.73855	1.25254	1.35755	1.56073	1.11308	0.780371	0.655239	0.858245	1.34609	1.49407	1.20079	0.700987	0.551151	0.82482	1.38218	1.62952	1.17522
Q92608;E7ERW7;B3KXW9;Q5XG91;B3KY14;Q6ZNS5	Dedicator of cytokinesis protein 2	DOCK2;DOCK2;DOCK2;DOCK2	1	T	0.00933348	123.42	121.32	_T(ph)KRSSVVFADEK_	T(0.685)KRS(0.264)S(0.052)VVFADEK	T(4.15)KRS(-4.15)S(-11.2)VVFADEK	1	2	723.853	0.41859				2.42641	1.42906	0.594107
Q8TDH9;H3BN57;G5E931	Protein Muted homolog	MUTED;MUTED	1	S	4.40841e-06	140.31	62.287	_KRDS(ph)LGTAGSAHLIIK_	KRDS(0.995)LGT(0.005)AGSAHLIIK	KRDS(23.29)LGT(-23.29)AGS(-35.52)AHLIIK	4	4	437.487	-0.0058018				2.53294	2.37019	1.12586				0.738184	0.555492	0.752745	1.17075	1.29825	1.11588	0.729854	0.593486	0.755472	1.04416	1.20715	1.06674
Q9Y6I9;Q53GI2	Testis-expressed sequence 264 protein	TEX264	1	S	0.000165871	124.68	88.385	_ETSAATLS(ph)PGASSR_	ET(0.002)S(0.031)AAT(0.072)LS(0.877)PGAS(0.015)S(0.004)R	ET(-27.22)S(-14.55)AAT(-10.88)LS(10.88)PGAS(-17.58)S(-23.28)R	8	2	707.814	0.16594				1.05682	1.45566	1.36424	1.15467	1.20175	0.985757							0.971727	2.2832	2.341	0.745944	0.846278	1.13154
Q9BXB4	Oxysterol-binding protein-related protein 11	OSBPL11	1	S	1.17157e-50	230.05	230.05	_SFSLASSSNS(ph)PISQR_	SFSLASSS(0.001)NS(0.999)PISQR	S(-111.84)FS(-97.54)LAS(-41.47)S(-37.89)S(-32.67)NS(32.67)PIS(-50.95)QR	10	2	824.372	0.32823	1.09753	0.509429	0.518915	2.36019	2.03979	0.831753	0.670478	0.466297	0.69679	1.62435	2.47527	1.52774	0.674958	0.383187	0.592421	1.8872	2.71187	1.34045				1.3396	1.97311	1.39424
Q9ULR3	Protein phosphatase 1H	PPM1H	1	S	0.000532253	98.573	98.573	_GGVGAPGS(ph)PSTPPTR_	GGVGAPGS(0.89)PS(0.042)T(0.068)PPTR	GGVGAPGS(11.19)PS(-13.21)T(-11.19)PPT(-57.78)R	8	2	709.327	0.40961	1.03129	0.478212	0.495273	2.88191	3.21276	1.03714	0.712191	0.570964	0.78689	0.950049	1.16179	1.27869										1.22705	1.40339	1.03883
Q6P2E9	Enhancer of mRNA-decapping protein 4	EDC4	1	S	1.24945e-11	112.75	99.311	_GFGSSAPEGLEPDSM(ox)ASAASALHLLS(ph)PR_	GFGSSAPEGLEPDSMASAAS(0.001)ALHLLS(0.999)PR	GFGS(-84.68)S(-84.68)APEGLEPDS(-60.16)MAS(-43.55)AAS(-31.64)ALHLLS(31.64)PR	26	2	1426.15	0.40639	1.83945	0.972375	0.498714	1.69744	1.16858	0.682887	1.35257	1.26617	0.932938	0.821615	0.888884	1.06938	1.11013	1.2701	1.11751	0.724795	0.841532	1.10343	1.1217	1.28002	1.14368	0.75719	0.83666	1.01989
Q14978;B2RAU8;Q96J17;S4R349	Nucleolar and coiled-body phosphoprotein 1	NOLC1;NOLC1	1	S	5.91311e-05	146.79	107.17	_S(ph)PAVKPAAAPK_	S(1)PAVKPAAAPK	S(107.17)PAVKPAAAPK	1	2	558.794	0.7175	1.03602	1.23106	1.18435	1.19731	0.911893	0.753139	0.950831	1.11675	1.15285				0.896782	1.09488	1.2209	0.670703	0.55206	0.796151	1.06523	1.39887	1.39378	0.625627	0.479913	0.817642
Q13153;B3KNX7;A8KAN3;B7Z3K0;E9PM17;H0YCM0	Serine/threonine-protein kinase PAK 1	PAK1;PAK1;PAK1;PAK1	1	S	0.000324488	76.161	76.161	_DVATS(ph)PISPTENNTTPPDALTR_	DVAT(0.026)S(0.59)PIS(0.038)PT(0.21)ENNT(0.012)T(0.123)PPDALT(0.001)R	DVAT(-13.58)S(4.48)PIS(-11.89)PT(-4.48)ENNT(-16.8)T(-6.8)PPDALT(-30.24)R	5	3	793.035	0.18493				3.33973	4.27743	1.20715
Q6P4F7;B4DZN9;H3BQ41	Rho GTPase-activating protein 11A	ARHGAP11A;ARHGAP11A;ARHGAP11A	1	T	0.00107914	131.69	131.69	_SEETLLT(ph)PER_	SEETLLT(1)PER	S(-74.52)EET(-42.39)LLT(42.39)PER	7	2	627.784	-0.55593				1.75825	3.01941	1.56109				0.518604	1.02272	1.96474				1.77665	2.20469	1.23638	0.41266	0.218052	0.526999	0.80177	0.98667	1.22362
Q13627;B4DX02;F8WAP0	Dual specificity tyrosine-phosphorylation-regulated kinase 1A	DYRK1A;DYRK1A	1	S	3.40474e-15	138.25	138.25	_HS(ph)GGHFTAAVQAMDCETHSPQVR_	HS(1)GGHFTAAVQAMDCETHSPQVR	HS(35.56)GGHFT(-35.56)AAVQAMDCET(-122.7)HS(-132.97)PQVR	2	3	868.369	1.2098	1.18646	1.05373	0.894382	1.76351	1.63592	0.85463	0.865644	0.798251	0.918964				0.972788	1.00982	0.979124	0.9235	1.1506	1.21635	0.895802	0.926592	0.992423
Q03164;E9PR05;Q9UPD0;Q9Y6P1;Q86YN9;Q86YP1	Histone-lysine N-methyltransferase MLL;MLL cleavage product N320;MLL cleavage product C180	MLL;MLL;MLL;MLL	1	S	2.55696e-16	169.51	153.36	_NSAILSDPSVFS(ph)PLNK_	NSAILSDPSVFS(1)PLNK	NS(-136.01)AILS(-91.49)DPS(-49.95)VFS(49.95)PLNK	12	2	884.929	0.53038	1.17126	0.52705	0.45945	1.4741	1.04232	0.780952				0.882552	1.02459	1.11933	0.886772	0.838563	0.994675	0.928476	0.924761	0.999115	0.861278	0.865149	1.02256	5.3141	14.9994	2.8065
Q9BXS6;A8K4B4	Nucleolar and spindle-associated protein 1	NUSAP1	1	T	1.33393e-24	218.28	217.48	_LTTEATQT(ph)PVSNK_	LTTEATQT(1)PVSNK	LT(-133.85)T(-120.03)EAT(-46.4)QT(46.4)PVS(-77.2)NK	8	2	735.348	-0.10165	0.889718	1.08671	1.32538	1.2028	1.3037	1.26908	0.892403	0.833684	0.804046							0.822961	1.13887	1.26774	0.899557	0.693495	0.767675	0.922882	1.3777	1.49039
Q86WB0;C9J0I9	Nuclear-interacting partner of ALK	ZC3HC1;ZC3HC1	1;2	S	5.47306e-23	164.53	143.25	_SWDSSSPVDRPEPEAAS(ph)PTTR_	SWDSSSPVDRPEPEAAS(0.999)PTTR	S(-96.79)WDS(-92.47)S(-87.42)S(-87.42)PVDRPEPEAAS(33.19)PT(-33.19)T(-33.19)R	17	2	1176.51	0.1229	1.14538	0.872255	0.863464	1.50683	1.41641	1.09504	1.36697	0.651866	0.586242				1.06853	0.821597	0.612875	1.28921	1.2862	1.03422	1.06044	0.840026	0.776924	1.02767	0.968867	1.00001
Q03164	Histone-lysine N-methyltransferase MLL;MLL cleavage product N320;MLL cleavage product C180	MLL	1;2	S	0.000122529	174.9	125.73	_RHSTSSLS(ph)PQR_	RHSTSSLS(1)PQR	RHS(-105.49)T(-100)S(-71.86)S(-55.35)LS(55.35)PQR	8	3	445.877	-0.10631	1.06272	0.92495	0.86912	1.47147	1.2593	0.875703	1.13345	0.778796	0.663124													3.86893	1.12296	0.288599
Q13136;Q59FZ5;B3KVS8	Liprin-alpha-1	PPFIA1	1	T	5.74718e-51	219.23	201.12	_GLAAGSAET(ph)LPANFR_	GLAAGSAET(1)LPANFR	GLAAGS(-63.3)AET(63.3)LPANFR	9	2	777.869	-0.33163	0.875096	0.482882	0.547687	3.47596	4.58284	1.35523	1.10248	1.02301	0.915511	1.13499	1.12804	1.04676	2.04381	1.44856	0.662516	1.50729	1.07632	0.746183	2.13229	1.20027	0.575464	1.2328	1.07736	0.887259
Q6R327	Rapamycin-insensitive companion of mTOR	RICTOR	1	S	3.15401e-05	133.16	120.41	_AFAHDAGGLPS(ph)GTGGLVK_	AFAHDAGGLPS(0.998)GT(0.002)GGLVK	AFAHDAGGLPS(27.5)GT(-27.5)GGLVK	11	2	867.914	2.7044	0.483691	0.174283	0.359117	2.40096	5.26295	2.21118							0.649388	0.965897	1.48748	1.17938	2.28276	1.92845	0.682014	0.812573	1.18508
Q6P0N0	Mis18-binding protein 1	MIS18BP1	1	S	0.000277357	136.63	135.47	_KIENQVAMS(ph)FYK_	KIENQVAMS(1)FYK	KIENQVAMS(86.04)FY(-86.04)K	9	2	769.36	0.50505	0.817282	0.975409	1.20271	1.22562	1.31442	1.08183							1.15162	0.890881	0.779152	1.07971	0.872164	0.835516	1.17176	0.802512	0.623099
Q7Z3D7		DKFZp686E2459	1	S	1.42379e-08	177.88	136.81	_GGGESLQEAS(ph)PR_	GGGESLQEAS(1)PR	GGGES(-108.27)LQEAS(108.27)PR	10	2	634.269	0.40908	0.819583	1.13605	1.38148	1.5609	0.619378	0.400271	1.21132	1.05009	0.784624	1.0658	0.527553	0.493148	0.979173	0.980707	1.00161							0.990766	0.81779	0.755838
Q12986	Transcriptional repressor NF-X1	NFX1	1	S	7.97432e-07	164.88	123.76	_NYS(ph)SPPPCHLSR_	NYS(0.998)S(0.002)PPPCHLSR	NY(-54.73)S(27.51)S(-27.51)PPPCHLS(-84.73)R	3	2	747.813	0.19497	0.969897	0.962794	1.0616	1.75454	1.67507	0.963042	0.874187	0.860427	0.973402				1.29251	1.14016	0.878659
H7C0V5		ANKHD1-EIF4EBP3	1	S	0.000510846	116.58	54.812	_IGRPMVAS(ph)PNQR_	IGRPMVAS(1)PNQR	IGRPMVAS(54.81)PNQR	8	3	469.231	-0.61694	1.47429	0.958723	0.719512	1.91738	0.98192	0.534623	1.10134	0.776946	0.701915	1.1466	1.0999	0.898708	1.26774	0.838847	0.695309	1.03968	1.03222	0.894262	1.22294	0.896865	0.794975
Q9P2D1;B4DIS0	Chromodomain-helicase-DNA-binding protein 7	CHD7	1	S	0.00233014	116.19	105.65	_EDALNLS(ph)VPR_	EDALNLS(1)VPR	EDALNLS(105.65)VPR	7	2	597.282	-0.4775	0.992786	1.65581	1.66222	1.17456	0.539625	0.46342							1.23793	1.77813	1.43637
Q6KC79;Q6IEH8;A6QL62;A8K2T2	Nipped-B-like protein	NIPBL;NIPBL;NIPBL	1;2	S	1.6417e-17	149.04	149.04	_NAASFPLRS(ph)PQPVCSPAGSEGTPK_	NAASFPLRS(0.999)PQPVCS(0.001)PAGSEGTPK	NAAS(-71.53)FPLRS(32.34)PQPVCS(-32.34)PAGS(-45.64)EGT(-59.21)PK	9	3	845.728	-0.37645				1.2069	2.03614	1.70176	0.740462	1.06114	1.49156	0.938021	1.04149	1.10622										1.2408	1.05571	0.79932
Q9NPG3	Ubinuclein-1	UBN1	1	S	6.14699e-92	234.73	214.92	_GASGTVLLAGSSLMAS(ph)PYK_	GASGTVLLAGSSLMAS(1)PYK	GAS(-121.42)GT(-121.42)VLLAGS(-80.07)S(-73.84)LMAS(73.84)PY(-97.67)K	16	2	945.458	-0.18034	1.53888	1.11713	0.737706	1.143	0.713823	0.645118	1.2894	1.16407	0.812463	0.987614	0.828666	0.79283	0.976827	1.05578	1.05378	0.926565	0.839117	0.858489	0.935139	0.927786	0.998384	1.05622	1.18005	1.11091
Q14807;H3BRB3;B7Z9T5	Kinesin-like protein KIF22	KIF22;KIF22	1	T	5.80855e-32	186.15	161.04	_LLASQGSQGAPLLST(ph)PK_	LLASQGSQGAPLLS(0.006)T(0.994)PK	LLAS(-124.59)QGS(-105.02)QGAPLLS(-21.93)T(21.93)PK	15	2	874.453	0.26634	1.31184	0.9501	0.677334	0.907129	0.771367	0.840171	1.0624	0.980574	0.870192	0.878564	0.679696	0.836665	0.982708	0.99773	1.00194	0.834017	0.875445	1.04839	1.06258	1.01094	0.936765	0.949947	0.97195	0.867286
Q92619;K7EM85;K7ES98;Q8IYN3;F5H1R4;B4E3K8;F5H4A3;B3KXW7;K7ES92;B3KVA9	Minor histocompatibility protein HA-1;Minor histocompatibility antigen HA-1	HMHA1;HMHA1;HMHA1;HMHA1	1	S	8.61336e-92	234.36	234.36	_PTEATVSLS(ph)SLVDYPHQAR_	PTEATVS(0.001)LS(0.995)S(0.004)LVDYPHQAR	PT(-103.48)EAT(-74.59)VS(-29.86)LS(23.72)S(-23.72)LVDY(-93.9)PHQAR	9	2	1076.01	-0.34966	0.927549	0.295425	0.296831	3.23467	3.63646	1.15763	1.12319	0.594792	0.645967	1.19691	1.89084	1.57401	0.905433	0.903876	0.998281	0.808627	1.24912	1.54861	0.915399	0.869583	0.906959	0.865756	1.03201	1.16072
Q9NWQ8	Phosphoprotein associated with glycosphingolipid-enriched microdomains 1	PAG1	1;2	S	0.00434338	145.99	117.2	_RFS(ph)SLS(ph)YK_	RFS(0.991)S(0.009)LS(1)YK	RFS(20.6)S(-20.6)LS(39.6)Y(-64.12)K	3	2	574.233	0.016138	3.01266	1.66228	0.548338	1.72947	0.634509	0.350351	1.82987	1.44008	0.785487	0.818132	0.509221	0.595236	1.51458	1.71282	1.109	0.844595	0.563829	0.663781	1.49991	1.85012	1.21695
P60468	Protein transport protein Sec61 subunit beta	SEC61B	1	S	0.000237193	136.93	94.122	_TTS(ph)AGTGGMWR_	TTS(1)AGTGGMWR	T(-38.81)T(-38.81)S(38.81)AGT(-42.4)GGMWR	3	2	602.744	0.21456				0.916412	0.194198	0.204226	12.7294	7.88664	0.617426	0.384359	0.961463	2.49224	6.3409	9.50746	1.6253							0.764271	0.168009	0.231426
Q9UMZ2;A8MWU4;K7ERE7	Synergin gamma	SYNRG;SYNRG	1	T	1.0068e-27	199.65	195.23	_SNT(ph)LNEKPALPVIR_	S(0.005)NT(0.995)LNEKPALPVIR	S(-23.45)NT(23.45)LNEKPALPVIR	3	3	544.622	0.1665	1.14394	0.829142	0.700294	3.5855	3.89491	1.09913	1.20076	1.22586	0.961101	1.06434	1.09953	1.02898	1.11456	1.19049	0.864854	1.05108	1.05212	1.0008	1.02259	1.31622	0.928798	0.994085	1.08763	1.0617
Q92625	Ankyrin repeat and SAM domain-containing protein 1A	ANKS1A	1	S	1.83767e-84	272.72	272.72	_SPS(ph)FASEWDEIEK_	SPS(1)FASEWDEIEK	S(-56.18)PS(56.18)FAS(-99.9)EWDEIEK	3	2	802.829	0.48689	0.893631	0.786898	0.846416	2.23471	2.46938	1.10893	0.925107	0.997393	1.09442	1.02124	0.965649	0.96825	0.893469	1.00624	1.12145	0.918969	0.935999	1.00753	0.932972	0.943928	1.05036	0.940789	0.896052	0.958637
Q14088	Ras-related protein Rab-33A	RAB33A	1	S	0.00360736	132.01	98.044	_S(ph)M(ox)VEHYYR_	S(1)MVEHYYR	S(81.5)MVEHY(-81.5)Y(-87.33)R	1	2	590.728	-0.39998				1.23142	1.32558	1.10331	1.6794	1.85468	1.14831	0.64943	0.610576	0.921394	1.53643	2.20343	1.37783	0.58211	0.688928	1.18082	1.59392	2.5452	1.58137
Q86VQ1;H7C0B2	Glucocorticoid-induced transcript 1 protein	GLCCI1;GLCCI1	1	S	0.000140175	127.18	99.941	_YAS(ph)SPKPNNSYMFK_	Y(0.001)AS(0.82)S(0.18)PKPNNSYMFK	Y(-29.68)AS(6.59)S(-6.59)PKPNNS(-45.6)Y(-61.64)MFK	3	3	571.916	0.013399	0.841055	0.585908	0.680922	4.16741	6.07024	1.25664	0.876724	0.705183	0.791476	1.16437	1.49027	1.38316	0.95745	0.84611	0.864009				0.929339	0.795748	0.814697
Q6P1L5	Protein FAM117B	FAM117B	1	S	0.00464716	148.32	148.32	_SPS(ph)APVCK_	SPS(1)APVCK	S(-50.28)PS(50.28)APVCK	3	2	463.196	-0.20607	0.893569	0.635545	0.713413	2.75922	2.73458	1.01573	0.847272	0.888627	1.08325				0.976806	0.800375	0.826088	0.932414	1.04501	1.23842	0.77825	0.688663	0.872082	1.15377	1.03586	0.877469
Q9C0C2;Q86TK2	182 kDa tankyrase-1-binding protein	TNKS1BP1;TNKS1BP1	1	S	8.52524e-31	231.37	156.08	_S(ph)AEEGELAESK_	S(1)AEEGELAESK	S(140.7)AEEGELAES(-140.7)K	1	2	615.25	-0.47058	1.16849	0.627705	0.687152	2.91324	3.06552	0.980465	0.919628	1.01438	1.13914	0.979801	0.720723	0.81588	1.04799	0.970493	0.909255	0.855024	0.914499	1.11575	1.02524	0.855543	0.833863	0.779165	1.11925	1.81782
Q9H8W4	Pleckstrin homology domain-containing family F member 2	PLEKHF2	1	S	0.00241653	128.08	125.72	_SDS(ph)YSQSLK_	SDS(1)YSQSLK	S(-48.79)DS(44.2)Y(-78.9)S(-44.2)QS(-56.37)LK	3	2	547.724	0.064103	0.960984	0.396782	0.426718	3.28264	3.29126	1.15727				1.06707	1.37975	1.28572				0.912675	1.09341	1.28479				1.01063	1.19892	1.17958
P49585;B2R8P1;B4E322	Choline-phosphate cytidylyltransferase A	PCYT1A;PCYT1A	1	S	7.58666e-40	229.02	139.29	_HKAAAYDIS(ph)EDEED_	HKAAAYDIS(1)EDEED	HKAAAY(-91.69)DIS(91.69)EDEED	9	2	836.822	0.15901				2.60473	1.84686	0.818134	0.79249	0.895916	1.17448	0.947347	1.05978	1.06571				0.992816	0.911618	0.89839	1.04345	0.951545	0.92774
Q92900;B3KY55	Regulator of nonsense transcripts 1	UPF1	1	S	3.46664e-87	237.6	214.92	_SQIDVALS(ph)QDSTYQGER_	SQIDVALS(1)QDSTYQGER	S(-113.98)QIDVALS(37.6)QDS(-37.6)T(-49.39)Y(-104.8)QGER	8	2	988.933	-0.17586	0.821667	0.522052	0.633227	2.22396	2.00836	1.1334	0.695197	0.755698	0.893984	1.20396	1.58429	1.31461	0.853638	0.825626	0.965432	0.923088	1.28153	1.39929	0.679145	0.751641	1.04964	0.990663	1.49194	1.51612
Q5T5Y3;B7ZLW1	Calmodulin-regulated spectrin-associated protein 1	CAMSAP1;CAMSAP1	1	S	3.90465e-05	85.619	85.619	_S(ph)PQGQLDTSESKPDSFFLEPLMPAVLKPAK_	S(1)PQGQLDTSESKPDSFFLEPLMPAVLKPAK	S(43.72)PQGQLDT(-44.53)S(-44.53)ES(-43.72)KPDS(-45.55)FFLEPLMPAVLKPAK	1	3	1113.22	-0.0037478	0.967669	0.497469	0.498109	2.88137	1.94359	0.965685	1.00386	0.701651	0.785109	1.03452	1.20461	1.23734	0.836054	0.817171	0.996816	0.797522	0.965766	1.25417	0.947858	0.701395	0.752967
B4DTS2;M0QZW1;Q9BZL6;Q8N2H2;Q8NCK8;M0R2R2;M0QZ82	Serine/threonine-protein kinase D2	PRKD2	1;2	S	3.4881e-06	161.51	161.51	_RLS(ph)STSLASGHS(ph)VR_	RLS(0.998)S(0.001)T(0.001)SLASGHS(1)VR	RLS(30.95)S(-30.95)T(-30.95)S(-46.96)LAS(-42.79)GHS(42.79)VR	12	2	809.361	-1.0322				3.65296	3.35989	1.04112										0.823505	1.19116	1.44111
Q02078	Myocyte-specific enhancer factor 2A	MEF2A	1;2	S	2.12024e-61	207.37	164.83	_GCDS(ph)PDPDTSYVLTPHT(ph)EEK_	GCDS(1)PDPDTSYVLT(0.07)PHT(0.93)EEK	GCDS(87.39)PDPDT(-69.71)S(-64.88)Y(-84.42)VLT(-11.25)PHT(11.25)EEK	4	2	1204.46	-1.0332	1.13727	0.424056	0.413878	1.89959	1.65276	0.877632	0.768351	0.652146	0.774966	1.14886	1.67046	1.44372	0.878221	0.905805	1.08004	0.895359	1.13834	1.21782	0.745252	0.946202	1.13171	0.8048	1.06498	1.19128
G5E933;O95248;Q86TK5;H0Y5W8;Q6PGN5	Myotubularin-related protein 5	SBF1;SBF1;SBF1;SBF1;SBF1	1	T	0.000309015	115.56	115.56	_GT(ph)PSSLLVSTAPHHR_	GT(1)PSSLLVSTAPHHR	GT(41.13)PS(-41.13)S(-41.13)LLVS(-85.45)T(-79.45)APHHR	2	3	547.27	-0.72654				2.14637	0.676236	0.454624	1.63518	1.36832	0.62703				1.86314	1.05283	0.735315
F5GX82;O94915;H0Y9X0;B3KXG5;Q6ZR29	Protein furry homolog-like	FRYL;FRYL;FRYL	1	T	2.03031e-07	197.17	128.22	_SNT(ph)LDIMDGR_	SNT(1)LDIMDGR	S(-38.72)NT(38.72)LDIMDGR	3	2	601.25	-0.21575	1.08069	0.741357	0.683224	2.68596	2.70295	1.00734	1.03859	0.940375	0.914594	1.10513	1.15232	1.07565	1.25132	1.0631	0.866037	1.08691	1.04206	0.986369	1.13248	0.972234	0.84846	1.04663	1.0574	1.00052
Q13425;H0YCS0;H7BY41	Beta-2-syntrophin	SNTB2;SNTB2;SNTB2	2	S	8.0193e-18	128.4	128.4	_KPSLVSDLPWEGAAPQS(ph)PSFSGSEDS(ph)GSPK_	KPSLVSDLPWEGAAPQS(0.977)PS(0.012)FS(0.019)GS(0.029)EDS(0.482)GS(0.482)PK	KPS(-117.64)LVS(-118.14)DLPWEGAAPQS(19.17)PS(-20.75)FS(-14.47)GS(-14.47)EDS(0)GS(0)PK	17	3	1068.8	0.50348				1.52547	1.37576	1.47034										1.06666	1.70942	1.59672
Q92834;A8K717;Q53EZ8	X-linked retinitis pigmentosa GTPase regulator	RPGR	1	S	0.000114626	179.93	179.93	_ERS(ph)PDSFSMR_	ERS(1)PDSFSMR	ERS(93.13)PDS(-93.13)FS(-102.75)MR	3	2	646.26	-0.22292	0.977989	0.550259	0.52964	4.01973	3.61351	0.775219	0.860756	0.688027	0.828001	1.16729	1.22373	1.0422	0.83256	0.730523	0.873982	1.03732	0.973036	1.06266	0.795547	0.730213	0.823444	0.980263	0.984839	0.998964
Q8WWI1;F8J2B5;J3KP06;F8WD26	LIM domain only protein 7	LMO7;LMO7;LMO7	1	T	1.5212e-18	166.91	124.08	_LST(ph)PIAGLDNINVFLK_	LS(0.034)T(0.966)PIAGLDNINVFLK	LS(-14.58)T(14.58)PIAGLDNINVFLK	3	2	897.974	-0.097347	1.1539	0.96982	0.866176	2.09585	1.52268	0.715972	1.22799	1.32616	1.05314	0.674919	0.577327	0.900245	1.4047	1.74363	1.16411	0.818463	0.52657	0.694742	1.59525	1.66579	1.07716	0.752696	0.541415	0.538184
Q9Y2U5	Mitogen-activated protein kinase kinase kinase 2	MAP3K2	1	S	1.37499e-74	211.17	211.17	_DRSS(ph)PPPGYIPDELHQVAR_	DRS(0.01)S(0.99)PPPGYIPDELHQVAR	DRS(-19.95)S(19.95)PPPGY(-76.1)IPDELHQVAR	4	2	1107.52	-0.018139	1.01652	0.745988	0.701596	2.91053	2.85255	1.00122	1.08239	0.730356	0.893769	1.00742	1.20712	1.14743	1.13692	1.01152	0.916242	0.907238	0.879368	0.954349	0.991926	0.968255	0.957602	0.845721	0.83156	0.862654
Q99547;H3BNT4;Q53HB4;H3BSB3	M-phase phosphoprotein 6	MPHOSPH6;MPHOSPH6;MPHOSPH6	1	T	2.61057e-179	269.85	185.71	_DHANYEEDENGDIT(ph)PIKAK_	DHANYEEDENGDIT(1)PIKAK	DHANY(-106.7)EEDENGDIT(106.7)PIKAK	14	2	1119.98	0.29724	1.32334	2.06228	1.59946	0.644475	0.53689	0.898411				1.23809	0.564394	0.454183	1.5321	1.36225	1.08652	0.84621	0.955172	1.0692	0.885739	1.13889	1.2735	0.720797	0.581172	0.610009
O94804	Serine/threonine-protein kinase 10	STK10	1	T	0.00761236	100.93	87.719	_ILRLST(ph)FEK_	ILRLS(0.2)T(0.8)FEK	ILRLS(-6.01)T(6.01)FEK	6	2	593.815	0.36974	1.01511	0.647625	0.631151	2.98132	3.19485	1.10436				0.703516	0.620976	0.879407				0.70649	0.665388	0.927502
Q12834;B4E1H5;B4DYP9	Cell division cycle protein 20 homolog	CDC20;CDC20	1	S	2.12909e-05	151.99	101.43	_EAAGPAPS(ph)PMR_	EAAGPAPS(1)PMR	EAAGPAPS(101.43)PMR	8	2	582.249	0.39689	2.277	2.05597	0.885858	1.73256	0.772933	0.465965	2.06153	1.95571	0.965687	0.932926	0.511094	0.553532	1.58548	1.71282	1.10308	0.843837	0.473485	0.566071	1.70025	1.83602	1.099	0.788936	0.455896	0.579675
P15056;H7C5K3	Serine/threonine-protein kinase B-raf	BRAF;BRAF	1	S	0.000143445	140.27	107.79	_S(ph)PQKPIVR_	S(1)PQKPIVR	S(107.79)PQKPIVR	1	2	502.768	-0.30302	1.41555	0.590196	0.47091	3.37284	2.75099	0.879073	1.06064	1.06176	0.951335				1.05222	1.03178	1.04657	0.786977	0.757616	0.95207	1.08944	1.05056	0.999889	0.856496	0.731715	0.862912
Q6L8Q7;F6T1Q0	2',5'-phosphodiesterase 12	PDE12;PDE12	1	S	4.40732e-35	139.41	139.41	_EAKPGAAEPEVGVPSSLSPS(ph)SPSSSWTETDVEER_	EAKPGAAEPEVGVPSSLSPS(0.83)S(0.156)PS(0.006)S(0.006)S(0.001)WT(0.001)ETDVEER	EAKPGAAEPEVGVPS(-64.68)S(-64.68)LS(-36.37)PS(7.25)S(-7.25)PS(-21.3)S(-21.3)S(-31.4)WT(-29.97)ET(-54.01)DVEER	20	3	1193.87	-0.56556				2.21645	2.3971	1.11876	1.02881	0.927424	0.939034	0.937207	1.21267	1.28916
E5KTI5;P78549;H3BPD5;B4DPA0;H3BUV2	Endonuclease III-like protein 1	NTHL1;NTHL1;NTHL1	1	S	0.000344063	117.02	96.015	_S(ph)LGPGAGPR_	S(1)LGPGAGPR	S(96.01)LGPGAGPR	1	2	446.208	-0.1004	1.43722	1.82148	1.36412	1.30484	0.997651	0.802011	1.67319	2.25661	1.40254	0.712288	0.472271	0.626271	1.84299	1.93565	1.24288	0.755507	0.450146	0.596778	1.64836	1.84813	1.18023
Q9ULF5;B4DGU0	Zinc transporter ZIP10	SLC39A10;SLC39A10	1	Y	0.0124608	57.578	57.578	_LNETELTDLEGQQESPPKNY(ph)LCIEEEK_	LNETELT(0.003)DLEGQQES(0.479)PPKNY(0.518)LCIEEEK	LNET(-39.71)ELT(-22.26)DLEGQQES(-0.34)PPKNY(0.34)LCIEEEK	20	3	1096.16	-0.93765				1.62635	2.33748	1.39713
Q00535;Q6IAW3	Cyclin-dependent kinase 5	CDK5;CDK5	1	Y	0.000395018	143.5	138.22	_IGEGTY(ph)GTVFK_	IGEGT(0.021)Y(0.979)GTVFK	IGEGT(-16.62)Y(16.62)GT(-38.65)VFK	6	2	626.286	0.1341				2.85089	2.96718	1.01263				0.732536	0.690603	0.940277	1.17508	1.40311	1.16692	0.76218	0.676737	0.870123	1.24583	1.36243	1.12491
Q92619;K7EM85;K7ES98;B7Z910;Q8IYN3;F5H1R4;B4E3K8;F5H4A3;B3KXW7;K7ES92;B3KVA9	Minor histocompatibility protein HA-1;Minor histocompatibility antigen HA-1	HMHA1;HMHA1;HMHA1;HMHA1	1;2	S	4.45671e-49	153.48	88.768	_KSS(ph)FNVSDVAR_	KS(0.009)S(0.99)FNVS(0.001)DVAR	KS(-20.48)S(20.48)FNVS(-30.45)DVAR	3	2	645.298	-0.32519	0.832891	0.648806	0.665525	3.17951	3.3052	1.00182				0.792741	0.939606	1.1401				0.774785	0.809349	1.12185	1.00054	0.939836	0.855702	0.756968	0.985929	1.34231
Q5W0Z9;B4DRN8	Probable palmitoyltransferase ZDHHC20	ZDHHC20;ZDHHC20	1	S	0.00426401	73.834	73.834	_SSGS(ph)NQPFPIKPLSESK_	S(0.053)S(0.202)GS(0.745)NQPFPIKPLSESK	S(-11.46)S(-5.67)GS(5.67)NQPFPIKPLS(-39.18)ES(-45.09)K	4	3	628.303	0.26169				1.58094	2.12182	1.2792
P14921;Q6FG54;A8K725;Q5U0M2;B4DW78;Q96AC5	Protein C-ets-1	ETS1;ETS1;ETS1	1	T	3.63878e-31	143.47	102.8	_TEKVDLELFPSPDMECADVPLLT(ph)PSSK_	TEKVDLELFPSPDMECADVPLLT(0.931)PS(0.035)S(0.035)K	T(-94.29)EKVDLELFPS(-83.88)PDMECADVPLLT(14.28)PS(-14.28)S(-14.28)K	23	3	1033.48	0.38809	0.549175	0.412495	0.748609	1.97401	5.19914	2.65221	0.677188	0.786197	1.28368	0.653467	0.668282	1.01478	1.21063	1.14299	0.99614	0.807276	0.64411	0.764023	1.06482	0.892034	0.895315	0.905196	0.934418	1.00125
J3KNX9;Q92614	Unconventional myosin-XVIIIa	MYO18A	1	S	3.21383e-06	196.88	131.5	_RFS(ph)FSQR_	RFS(1)FSQR	RFS(40.42)FS(-40.42)QR	3	2	504.227	0.33306	1.57102	1.09293	0.693336	3.36913	2.65952	0.796264	1.66988	1.49104	0.909469	0.8604	0.790393	0.897157	1.08646	1.05896	0.971235	0.833243	0.810701	0.942179	1.11936	1.10967	0.98089	0.800834	0.747039	0.927546
H7BXR8;Q14CB8;C9IZI4;H7C5Z9;Q8NA01	Rho GTPase-activating protein 19	ARHGAP19;ARHGAP19;ARHGAP19;ARHGAP19;ARHGAP19	1	S	0.00222743	136.38	110.8	_SRS(ph)FSGLIK_	S(0.001)RS(0.999)FSGLIK	S(-30.28)RS(30.28)FS(-39.65)GLIK	3	2	537.771	0.4843	1.12186	0.988184	0.826501	1.51588	1.74831	1.0917	1.20604	1.19569	0.976909	0.83859	0.813771	0.866472	1.08142	1.14368	1.06364	0.826438	0.758702	0.898967	1.17145	1.17441	0.971308	0.897145	0.851705	0.847406
Q9UIG0	Tyrosine-protein kinase BAZ1B	BAZ1B	1	S	3.18787e-79	254.58	157.54	_SKTDNSSLSS(ph)PLNPK_	SKTDNSSLSS(1)PLNPK	S(-66.98)KT(-77.18)DNS(-46.54)S(-40.25)LS(-37.86)S(37.86)PLNPK	10	2	827.888	-0.14528	0.872097	0.656727	0.751499	1.32047	1.14584	1.04244	0.901236	0.562666	0.578257				0.852772	0.776202	0.932357	1.36484	1.37876	1.12041	0.778535	0.671555	0.822776
Q9UK58;C9JPL0	Cyclin-L1	CCNL1;CCNL1	1	S	0.000905331	104.55	104.55	_QQAS(ph)KSPYNGVR_	QQAS(1)KSPYNGVR	QQAS(62.81)KS(-62.81)PY(-73.99)NGVR	4	2	707.827	0.53843				1.24628	1.04165	0.833096	1.03433	0.8343	0.869868				1.23219	1.05697	0.866826				0.917628	0.855259	0.838208
Q86YV0;Q9H7J2;M0QX12	RAS protein activator like-3	RASAL3;FLJ00087	1	S	0.000200762	122.33	95.018	_GSLS(ph)MGPAPR_	GSLS(1)MGPAPR	GS(-35.82)LS(35.82)MGPAPR	4	2	526.733	0.125	1.25259	0.832016	0.709392	2.42904	2.05137	0.868124	2.08753	2.39245	1.1481	0.660531	0.416768	0.630628	1.27267	1.65897	1.33715	0.665217	0.451919	0.666689	1.31004	1.48907	1.11561	0.674633	0.491527	0.776638
J3KN01;A8MQ02;P55196;G1UI22;C9JX92;Q5TIG5;E9PFY5;F8W9I4	Afadin	MLLT4;MLLT4;MLLT4;MLLT4;MLLT4;MLLT4;MLLT4	1	S	2.17195e-05	155.66	154.36	_TIS(ph)NPEVVM(ox)K_	TIS(1)NPEVVMK	T(-42.42)IS(42.42)NPEVVMK	3	2	607.28	-4.5925	0.612923	0.615673	0.96017	3.39148	5.4252	1.69337				1.04743	1.16034	1.34261	0.784058	0.974806	1.15898	0.805678	1.09769	1.38375	0.754176	0.923466	1.2423	0.901417	1.75427	1.9351
Q96GX5	Serine/threonine-protein kinase greatwall	MASTL	1	S	5.6464e-109	260.96	130.24	_NFELVDSS(ph)PCK_	NFELVDS(0.124)S(0.876)PCK	NFELVDS(-8.48)S(8.48)PCK	8	2	688.284	-0.45324	1.3867	1.03162	0.738326	1.98306	1.52987	0.929664	1.7986	1.42343	0.769733	0.880436	1.06632	1.04393	0.993524	0.959712	0.965995	0.834726	1.11864	1.16608	1.19954	0.999005	0.864004	1.06192	1.18179	1.04291
Q9C0B0	RING finger protein unkempt homolog	UNK	1	S	4.28061e-36	186.01	186.01	_NSSLGSPS(ph)NLCGSPPGSIR_	NSSLGSPS(0.922)NLCGS(0.078)PPGSIR	NS(-85.48)S(-85.48)LGS(-48.89)PS(10.73)NLCGS(-10.73)PPGS(-36.31)IR	8	2	983.938	-0.69012				2.79124	2.31839	0.950541
B3KWB6;Q96N16;F2Z2K5;B4DG10;B4DHZ8	Janus kinase and microtubule-interacting protein 1	JAKMIP1;JAKMIP1;JAKMIP1;JAKMIP1	1	S	2.08017e-26	214.47	159.18	_HTS(ph)LNDLSLTR_	HTS(1)LNDLSLTR	HT(-41.1)S(41.1)LNDLS(-101.91)LT(-107.24)R	3	2	668.816	0.40404	0.902729	0.878962	0.981325	1.4929	1.49051	1.00628	0.946129	0.934769	0.989318	0.962077	0.955558	0.998395	0.964399	0.949952	0.994788	0.955382	1.01612	1.07582	0.929645	0.948646	1.01878	0.951836	1.08985	1.13132
Q8IYB7;B4DI15	DIS3-like exonuclease 2	DIS3L2	1	S	0.000516671	57.097	42.851	_VVKPESNDKETEAAYES(ph)DIPEELCGHHLPQQSLK_	VVKPESNDKETEAAY(0.047)ES(0.952)DIPEELCGHHLPQQS(0.001)LK	VVKPES(-33.54)NDKET(-35.94)EAAY(-13.05)ES(13.05)DIPEELCGHHLPQQS(-31.68)LK	17	4	990.211	-0.69736	1.29664	0.700192	0.536846	3.388	4.08054	0.966356				0.79056	1.1064	1.51142	0.961196	0.999943	0.659191	0.82194	0.832002	1.0836	1.10623	1.12536	1.11193
D3DSM6;P41440;H3BTQ3	Folate transporter 1	SLC19A1;SLC19A1;SLC19A1	1	S	2.89533e-24	235.22	126.16	_GRCETSAS(ph)ELER_	GRCETSAS(1)ELER	GRCET(-84.92)S(-47.66)AS(47.66)ELER	8	3	492.205	0.06875	0.808544	0.488311	0.580775	1.89904	1.74005	0.908214	0.818203	0.587447	0.776909	1.60498	1.28241	0.836638				1.61533	1.33399	0.793671				0.379199	0.299627	0.785684
B5B2P3;Q13469;B5B2P2;B5B2P4;B5B2P0;B7Z8Y1	Nuclear factor of activated T-cells, cytoplasmic 2	NFATC2;NFATC2;NFATC2;NFATC2;NFATC2	1;2	S	3.19675e-07	147.49	112.02	_HS(ph)PVPRPAS(ph)R_	HS(1)PVPRPAS(1)R	HS(112.02)PVPRPAS(112.02)R	2	2	632.273	-0.095337	1.46145	0.769964	0.424742	2.97907	2.67056	0.868138	1.02884	0.892328	0.885082	1.03338	0.882715	0.872636	1.09542	1.14958	0.998225	0.994728	0.905611	0.913241	1.13309	0.9225	0.87821
D3DPE6;O43516;B4DVX1;Q2YDC4;E9PB87;B4E2B2	WAS/WASL-interacting protein family member 1	WASPIP;WIPF1;WIPF1;WIPF1	1	S	0.000411892	115.57	115.57	_GTALGGGS(ph)IR_	GTALGGGS(1)IR	GT(-85.01)ALGGGS(85.01)IR	8	2	484.732	0.14196	0.398727	0.140375	0.3431	4.65401	10.6858	2.34346	0.967068	0.778684	0.736067	1.00366	1.22164	1.25051	0.928355	0.814334	0.867164	0.955909	1.13646	1.21775	0.837672	0.749822	0.911081	1.01279	1.16091	1.13796
Q9Y2U5	Mitogen-activated protein kinase kinase kinase 2	MAP3K2	1	S	3.4816e-27	179.19	112.85	_DRS(ph)SPPPGYIPDELHQVAR_	DRS(0.868)S(0.132)PPPGYIPDELHQVAR	DRS(8.18)S(-8.18)PPPGY(-55.44)IPDELHQVAR	3	3	738.683	0.23596	1.01652	0.745988	0.701596	2.86396	2.86466	0.960413	1.09937	0.956354	0.85433	1.00742	1.20712	1.14743	1.05685	0.722635	0.870263	0.986143	0.981481	0.964079	0.991926	0.968255	0.957602	0.982459	0.902311	0.962537
O15020;A4QPE4	Spectrin beta chain, brain 2	SPTBN2;SPTBN2	1	S	2.45435e-125	234.18	169.6	_LEHSSFPEGPGPGS(ph)GDEANGPR_	LEHSSFPEGPGPGS(1)GDEANGPR	LEHS(-110.24)S(-91.5)FPEGPGPGS(91.5)GDEANGPR	14	2	1137.48	0.37457	0.905789	0.87489	0.886943	2.15596	2.3111	1.08133	0.887898	2.98696	3.35247	0.937744	1.08225	1.02371	0.83682	4.68252	5.59583	1.01326	2.65623	2.55345	0.876052	0.992298	1.05304	1.12413	1.25996	1.22133
Q5T200;Q6PJ96	Zinc finger CCCH domain-containing protein 13	ZC3H13;ZC3H13	1;2	S	0.000113895	145.69	145.69	_SKLS(ph)PS(ph)PSLR_	SKLS(1)PS(0.849)PS(0.151)LR	S(-54.97)KLS(44.39)PS(7.51)PS(-7.51)LR	4	2	616.278	-0.074539	1.10656	0.933812	0.796358	1.29594	1.08172	0.974313	0.853217	0.613798	0.72819	1.32926	1.37642	1.10759	0.965587	0.822051	0.851388	1.13578	1.1039	0.996756	0.868564	0.811209	0.873698	0.886472	0.892273	0.935264
O60333;Q4R9M9;Q4R9M8;Q4R9M7;B4DMF3	Kinesin-like protein KIF1B	KIF1B;KIF1Bbeta;KIF1Bbeta;KIF1Bbeta	1	S	1.8723e-54	265.12	203.32	_MSDTGS(ph)PGMQR_	MSDTGS(1)PGMQR	MS(-142.15)DT(-57.5)GS(57.5)PGMQR	6	2	623.733	0.1433	0.878187	0.684687	0.792793	2.74777	2.76161	1.03257	0.902407	1.03086	1.00237	0.910335	1.02732	1.1047	0.965527	0.97821	1.05891	0.869672	1.07834	1.18649	0.911116	0.909995	0.965625	0.976961	1.01954	1.01985
G5E933;O95248	Myotubularin-related protein 5	SBF1;SBF1	1	S	4.71091e-08	169.04	130.27	_LGLGTLSSS(ph)LSR_	LGLGT(0.057)LS(0.002)S(0.036)S(0.853)LS(0.052)R	LGLGT(-11.76)LS(-26.66)S(-13.69)S(11.76)LS(-12.19)R	9	2	635.824	0.097802				2.09523	2.41051	1.03363				1.15202	1.29036	1.09796
E9PGC8;P78559;J3KPX8;A8K4T7	Microtubule-associated protein 1A;MAP1 light chain LC2	MAP1A;MAP1A	1	S	4.22247e-13	203.7	192.14	_S(ph)PCGLTEQYLHK_	S(1)PCGLTEQYLHK	S(112.81)PCGLT(-112.81)EQY(-174.07)LHK	1	2	756.831	-0.5859	1.22229	0.435457	0.338311	2.7053	2.8755	1.04693	0.930202	1.04028	1.11109	0.75083	0.989005	1.26019	0.983886	1.11349	1.11334	0.719902	1.04767	1.58654	0.992903	1.09063	1.09516	0.775948	0.959547	1.19312
Q96QF0;J3KPG1;H0YI02;H0YD03	Rab-3A-interacting protein	RAB3IP;RAB3IP;RAB3IP	1	S	3.51908e-38	180.09	138.25	_NKS(ph)TSSAMSGSHQDLSVIQPIVK_	NKS(0.998)T(0.001)SSAMSGSHQDLSVIQPIVK	NKS(29.07)T(-29.07)S(-36.39)S(-36.39)AMS(-60.62)GS(-64.57)HQDLS(-109.42)VIQPIVK	3	3	832.072	-0.10716	0.685719	0.442922	0.669911	3.12946	4.1333	1.52208	0.887546	0.824097	1.06145	1.11943	1.30349	1.26092	0.896943	0.782103	1.05592	0.995716	1.29228	1.21665	0.823132	0.682184	0.829071
Q3V6T2;D6W5D1;H0Y470;H7C2C6;Q9ULK8;H0Y7U8;Q9NW05;B4DSN0;H0Y7K3;B3KW94	Girdin	CCDC88A;KIAA1212;CCDC88A;CCDC88A;KIAA1212;CCDC88A;CCDC88A;CCDC88A	1	S	6.7737e-05	145	114.7	_SLSVS(ph)SDFLGK_	SLSVS(0.968)S(0.032)DFLGK	S(-81.97)LS(-52.54)VS(14.76)S(-14.76)DFLGK	5	2	610.284	0.3156	1.55829	0.881437	0.553871	3.63416	1.85984	0.531728	0.843731	0.860315	1.09204	1.01453	1.19667	1.22313	1.05061	0.920558	0.954163	1.03944	1.26461	1.19411	1.01225	0.953932	0.91799	1.0149	1.04395	1.05199
Q9H0W8;M0QZC7;M0R2N0;M0QYR7;M0QX70;M0QZH1	Protein SMG9	SMG9	1	S	5.22377e-11	154.74	154.74	_(ac)SES(ph)GHSQPGLYGIER_	S(0.153)ES(0.697)GHS(0.15)QPGLYGIER	S(-6.58)ES(6.58)GHS(-6.67)QPGLY(-71.1)GIER	3	2	869.875	-0.013366				3.02735	2.15989	0.855091
F5H527;Q76I76;B4DK64;B3KRE8	Protein phosphatase Slingshot homolog 2	SSH2;SSH2	1	T	0.00970437	193.28	143.42	_RAT(ph)LEFEER_	RAT(1)LEFEER	RAT(143.42)LEFEER	3	2	615.779	0.067199				1.82911	5.44472	2.73051				1.0238	0.649466	0.736114	1.53281	1.45775	0.803493	0.988648	0.543149	0.559504	1.61102	1.50595	0.879158
Q9UBF8;F8W860	Phosphatidylinositol 4-kinase beta	PI4KB;PI4KB	1	S	3.75066e-16	179.1	113.28	_RLS(ph)EQLAHTPTAFK_	RLS(1)EQLAHTPTAFK	RLS(77.78)EQLAHT(-77.78)PT(-87.43)AFK	3	3	560.282	-0.50843	0.352414	0.631018	1.79334	1.44076	3.73448	2.65347	1.55462	1.32459	0.849096	1.13656	0.767677	0.674921	1.38204	1.2983	0.893534	1.2022	1.01894	0.831321	1.29193	0.945918	0.736308
Q9NSI2	Protein FAM207A	FAM207A	1	S	0.000260319	127.57	127.57	_FQELLAS(ph)PAYR_	FQELLAS(1)PAYR	FQELLAS(71.37)PAY(-71.37)R	7	2	687.826	0.091814	1.25053	1.24407	0.955831	1.5247	1.11314	0.736443	1.27718	1.23954	0.910494	0.902197	0.727223	0.824472	1.28355	1.40549	1.08787	0.847066	0.789844	0.869372	1.34352	1.65544	1.20436	0.817618	0.769085	0.939787
Q9BQ52;B4DT15;G5E9D5;B3KT00;E7ES68;B4E365;J3QL08;J3QRS2;Q9HAS7	Zinc phosphodiesterase ELAC protein 2	ELAC2;ELAC2;ELAC2	1	S	2.62818e-19	193.77	174.59	_HQPWQS(ph)PERPLSR_	HQPWQS(1)PERPLSR	HQPWQS(58.79)PERPLS(-58.79)R	6	2	849.399	-0.17783	1.05378	0.623106	0.586943	1.96697	1.9763	0.955757	0.944016	1.01102	1.03367	0.872217	0.806522	0.937512	1.01747	1.0025	1.00741	0.874434	0.763357	0.881596	1.02432	0.985819	0.957491	0.858777	0.823678	0.935955
Q8WWI1;F8J2B5;J3KP06;F8WD26	LIM domain only protein 7	LMO7;LMO7;LMO7	1	S	5.22348e-36	185.45	116.45	_KINRLS(ph)TPIAGLDNINVFLK_	KINRLS(0.994)T(0.006)PIAGLDNINVFLK	KINRLS(22.43)T(-22.43)PIAGLDNINVFLK	6	2	1153.64	-0.36733	1.58612	1.36679	0.911585	2.03582	1.59217	0.700171	1.13003	1.3848	1.18473	0.650635	0.622871	0.908271	1.44469	1.58424	1.13712	0.712191	0.524398	0.750352	1.47172	1.58598	1.07404	0.8072	0.473955	0.60076
B2RAR0;Q9UBW5;B7Z6F3;F5H0W4;S4R418	Bridging integrator 2	BIN2;BIN2	1;2	S	8.07007e-16	166.47	102.8	_ASLGTGT(ph)ASPRTS(ph)LEVSPNPEPPEKPVR_	AS(0.022)LGT(0.091)GT(0.523)AS(0.362)PRT(0.068)S(0.933)LEVSPNPEPPEKPVR	AS(-13.72)LGT(-7.6)GT(1.5)AS(-1.5)PRT(-11.02)S(11.02)LEVS(-34.49)PNPEPPEKPVR	13	3	1012.15	0.025399	1.06487	0.645174	0.55291	3.60067	3.68332	1.02741	1.09782	0.856278	0.797842	1.06665	0.850523	0.865555	1.10801	0.996936	0.930497	1.34849	1.27836	0.945891	0.984224	0.912667	0.997437	0.905213	0.835849	0.89686
B2RAR0;Q9UBW5;B7Z6F3;F5H0W4;S4R418	Bridging integrator 2	BIN2;BIN2	1;2	T	8.07007e-16	166.47	154.48	_T(ph)SLEVSPNPEPPEKPVR_	T(0.883)S(0.117)LEVSPNPEPPEKPVR	T(8.77)S(-8.77)LEVS(-74.1)PNPEPPEKPVR	1	2	978.477	0.34648	1.06487	0.645174	0.55291	3.60067	3.68332	1.02741	1.09782	0.856278	0.797842	1.06665	0.850523	0.865555	0.884385	0.759178	0.977884	0.870084	0.805847	0.945784	0.949598	0.867366	0.978717	0.829278	0.894592	1.12548
Q15311;B4DUY4;E7ENF8;J3QLT3	RalA-binding protein 1	RALBP1;RALBP1	1;2	S	2.37162e-05	151.74	151.7	_TPSS(ph)EEISPTK_	TPS(0.038)S(0.962)EEISPTK	T(-36.36)PS(-14.07)S(14.07)EEIS(-89.17)PT(-104.09)K	4	2	628.276	0.58524	1.14661	0.90994	0.848431	3.8647	3.64225	0.876262	0.964759	1.00664	1.02136				1.0924	1.04738	0.891957							1.25136	1.11598	0.996973
Q5T0B9	Zinc finger protein 362	ZNF362	1	S	0.00208948	145.46	138.22	_TES(ph)PGIPVR_	TES(1)PGIPVR	T(-54.35)ES(54.35)PGIPVR	3	2	518.247	-0.18943	0.712582	0.78198	1.05905	0.926005	1.1348	1.13169				1.99154	2.05061	1.25265	0.689662	0.460461	0.733963	1.75424	2.21467	1.24863	0.760566	0.52803	0.710959	1.95208	2.25523	1.37122
B4DZG2;Q15361	Transcription termination factor 1	TTF1	1	T	0.000335854	164.11	135.6	_FEIHT(ph)PVSDK_	FEIHT(1)PVSDK	FEIHT(48.6)PVS(-48.6)DK	5	2	626.784	-0.013547	1.47244	1.56128	1.00488	1.05798	0.793469	0.737828	1.10124	0.847364	0.75986				0.973493	1.15752	1.31123	0.860791	0.825286	0.955247	1.00731	1.11859	1.04112
P61006	Ras-related protein Rab-8A	RAB8A	1	T	1.05512e-94	273.33	161.91	_ANINVENAFFT(ph)LAR_	ANINVENAFFT(1)LAR	ANINVENAFFT(161.91)LAR	11	2	830.398	-0.029977	1.27508	0.859401	0.69401	2.50679	2.47453	0.939788	1.27522	1.22446	0.919773	1.22205	1.003	0.834628	1.17609	1.10906	0.961769	1.09182	0.946572	0.787921	1.38503	1.11229	0.836927	0.983991	1.04418	0.904674
B4DTS2;M0QZW1;Q9BZL6;Q8N2H2;Q8NCK8;M0R2R2	Serine/threonine-protein kinase D2	PRKD2	1	S	0.000148383	142.38	93.494	_AQS(ph)SLGYIPLM(ox)R_	AQS(0.998)S(0.002)LGYIPLMR	AQS(27.21)S(-27.21)LGY(-84.21)IPLMR	3	2	716.339	0.22192				3.51642	2.85534	0.819084	1.51651	1.96793	1.33439	0.633024	0.573714	0.943338				0.749032	0.696464	0.845407	1.47365	1.3979	0.960611
Q6P2E9	Enhancer of mRNA-decapping protein 4	EDC4	1	S	4.65073e-05	71.651	71.651	_GFGSSAPEGLEPDS(ph)M(ox)ASAASALHLLSPR_	GFGSSAPEGLEPDS(0.746)MAS(0.04)AAS(0.04)ALHLLS(0.174)PR	GFGS(-65.85)S(-60.72)APEGLEPDS(6.32)MAS(-12.7)AAS(-12.7)ALHLLS(-6.32)PR	14	3	951.104	0.43615	2.01432	0.891976	0.482712	1.58303	1.15067	0.709847				0.828141	0.772017	1.00032
B7Z5Z2;P62070	Ras-related protein R-Ras2	RRAS2;RRAS2	1	S	3.18716e-79	255.82	223.54	_KFQEQECPPS(ph)PEPTR_	KFQEQECPPS(1)PEPTR	KFQEQECPPS(59.75)PEPT(-59.75)R	10	2	955.411	0.10931	1.13193	1.04	0.859667	1.22268	1.05778	0.86274	1.17	1.27099	1.02681	0.997233	0.814013	0.892719	1.09744	1.20155	1.05063	0.961511	0.789755	0.938359	1.20839	1.22761	1.03326	0.804409	0.77641	0.971095
E9PGC8;P78559;J3KPX8	Microtubule-associated protein 1A;MAP1 light chain LC2	MAP1A;MAP1A	1	S	0.000221342	136.38	136.38	_S(ph)PTPGKGPADR_	S(1)PTPGKGPADR	S(33.65)PT(-33.65)PGKGPADR	1	2	581.766	-0.71446				2.67048	3.36815	1.18518																1.10452	1.03076	0.898621
D3DQS4;Q8N3X1;B3KNP0	Formin-binding protein 4	FNBP4;FNBP4	1;2	S	3.04664e-138	283.01	103.33	_IDENS(ph)DKEMEVEES(ph)PEKIK_	IDENS(1)DKEMEVEES(1)PEKIK	IDENS(103.33)DKEMEVEES(103.33)PEKIK	5	2	1204.99	0.25212	1.35332	0.877206	0.744378	1.4543	1.1245	0.993218	0.954942	0.774087	0.794821				0.844554	0.7114	0.889703	1.05146	1.37781	1.25131	0.790216	0.718504	0.914034	0.897281	1.35948	1.36716
O60885	Bromodomain-containing protein 4	BRD4	1	S	0.000194624	104.88	86.772	_SEPFS(ph)PSLRPEPPK_	SEPFS(0.999)PS(0.001)LRPEPPK	S(-40.7)EPFS(32.43)PS(-32.43)LRPEPPK	5	3	549.931	0.052725	0.849937	0.715082	0.838512	1.14803	1.31818	1.21446	0.846423	0.720096	1.0567	0.878109	0.927179	1.12877	0.98438	0.610963	1.02736	0.788361	0.820299	0.932957	1.30597	1.13246	1.0229
Q12986	Transcriptional repressor NF-X1	NFX1	1	S	8.70613e-13	198.85	198.85	_NYSS(ph)PPPCHLSR_	NYS(0.004)S(0.996)PPPCHLSR	NY(-108.15)S(-23.55)S(23.55)PPPCHLS(-92.27)R	4	2	747.813	-0.35049	1.06087	1.002	0.964045	1.65575	1.63088	0.952988				1.16729	1.29547	1.11033	0.906783	0.7724	0.823496	1.20943	1.35179	1.14155	0.928149	0.933356	0.993593	0.486557	0.509122	1.04044
Q9C0B5	Palmitoyltransferase ZDHHC5	ZDHHC5	1	S	4.20884e-05	129.88	95.854	_EPS(ph)PVRYDNLSR_	EPS(1)PVRYDNLSR	EPS(60.65)PVRY(-60.65)DNLS(-72.46)R	3	2	756.846	0.47133	1.25464	0.703289	0.633406	1.53537	0.879389	0.657899	0.981598	0.852185	0.924197	0.91984	0.961353	1.04228	1.0634	0.98536	0.996816	0.852158	0.881739	1.10811	0.731852	0.823884	1.0429
I3L1I5			1	S	1.9811e-23	176.29	176.29	_RLSLDAS(ph)AVDEEPCLPR_	RLS(0.169)LDAS(0.831)AVDEEPCLPR	RLS(-6.92)LDAS(6.92)AVDEEPCLPR	7	3	669.978	0.37156	0.928627	0.54982	0.54909	3.42552	4.1704	1.16974				0.917269	1.1549	1.24121
Q684P5	Rap1 GTPase-activating protein 2	RAP1GAP2	1;2	S	2.17285e-05	82.226	62.646	_KQELANSSDATLPDRPLS(ph)PPLTAPPTMK_	KQELANS(0.011)S(0.003)DAT(0.006)LPDRPLS(0.972)PPLT(0.008)APPTMK	KQELANS(-19.56)S(-24.58)DAT(-22.05)LPDRPLS(19.56)PPLT(-20.96)APPT(-37.93)MK	18	3	1019.18	-0.29556	1.33422	1.04655	0.771282	2.16617	1.7452	0.704184	1.17684	1.55255	1.31864	0.643783	0.481238	0.764465	1.72053	1.31992	0.876969	0.680853	0.567575	0.847458	1.35064	1.59656	1.15277	0.677663	0.610195	0.93716
Q9Y266;Q9H2R7	Nuclear migration protein nudC	NUDC;NUDC	1	T	1.27085e-56	218.79	57.973	_ELT(ph)DEEAERLQLEIDQKK_	ELT(1)DEEAERLQLEIDQKK	ELT(57.97)DEEAERLQLEIDQKK	3	3	756.365	1.2458	1.2148	0.621996	0.50148	4.01369	3.58359	0.92979	1.07266	1.12881	1.04063	0.875846	0.816834	0.986607	1.17599	1.24468	1.0335	0.732391	0.851773	1.03446	1.05739	1.15293	1.03438	0.899289	0.853397	0.946815
Q8WVK7;J3KTC5	Spindle and kinetochore-associated protein 2	SKA2	1	S	2.7823e-07	148.15	134.25	_(gl)QTDLELS(ph)PLTK_	QTDLELS(1)PLTK	QT(-79.04)DLELS(46.6)PLT(-46.6)K	7	2	654.31	-0.29339	1.06169	1.0907	1.00728	0.913086	0.970123	1.10566	1.10559	1.09276	0.99072	0.77347	0.69285	1.01252	1.01153	1.03274	1.02099	0.777981	0.807532	0.986959	1.03582	1.01196	0.988467	0.679944	0.685653	0.811413
Q86UX7;F5H1C6	Fermitin family homolog 3	FERMT3;FERMT3	1	T	8.1049e-08	157.58	157.58	_T(ph)ASGDYIDSSWELR_	T(0.672)AS(0.328)GDYIDSSWELR	T(3.12)AS(-3.12)GDY(-109.8)IDS(-104.32)S(-102.03)WELR	1	2	840.351	-0.3646				3.66472	3.65223	1.05702
Q9P265	Disco-interacting protein 2 homolog B	DIP2B	1	S	3.02442e-52	233.59	233.59	_YRS(ph)DIHTEAVQAALAK_	YRS(1)DIHTEAVQAALAK	Y(-99.34)RS(40.32)DIHT(-40.32)EAVQAALAK	3	2	926.951	0.95627	1.00822	0.340096	0.340372	2.53495	2.68761	1.0331	1.16586	0.833572	0.675641	1.18747	1.18647	1.01627	1.07176	0.84872	0.820003	1.11	1.23744	1.04411	1.04467	0.792338	0.780656	1.09663	1.20052	1.06176
Q5UIP0	Telomere-associated protein RIF1	RIF1	1	S	4.69299e-09	109.22	86.701	_VKGEILLEEEKS(ph)TDFVFIPPEGK_	VKGEILLEEEKS(0.926)T(0.074)DFVFIPPEGK	VKGEILLEEEKS(10.98)T(-10.98)DFVFIPPEGK	12	3	895.454	-0.3806				1.22802	2.17137	1.79				2.18978	6.47769	2.88568	1.2342	0.65267	0.529044				0.972644	0.612954	0.640091
F5H604;B2RTR1;E7EW49;E7ERI8;E3W994;O75122;J3KR49;E9PBA6;Q96F87;Q8NB74	CLIP-associating protein 2	CLASP2;CLASP2;CLASP2;CLASP2;CLASP2;CLASP2;CLASP2	1	S	0.000108221	151.7	150.26	_MVSQSQPGS(ph)R_	MVSQSQPGS(1)R	MVS(-77.18)QS(-56.24)QPGS(56.24)R	9	2	578.744	-0.68249	1.0621	0.820758	0.683774	2.87889	2.1155	0.751951	1.09927	1.24144	1.11012							0.983375	0.835215	0.846225				0.964228	0.857199	0.889494
Q8WYP5;B3KRD0	Protein ELYS	AHCTF1	1	S	3.75369e-05	110.6	110.6	_ELVSDLSSQFVIS(ph)PPALR_	ELVSDLSSQFVIS(1)PPALR	ELVS(-84.98)DLS(-84.98)S(-68.48)QFVIS(68.48)PPALR	13	3	680.013	0.058297	1.08633	1.21285	1.26129	1.00375	0.848633	0.891588
H9KVB4;O15417;H7BXS9	Trinucleotide repeat-containing gene 18 protein	TNRC18;TNRC18;TNRC18	1	S	6.66291e-09	132.79	115.33	_LDHEGVTS(ph)PK_	LDHEGVT(0.002)S(0.998)PK	LDHEGVT(-26.99)S(26.99)PK	8	2	581.761	0.1617	0.905912	0.97477	1.05773	0.832631	0.69985	0.847876				0.85542	0.566751	0.645478	1.47651	1.4295	1.01383	0.876427	0.779892	0.872884	1.69445	1.25592	0.758594
B2RUT2;Q15643;H0YJ97;Q6MZL5	Thyroid receptor-interacting protein 11	TRIP11;TRIP11;TRIP11;DKFZp686C06243	1	S	8.41651e-07	98.84	83.064	_S(ph)VPNTPLRPNQQSVVNSSFSELFVK_	S(0.997)VPNT(0.003)PLRPNQQSVVNSSFSELFVK	S(25.97)VPNT(-25.97)PLRPNQQS(-54.72)VVNS(-78.01)S(-78.01)FS(-79.79)ELFVK	1	3	952.143	-0.42926	1.13881	1.30922	1.13258	2.18822	1.4296	0.677168	1.14194	1.0136	0.979984	0.69056	0.518982	0.773705				0.798906	0.791861	0.812704	1.20839	0.88851	0.72511
Q56NI9;E5RFE4;E5RIE3;E5RFP7	N-acetyltransferase ESCO2	ESCO2;ESCO2;ESCO2;ESCO2	1	S	2.32561e-05	134.81	134.81	_CDSLLHFTENLFPS(ph)PNKK_	CDSLLHFTENLFPS(1)PNKK	CDS(-110.92)LLHFT(-102.47)ENLFPS(102.47)PNKK	14	3	743.013	-0.14391	0.613837	0.340878	0.582821	1.95312	2.46853	1.45244							0.569787	0.320643	0.531917	2.71135	4.75103	1.74336
Q9UEE5;Q75MK4	Serine/threonine-protein kinase 17A	STK17A;STK17A	1	S	1.66416e-08	151.44	58.246	_GLS(ph)GPCRPPPPPQAR_	GLS(1)GPCRPPPPPQAR	GLS(58.25)GPCRPPPPPQAR	3	2	833.898	0.11041	1.12916	0.699433	0.623936	2.34023	1.68654	0.711986	1.09792	1.10919	1.02126	0.745996	0.559149	0.75203	1.14215	1.2108	1.04139	0.806057	0.557313	0.685212	1.17888	1.1515	0.967798	0.784731	0.622969	0.789367
O75533;Q7Z497;Q32Q20;A0JLT9;A0PJH5	Splicing factor 3B subunit 1	SF3B1;SF3B1;SF3B1;SF3B1;SF3B1	1;2	T	3.45661e-42	186.35	186.35	_LTATPT(ph)PLGGMTGFHMQTEDR_	LTATPT(1)PLGGMTGFHMQTEDR	LT(-50.58)AT(-42.61)PT(42.61)PLGGMT(-90.51)GFHMQT(-115.2)EDR	6	2	1171.02	-0.70888	1.08521	0.720599	0.620108	1.4208	1.29276	0.893853				0.993001	0.897301	0.882266				0.882902	0.850731	0.95203	0.774923	0.792565	1.05538
O75494;Q53GD7;Q5JRI1;B3KNY6	Serine/arginine-rich splicing factor 10	SRSF10;FUSIP1	1;2	S	0.00268703	201.48	139.78	_S(ph)RS(ph)FDYNYR_	S(1)RS(1)FDYNYR	S(80.36)RS(80.36)FDY(-80.36)NY(-115.09)R	1	2	684.245	0.47366	1.23852	0.788591	0.706951	1.24017	0.59748	0.72397	1.06675	0.938525	0.893175	1.12723	1.2184	1.10218	0.987391	0.718606	0.778814	1.05286	1.17265	1.05097	1.95565	1.04175	0.560087
Q9H8V3;G5E9L8	Protein ECT2	ECT2;ECT2	1	S	0.000627971	112.5	84.169	_ETDVS(ph)PFPPR_	ETDVS(1)PFPPR	ET(-55.36)DVS(55.36)PFPPR	5	2	612.768	0.044718	1.15298	0.938443	0.81914	1.129	0.842595	0.744875				0.97264	0.812735	0.870735				0.882688	0.803719	0.902143	1.08517	1.04766	0.960778	0.944925	0.808726	0.833987
Q08211;Q58F26;Q6PJK6	ATP-dependent RNA helicase A	DHX9;DHX9;DHX9	1	T	2.76806e-05	71.47	71.47	_SEEVPAFGVASPPPLT(ph)DTPDTTANAEGDLPTTM(ox)GGPLPPHLALK_	S(0.001)EEVPAFGVAS(0.159)PPPLT(0.652)DT(0.145)PDT(0.034)T(0.008)ANAEGDLPTTMGGPLPPHLALK	S(-27.77)EEVPAFGVAS(-6.12)PPPLT(6.12)DT(-6.53)PDT(-12.83)T(-18.89)ANAEGDLPT(-54.13)T(-48.47)MGGPLPPHLALK	16	5	901.835	0.25093				1.08777	1.14756	0.95317
A7E2W2;Q13615;A8K0L6;G5E953	Myotubularin-related protein 3	MTMR3;MTMR3;MTMR3	1	S	5.53861e-104	217.89	193.39	_S(ph)LELSSLAGPGEDPLSADSLGK_	S(1)LELSSLAGPGEDPLSADSLGK	S(69)LELS(-69)S(-89.01)LAGPGEDPLS(-175.99)ADS(-186.41)LGK	1	2	1112.03	-0.27517	1.19744	1.30866	1.09407	1.93239	2.00869	0.933342	0.952394	1.03361	1.22261	1.05934	0.927619	0.872434	1.00176	1.1725	1.14602	0.850049	0.857757	1.02161	0.986472	1.15651	1.16463	0.827933	0.70647	0.848463
Q9NWQ8	Phosphoprotein associated with glycosphingolipid-enriched microdomains 1	PAG1	1	S	6.26744e-08	174.95	151.56	_AEFAEYAS(ph)VDR_	AEFAEYAS(1)VDR	AEFAEY(-76.95)AS(76.95)VDR	8	2	669.274	0.66656	0.916797	0.566395	0.601395	1.62735	1.9067	1.14365	1.41046	1.05447	0.749825	1.3118	1.22805	0.932643	1.04849	0.646655	0.652881	1.19836	1.07741	0.868863	1.22609	0.742149	0.599532	1.22935	0.921923	0.818509
O43561;B7WPI0;C7C5T8;H3BQD8	Linker for activation of T-cells family member 1	LAT;LAT;LAT;LAT	1	S	0.000114606	128.85	128.85	_S(ph)PQPLGGSHR_	S(1)PQPLGGSHR	S(97)PQPLGGS(-97)HR	1	2	558.253	0.15044	0.890088	0.543481	0.62475	1.58597	1.70552	1.05817	0.868688	0.751829	0.823253													1.26613	1.56207	1.2074
Q92608;E7ERW7;B3KXW9;Q5XG91;B3KY14;Q6ZNS5	Dedicator of cytokinesis protein 2	DOCK2;DOCK2;DOCK2;DOCK2	1;2	S	2.47995e-138	284.48	60.307	_TKRS(ph)S(ph)VVFADEK_	T(0.283)KRS(0.859)S(0.859)VVFADEK	T(-7.05)KRS(7.05)S(7.05)VVFADEK	4	2	763.836	0.15322	1.58838	0.903234	0.506664	2.22172	1.52794	0.693752	0.922093	0.876517	0.909361	0.923649	1.07661	0.998098	1.07337	1.01952	1.01586	0.835862	0.860439	1.07641	2.81839	0.721687	0.232798	0.8894	0.645084	0.534595
Q8IU81;B2RCD8	Interferon regulatory factor 2-binding protein 1	IRF2BP1	1	S	2.53419e-05	94.688	90.907	_SFREPAPAEALPQQYPEPAPAALCGPPPRAPS(ph)R_	SFREPAPAEALPQQYPEPAPAALCGPPPRAPS(1)R	S(-82.51)FREPAPAEALPQQY(-71.46)PEPAPAALCGPPPRAPS(71.46)R	32	3	1202.58	-0.15771	1.25834	0.834251	0.840992	1.88272	1.98091	1.06074	0.738971	0.622095	0.829728	1.43024	1.50944	1.20006	0.838522	0.740056	0.991295	1.2189	1.26306	1.05397	0.780112	0.648876	0.959663
P10398;Q96II5;B4DV85	Serine/threonine-protein kinase A-Raf	ARAF;ARAF	1	S	0.000696834	107.74	107.74	_GS(ph)PSPASVSSGR_	GS(0.995)PS(0.005)PASVSSGR	GS(22.98)PS(-22.98)PAS(-62.53)VS(-96.15)S(-100.37)GR	2	2	584.753	0.056571	0.63649	0.543369	0.850833	2.9274	3.34338	1.1521	0.638116	0.421753	0.699541	1.64111	3.30462	2.00615	0.720731	0.431805	0.585942	0.966883	2.02365	1.83651
Q9NQS7	Inner centromere protein	INCENP	1	S	0.00018758	122.78	98.942	_VPSSLAYS(ph)LK_	VPSSLAYS(1)LK	VPS(-76.06)S(-63.21)LAY(-56.73)S(56.73)LK	8	2	572.786	0.14257	1.22486	1.12551	0.954669	0.767818	0.611925	0.824845	1.45458	1.60631	1.20032	0.500993	0.367126	0.72643	1.58578	2.41849	1.40003	0.563558	0.41313	0.730394	1.86	1.83818	1.0629	0.53415	0.381992	0.74598
O43598;H0Y8X4	Deoxyribonucleoside 5'-monophosphate N-glycosidase	RCL;C6orf108	1	S	0.0126269	71.879	71.176	_ILCLFRPQS(ph)GR_	ILCLFRPQS(1)GR	ILCLFRPQS(71.18)GR	9	2	713.855	-0.1548				3.03779	2.8311	0.875647										0.79945	0.939568	1.02536
Q8WXE0	Caskin-2	CASKIN2	1;2	S	2.87544e-34	142.48	133.28	_SHS(ph)LSRPGPTEGDAEGEAEGPVGSTLGSYATLTR_	S(0.152)HS(0.819)LS(0.029)RPGPTEGDAEGEAEGPVGSTLGSYATLTR	S(-7.31)HS(7.31)LS(-14.47)RPGPT(-38.09)EGDAEGEAEGPVGS(-111.27)T(-110.89)LGS(-122.45)Y(-123.99)AT(-126.39)LT(-128.22)R	3	3	1156.2	-0.29868	1.13337	1.35385	1.22658	2.20918	1.72322	0.674385	1.06986	1.11384	1.24796	0.878158	0.933414	1.12817	1.26905	0.861374	0.744443	0.847923	0.944732	1.11568
P52888;Q96CV8	Thimet oligopeptidase	THOP1;THOP1	1	S	2.46535e-15	120.33	120.33	_MKPPAACAGDMADAAS(ph)PCSVVNDLR_	MKPPAACAGDMADAAS(1)PCSVVNDLR	MKPPAACAGDMADAAS(39.63)PCS(-39.63)VVNDLR	16	3	895.383	0.068617	1.07566	0.818204	0.751949	3.24488	3.13469	0.935034	0.987076	1.05144	1.01489	0.96333	1.20723	1.08841	0.933199	0.898542	0.991802	1.01794	1.05813	1.11078	0.953485	0.959502	1.06184
Q9Y388	RNA-binding motif protein, X-linked 2	RBMX2	1	S	0.000871137	109.07	103.01	_GRS(ph)SDAHSSWYNGR_	GRS(0.959)S(0.041)DAHSSWYNGR	GRS(13.7)S(-13.7)DAHS(-51.25)S(-51.25)WY(-82.73)NGR	3	2	830.337	-0.058846	0.743275	0.987226	1.20217	0.972808	1.26949	1.74861	0.828145	1.06484	1.35468
Q14004	Cyclin-dependent kinase 13	CDK13	1	T	0.000535907	143.05	66.595	_ILELT(ph)PEPDRPR_	ILELT(1)PEPDRPR	ILELT(66.6)PEPDRPR	5	3	505.924	-0.57665	0.797474	0.632655	0.76933	1.01814	1.21641	1.18704	0.820813	0.540297	0.643377	1.26011	1.49809	1.15743	0.707941	0.54367	0.75498	1.25413	1.45295	1.16006	0.133069	0.110478	0.791242	0.947325	1.53991	1.80929
P15822	Zinc finger protein 40	HIVEP1	1	S	0.00929814	100.58	100.58	_VIGIS(ph)QEESHPSR_	VIGIS(1)QEESHPSR	VIGIS(48.82)QEES(-48.82)HPS(-67.65)R	5	2	759.851	-0.10184				2.35539	0.694316	0.297354
Q96F63;M0QXS4	Coiled-coil domain-containing protein 97	CCDC97	1	S	7.07322e-35	190.31	186.45	_S(ph)GKDSEAWVPDSEER_	S(1)GKDSEAWVPDSEER	S(74.81)GKDS(-74.81)EAWVPDS(-175.23)EER	1	2	886.362	-0.14104	1.28504	0.950739	0.737381	1.66712	0.926713	0.560729	0.844621	3.45797	4.08001				1.02795	0.836804	0.86153	1.0088	0.810014	0.715343	1.20371	0.898457	0.744443	2.17286	1.0363	0.474213
P51116	Fragile X mental retardation syndrome-related protein 2	FXR2	1;2	S	4.60902e-20	169.9	169.9	_TDGS(ph)ISGDRQPVTVADYISR_	T(0.002)DGS(0.998)ISGDRQPVTVADYISR	T(-26.43)DGS(26.43)IS(-42.93)GDRQPVT(-120.13)VADY(-154.42)IS(-161.37)R	4	3	739.678	0.26357	0.824676	0.654675	0.944053	1.61134	1.74338	1.0874	0.969647	0.566311	0.612733				0.938214	0.804176	0.798028	1.17799	0.948323	0.76783	0.796616	0.958081	1.28514	0.953777	0.877089	0.831251
P46013	Antigen KI-67	MKI67	1	S	4.26906e-05	153.22	73.499	_LDLPGNLPGS(ph)KR_	LDLPGNLPGS(1)KR	LDLPGNLPGS(73.5)KR	10	3	449.566	-0.052488	1.05532	0.917525	0.878109	1.02534	0.857105	0.810401	0.953461	0.995543	1.14146	0.589486	0.56446	1.02288	1.22917	1.08761	0.89483	0.656352	0.563364	0.891782	1.29071	1.27416	0.935038
B3KU09;Q5XPI4;C9JS59;C9J266	E3 ubiquitin-protein ligase RNF123	RNF123;RNF123;RNF123	1	T	0.0004553	139.78	84.297	_PGWLSSPT(ph)LGR_	PGWLS(0.072)S(0.138)PT(0.789)LGR	PGWLS(-10.37)S(-7.57)PT(7.57)LGR	8	2	625.8	0.15772				2.31161	2.34552	1.0018	0.656352	0.53922	0.831238
B3KY60;Q99459;B4DSH1	Cell division cycle 5-like protein	CDC5L	1	T	0.000395226	153.79	140.96	_TPSNGAEGLT(ph)PR_	TPSNGAEGLT(1)PR	T(-114.41)PS(-84.67)NGAEGLT(84.67)PR	10	2	640.288	-0.5667	1.23154	1.21485	1.00178	1.1734	1.18531	1.07144	1.7578	0.927873	0.526043	2.86003	1.16265	0.405034	0.993363	0.947625	0.69221	1.09373	0.864739	0.76543	0.966417	0.96547	0.90551	0.963854	1.15731	1.1939
Q8N201;A4D212;A4D213	Integrator complex subunit 1	INTS1;DKFZP586J0619;DKFZP586J0619	1;2	S	0.000164774	117.2	102.64	_LS(ph)PEQEGQLMPR_	LS(1)PEQEGQLMPR	LS(102.64)PEQEGQLMPR	2	2	732.831	0.61608	0.993926	1.24024	1.24572	1.25881	0.877373	0.802137	2.04559	1.53511	0.814675	1.12619	0.844728	0.634741	1.24306	1.22879	1.02285	1.01723	0.746623	0.755056	1.1682	1.09245	0.99649	1.14209	0.871062	0.826282
Q684P5	Rap1 GTPase-activating protein 2	RAP1GAP2	1	S	4.28024e-60	204.12	141	_SVS(ph)FGGFGWIDK_	SVS(1)FGGFGWIDK	S(-51.38)VS(51.38)FGGFGWIDK	3	2	690.305	0.1499	1.45118	1.24423	0.829678	2.10962	1.46531	0.715259	1.34729	1.59246	1.19094	0.74738	0.508472	0.68528	1.51901	1.5099	1.11526	0.775625	0.505979	0.613264	1.39632	1.61429	1.24937	0.740934	0.453648	0.68377
Q9H3Z4	DnaJ homolog subfamily C member 5	DNAJC5	1;2	S	1.57615e-15	165.62	165.62	_SLS(ph)TSGES(ph)LYHVLGLDK_	S(0.115)LS(0.695)T(0.144)S(0.046)GES(1)LYHVLGLDK	S(-7.79)LS(6.85)T(-6.85)S(-11.79)GES(39.17)LY(-77.62)HVLGLDK	8	2	983.434	-0.5105	0.83322	1.11337	1.04866	1.32843	2.23957	1.70051							0.790594	0.713613	0.864742	1.02598	1.44759	1.42369	1.60898	1.38119	0.870076	0.956313	1.38132	1.43609
Q15283	Ras GTPase-activating protein 2	RASA2	1	S	0.000194169	129.02	103.27	_KTS(ph)NPQFNEIFYFEVTR_	KT(0.029)S(0.971)NPQFNEIFYFEVTR	KT(-15.23)S(15.23)NPQFNEIFY(-76.8)FEVT(-93.49)R	3	2	1100.51	0.39148				2.99694	3.55539	1.13997							0.998983	1.0433	1.04319	1.01638	1.57572	1.55584
Q6P0N0	Mis18-binding protein 1	MIS18BP1	1	T	0.00193716	110.55	109.83	_LVETDFSTPT(ph)PR_	LVETDFS(0.003)TPT(0.996)PR	LVET(-51.57)DFS(-25.08)T(-33.08)PT(25.08)PR	10	2	721.832	-0.81765	1.38413	1.02251	0.736281	1.11794	0.927389	0.836801				0.825928	0.499482	0.62677				0.893546	0.616293	0.508129	1.5346	1.54313	1.23728
Q92619;K7EM85;K7ES98;B7Z910;Q8IYN3;F5H1R4;B4E3K8;F5H4A3;B3KXW7;K7ES92;B3KVA9	Minor histocompatibility protein HA-1;Minor histocompatibility antigen HA-1	HMHA1;HMHA1;HMHA1;HMHA1	1;2	S	4.45671e-49	153.48	48.634	_KS(ph)SFNVSDVARPEAAGS(ph)PPEEGGCTEGTPAK_	KS(0.776)S(0.398)FNVS(0.299)DVARPEAAGS(0.527)PPEEGGCTEGTPAK	KS(4.9)S(-1.94)FNVS(-2.73)DVARPEAAGS(1.94)PPEEGGCT(-32.82)EGT(-34.72)PAK	2	4	823.852	-0.19925	1.01517	1.00671	1.02402	2.98333	2.70681	0.969628
Q9NWQ8	Phosphoprotein associated with glycosphingolipid-enriched microdomains 1	PAG1	1	Y	6.06001e-24	150.36	150.36	_SREEDPTLTEEEISAMY(ph)SSVNKPGQLVNK_	SREEDPTLTEEEIS(0.001)AMY(0.993)S(0.005)S(0.001)VNKPGQLVNK	S(-125.73)REEDPT(-96.28)LT(-73.4)EEEIS(-30.88)AMY(22.94)S(-22.94)S(-28.78)VNKPGQLVNK	17	3	1111.18	-0.076574	0.646882	0.321317	0.58919	1.58945	2.3318	1.47985	1.38209	0.710678	0.546695	0.896631	1.29928	1.47865	1.05746	0.798161	0.754811	0.94492	0.769785	0.749843
Q9Y6D5;B4DYN7;Q59FR3	Brefeldin A-inhibited guanine nucleotide-exchange protein 2	ARFGEF2	1	S	8.95901e-28	199.41	161.95	_GQSQLS(ph)NPTDDSWK_	GQSQLS(1)NPTDDSWK	GQS(-58.08)QLS(50.3)NPT(-50.3)DDS(-93.7)WK	6	2	821.841	0.62852	0.76026	0.944112	1.2196	2.20709	2.09823	1.03422	1.08032	0.865192	0.663609				0.977592	0.808035	0.889027	1.02857	0.929704	0.872348	0.996902	0.903004	0.994429	1.03254	1.05374	0.924418
Q86YV0;Q9H7J2;M0QX12	RAS protein activator like-3	RASAL3;FLJ00087	1	S	3.98705e-05	147.73	48.112	_RQS(ph)AGPWPRPK_	RQS(1)AGPWPRPK	RQS(48.11)AGPWPRPK	3	3	453.894	0.33219	0.434575	0.320024	0.676598	2.27362	2.13265	1.07835	0.325753	0.372181	1.15225	0.608952	0.689545	1.16436	0.719412	0.806616	1.14157	0.556489	0.495096	1.0119	0.603432	0.622787	1.05081	0.481689	0.477247	0.985165
Q643R0;Q9ULW0;Q96RR5	Targeting protein for Xklp2	HCTP4;TPX2;HCA90	1	T	8.4366e-60	199.94	199.94	_ANLQQAIVT(ph)PLKPVDNTYYK_	ANLQQAIVT(1)PLKPVDNTYYK	ANLQQAIVT(92.38)PLKPVDNT(-92.38)Y(-156.62)Y(-156.62)K	9	2	1178.6	-0.18689	1.00967	1.30731	1.24153	0.912157	0.78918	0.785133	1.18305	1.09562	0.96396	0.736279	0.647306	0.815557	1.00655	1.20314	1.25212	0.703508	0.57848	0.886998	0.8213	1.03243	1.14062	0.633593	0.500475	0.81297
P52594;B8ZZY2;B4DHC5;C9J2I0	Arf-GAP domain and FG repeat-containing protein 1	AGFG1;AGFG1;AGFG1	1;2	S	0.000415532	110.92	74.733	_SLLGDSAPTLHLNKGT(ph)PS(ph)QSPVVGR_	S(0.001)LLGDS(0.017)APT(0.024)LHLNKGT(0.96)PS(0.929)QS(0.07)PVVGR	S(-31.83)LLGDS(-17.66)APT(-16.81)LHLNKGT(16.81)PS(11.42)QS(-11.42)PVVGR	18	3	897.768	0.65532	0.914292	0.507737	0.688942	3.52176	4.54359	1.25854	0.609979	0.357705	0.546102				0.627373	0.358333	0.647922
Q13123;Q9UK43;Q95HA6;B2R5Y4;B4DEH2	Protein Red	IK;CSA2;IK	1	T	1.31203e-15	124.08	77.917	_KPPEADMNIFEDIGDYVPSTTKT(ph)PR_	KPPEADMNIFEDIGDYVPS(0.012)T(0.009)T(0.032)KT(0.946)PR	KPPEADMNIFEDIGDY(-41.84)VPS(-18.87)T(-20.02)T(-14.64)KT(14.64)PR	23	2	1451.17	1.3754	1.30177	1.10339	0.786052	1.11476	0.839282	0.68897	0.953999	0.830096	0.958079							0.598817	0.469939	0.78189	1.02758	1.17231	1.15449
Q643R0;Q9ULW0;Q96RR5;B3KM90	Targeting protein for Xklp2	HCTP4;TPX2;HCA90	1	T	0.00134392	67.227	63.706	_TFDETVSTYVPLAQQVEDFHKRT(ph)PNR_	TFDETVSTYVPLAQQVEDFHKRT(1)PNR	T(-62.82)FDET(-58.54)VS(-51.94)T(-51.94)Y(-48.03)VPLAQQVEDFHKRT(48.03)PNR	23	4	790.379	-1.2393	0.912412		1.23045	0.911538	0.80859	0.726571							1.1208	1.32435	1.13464				0.607767		1.22597
Q8WU79	Stromal membrane-associated protein 2	SMAP2	1	S	6.0512e-07	101.34	92.563	_DLDLLASVPS(ph)PSSSGSR_	DLDLLAS(0.003)VPS(0.925)PS(0.053)S(0.014)S(0.004)GS(0.001)R	DLDLLAS(-24.98)VPS(12.42)PS(-12.42)S(-18.06)S(-23.61)GS(-29.82)R	10	2	884.412	0.64042				1.60817	1.56397	0.90799	0.869237	0.72475	0.850985	0.899105	1.22858	1.25471	0.86377	0.865119	1.23212				0.931618	0.889817	1.16207
B3KPB2;Q96BT3;H3BTR4;A8K662;H3BUW2;B4DMP9	Centromere protein T	CENPT;CENPT;CENPT;CENPT	1	T	0.00183808	71.742	71.742	_SLNLTFAT(ph)PLQPQSVQRPGLAR_	S(0.001)LNLT(0.063)FAT(0.932)PLQPQS(0.004)VQRPGLAR	S(-31.85)LNLT(-11.68)FAT(11.68)PLQPQS(-23.43)VQRPGLAR	8	3	825.435	-0.22758				1.17364	0.857619	0.780574
Q5VUA4	Zinc finger protein 318	ZNF318	1	S	3.83605e-05	126.8	83.087	_ITVGNDHFCVS(ph)TPERR_	ITVGNDHFCVS(0.879)T(0.121)PERR	IT(-56.68)VGNDHFCVS(8.61)T(-8.61)PERR	11	3	656.631	0.092228	1.17013	0.877046	0.763619	1.0668	1.11453	1.06336	1.05743	0.796064	0.800971				1.14195	1.09987	0.978391	0.777404	1.35081	1.71427
P08651;Q6FI30	Nuclear factor 1 C-type;Nuclear factor 1	NFIC;NFIC	1	S	1.38765e-50	229.02	229.02	_NWTEDMEGGIS(ph)SPVK_	NWTEDMEGGIS(0.936)S(0.064)PVK	NWT(-155.85)EDMEGGIS(11.66)S(-11.66)PVK	11	2	865.361	0.55634	1.11201	1.39888	1.16621	0.986655	0.824043	0.969223	1.20449	0.997449	0.87235	0.687109	0.720767	1.17856	1.07729	1.08228	0.980645	1.07119	0.796538	0.797142	0.471309	0.952568	1.89247
A8K291;B2R702;P10074;Q5SY20;Q5SY21	Zinc finger and BTB domain-containing protein 48	ZBTB48;ZBTB48;ZBTB48	1	S	0.000242828	84.975	84.975	_GSHS(ph)PQRPQLHSPAQSEGPSSLCGK_	GS(0.114)HS(0.748)PQRPQLHS(0.138)PAQSEGPSSLCGK	GS(-8.16)HS(7.34)PQRPQLHS(-7.34)PAQS(-34.12)EGPS(-68.1)S(-71.82)LCGK	4	4	678.06	1.5599				1.06386	1.13437	1.07565	0.86059	0.726095	0.883248										0.760962	0.719811	0.827734
A8K9B1;P16150	Leukosialin	SPN;SPN	1;2	S	8.64761e-11	190.27	117.26	_S(ph)RQGS(ph)LAM(ox)EELK_	S(1)RQGS(1)LAMEELK	S(117.26)RQGS(117.26)LAMEELK	5	2	762.812	-0.16118	0.553097	0.232176	0.423247	1.85735	3.69877	2.01583	0.897798	0.669302	0.734934	1.23682	1.47705	1.1815	0.838955	0.669012	0.813974	1.20015	1.43801	1.19897	0.81199	0.695257	0.844114	1.19341	1.41338	1.21161
Q4LE65;A2RUF7;O00750;B7ZM86;F5GWN5	Phosphatidylinositol 4-phosphate 3-kinase C2 domain-containing subunit beta	PIK3C2B variant protein;PIK3C2B;PIK3C2B;PIK3C2B;PIK3C2B	1	S	0.000135174	152.4	152.4	_RIS(ph)AAPVGSR_	RIS(1)AAPVGSR	RIS(102.04)AAPVGS(-102.04)R	3	2	547.279	-1.0306	2.58496	1.64886	0.644487	3.05961	2.32172	0.748161	4.55936	4.13601	0.949393				4.84808	5.78222	1.1667	0.724186	0.273071	0.375692	4.53279	5.32913	1.08223
Q6R327;Q8N6M7	Rapamycin-insensitive companion of mTOR	RICTOR;RICTOR	1	S	3.92625e-21	175.33	119.08	_NDS(ph)GEENVPLDLTR_	NDS(1)GEENVPLDLTR	NDS(87.96)GEENVPLDLT(-87.96)R	3	2	819.854	0.20915	1.2682	0.948743	0.673847	2.15712	1.65877	0.778323	1.2165	1.23763	1.02687	1.00941	0.901003	0.907664	1.13984	1.25121	1.12483	1.00531	0.774129	0.781581	1.32917	1.19072	0.889297	1.08108	0.85254	0.782623
B2RD30;Q8TB03;E7EN46;B4E326	Uncharacterized protein CXorf38	CXorf38;CXorf38	1	T	1.20201e-12	178.14	114.27	_LDSQEPGRQT(ph)PDR_	LDSQEPGRQT(1)PDR	LDS(-78.56)QEPGRQT(78.56)PDR	10	2	789.849	0.33386	1.06569	0.546507	0.55191	3.18532	3.06413	0.845373	1.05402	0.876293	0.876989	1.00794	0.924358	0.928731	1.03228	0.886398	0.883336	0.957227	0.896679	0.940329	0.996474	0.861113	0.869018	0.955853	0.883789	0.874503
P51531;F6VDE0;Q56A76	Probable global transcription activator SNF2L2	SMARCA2;SMARCA2;SMARCA2	1	S	0.000686573	136.66	132.64	_GPSPFS(ph)PVQLHQLR_	GPSPFS(1)PVQLHQLR	GPS(-50.29)PFS(50.29)PVQLHQLR	6	2	821.909	-0.34503	2.34786	2.58387	1.09686	0.911693	1.7985	1.98996				0.609961	57.8804	94.5429	1.94713	2.79782	1.2892	0.504276	2.25549	4.93948	2.06981	2.81951	1.36676
R4GMX8;Q6VN20;B4DQH9;B3KP49	Ran-binding protein 10	RANBP10;RANBP10;RANBP10	1;2	S	0.000171223	123.14	98.573	_SQDSYPGS(ph)PSLSPR_	SQDS(0.019)YPGS(0.788)PS(0.192)LS(0.001)PR	S(-35.76)QDS(-16.22)Y(-38.38)PGS(6.13)PS(-6.13)LS(-27.68)PR	8	2	779.333	0.57352				1.70154	1.57019	0.881156	0.960451	1.12673	1.29274
Q9H6F5;H0YG79;Q6ZW18	Coiled-coil domain-containing protein 86	CCDC86;CCDC86	1;2;3	S	5.13349e-56	201.15	112.08	_AGLGS(ph)PERPPK_	AGLGS(1)PERPPK	AGLGS(112.08)PERPPK	5	2	594.792	-0.27097	1.35681	1.05573	0.776598	1.15855	0.805394	0.712993	1.19413	0.96908	0.782627	1.22445	0.891881	0.718122	1.29392	1.17948	0.8768	1.16323	0.814336	0.69698	1.22386	1.14201	0.907683	1.14408	0.768876	0.675699
Q6AI08;K7EIX2;Q0VD96	HEAT repeat-containing protein 6	HEATR6;HEATR6	1	S	8.10358e-42	214.5	179.46	_APAGPSLEETSVSS(ph)PK_	APAGPSLEETSVS(0.003)S(0.997)PK	APAGPS(-107.25)LEET(-51.63)S(-35.79)VS(-24.97)S(24.97)PK	14	2	818.877	0.78082	0.247324	0.0894451	0.360434	3.39953	3.27346	0.979417	0.981587	0.88274	0.904775	1.09214	1.39097	1.21223	1.31356	1.27685	0.959741	0.703409	0.774218	1.15333	0.876449	1.25086	1.30241	0.88225	1.05897	1.11395
P46940;A4QPB0;H0YLE8;B4DNP4	Ras GTPase-activating-like protein IQGAP1	IQGAP1;IQGAP1;IQGAP1	1	S	3.7549e-12	172.57	172.57	_S(ph)VKEDSNLTLQEK_	S(1)VKEDSNLTLQEK	S(92.16)VKEDS(-92.16)NLT(-115.7)LQEK	1	2	785.872	-0.37231	0.5849	0.665685	1.13429	2.78637	5.11882	1.8532	1.18284	0.900457	0.758673	1.17194	0.747009	0.700709	1.09925	1.06128	0.857755	0.741634	0.764776	0.941991	1.16342	0.597891	0.531278
Q9Y4B4;H0Y760;E7EU19;B3KV54;B4E3V6;B3KN64	Helicase ARIP4	RAD54L2;RAD54L2;RAD54L2	1	T	0.00107435	119.88	82.908	_LAT(ph)PPAAQESSR_	LAT(1)PPAAQESSR	LAT(75.5)PPAAQES(-75.5)S(-75.85)R	3	2	654.303	-0.42743	0.939265	0.848623	0.8747	1.26345	1.22391	0.894636	1.2282	1.20657	0.950634	0.986019	1.02413	1.01173	0.633134	0.610679	0.968643	0.963834	1.0361	0.933909	0.27491	0.262233	0.951362	0.902336	0.815286	0.886311
D6W4Z6;P31350	Ribonucleoside-diphosphate reductase subunit M2	hCG_23833;RRM2	1;2	T	4.748e-56	199.6	199.6	_GLSLVDKENT(ph)PPALSGTR_	GLSLVDKENT(1)PPALSGTR	GLS(-87.07)LVDKENT(73.83)PPALS(-73.83)GT(-92.36)R	10	2	967.983	0.096411	0.74383	0.50606	0.668361	3.89742	3.80279	0.982619	0.773	0.50733	0.648125	1.43797	1.906	1.28023	0.799547	0.548885	0.702014	1.57077	1.61475	1.02679	0.802945	0.618183	0.793916	1.42462	1.51346	1.06258
Q9UBF8;E9PIH4	Phosphatidylinositol 4-kinase beta	PI4KB;PI4KB	1	S	3.4858e-33	184.56	177.09	_ELPSLSPAPDTGLS(ph)PSKR_	ELPSLSPAPDT(0.006)GLS(0.97)PS(0.024)KR	ELPS(-74.7)LS(-50.84)PAPDT(-21.93)GLS(16.07)PS(-16.07)KR	14	2	966.477	0.15953	1.42716	1.61381	1.15134	1.35025	0.833598	0.637176	1.26672	1.28747	1.03394	0.889404	0.659888	0.720995				0.824428	0.557401	0.648702
Q2NKX8;B5MDQ0	DNA excision repair protein ERCC-6-like	ERCC6L;ERCC6L	1	S	1.20702e-53	172.61	172.61	_LEEEPSASS(ph)PQYACDFNLFLEDSADNR_	LEEEPSAS(0.013)S(0.985)PQY(0.001)ACDFNLFLEDSADNR	LEEEPS(-36.93)AS(-18.78)S(18.78)PQY(-28.39)ACDFNLFLEDS(-143.02)ADNR	9	3	1062.11	0.62494	0.780181	0.441174	0.519024	3.48424	5.37244	1.57396	0.762406	0.631458	0.830375	1.08646	1.71616	1.49281	0.77309	0.736651	0.952867	0.970936	1.42046	1.4576				0.950168	1.30674	1.45789
B3KQZ4;Q9NUJ3;E9PJ55;E9PP52;E9PMB0;R4GNF5	T-complex protein 11-like protein 1	TCP11L1;TCP11L1;TCP11L1;TCP11L1	1	S	0.00469314	92.295	74.46	_VQRPHSS(ph)PPR_	VQRPHS(0.008)S(0.992)PPR	VQRPHS(-21.13)S(21.13)PPR	7	2	620.801	-0.15736	1.23636	0.794739	0.657861	2.52659	2.53223	1.0007	1.03786	0.861828	0.826598				1.00098	0.77762	0.769066	1.07741	1.10922	1.01614	0.949995	0.762441	0.803722	0.920805	1.10661	1.16511
H7C0J3;H7C3H7		CHD3;CHD3	1	S	1.85693e-06	161.08	134.25	_LTGSQACPS(ph)PR_	LTGSQACPS(1)PR	LT(-104.9)GS(-82.61)QACPS(82.61)PR	9	2	627.271	0.36622	0.922938	1.00295	0.888183	1.00785	1.29201	1.26031	0.980417	0.696101	0.832263	0.910205	1.41357	1.31661	0.776524	0.992113	1.0699	0.881914	1.05666	1.21949	1.08812	0.995595	0.881999	0.775216	0.974593	1.22971
Q9UK61	Protein FAM208A	FAM208A	1	T	5.61975e-41	211.09	211.09	_SSDYQFPSSPFT(ph)DTLK_	SSDYQFPS(0.01)S(0.01)PFT(0.981)DTLK	S(-119.47)S(-119.47)DY(-141.66)QFPS(-20.14)S(-20.14)PFT(20.14)DT(-46.89)LK	12	2	950.406	1.2606				1.07229	1.29105	1.21199				1.06068	1.26388	1.23365
H7C0V5		ANKHD1-EIF4EBP3	1	S	0.000506623	117.08	97.163	_GEIPS(ph)PQLTRPK_	GEIPS(0.998)PQLT(0.002)RPK	GEIPS(27.82)PQLT(-27.82)RPK	5	2	701.858	-0.67171	1.26594	1.0424	0.814258	1.71029	0.866306	0.478689	1.02939	0.738598	0.756461				1.03288	0.745219	0.724384	1.19716	0.92208	0.782158	1.11458	0.88402	0.798763
B1AKJ5;O43847;Q96L67	Nardilysin	NRD1;NRD1;NRD1	1	S	3.58297e-08	190.24	116.63	_LGADES(ph)EEEGRR_	LGADES(1)EEEGRR	LGADES(116.63)EEEGRR	6	2	714.294	-0.23597	1.01716	0.699305	0.640573	3.36998	3.08847	0.838255	1.04563	0.914585	0.937416	1.20773	1.25539	1.02432	0.984702	0.897066	0.902437	1.07778	1.01952	0.960447	0.962663	0.876631	0.930915	1.05867	1.03959	0.998883
Q14004	Cyclin-dependent kinase 13	CDK13	1;2	S	8.80446e-05	157.91	157.91	_HSS(ph)IS(ph)PSTLTLK_	HSS(1)IS(0.996)PS(0.001)T(0.002)LTLK	HS(-34.62)S(34.62)IS(26.35)PS(-28.85)T(-26.35)LT(-67.15)LK	3	2	715.82	0.10943	1.48856	1.20503	0.806819	0.983174	3.27196	3.35697	0.830196	0.726095	0.869059							1.52495	3.90279	2.54996	0.86603	0.796146	0.963953
Q9UEW8;Q6E0B2	STE20/SPS1-related proline-alanine-rich protein kinase	STK39	1	S	0.0003248	125.82	81.709	_RVPGS(ph)SGHLHK_	RVPGS(0.991)S(0.009)GHLHK	RVPGS(20.23)S(-20.23)GHLHK	5	3	418.875	0.55702				3.18392	3.49962	1.07977	1.15001	1.52317	1.32209				1.16491	1.27044	1.07007				0.995823	0.976781	0.982005
Q6FIA3;Q9UNF0	Protein kinase C and casein kinase substrate in neurons protein 2	PACSIN2;PACSIN2	1	S	7.46796e-05	81.574	56.453	_ANHGPGMAMNWPQFEEWS(ph)ADLNRTLSR_	ANHGPGMAMNWPQFEEWS(0.897)ADLNRT(0.076)LS(0.027)R	ANHGPGMAMNWPQFEEWS(10.72)ADLNRT(-10.72)LS(-15.29)R	18	3	1065.8	-0.98319	0.704398	0.234794	0.332212	3.65451	4.78102	1.31967							0.697427	0.48582	0.675983				0.811532	0.756245	0.809182
Q14004	Cyclin-dependent kinase 13	CDK13	1;2	S	5.41962e-12	178.23	143.93	_HSSIS(ph)PSTLTLK_	HSSIS(0.999)PSTLTLK	HS(-59.17)S(-35.35)IS(35.35)PS(-35.35)T(-44.98)LT(-59.17)LK	5	2	675.837	-0.37574				0.98271	0.805072	0.85793	1.04439	0.88089	0.840518	1.24679	1.2152	0.973915	0.856941	1.41928	1.80589	1.06231	1.24083	1.08267	0.946678	1.0912	1.22079
H9KVB4;O15417	Trinucleotide repeat-containing gene 18 protein	TNRC18;TNRC18	1;2	S	5.00707e-06	141.83	70.986	_LALS(ph)PEDKPIRLS(ph)PSK_	LALS(1)PEDKPIRLS(0.977)PS(0.023)K	LALS(62.88)PEDKPIRLS(16.32)PS(-16.32)K	13	3	637.651	0.10122	0.963376	1.07465	1.12484	0.792403	0.618499	0.857119	1.41616	1.11502	0.673483	1.01493	1.15049	0.949988	0.802477	0.57913	0.723933	1.16531	0.881075	0.807382
B2R9G9;O95402;B8ZZF3	Mediator of RNA polymerase II transcription subunit 26	MED26;CALR3	1	T	0.000303887	71.118	57.299	_GSVPSPSPRPQALDAT(ph)QVPSPLPLAQPSTPPVR_	GS(0.126)VPS(0.126)PS(0.126)PRPQALDAT(0.602)QVPS(0.021)PLPLAQPSTPPVR	GS(-6.8)VPS(-6.8)PS(-6.8)PRPQALDAT(6.8)QVPS(-14.64)PLPLAQPS(-43.64)T(-43.64)PPVR	16	4	856.946	0.35558				1.04792	1.16118	1.0622
Q9Y666;B4DZD0	Solute carrier family 12 member 7	SLC12A7;SLC12A7	1	S	1.76932e-13	153.88	112.74	_ENS(ph)PFLNNVEVEQESFFEGK_	ENS(1)PFLNNVEVEQESFFEGK	ENS(95.27)PFLNNVEVEQES(-95.27)FFEGK	3	2	1212.03	0.17609	0.896835	0.542172	0.624735	1.31374	1.30123	1.11266	0.70226	0.634429	0.807931	0.997803	1.28871	1.41876	0.863478	0.791976	0.898774	1.07792	1.24928	1.27073	0.841152	0.744934	0.905231	1.09055	1.21972	1.2286
Q562F6;B7Z7S9	Shugoshin-like 2	SGOL2	1	S	3.18631e-07	162.42	132.44	_KTS(ph)IDPSPESHEVMER_	KT(0.013)S(0.987)IDPSPESHEVMER	KT(-18.85)S(18.85)IDPS(-43.67)PES(-84.8)HEVMER	3	3	641.284	-0.38919	3.20119	9.70938	3.27199	0.770781	0.26667	0.3428				0.489535	0.1216	0.211081	8.86319	2.80225	0.316174	0.764058	0.208713	0.258481
Q14160;H0YCG0	Protein scribble homolog	SCRIB;SCRIB	1	S	3.89951e-10	121.26	121.26	_SLEPSPS(ph)PGPQEEDGEVALVLLGR_	SLEPS(0.001)PS(0.999)PGPQEEDGEVALVLLGR	S(-46.68)LEPS(-28.31)PS(28.31)PGPQEEDGEVALVLLGR	7	2	1278.62	-0.21631	1.21788	0.815729	0.715056	2.12246	2.07282	1.04096	1.18667	1.27161	1.09539	0.90319	0.920084	0.902471	1.15615	1.0686	0.999408	0.937653	0.793457	0.88303	1.07377	1.08227	0.964009	1.84978	2.8078	1.50935
O60343;Q5JU47	TBC1 domain family member 4	TBC1D4;TBC1D4	1	S	8.13716e-05	164.81	164.81	_LGS(ph)VDSFER_	LGS(1)VDSFER	LGS(78.7)VDS(-78.7)FER	3	2	545.234	0.60462	0.909291	0.529876	0.553561	2.85901	3.6148	1.28814	1.00606	1.05559	1.05266	0.762435	0.822673	1.08288	1.15837	1.24582	1.07638	0.791838	0.79902	1.04538	1.26018	1.23341	0.997214	0.84373	0.821383	1.02532
P49585;C9JEJ2;B2R8P1;B4E322	Choline-phosphate cytidylyltransferase A	PCYT1A;PCYT1A;PCYT1A	2	S	2.26424e-15	165.47	119.27	_WPFSGKTS(ph)PPCS(ph)PANLSR_	WPFS(0.039)GKT(0.374)S(0.587)PPCS(1)PANLSR	WPFS(-11.8)GKT(-1.96)S(1.96)PPCS(43.91)PANLS(-49.68)R	12	3	716.971	0.27341	1.03027	0.689844	0.612972	2.35106	1.9067	0.85772	1.18698	1.16155	0.914378	0.927409	0.952672	1.03617	1.22745	1.05527	0.946894	1.04936	1.02091	0.949765	1.11	0.973769	0.895259	1.10325	1.02939	0.972504
Q96QE3;H0UIC2	ATPase family AAA domain-containing protein 5	ATAD5	1	T	1.56004e-10	165.58	165.58	_AESEASLLNVST(ph)PK_	AESEASLLNVST(1)PK	AES(-125.67)EAS(-85.17)LLNVS(-36.84)T(36.84)PK	12	2	763.361	0.11139	1.22537	1.01693	0.796435	0.953854	0.734091	0.736863	0.902831	1.17013	1.14098	1.04036	0.871874	0.847536	1.03661	1.05368	1.07502	0.970128	0.914012	0.9015	1.09535	1.01793	0.904006	1.1472	1.04629	0.906881
Q86U90	YrdC domain-containing protein, mitochondrial	YRDC	1	S	2.93328e-11	156.13	94.387	_LFRPPS(ph)PAPAAPGAR_	LFRPPS(1)PAPAAPGAR	LFRPPS(94.39)PAPAAPGAR	6	2	792.906	-0.34611	0.88633	0.648208	0.685029	2.85677	2.74917	0.967741	0.903556	0.758164	0.828325	1.20173	1.20513	0.990963	0.869782	0.729047	0.86029	1.17636	1.15499	0.970634	0.860098	0.717936	0.829907	1.22599	1.16661	0.944825
Q8NDT2	Putative RNA-binding protein 15B	RBM15B	1;2	S	4.01056e-08	155.57	85.937	_(gl)QRS(ph)LS(ph)PVAAPPLREPR_	QRS(1)LS(1)PVAAPPLREPR	QRS(85.94)LS(85.94)PVAAPPLREPR	3	3	639.643	-0.24219	1.09743	0.608487	0.612003	1.0699	1.04418	0.959225	1.04998	0.670591	0.652981	1.2687	1.06022	0.813318	0.91772	0.871702	0.906156	1.05477	1.13109	0.998646	0.817861	0.769716	0.936431	0.923478	0.959037	1.03317
O15111;Q562E6;Q59GT1	Inhibitor of nuclear factor kappa-B kinase subunit alpha	CHUK;CHUK	1	T	8.32701e-05	131.82	107.51	_LGT(ph)GGFGNVCLYQHR_	LGT(1)GGFGNVCLYQHR	LGT(91.37)GGFGNVCLY(-91.37)QHR	3	2	879.893	0.14638				2.16586	2.15775	1.10037				1.00197	0.767875	0.769321	1.19633	1.12047	0.9687	1.00036	1.12198	1.02027	0.958654	0.901356	0.921556
P51957;E7EX48	Serine/threonine-protein kinase Nek4	NEK4;NEK4	1	S	4.32619e-09	208.39	61.11	_RDLFAFQES(ph)PPR_	RDLFAFQES(1)PPR	RDLFAFQES(61.11)PPR	9	3	514.908	-0.51034	0.768947	0.577293	0.785819	2.70104	2.59635	0.990617	0.650646	0.502896	0.7727	1.44591	1.72242	1.30238	0.666207	0.426335	0.632145	1.5054	1.87408	1.24674	0.710728	0.530014	0.700373	1.41216	1.76802	1.24538
D3DUP1;D3DUP2;F5H2M7;H6WZW3;Q9H4A3;F5GWT4;A5D8Z4;H0YH68	Serine/threonine-protein kinase WNK1	WNK1;WNK1;WNK1;WNK1;WNK1;WNK1;WNK1;WNK1	1	S	0.000112236	131.06	130.1	_FIVS(ph)PVPESR_	FIVS(1)PVPESR	FIVS(76.65)PVPES(-76.65)R	4	2	605.797	-0.71156				3.16582	1.06246	0.350379	2.30117	2.14482	0.950256	0.754948	0.565341	0.726754	1.38637	1.52102	1.12055	0.68171	0.506223	0.868622	1.70249	1.83522	1.15037	0.703724	0.547651	0.73952
P15056;H7C5K3	Serine/threonine-protein kinase B-raf	BRAF;BRAF	1	S	1.71199e-05	156.6	156.6	_S(ph)NPKSPQKPIVR_	S(0.998)NPKS(0.002)PQKPIVR	S(26.33)NPKS(-26.33)PQKPIVR	1	2	715.879	-0.23537				3.05906	2.3363	0.857105
Q8NDT2	Putative RNA-binding protein 15B	RBM15B	1;2	S	0.000163424	138.89	85.937	_(gl)QRS(ph)LS(ph)PVAAPPLREPR_	QRS(1)LS(1)PVAAPPLREPR	QRS(85.94)LS(85.94)PVAAPPLREPR	5	3	639.643	-0.24219	0.920525	0.645333	0.724781	1.06889	1.04512	1.03461	1.00745	0.647829	0.621419	1.34966	1.11845	0.85049	0.966796	0.884583	0.896633	1.01654	0.942006	0.924258	0.86372	0.818143	0.979887	0.943053	0.927742	0.960316
Q96T60;M0QYH2;Q9BUL2;M0R3C8	Bifunctional polynucleotide phosphatase/kinase;Polynucleotide 3'-phosphatase;Polynucleotide 5'-hydroxyl-kinase	PNKP	1;2	T	1.08883e-05	120.15	92.39	_TPESQPDT(ph)PPGT(ph)PLVSQDEKR_	TPES(0.001)QPDT(0.999)PPGT(1)PLVSQDEKR	T(-39.72)PES(-32.17)QPDT(32.17)PPGT(43.07)PLVS(-46.55)QDEKR	12	3	813.687	0.18633	0.745247	0.750475	1.11298	1.01505	1.18209	1.40742	0.926588	0.921089	1.18376				0.559082	0.746354	1.33495
Q96JM3	Chromosome alignment-maintaining phosphoprotein 1	CHAMP1	1	S	8.88155e-05	193.28	193.28	_MDMTS(ph)PEQSR_	MDMTS(1)PEQSR	MDMT(-45.95)S(45.95)PEQS(-67.16)R	5	2	631.233	0.01065	1.20422	0.930778	0.809919	1.0798	0.81334	0.767234	1.01107	1.42646	1.40593	0.857552	0.739672	0.849572	1.21396	1.12938	0.90655	0.824873	0.674232	0.792277	1.21378	1.30719	1.05666
Q14978;B2RAU8;Q96J17	Nucleolar and coiled-body phosphoprotein 1	NOLC1;NOLC1	1	S	1.92969e-05	135.29	127.32	_VAGGAAPSKPAS(ph)AK_	VAGGAAPSKPAS(1)AK	VAGGAAPS(-39.93)KPAS(39.93)AK	12	2	646.324	1.2132	1.00647	1.22411	1.2062	1.04599	0.742102	0.695388	1.07991	1.235	1.15722				0.990563	1.21523	1.1698	0.638542	0.479514	0.741707	1.01464	1.27104	1.24943	0.711332	0.446971	0.582479
Q6IAA8;B4DUK2	Ragulator complex protein LAMTOR1	LAMTOR1	1	S	4.90215e-05	144.73	122.31	_IAAYAYS(ph)ALSQIR_	IAAYAYS(0.999)ALSQIR	IAAY(-62.15)AY(-42.84)S(33.31)ALS(-33.31)QIR	7	2	753.871	0.10727	1.03068	1.02667	0.986284	1.0217	1.08172	1.06801				1.3779	1.23334	0.902012	0.94475	1.03024	1.07108	1.2049	1.17842	0.948947	1.01523	0.925114	1.00981
Q9H3U1;B4DZL0;B4DEA9	Protein unc-45 homolog A	UNC45A	1	T	1.78577e-06	150.76	131.96	_PAT(ph)PGASSVEQLR_	PAT(1)PGASSVEQLR	PAT(79.59)PGAS(-79.59)S(-85.07)VEQLR	3	2	696.83	0.66216	1.19559	0.801118	0.6969	3.10455	2.3348	0.688397	1.12785	1.08855	0.966064	1.11577	0.953994	0.855156	0.976323	1.00062	0.948584	1.24004	0.904857	0.760686	1.19689	1.156	0.942615	1.19556	0.898579	0.763313
P46013	Antigen KI-67	MKI67	1;2	S	1.67282e-56	198.84	139.6	_IACKS(ph)PPPESVDTPTSTK_	IACKS(1)PPPESVDTPTSTK	IACKS(87.15)PPPES(-87.15)VDT(-105.77)PT(-110.49)S(-110.49)T(-111.19)K	5	3	665.643	0.49022	1.1423	0.918882	0.861991	0.984489	0.929641	0.997273	1.00109	1.26796	1.24753	1.18169	0.994646	0.927396	1.13389	0.87034	0.711762	0.898736	1.00635	1.11986	1.05271	0.946259	0.873586	0.966509	0.935832	0.938108
Q9HCM4;Q4ZG32	Band 4.1-like protein 5	EPB41L5;EPB41L5	1	S	0.000896009	97.463	96.773	_(gl)QLEMENS(ph)PLLSPR_	QLEMENS(1)PLLSPR	QLEMENS(59.73)PLLS(-59.73)PR	7	2	788.857	1.5515				2.17313	2.22906	1.03348	0.519428	0.435298	1.14044	1.79427	3.29073	1.79777	0.557531	0.387187	0.627469	2.20322	3.95665	1.77472	0.68118	0.390366	0.576912
Q765P7	MTSS1-like protein	MTSS1L	1	S	0.00528264	107.03	107.03	_TPS(ph)TKPTVR_	T(0.004)PS(0.994)T(0.002)KPTVR	T(-24.38)PS(24.38)T(-27.01)KPT(-50.09)VR	3	2	533.768	-0.18312	0.939234	0.672998	0.742937	2.7579	2.79775	1.02331
P16284	Platelet endothelial cell adhesion molecule	PECAM1	1	S	4.71091e-08	169.04	169.04	_PAVPLLNS(ph)NNEK_	PAVPLLNS(1)NNEK	PAVPLLNS(169.04)NNEK	8	2	688.335	0.46081	1.10287	1.09365	1.01488	1.19862	1.32493	1.22773	0.805072	0.708099	0.839061	1.03825	1.22677	1.18024	1.09603	1.1174	1.05389	0.966784	1.12362	1.15702	0.786776	0.681729	0.856817	0.809992	1.01753	1.37352
Q86TB9	Protein PAT1 homolog 1	PATL1	1	S	0.00251767	132.88	81.771	_MS(ph)PSQFAR_	MS(1)PSQFAR	MS(49.84)PS(-49.84)QFAR	2	2	502.207	0.073007	1.08521	0.545094	0.510748	2.47755	1.81544	0.727424	0.904571	0.627589	0.661829	1.0786	1.09433	1.02703	0.980039	0.76769	0.836456	1.15059	1.23999	1.1017	0.964586	0.754938	0.834587	1.18618	1.12393	1.01259
A8KAG0;O75190;B4DNN5;B4DVN1;B4DMJ9;E9PH18;B4DN73;Q75MP3	DnaJ homolog subfamily B member 6	DNAJB6;DNAJB6;DNAJB6;DNAJB6;DNAJB6	1	S	1.05103e-52	211.89	68.129	_HAPHCLS(ph)EEEGEQDRPR_	HAPHCLS(1)EEEGEQDRPR	HAPHCLS(68.13)EEEGEQDRPR	7	3	709.629	-0.17	0.895859	0.537038	0.622604	1.84149	1.87603	0.994756	0.889804	0.898214	1.0409	0.875179	0.983607	1.07602	1.05061	0.874425	0.789632	1.04325	0.933827	0.899865	1.09789	0.825532	0.750292	1.18167	0.894522	0.736826
O14526;M0QZI3;B7ZAZ3	FCH domain only protein 1	FCHO1	1	S	8.91911e-57	202.86	156.05	_S(ph)LSPSPLGSSAASTALER_	S(0.96)LS(0.04)PSPLGSSAASTALER	S(13.82)LS(-13.82)PS(-57.37)PLGS(-93.96)S(-99.57)AAS(-119.89)T(-128.93)ALER	1	2	905.933	0.029992	1.19518	0.839361	0.640612	3.00801	3.0415	1.00968	0.825018	0.84215	0.966712	0.864111	1.16034	1.21484				1.22604	0.95792	0.74739	1.08324	0.953704	0.909187	1.20213	1.10712	0.903333
Q9H0H5;B2RE34;Q9H9L9	Rac GTPase-activating protein 1	RACGAP1	1	S	0.000180154	116.96	75.669	_QGNFFAS(ph)PMLK_	QGNFFAS(1)PMLK	QGNFFAS(75.67)PMLK	7	2	660.296	-0.39425	1.22928	1.31673	1.22712	1.03152	0.915432	0.879254	1.14308	1.23657	1.10062	0.680827	0.561551	0.796917	1.18395	1.34722	1.0859	0.715338	0.533087	0.662145	1.17705	1.36312	1.098	0.667433	0.523727	0.755757
Q59H09;H3BT57;H3BUJ5;H3BRN3		PML;PML;PML	1;2;3	S	6.03955e-15	175.59	98.902	_AVS(ph)PPHLDGPPS(ph)PR_	AVS(1)PPHLDGPPS(1)PR	AVS(98.9)PPHLDGPPS(98.9)PR	12	3	529.564	-0.015156	0.793171	0.918244	1.16033	0.914014	1.00264	1.06698	0.828953	0.752726	0.90062	1.39056	1.5881	1.12494	0.707901	0.627362	0.881364	1.27016	1.45723	1.09587	0.778606	0.68639	0.855479	1.13241	1.29358	1.09713
P0CAP2;H8Y6P7;Q53ER8	DNA-directed RNA polymerase II subunit GRINL1A	POLR2M;GCOM1	1	S	0.0010098	104.24	84.297	_S(ph)GSPISSEERR_	S(0.96)GS(0.039)PISSEERR	S(13.86)GS(-13.86)PIS(-43.55)S(-54.66)EERR	1	2	642.783	0.74538	0.818278	0.629749	0.786439	2.91432	2.66649	0.938278													1.03063	0.878108	0.807677	1.18696	0.980133	0.821068
P0CAP2;H8Y6P7;Q53ER8	DNA-directed RNA polymerase II subunit GRINL1A	POLR2M;GCOM1	1	S	0.000447507	114.24	88.101	_SGS(ph)PISSEER_	S(0.005)GS(0.995)PISSEER	S(-22.81)GS(22.81)PIS(-49.92)S(-54.91)EER	3	2	564.732	0.22129	0.865956	0.732934	0.802635	2.91432	2.66649	0.938278	0.851207	0.762874	0.921068				0.795246	0.82398	0.895281	0.932991	0.892135	0.9527	0.643837	0.740387	0.923283	1.06052	1.09069	1.06744
P36915;B4DYK6;Q0EFC6;A2AB27	Guanine nucleotide-binding protein-like 1	GNL1;HSR1;GNL1	1;2	T	1.3318e-42	192.99	116.65	_EEQT(ph)DTS(ph)DGESVTHHIR_	EEQT(1)DT(0.174)S(0.825)DGES(0.001)VTHHIR	EEQT(38.56)DT(-6.76)S(6.76)DGES(-30.02)VT(-38.32)HHIR	4	2	1050.9	0.37074	0.836855	0.920958	1.15978	2.97691	3.30134	1.0044	0.827938	0.864295	1.07079							0.759412	0.96171	1.11299	0.708276	0.966834	1.12302
P36915;B4DYK6;Q0EFC6;A2AB27	Guanine nucleotide-binding protein-like 1	GNL1;HSR1;GNL1	1;2	T	9.61512e-05	137.12	123.29	_REEQTDT(ph)S(ph)DGESVTHHIR_	REEQT(0.096)DT(0.909)S(0.995)DGESVTHHIR	REEQT(-9.98)DT(9.98)S(22.67)DGES(-63.79)VT(-65.48)HHIR	7	3	752.969	0.01521	0.941401	1.07305	1.13723	2.97691	3.30134	1.0044	1.02424	0.97934	0.896844	0.883138	0.871301	0.98221	0.935747	1.13465	1.18479	0.879377	6.74676	7.64412
Q5VT52	Regulation of nuclear pre-mRNA domain-containing protein 2	RPRD2	1	S	0.0011742	101.43	80.746	_DLNGPGLS(ph)RVR_	DLNGPGLS(1)RVR	DLNGPGLS(80.75)RVR	8	2	632.314	0.10472	0.76523	0.484487	0.624742	1.14122	1.51335	0.876332				1.75277	3.20789	1.7658							0.647999	0.460829	0.652905
B2RBH6;Q8ND76;R4GNF3;R4GN48	Cyclin-Y	CCNY	1;2	S	7.62805e-08	159.75	86.67	_AS(ph)TIFLSK_	AS(0.991)T(0.009)IFLSK	AS(20.37)T(-20.37)IFLS(-46.52)K	2	2	473.736	-0.27441	1.53857	1.02012	0.665726	1.09496	0.725383	0.686453	0.971863	1.00334	0.99099	0.792285	0.720745	0.997235	1.00243	0.941667	0.885308				0.997329	0.943701	0.919996
Q86U86;E7EVG2;H0Y5B5	Protein polybromo-1	PBRM1;PBRM1;PBRM1	1	T	0.000842173	128.76	128.76	_MRT(ph)PSNLAAAR_	MRT(1)PSNLAAAR	MRT(44.01)PS(-44.01)NLAAAR	3	2	634.302	-0.086285				0.975051	0.790134	0.874472				0.712012	0.585259	0.842411				0.862752	0.552702	0.602943	1.52422	1.20169	0.773191
Q4LE39;H0Y7Y8;H7C5R6	AT-rich interactive domain-containing protein 4B	ARID4B;ARID4B;ARID4B	1	S	0.00896883	113.63	90.05	_LLNNS(ph)DER_	LLNNS(1)DER	LLNNS(90.05)DER	5	2	520.724	0.35239	1.44903	1.51273	1.16002	1.09117	0.653855	0.617837										0.668693	0.417453	0.643287	1.51344	1.62242	1.06914	0.645083	0.457565	0.694427
Q9Y2V2;H3BNU9;H3BPY5;H3BUY4;H3BSW7;I3L3X8;H3BTK3	Calcium-regulated heat stable protein 1	CARHSP1;CARHSP1;CARHSP1;CARHSP1;CARHSP1;CARHSP1	1	S	0.00341487	164.65	107.17	_TRTFS(ph)ATVR_	TRTFS(1)ATVR	T(-66.69)RT(-51.08)FS(33.53)AT(-33.53)VR	5	3	373.517	0.0952	0.909342	0.598244	0.650159	2.89846	3.30402	1.14459	0.92171	0.854203	0.934448	0.951497	1.10812	1.11334	0.940017	0.898996	0.931399	0.957161	1.01347	1.09138	0.912774	0.839344	0.868182	0.97119	1.0364	1.06781
P20290	Transcription factor BTF3	BTF3	1	S	1.30577e-59	238.19	86.455	_GGCPGGEATLS(ph)QPPPR_	GGCPGGEAT(0.001)LS(0.999)QPPPR	GGCPGGEAT(-29.71)LS(29.71)QPPPR	11	3	554.243	0.10351	1.08633	1.32559	1.12786	2.07179	2.16214	1.05272	0.90861	1.21862	1.34939	0.847998	0.846667	1.05318	1.23934	1.27878	0.897422	1.12667	1.30994	1.15841	0.959173	0.975303	0.943061	1.00363	1.15346	1.14074
P20290	Transcription factor BTF3	BTF3	1	T	9.576e-05	128.79	128.79	_GGCPGGEAT(ph)LSQPPPR_	GGCPGGEAT(0.634)LS(0.366)QPPPR	GGCPGGEAT(2.39)LS(-2.39)QPPPR	9	2	830.861	-0.14493				2.07179	2.16214	1.05272	1.09471	1.91136	1.58279
Q96P16	Regulation of nuclear pre-mRNA domain-containing protein 1A	RPRD1A	1	S	1.48302e-33	136.16	136.16	_TYEQIKVDENENCSSLGS(ph)PSEPPQTLDLVR_	TYEQIKVDENENCSSLGS(0.991)PS(0.008)EPPQTLDLVR	T(-68.67)Y(-69.24)EQIKVDENENCS(-53.56)S(-40.51)LGS(20.71)PS(-20.71)EPPQT(-74.25)LDLVR	18	3	1162.53	-0.26266	1.01679	0.808942	0.830531	1.98337	1.92912	1.05493	0.890674	0.908811	0.890046	0.978385	1.07796	1.10437	1.02835	0.90189	0.907226	1.0573	1.12464	0.997078	0.895711	0.819337	0.900719	1.00666	2.41695	2.40336
Q5UIP0	Telomere-associated protein RIF1	RIF1	1	T	4.69299e-09	109.22	73.928	_GEILLEEEKST(ph)DFVFIPPEGK_	GEILLEEEKS(0.039)T(0.961)DFVFIPPEGK	GEILLEEEKS(-13.87)T(13.87)DFVFIPPEGK	11	3	819.733	0.28542	0.42178	0.430523	0.96668	1.14733	2.37383	2.00296				2.25781	6.14366	2.74244	1.2342	0.65267	0.529044	1.75753	1.67039	1.03218	0.972644	0.612954	0.640091
Q9BPX3;Q6NUR1	Condensin complex subunit 3	NCAPG;NCAPG	1	S	8.10614e-199	280.97	140.27	_SKLNLAQFLNEDLS(ph)_	SKLNLAQFLNEDLS(1)	S(-138.54)KLNLAQFLNEDLS(138.54)	14	2	836.403	0.21505	1.20371	0.744503	0.71759	2.74846	2.57212	0.914157	1.00553	0.934993	0.870461	1.18437	1.20921	0.991098	0.809547	0.754752	0.933934	1.15325	1.21856	1.02718	0.946657	0.785915	0.850911	1.16381	1.29117	1.11082
P0C7T5	Ataxin-1-like	ATXN1L	1	T	0.00075536	77.959	77.959	_ATFPDKEPT(ph)PPPITSSHLPSHFMK_	AT(0.005)FPDKEPT(0.979)PPPITSSHLPS(0.016)HFMK	AT(-22.8)FPDKEPT(17.98)PPPIT(-43.74)S(-43.74)S(-33.62)HLPS(-17.98)HFMK	9	3	914.771	0.31886				0.976057	0.869748	1.04719										1.173	0.982235	0.834296
Q9BTC8;E7EV10;D6W5A2;E7EQY4;Q53QZ9	Metastasis-associated protein MTA3	MTA3;MTA3;MTA3;MTA3;tmp_locus_6	1	S	2.76619e-05	97.623	97.623	_MPTQSEEEKLS(ph)PSPTTEDPR_	MPTQSEEEKLS(0.997)PS(0.002)PTTEDPR	MPT(-40.47)QS(-46.23)EEEKLS(26.2)PS(-26.2)PT(-41.21)T(-41.21)EDPR	11	2	1170.01	0.39569	0.75452	0.842076	1.00674	1.18942	0.972558	0.926028	0.889669	0.744485	0.852711							1.10161	1.05159	0.94242
Q9UIF9;J3KPG5;F8VU39;J3QK86	Bromodomain adjacent to zinc finger domain protein 2A	BAZ2A;BAZ2A	1	S	0.0072408	102.58	102.58	_MELAGSNTTAS(ph)SPAR_	MELAGSNT(0.001)T(0.001)AS(0.601)S(0.397)PAR	MELAGS(-46.1)NT(-27.81)T(-27.81)AS(1.8)S(-1.8)PAR	11	2	786.84	0.38579				1.05373	0.879067	0.841514
P20700;E9PBF6;Q6DC98	Lamin-B1	LMNB1;LMNB1;LMNB1	1;2	S	0.000202228	157.74	123.76	_AGGPTTPLS(ph)PTR_	AGGPTTPLS(1)PTR	AGGPT(-51.88)T(-36.81)PLS(36.81)PT(-40.13)R	9	2	617.795	0.26786	1.22887	0.982036	0.781713	0.935056	0.799818	0.894091	1.30225	1.04051	0.817696	0.886361	0.760472	0.833482	1.31366	1.21234	0.913424	0.891091	0.712577	0.766771	1.42054	1.15906	0.815644	0.852104	0.786564	0.893177
H7BXI1;A0FGR8;F2Z3K9	Extended synaptotagmin-2	ESYT2;ESYT2;ESYT2	1;2	S	1.95146e-19	165.38	115.58	_EPTPSIAS(ph)DIS(ph)LPIATQELR_	EPTPS(0.001)IAS(1)DIS(0.995)LPIAT(0.005)QELR	EPT(-62.1)PS(-33.61)IAS(33.61)DIS(23.12)LPIAT(-23.12)QELR	8	2	1149.54	-0.094681	1.17557	1.29764	1.10732	0.907825	0.772987	0.859258	0.950965	1.01107	1.0778	0.914811	1.08038	1.12713	1.01435	1.04159	1.05609	0.939169	1.1758	1.09149	0.941967	1.15645	1.21143	0.94147	1.20945	1.28353
Q8NEJ9;H0YJ17	Neuroguidin	NGDN;NGDN	1	S	0.00681266	119.53	119.53	_ALSSS(ph)VIR_	ALS(0.001)S(0.036)S(0.963)VIR	ALS(-28.62)S(-14.33)S(14.33)VIR	5	2	456.731	0.72439				0.988667	0.499131	0.522038				0.686702	1.84744	2.6804	1.62324	2.13823	1.26294
Q8N122;F5H7J5;I3L436	Regulatory-associated protein of mTOR	RPTOR;RPTOR	1	T	0.000153435	108.63	108.63	_VLDTSSLTQSAPASPT(ph)NK_	VLDTSSLTQSAPAS(0.163)PT(0.837)NK	VLDT(-81.51)S(-86.73)S(-91.2)LT(-82.27)QS(-72.18)APAS(-7.11)PT(7.11)NK	16	3	632.97	0.48189				2.73694	2.39968	1.16608	0.706433	0.727329	0.996979
Q92585;Q59GH4	Mastermind-like protein 1	MAML1	1;2	S	3.99182e-60	204.18	131.82	_TEFSPAAFEQEQLGS(ph)PQVR_	TEFSPAAFEQEQLGS(1)PQVR	T(-103.75)EFS(-101.29)PAAFEQEQLGS(101.29)PQVR	15	3	734.335	0.1331	0.868462	0.545493	0.683704	1.89549	2.13694	1.20579	0.836626	0.564685	0.675101	1.27907	1.5781	1.07246	0.974682	0.94876	0.994337	1.20869	1.31659	1.12037	0.776632	0.74897	0.946237
Q9Y2V2;H3BNU9;H3BPY5;H3BUY4;H3BSW7;I3L3X8;H3BTK3	Calcium-regulated heat stable protein 1	CARHSP1;CARHSP1;CARHSP1;CARHSP1;CARHSP1;CARHSP1	1	T	0.00731007	93.823	72.2	_GNVVPSPLPT(ph)RR_	GNVVPS(0.001)PLPT(0.999)RR	GNVVPS(-32.28)PLPT(32.28)RR	10	3	458.241	-0.51336				2.87294	3.68869	1.26324	0.719626	0.658369	0.915026				0.734961	0.566453	0.805747				0.753067	0.579021	0.766672	1.24611	1.6669	1.4197
Q7Z6I6	Rho GTPase-activating protein 30	ARHGAP30	1;2	S	8.64814e-40	227.67	75.55	_GS(ph)GS(ph)LEGEAAGCGR_	GS(1)GS(1)LEGEAAGCGR	GS(75.55)GS(75.55)LEGEAAGCGR	2	2	734.252	0.028508	1.37715	0.867864	0.65322	1.9778	1.72568	0.856853	0.948169	1.04606	0.825573				1.10449	1.14521	0.998845	0.941756	1.00225	1.01179	1.10929	1.13172	1.00323	0.904073	0.883627	0.993954
B3KNA0;Q9UKT5;D6RAJ6;Q9NWC0;D6REP2;D6RAU6	F-box only protein 4	FBXO4;FBXO4;FBXO4;FBXO4	1	S	7.59764e-27	185.85	185.85	_SGTNS(ph)PPPPFSDWGR_	SGTNS(1)PPPPFSDWGR	S(-55.84)GT(-46.87)NS(46.87)PPPPFS(-132.98)DWGR	5	2	841.354	0.65702	1.10307	0.689461	0.674134	2.68456	2.45416	0.945521	1.13365	0.986516	0.833396	0.844857	0.978121	1.21931	1.28264	1.01799	0.814143	1.0588	0.989771	0.911606	1.11977	1.00338	0.83871	1.00035	0.948072	0.922779
P32519;Q6MZZ4	ETS-related transcription factor Elf-1	ELF1;DKFZp686H0575	1	S	6.3763e-20	173.25	118.24	_TIQAPTQVPVVVS(ph)PR_	TIQAPTQVPVVVS(1)PR	T(-102.27)IQAPT(-94.34)QVPVVVS(94.34)PR	13	3	557.966	-0.40504	1.32837	1.10475	0.861991	1.36634	1.09008	0.798879	1.266	1.32038	1.10704	0.774268	0.588102	0.7605	1.23058	1.35516	1.0841	0.776811	0.563098	0.757804	1.36946	1.41359	1.01371	0.711571	0.530565	0.770788
P23246;Q9BSV4;Q86VG2	Splicing factor, proline- and glutamine-rich	SFPQ;SFPQ;SFPQ	1	T	0.00011156	152.88	152.88	_GMGPGT(ph)PAGYGR_	GMGPGT(1)PAGYGR	GMGPGT(77.91)PAGY(-77.91)GR	6	2	600.747	-0.33477	0.972433	1.01373	1.05788	1.1054	1.10155	1.00975	1.0478	0.934488	0.906771	0.978564	0.929316	0.943487	1.01344	0.990921	0.935118	0.961758	0.923343	1.00117	1.01238	0.97519	0.98011	0.93335	0.889121	0.957053
Q9BZI7;B3KSJ3;Q0VAK7	Regulator of nonsense transcripts 3B	UPF3B;UPF3B	1	T	1.13972e-48	256.71	89.805	_KFLESYAT(ph)DNEK_	KFLESYAT(1)DNEK	KFLES(-58.49)Y(-52.38)AT(52.38)DNEK	8	3	508.892	0.054712	1.08931	0.550387	0.510601	2.19858	2.30788	0.971572	0.952809	0.807109	0.743189	0.969694	1.00811	1.11767	1.31658	0.882199	0.663136	1.31195	1.03802	0.769224	1.32276	0.866684	0.682322	0.993949	0.848645	0.898242
B4DZT6;Q9NYZ3	G2 and S phase-expressed protein 1	GTSE1	1	T	0.00318809	103.39	102.64	_AQRPQSCT(ph)SVGR_	AQRPQS(0.113)CT(0.842)S(0.045)VGR	AQRPQS(-8.73)CT(8.73)S(-12.73)VGR	8	2	713.816	-0.030735				1.51866	1.58456	1.1592	2.9016	3.76122	1.29177
G5E933;O95248	Myotubularin-related protein 5	SBF1;SBF1	1	T	0.000385544	144.18	119.54	_LGLGT(ph)LSSSLSR_	LGLGT(0.999)LS(0.001)SSLSR	LGLGT(33)LS(-33)S(-46.25)S(-55.02)LS(-63.79)R	5	2	635.824	-0.12374	0.844834	0.894291	0.981635	1.89402	2.77019	1.42979	1.15933	0.679898	0.584516	1.78532	1.89305	1.02437	0.854766	0.704193	0.815608	1.43198	1.42903	1.02701	0.921881	0.849291	0.911137	0.998647	1.28831	1.34403
Q8IV63;M0QYA8;B4E0U5;M0QYG0;M0R025;M0QXD7;M0QZ79	Inactive serine/threonine-protein kinase VRK3	VRK3	1	S	0.0141187	88.338	81.92	_WSSTVTS(ph)PR_	WSST(0.001)VT(0.157)S(0.842)PR	WS(-55.8)S(-34.08)T(-29.53)VT(-7.31)S(7.31)PR	7	2	550.742	-0.4405				1.39829	0.860729	0.634519	2.12419	2.25201	1.02358	0.810661	0.421505	0.525276	1.88428	2.18697	1.2173
L7RXH5;P27361;Q8NHX0;E9PQW4;E9PJF0;Q7Z3H5;B3KR49	Mitogen-activated protein kinase 3	MAPK3;MAPK3;MAPK3;DKFZp686O0215;MAPK3	1;2	T	9.96345e-47	195.09	130.49	_IADPEHDHTGFLT(ph)EYVATR_	IADPEHDHTGFLT(1)EYVATR	IADPEHDHT(-38.2)GFLT(38.2)EY(-63.71)VAT(-42.69)R	13	2	1126.5	0.49984	0.483116	0.286747	0.611135	3.12134	11.0735	3.51316	1.3767	1.54021	1.06032	0.75791	0.687518	0.906652	1.84078	1.24587	0.677391	1.1989	0.651026	0.661113	2.00784	0.743513	0.382099
A8K8Z3;Q9UKI8;B3KRP1;Q53TF9;F8W7X8	Serine/threonine-protein kinase tousled-like 1	TLK1;TLK1;TLK1;TLK1	1	T	0.00494025	97.203	71.279	_SLLNHT(ph)PPSGRPR_	S(0.001)LLNHT(0.998)PPS(0.001)GRPR	S(-30.06)LLNHT(30.06)PPS(-31)GRPR	6	3	504.587	-0.99752	0.922763	0.684463	0.728299	1.3921	1.44654	1.06915	1.09565	0.930956	0.844726	1.05194	1.07302	0.988023	0.911345	0.773591	0.883167	1.02417	1.13539	1.10617	0.885617	0.7621	0.884729
Q9BZ23	Pantothenate kinase 2, mitochondrial	PANK2	1	S	3.46549e-44	195.09	119.18	_RAS(ph)SASVPAVGASAEGTR_	RAS(0.986)S(0.014)ASVPAVGASAEGTR	RAS(18.59)S(-18.59)AS(-33.04)VPAVGAS(-49.92)AEGT(-83.5)R	3	2	877.415	0.22451	1.06867	1.06739	1.0864	2.20764	2.68408	1.28522	1.02317	1.25187	1.03858	1.0416	1.08717	1.0384				1.04518	1.20346	1.0998	0.792648	0.799329	1.02373
Q4LE39	AT-rich interactive domain-containing protein 4B	ARID4B	1	T	4.78485e-47	185.71	185.71	_HFAESETLDQLPLTNPEHFGT(ph)PVIGK_	HFAESETLDQLPLTNPEHFGT(1)PVIGK	HFAES(-172)ET(-165.16)LDQLPLT(-87.94)NPEHFGT(87.94)PVIGK	21	3	986.474	-0.48116	0.999286	1.33333	1.05262	1.0743	0.64844	0.562449	1.23669	1.0682	0.860804	0.910856	0.701664	0.767514	1.49766	1.33689	0.977208	0.788674	0.546762	0.690721	1.19801	1.1876	0.988746
O95251	Histone acetyltransferase KAT7	KAT7	1	S	5.3976e-16	205.3	205.3	_LSQSSQDSS(ph)PVR_	LSQSSQDS(0.011)S(0.989)PVR	LS(-149.01)QS(-112.65)S(-88.66)QDS(-19.35)S(19.35)PVR	9	2	685.801	0.096355				1.09945	1.16794	1.09928	0.85447	0.522244	0.643216	1.82992	1.88558	1.07955	0.8752	0.596947	0.652937	1.61694	1.72642	1.08595				1.40129	1.5422	1.11514
Q643R0;Q9ULW0;Q96RR5;B3KM90;Q96FC3	Targeting protein for Xklp2	HCTP4;TPX2;HCA90;TPX2	1	S	1.39471e-31	173.36	121.33	_SVAEGLS(ph)GSLVQEPFQLATEK_	S(0.001)VAEGLS(0.967)GS(0.033)LVQEPFQLATEK	S(-31.23)VAEGLS(14.7)GS(-14.7)LVQEPFQLAT(-97.89)EK	7	3	757.37	-0.0040211	0.850718	1.20822	1.41542	0.866824	1.09909	1.27912	0.815677	1.04488	1.25908	0.612826	0.839396	1.19469	1.44448	1.14861	0.84626	0.841366	0.748928	0.840823	1.74747	1.40717	0.778205
Q643R0;Q9ULW0;Q96RR5;B3KM90;Q96FC3	Targeting protein for Xklp2	HCTP4;TPX2;HCA90;TPX2	1	S	6.61013e-66	202.6	143.36	_SVAEGLSGS(ph)LVQEPFQLATEK_	SVAEGLS(0.018)GS(0.982)LVQEPFQLATEK	S(-36.32)VAEGLS(-17.45)GS(17.45)LVQEPFQLAT(-98.15)EK	9	2	1135.55	0.037314	0.716915	1.22363	1.57497	0.865741	1.08965	1.26967	0.770484	0.891879	1.15355	0.522038	0.627366	1.27677	1.49766	1.03495	0.742753	0.945925	0.834551	0.832969	1.51466	1.35601	0.73759	1.31863	0.918724	0.692775
A0A5E8;Q99501	GAS2-like protein 1	GAS2L1;GAS2L1	1;2	S	2.35392e-19	196.67	77.468	_ARS(ph)QS(ph)REEQAVLLVR_	ARS(1)QS(1)REEQAVLLVR	ARS(77.47)QS(77.47)REEQAVLLVR	3	3	634.638	-0.12702	0.818977	0.483345	0.680953	2.09763	2.51678	1.18701	1.23835	1.94113	1.6887	1.07236	1.31052	1.06111	0.993182	0.88044	0.88897	1.0852	0.945153	0.909046	0.885546	0.702134	0.846342
Q9H211	DNA replication factor Cdt1	CDT1	1	T	0.00441152	111.94	99.815	_T(ph)PSPARPALR_	T(0.999)PS(0.001)PARPALR	T(29.73)PS(-29.73)PARPALR	1	2	573.295	-0.052176				1.73496	1.99818	1.2217	0.554824	0.247537	0.448039							2.13698	2.59129	1.26931	0.554439	0.267087	0.452811
Q548T7;Q9H334;E9PFD3;Q8TEA2;G5E965;C9J0F0;H0Y882;A3KMG1	Forkhead box protein P1	FOXP1;FOXP1;FOXP1;FOXP1;FOXP1;FOXP1;FOXP1	1	S	6.10934e-56	212.05	212.05	_(gl)QLLLQQQQQQQVSGLKS(ph)PK_	QLLLQQQQQQQVSGLKS(1)PK	QLLLQQQQQQQVS(-72.1)GLKS(72.1)PK	17	2	1121.58	1.6397	1.04659	0.773764	0.63308	1.6238	1.19989	0.850798	1.14318	1.10997	0.998759	0.801302	0.844795	1.1729	0.971469	1.21676	1.2835	0.878174	0.77506	0.950864	1.04925	1.25217	1.23628	0.827371	0.861836	0.964257
E9PK25;P23528;E9PP50;B4E112;E9PS23	Cofilin-1	CFL1;CFL1;CFL1;CFL1	1	S	0	318.66	314.48	_(ac)AS(ph)GVAVSDGVIKVFNDMKVR_	AS(1)GVAVSDGVIKVFNDMKVR	AS(76.43)GVAVS(-76.43)DGVIKVFNDMKVR	2	2	1107.55	-0.35019	0.944656	0.262842	0.273514	3.22299	4.1645	1.25545	1.01636	0.854147	0.843647	0.898975	0.986119	1.09011	0.840979	0.905748	1.08038	0.817755	1.00843	1.23887	0.776734	0.877881	1.13015	0.774927	1.02518	1.28273
H6QX63;Q6PK04;I3L0U5	Coiled-coil domain-containing protein 137	CCDC137	1	S	4.4395e-05	136.62	126.97	_MLLS(ph)PGGVSQPLTASLAR_	MLLS(1)PGGVSQPLTASLAR	MLLS(72.98)PGGVS(-72.98)QPLT(-81.61)AS(-110.92)LAR	4	2	939.481	-0.059966	0.858358	0.65192	0.795738	1.70789	2.0919	1.23009	0.821403	0.553982	0.678608				0.935928	0.683028	0.734413	1.54568	1.61659	1.11934	0.969419	0.714355	0.752075	1.62564	1.7035	0.993493
Q7Z6I6	Rho GTPase-activating protein 30	ARHGAP30	1	S	7.39248e-05	98.543	98.543	_PLS(ph)CLELPSEGAEGSGSR_	PLS(1)CLELPSEGAEGSGSR	PLS(61.26)CLELPS(-61.26)EGAEGS(-77.62)GS(-81.68)R	3	2	963.419	-0.42111	1.36934	0.774587	0.394142	1.95614	1.6118	0.890511	0.868553	0.986404	1.21117	0.986605	0.83521	1.00658	1.40672	1.38104	1.01259	0.919875	1.00021	1.11256	1.17502	1.35908	1.22753	0.764407	1.06693	1.04253
Q59G13;H3BU86;O14662;G8JLE0;H0YEW0	Syntaxin-16	STX16-NPEPL1;STX16;STX16;STX16	1	S	5.46302e-110	250.39	173.55	_(gl)QLLAEQVSSHITSS(ph)PLHSR_	QLLAEQVSSHITS(0.005)S(0.995)PLHSR	QLLAEQVS(-79.29)S(-86.57)HIT(-48.24)S(-23.19)S(23.19)PLHS(-67.2)R	14	2	1077.02	-0.39993				1.1365	0.779121	0.665198				1.02342	1.07522	1.0615	1.06521	1.15684	0.980194	0.919068	1.16161	1.21011
Q96L91;A7E2D7	E1A-binding protein p400	EP400;EP400	1	S	8.92874e-34	151.82	150.83	_AGAPGPGLGLCS(ph)SSPTGGFVDASVLVR_	AGAPGPGLGLCS(0.77)S(0.127)S(0.102)PT(0.002)GGFVDASVLVR	AGAPGPGLGLCS(7.84)S(-7.84)S(-8.79)PT(-25.97)GGFVDAS(-85.96)VLVR	12	3	870.419	1.2641				1.14656	1.13534	1.03046																0.873773	0.663583	0.734117
Q8NFA0;K7EQL6;Q4VC15;Q6IRT0	Ubiquitin carboxyl-terminal hydrolase 32	USP32;USP32;USP32	1	S	6.57231e-15	173.51	111.33	_SPSSLSANIISS(ph)PK_	SPSSLSANIIS(0.008)S(0.992)PK	S(-69.01)PS(-55.57)S(-63.78)LS(-53.17)ANIIS(-20.87)S(20.87)PK	12	2	734.358	0.93306	1.26778	1.20998	0.980395	0.882141	0.992611	1.13509	0.78085	0.932021	1.18948				1.13913	1.08358	1.01304	0.971908	0.646238	0.665845	1.38126	0.913292	0.554243
Q07666;B4DDX2;B2R7B5	KH domain-containing, RNA-binding, signal transduction-associated protein 1	KHDRBS1	1	S	0.000198041	135.14	128.22	_(gl)QTPS(ph)RQPPLPHR_	QT(0.005)PS(0.995)RQPPLPHR	QT(-23.03)PS(23.03)RQPPLPHR	4	3	492.908	0.6874	1.62391	2.1794	1.11251	0.990059	0.494509	0.476732	1.55047	1.47703	0.938225	0.814583	0.492189	0.553519	1.6176	1.57987	0.941259	1.04455	0.745581	0.725449	1.40121	1.53653	1.17254	0.587463	32.5591	55.1089
Q9P2F8;A7E2F9	Signal-induced proliferation-associated 1-like protein 2	SIPA1L2;SIPA1L2	1	S	0.00497006	88.282	74.296	_KFS(ph)FYGNLSPR_	KFS(1)FYGNLSPR	KFS(49.88)FY(-50.83)GNLS(-49.88)PR	3	2	698.326	-0.32934				2.46231	3.5867	1.46936				1.03716	1.84863	1.77578	1.59384	1.63962	0.950894	1.02068	0.971862	1.05423
Q5T1M5;B4DVS2	FK506-binding protein 15	FKBP15	1	S	1.40428e-07	100.37	96.461	_ERPES(ph)PMVPSEQVVEEAVPLPPQALTTSQDGHR_	ERPES(1)PMVPSEQVVEEAVPLPPQALTTSQDGHR	ERPES(38.83)PMVPS(-38.83)EQVVEEAVPLPPQALT(-93.25)T(-94.32)S(-94.32)QDGHR	5	3	1230.92	-0.038657	1.01282	0.776367	0.78241	2.37613	2.14456	0.958889	0.976855	0.888795	0.906717	0.850163	1.02036	1.09015	0.976696	0.918459	0.951571	1.06884	1.22762	1.12119	0.999242	0.944553	1.06407	0.955275	1.03018	0.989607
Q92619;K7EM85;K7ES98;B7Z910;Q8IYN3;K7EQA4	Minor histocompatibility protein HA-1;Minor histocompatibility antigen HA-1	HMHA1;HMHA1	1	S	7.75469e-19	164.06	164.06	_HASAAGFPLSGAAS(ph)WTLGR_	HASAAGFPLSGAAS(0.867)WT(0.133)LGR	HAS(-82.49)AAGFPLS(-33.76)GAAS(8.16)WT(-8.16)LGR	14	2	968.957	-0.29902				2.79867	4.30252	1.55075							1.23904	0.881235	0.641104				1.23139	0.926422	0.711627
Q9H211	DNA replication factor Cdt1	CDT1	1	S	0.000114022	138.63	58.981	_TPS(ph)PARPALR_	TPS(1)PARPALR	T(-35.66)PS(35.66)PARPALR	3	3	382.532	0.080546	0.600354	0.302842	0.511151	1.72537	3.34445	1.92564				2.72917	3.34582	1.06051	0.548265	0.273574	0.516839	2.13698	2.59129	1.26931	0.554439	0.267087	0.452811
Q14517;H0Y9H4	Protocadherin Fat 1;Protocadherin Fat 1, nuclear form	FAT1;FAT1	1	S	1.06775e-07	103.53	91.079	_NNLDRNSFEGS(ph)AIPEHPEFSTFNPESVHGHR_	NNLDRNS(0.421)FEGS(0.575)AIPEHPEFS(0.003)T(0.001)FNPESVHGHR	NNLDRNS(-1.36)FEGS(1.36)AIPEHPEFS(-22.24)T(-27.19)FNPES(-51.69)VHGHR	11	3	1201.2	-0.29333				0.922756	0.536794	0.574111										0.72183	0.417874	0.508303
B2R7M0;Q9UER7;B4E1C1;A8K822;Q53F85	Death domain-associated protein 6	DAXX	1;2	S	1.40118e-18	165.85	140.46	_VDSPSHGLVTSSLCIPS(ph)PAR_	VDSPSHGLVTSSLCIPS(1)PAR	VDS(-123.3)PS(-119.11)HGLVT(-114.54)S(-105.16)S(-94.59)LCIPS(94.59)PAR	17	3	720.677	-0.22171	1.31749	0.977006	0.739055	1.26956	1.17866	0.910759	1.2223	1.11143	0.869166	1.01322	0.895142	0.78467	1.50864	1.12614	0.867784	1.07245	1.35631	1.27944	1.22772	1.37176	1.10808	0.854896	0.736653	0.856791
J3KPZ3;O75592;Q9UG08	Probable E3 ubiquitin-protein ligase MYCBP2	MYCBP2;DKFZp586G0322	1	S	2.93752e-11	115.36	114.75	_NRHS(ph)LEISSALNMFNIAPHGPDISK_	NRHS(1)LEISSALNMFNIAPHGPDISK	NRHS(42.99)LEIS(-42.99)S(-55.54)ALNMFNIAPHGPDIS(-104.28)K	4	4	707.844	-0.27255				2.44219	1.1348	0.535825				0.561735	0.406125	0.682326	1.22	1.46757	0.906212	0.673191	0.454601	0.677787	1.72671	1.80612	1.01883
Q96JM3	Chromosome alignment-maintaining phosphoprotein 1	CHAMP1	1	S	1.48442e-11	175.26	175.26	_KLLEDTLFPS(ph)SK_	KLLEDTLFPS(0.975)S(0.025)K	KLLEDT(-61.25)LFPS(15.86)S(-15.86)K	10	2	729.368	0.43026	1.08284	1.46475	1.22077	1.04104	0.766038	0.820007	0.908848	1.04864	1.10121				1.32816	1.20814	0.882716	0.865734	0.679308	0.781796	1.25713	1.22858	0.97504
O43159;E9PPY3	Ribosomal RNA-processing protein 8	RRP8;RRP8	1	S	1.39699e-05	145.99	145.99	_TEVS(ph)PVPR_	TEVS(1)PVPR	T(-99.17)EVS(99.17)PVPR	4	2	482.729	1.1192	1.02862	1.24655	1.2196	0.940394	1.10424	1.09099	0.994667	0.938525	0.929808	2.16162	2.58566	1.21119	1.80593	1.82114	1.00842	1.74106	2.33285	1.33493	1.17746	1.07364	0.84612	1.19299	1.18464	0.953491
Q9Y5K6	CD2-associated protein	CD2AP	1	T	1.10609e-07	149.33	67.655	_ERHGNVASLVQRIST(ph)YGLPAGGIQPHPQTK_	ERHGNVAS(0.111)LVQRIS(0.146)T(0.615)Y(0.127)GLPAGGIQPHPQTK	ERHGNVAS(-7.44)LVQRIS(-6.24)T(6.24)Y(-6.84)GLPAGGIQPHPQT(-54.84)K	15	5	659.141	0.9441				3.63702	1.40804	0.446486	1.21785	1.05026	0.889722	0.752539	0.610488	0.904305	1.18767	1.34909	1.16214	0.795792	0.726231	0.950153	1.30811	1.19067	0.90785
Q8IU81;B2RCD8	Interferon regulatory factor 2-binding protein 1	IRF2BP1	1	S	3.8114e-41	188.23	188.23	_GLTLAPGLS(ph)PARPLFGSDFEK_	GLTLAPGLS(1)PARPLFGSDFEK	GLT(-100.51)LAPGLS(78.55)PARPLFGS(-78.55)DFEK	9	2	1127.07	-0.072545	0.873114	0.604136	0.693692	1.72336	1.84257	1.12563				0.776839	0.748331	1.01436	0.957561	1.03331	1.01642	0.781902	0.789888	1.00177	0.894134	0.912439	1.01504	0.94433	1.23819	1.30376
Q9C0I1	Myotubularin-related protein 12	MTMR12	1	S	2.97479e-05	192.39	181.98	_QLS(ph)LPLTQSK_	QLS(1)LPLTQSK	QLS(104.34)LPLT(-104.34)QS(-136.87)K	3	2	597.81	-0.11214	0.57497	0.376471	0.611685	2.53038	4.19389	1.61982	0.820844	0.767135	0.874022	1.25916	1.72412	1.40447	0.817936	0.659252	0.850317	1.29104	1.86433	1.31819	0.753982	0.58442	0.747173	1.09674	1.99084	1.61104
Q13523;F5H2U2	Serine/threonine-protein kinase PRP4 homolog	PRPF4B;PRPF4B	1;2	S	6.92548e-51	232.51	147.41	_EIIDAS(ph)DKEGM(ox)S(ph)PAKR_	EIIDAS(1)DKEGMS(1)PAKR	EIIDAS(147.41)DKEGMS(147.41)PAKR	12	2	961.902	-0.15403	1.15596	0.94499	0.866486	0.965536	0.86	0.967223	0.957593	0.921537	0.877799	0.894889	0.886372	1.00225	1.04436	1.00704	0.971742	0.898868	0.905101	0.987414	1.04671	1.07011	0.967853	0.788595	0.983332	1.25216
P49792	E3 SUMO-protein ligase RanBP2;Putative peptidyl-prolyl cis-trans isomerase	RANBP2	1	T	4.04214e-30	228.73	209.6	_SVFGT(ph)PTLETANK_	SVFGT(1)PTLETANK	S(-93.03)VFGT(54.72)PT(-54.72)LET(-109.86)ANK	5	2	722.84	0.40079	1.19056	1.23138	1.04851	1.02139	0.713212	0.717594	1.15871	1.2105	0.924953	0.797331	0.671786	0.837541	1.10106	1.13658	1.02358	0.768013	0.597431	0.811578	1.19588	1.24415	1.04652	0.692864	0.634931	0.953112
Q13243;Q59EK7;B4DUA4;B4DJK0	Serine/arginine-rich splicing factor 5	SRSF5;SRSF5;SRSF5	1	S	0.00308892	153.34	142.97	_LIVENLSS(ph)R_	LIVENLS(0.03)S(0.97)R	LIVENLS(-15.1)S(15.1)R	8	2	555.781	0.38933	0.782327	1.73246	2.16939	1.1584	1.55507	1.35407							0.676922	0.580945	0.851613	1.23901	2.08589	1.72727	0.850259	0.707591	0.849462	1.38636	1.91967	1.35782
Q59EE8;A8K0W8;Q9Y6Q9;Q569F6;Q0IIN7;C9JCR8;B4DYT5	Nuclear receptor coactivator 3	NCOA3;NCOA3;NCOA3;NCOA3	1	S	1.40479e-10	155.16	91.307	_TPHDILEDINAS(ph)PEMR_	TPHDILEDINAS(1)PEMR	T(-83.2)PHDILEDINAS(83.2)PEMR	12	3	639.952	-0.28194	1.03612	0.836008	0.842232	1.17333	1.05803	0.871144				0.85516	0.948794	1.1888	0.986918	1.09374	1.0757	0.811856	0.77373	0.951842	0.960862	1.04175	0.98206
Q14160;H0YCG0;A0PJK8	Protein scribble homolog	SCRIB;SCRIB;SCRIB	1	S	6.3336e-08	174.39	145.46	_NS(ph)LESISSIDR_	NS(1)LESISSIDR	NS(63.93)LES(-63.93)IS(-94.58)S(-113.84)IDR	2	2	650.793	-0.086664	1.34552	1.1493	0.839907	2.02158	1.74284	0.893937	1.08436	1.27222	1.18387				1.09009	1.15673	1.07756	0.924637	0.876708	0.924151	1.10094	1.1714	1.05633	0.904004	0.91833	0.990541
P42166	Lamina-associated polypeptide 2, isoform alpha;Thymopoietin;Thymopentin	TMPO	1	S	2.15296e-21	225.85	178.23	_FQETEFLS(ph)PPR_	FQETEFLS(1)PPR	FQET(-93.94)EFLS(93.94)PPR	8	2	715.821	0.28598	1.35024	1.35138	1.00922	1.08854	0.792525	0.737618	1.24777	1.32212	1.0143	0.688249	0.532731	0.800397	1.35908	1.4434	1.10049	0.709044	0.583157	0.809447	1.56085	1.29855	0.854087	0.656113	0.470037	0.705748
B4DU42;Q969Z0;D3DVL7;B3KM73;C9J7P5;C9IZN7;C9J347;C9J5A2;C9J618	Protein TBRG4	TBRG4;TBRG4;TBRG4;TBRG4;TBRG4;TBRG4;TBRG4	1	T	0.00774535	153.97	119.75	_AST(ph)PYIEK_	AST(1)PYIEK	AS(-74.15)T(70.65)PY(-70.65)IEK	3	2	494.723	-0.16547	1.9407	2.24056	1.1308	0.947588	0.594531	0.64344				1.26149	0.758577	0.650657	1.10992	1.16274	1.07136				0.877843	0.84554	0.960666	1.24288	0.73962	0.605269
P11413;A8K8D9;Q2VF42;Q2Q9H2;Q2Q9B7;Q0PHS4	Glucose-6-phosphate 1-dehydrogenase;Glucose-6-phosphate 1-dehydrogenase;Glucose-6-phosphate 1-dehydrogenase;Glucose-6-phosphate 1-dehydrogenase;Glucose-6-phosphate 1-dehydrogenase	G6PD;G6PD;G6PD;G6PD;G6PD	1	Y	0.00963798	101.97	75.387	_VGFQY(ph)EGTYK_	VGFQY(0.974)EGT(0.023)Y(0.003)K	VGFQY(16.32)EGT(-16.32)Y(-25.28)K	5	2	636.271	0.65452				3.23823	2.57962	0.890455							0.896359	0.888782	1.15656	0.781507	0.848138	1.06727	0.979207	1.33424	1.31551
Q8NHM5;B4DSN4;B7ZB05	Lysine-specific demethylase 2B	KDM2B;KDM2B	1	S	0.00201941	92.575	82.663	_HQLGPSLRS(ph)PPR_	HQLGPS(0.004)LRS(0.996)PPR	HQLGPS(-23.94)LRS(23.94)PPR	9	2	712.862	-0.3904	1.23267	1.05741	0.878109	1.19901	0.850381	0.716755	1.35485	1.2304	0.927381	0.800228	0.640454	0.825686	1.30148	1.3925	1.08849
Q6P051;Q5M8S8;O95475	Homeobox protein SIX6	SIX6;SIX6;SIX6	1;2	T	3.80106e-22	134.05	134.05	_ALRAEGDGTPEVLGVAT(ph)SPAASLSSK_	ALRAEGDGTPEVLGVAT(0.831)S(0.168)PAASLSSK	ALRAEGDGT(-102.4)PEVLGVAT(6.93)S(-6.93)PAAS(-37.33)LS(-53.64)S(-59.48)K	17	3	855.425	0.35803				0.958341	0.924676	1.00712	0.743828	0.706753	0.863555							1.0431	1.10503	1.0271
Q7Z3D7;P98175	RNA-binding protein 10	DKFZp686E2459;RBM10	1	S	4.25e-27	193.8	74.793	_RAHLS(ph)ENELEALEKNDMEQMK_	RAHLS(1)ENELEALEKNDMEQMK	RAHLS(74.79)ENELEALEKNDMEQMK	5	4	649.545	-0.083167	1.27117	0.761796	0.636877	1.31791	1.34477	0.986115	1.09316	1.21565	1.07764	0.8264	0.798568	0.888161	1.07367	1.44323	1.35613	0.768211	0.772844	1.03479	1.03816	1.18407	1.12965	0.728235	1.01658	1.42688
Q96N67;Q96NI0	Dedicator of cytokinesis protein 7	DOCK7;DOCK7	1	S	1.26055e-10	113.36	97.488	_TTS(ph)GDDACNLTSFRPATLTVTNFFK_	T(0.106)T(0.106)S(0.789)GDDACNLTSFRPATLTVTNFFK	T(-8.73)T(-8.73)S(8.73)GDDACNLT(-46.95)S(-53.88)FRPAT(-71.67)LT(-75.92)VT(-85)NFFK	3	3	948.769	0.22171	1.49	0.947625	0.689508	2.81739	2.65137	1.05511	1.45313	2.01744	1.38354	0.893571	0.813352	0.986162				0.835121	0.711469	0.932394	1.72579	1.61383	1.05449	0.8902	0.750145	0.824548
Q9HBE1;Q59HH1;A8K6Y8;Q9HD72	POZ-, AT hook-, and zinc finger-containing protein 1	PATZ1	1	S	1.38356e-28	205.21	205.21	_ANLLDSM(ox)FGS(ph)PGGLR_	ANLLDSMFGS(1)PGGLR	ANLLDS(-69.72)MFGS(69.72)PGGLR	10	2	815.868	0.15638				1.24434	1.25405	1.06669	0.869392	0.835254	0.871702				1.00962	0.864949	0.892802	0.925214	1.38218	0.948424	1.35125	1.18902	0.951306	0.922763	0.911468	0.939273
E9PAU2;K7EKA4		RAVER1	1	S	0.000272283	122.33	113.38	_LLS(ph)PLSSAR_	LLS(1)PLSSAR	LLS(59.81)PLS(-59.81)S(-74.11)AR	3	2	512.265	0.16161	0.938136	0.790523	0.770477	1.12033	1.04643	0.999161	1.01852	0.802287	0.78689	1.06024	1.04649	0.99884	1.11959	1.04227	0.845189	1.10565	1.11126	0.755633	1.0461	0.790235	0.769792	1.09576	0.917125	0.870116
Q8TDP1;E9PN81;B4DMW4	Ribonuclease H2 subunit C	RNASEH2C;RNASEH2C	1	S	2.10384e-08	190.03	186.16	_(ac)MES(ph)GDEAAIER_	MES(1)GDEAAIER	MES(186.16)GDEAAIER	3	2	665.255	0.58686	1.01023	0.701325	0.702511	2.13298	2.11764	0.998056	0.907678	0.89457	0.801025	1.18338	1.15701	0.984853	0.992427	1.04971	1.03958	1.10466	1.05261	0.968918	1.01332	1.09114	1.04619	0.947683	0.978928	0.985003
P22626	Heterogeneous nuclear ribonucleoproteins A2/B1	HNRNPA2B1	1	S	5.64084e-65	185.17	185.17	_GFGDGYNGYGGGPGGGNFGGS(ph)PGYGGGR_	GFGDGYNGYGGGPGGGNFGGS(1)PGYGGGR	GFGDGY(-165.24)NGY(-152.66)GGGPGGGNFGGS(104.01)PGY(-104.01)GGGR	21	2	1288.01	0.016887	0.955387	1.20695	1.2499	0.981627	0.896622	0.932279	1.02958	0.988983	0.956677	1.06592	0.930638	0.887284	1.0638	1.05862	0.972531	0.96998	0.902574	0.927127	1.00188	1.02089	1.01081	1.02687	0.833044	0.84524
Q96T37;Q3ZB86;Q86VW9;A1A693	Putative RNA-binding protein 15	RBM15;RBM15;RBM15;RBM15	1;2	S	7.00573e-22	138.28	117.52	_S(ph)RS(ph)PLDKDTYPPSASVVGASVGGHR_	S(1)RS(1)PLDKDTYPPSASVVGASVGGHR	S(57.98)RS(53.81)PLDKDT(-53.81)Y(-56.49)PPS(-88.25)AS(-87.6)VVGAS(-102.55)VGGHR	3	3	900.744	0.23233	0.992365	0.777166	0.743115	0.932735	0.878885	0.928699	1.3504	0.905951	0.710224	1.17606	0.905277	0.821262	1.06753	0.910685	0.870601	0.874335	0.864052	0.872241	0.872664	0.905619	0.933868
P52948;J3KP29;H7C3P6	Nuclear pore complex protein Nup98-Nup96;Nuclear pore complex protein Nup98;Nuclear pore complex protein Nup96	NUP98;NUP98	1	T	0.00122673	80.835	66.826	_FTSGAFLSPSVSVQECRT(ph)PR_	FTS(0.001)GAFLS(0.174)PS(0.042)VS(0.036)VQECRT(0.747)PR	FT(-41.16)S(-27.18)GAFLS(-6.34)PS(-12.55)VS(-13.2)VQECRT(6.34)PR	18	3	769.359	-1.3764				1.05821	1.33094	1.24015										1.02097	0.571964	0.632712
Q8IYW5	E3 ubiquitin-protein ligase RNF168	RNF168	1	S	7.1283e-08	169.4	156.6	_(gl)QKGS(ph)PDEYHLR_	QKGS(1)PDEYHLR	QKGS(130.19)PDEY(-130.19)HLR	4	2	696.801	0.045732	1.24026	1.05804	0.977451	0.858314	1.02994	1.15112	1.18046	0.800662	0.763582	0.986035	1.135	1.15886	1.00297	0.876582	0.956642	3.79994	1.03592	0.271616	0.834192	0.595277	0.634854	0.878352	6.27141	7.09946
Q13416;B4DYU9	Origin recognition complex subunit 2	ORC2	1	T	3.04206e-07	169.3	148.7	_LASELAKT(ph)PQK_	LASELAKT(1)PQK	LAS(-80.42)ELAKT(80.42)PQK	8	2	633.329	-0.23548	1.56907	1.29573	0.823867	1.34476	1.09072	0.799676	1.39079	1.42405	1.07257	0.864502	0.652528	0.762645	1.22534	1.34103	1.05215	0.798132	0.594749	0.854455	1.12719	1.28678	1.06691	0.781106	0.668127	0.837792
Q9C0B0	RING finger protein unkempt homolog	UNK	1	S	1.00258e-230	315.14	213.2	_NSSLGSPSNLCGS(ph)PPGSIR_	NSSLGSPSNLCGS(1)PPGSIR	NS(-165.55)S(-166.64)LGS(-128.18)PS(-83.01)NLCGS(64.13)PPGS(-64.13)IR	13	2	983.938	-0.56615	0.751891	0.663202	0.846184	2.42517	2.40032	1.0223	0.812145	0.662069	0.809226				1.10378	0.672076	0.608874	2.15692	1.3673	0.644453	2.54458	0.816097	0.324492	1.1057	1.23745	1.05703
Q96JM3	Chromosome alignment-maintaining phosphoprotein 1	CHAMP1	1	S	2.16383e-05	157.58	99.5	_KLLEDTLFPSS(ph)K_	KLLEDTLFPS(0.157)S(0.843)K	KLLEDT(-66.35)LFPS(-7.31)S(7.31)K	11	3	486.581	0.18943	1.10893	1.39353	1.21813	1.02603	0.727689	0.633792				0.55057	0.575499	1.1735	1.0359	1.14129	1.06922	0.760417	0.547871	0.711188	1.46541	1.42933	1.0405
Q9Y2H0;F8WF49	Disks large-associated protein 4	DLGAP4;DLGAP4	1	T	9.64358e-19	193.32	119.23	_ANSWQLVET(ph)PEKR_	ANSWQLVET(1)PEKR	ANS(-77.85)WQLVET(77.85)PEKR	9	2	819.388	-0.037419	1.2799	1.20862	0.878574	1.58573	1.17501	0.739548	1.31229	1.31848	1.00658	0.77876	0.519863	0.692536	1.28294	1.3319	1.09694	0.740464	0.55401	0.745795	1.21816	1.28036	1.03131	0.714345	0.584046	0.810709
Q8IWZ3;E9PDP5;H0Y4P6;H0Y472;H0Y785	Ankyrin repeat and KH domain-containing protein 1	ANKHD1;ANKHD1;ANKHD1;ANKHD1;ANKHD1	1	T	6.47542e-05	154.1	154.1	_ANVVTT(ph)PSTNRK_	ANVVT(0.05)T(0.946)PS(0.002)T(0.002)NRK	ANVVT(-12.73)T(12.73)PS(-26.78)T(-26.78)NRK	6	2	684.338	0.95223	0.986122	0.747393	0.730198	1.85425	0.93229	0.580823	1.1088	1.02279	0.919234	0.97666	1.10426	1.01443				1.35587	0.688506	0.541181
Q13029;Q5THJ1;Q59H82;B4DU02;B4DEP3	PR domain zinc finger protein 2	PRDM2;PRDM2	1	S	0.000797316	107.03	69.716	_TSS(ph)PPSSPQHSPALR_	T(0.004)S(0.004)S(0.985)PPS(0.003)S(0.003)PQHSPALR	T(-24.1)S(-24.1)S(24.1)PPS(-24.6)S(-24.6)PQHS(-52.31)PALR	3	3	543.586	0.49286	0.841814	0.858204	0.939248	0.947975	1.38863	1.56235	0.758947	0.57287	0.83113	1.5306	2.1809	1.36616							0.846463	0.748345	0.840493
Q96II8;B4DEQ7;B4E0T7;E9PD99;B4DU23	Leucine-rich repeat and calponin homology domain-containing protein 3	LRCH3;LRCH3;LRCH3	1	S	1.47577e-93	263.55	263.55	_WS(ph)GNEPTDEFSDLPLR_	WS(1)GNEPTDEFSDLPLR	WS(91.05)GNEPT(-91.05)DEFS(-176.97)DLPLR	2	2	971.915	-0.013408	1.29972	0.94475	0.708749	3.02379	2.59035	0.931398	1.30152	1.51336	1.12382	0.747884	0.794492	1.02842	0.846901	1.30205	1.5165	3.6337	4.29665	1.21117	1.12048	1.35488	1.29077	0.757598	0.709831	0.954764
F5H604;E3W994;O75122;J3KR49;E9PBA6;Q96F87	CLIP-associating protein 2	CLASP2;CLASP2;CLASP2;CLASP2	1	T	1.6771e-49	203.26	167.88	_VLNT(ph)GSDVEEAVADALKKPAR_	VLNT(0.999)GS(0.001)DVEEAVADALKKPAR	VLNT(29.98)GS(-29.98)DVEEAVADALKKPAR	4	2	1132.07	-1.5754	1.02078	0.670435	0.641852	2.58221	2.12193	0.860111	1.03817	0.984947	0.935204	0.855273	0.805464	0.861819	0.537479	0.338478	0.629779	0.686422	0.789423	1.1837
Q9P2R6;B1AKN3	Arginine-glutamic acid dipeptide repeats protein	RERE;RERE	1	S	0.00252051	143	143	_PHVMS(ph)PTNR_	PHVMS(0.816)PT(0.184)NR	PHVMS(6.47)PT(-6.47)NR	5	2	559.744	0.17575				1.07624	1.03199	1.03587	1.23949	1.32672	1.05428				1.9153	1.57941	0.936695	0.924604	0.756242	0.801498
Q96T58	Msx2-interacting protein	SPEN	1;2	S	0.00129701	121.5	117.3	_RPIERS(ph)QS(ph)PVHLR_	RPIERS(1)QS(1)PVHLR	RPIERS(117.3)QS(117.3)PVHLR	6	2	867.914	0.47489				1.05597	0.88459	0.844995							1.25616	1.01918	0.893365	1.7839	1.05808	0.590947
Q9H3H1;Q3T7C7;Q5QPK7;Q53F11;Q3T7C5;Q3T7B8;Q3T7B5;Q3T7B4	tRNA dimethylallyltransferase, mitochondrial	TRIT1;TRIT1;TRIT1;TRIT1;TRIT1;TRIT1;TRIT1;TRIT1	1	S	0.00016886	74.776	74.776	_RLDSDAVNTIES(ph)QSVSPDHNKEPK_	RLDSDAVNTIES(0.767)QS(0.187)VS(0.047)PDHNKEPK	RLDS(-55.38)DAVNT(-35.59)IES(6.14)QS(-6.14)VS(-12.16)PDHNKEPK	12	4	687.322	-0.14491				1.22585	1.48708	1.34501	0.957013	0.753175	1.13105
Q86UA8;B7ZLQ5;P28370;F6TQG2;D7EZH4	Probable global transcription activator SNF2L1	SMARCA1;SMARCA1;SMARCA1;SMARCA1	1	T	0.000642613	202.56	141.08	_SPT(ph)SPLNMK_	SPT(1)SPLNMK	S(-63.34)PT(34.42)S(-34.42)PLNMK	3	2	527.736	0.29855	1.22876	1.64846	1.33669	0.924922	0.603131	0.804528	0.998405	1.07185	1.07845	0.902637	0.654269	0.680141	1.02563	1.14248	1.07604	0.915048	0.665743	0.70718	1.00037	1.27922	1.27077	0.795336	0.612745	0.757571
H9KVB4;O15417	Trinucleotide repeat-containing gene 18 protein	TNRC18;TNRC18	1	S	1.85012e-41	210.98	168.3	_ERALS(ph)PGLEESGLGLLAR_	ERALS(1)PGLEESGLGLLAR	ERALS(89.92)PGLEES(-89.92)GLGLLAR	5	2	974.499	0.16174	1.15729	1.52216	1.21906	0.745445	0.606155	0.826873	1.13987	1.05447	0.934071	1.04858	0.927311	0.917456	1.09955	0.987119	0.915566	1.09566	0.937063	0.868984	1.0925	1.07693	0.990417	1.13654	0.965297	0.842437
B5MBX0;Q96FF9;B3KSI5	Sororin	CDCA5;CDCA5	1	S	3.02343e-05	88.951	88.951	_SCFGFEGLLGAEDLSGVS(ph)PVVCSK_	SCFGFEGLLGAEDLS(0.001)GVS(0.999)PVVCSK	S(-68.45)CFGFEGLLGAEDLS(-30.84)GVS(30.84)PVVCS(-34.8)K	18	3	865.722	0.27828	0.797299	0.69489	0.868656	1.17781	1.35668	1.21213				0.691032	1.00925	1.50252	0.971882	0.766952	0.706297
P10398;Q96II5;B4DV85	Serine/threonine-protein kinase A-Raf	ARAF;ARAF	1	S	6.53113e-18	155.86	140.57	_(gl)QHEAPSNRPLNELLTPQGPS(ph)PR_	QHEAPSNRPLNELLTPQGPS(1)PR	QHEAPS(-106.87)NRPLNELLT(-59.26)PQGPS(59.26)PR	20	2	1251.1	-0.13079				2.63846	3.66284	1.40029	0.787198	0.803745	0.945508	0.821826	1.11658	1.38518	0.751488	0.728366	0.976476	0.735999	1.01632	1.32851	0.772389	0.867707	1.12023	0.857262	1.08125	1.18103
Q9NYB0	Telomeric repeat-binding factor 2-interacting protein 1	TERF2IP	1	S	0.00167493	85.006	62.94	_ENARSPS(ph)SVTGNALWK_	ENARS(0.068)PS(0.749)S(0.183)VT(0.001)GNALWK	ENARS(-10.41)PS(6.12)S(-6.12)VT(-31.06)GNALWK	7	3	599.616	-0.69884				1.5148	1.22273	0.861971	1.06986	0.82006	0.705045	1.13241	1.24878	1.12105				1.00545	1.04669	1.01024
P47974	Zinc finger protein 36, C3H1 type-like 2	ZFP36L2	1	S	0.000120126	177.42	177.42	_DRSFS(ph)ENGDR_	DRSFS(1)ENGDR	DRS(-56.89)FS(56.89)ENGDR	5	2	631.744	0.14809	1.08623	1.03673	0.941496	1.84845	1.98509	0.820245	1.14805	1.48684	1.27262	0.509814	0.461144	0.745016	1.49252	1.62997	1.16197	0.623136	0.511963	0.793296				0.581233	0.60892	0.978232
Q9UEW8;Q6E0B2	STE20/SPS1-related proline-alanine-rich protein kinase	STK39	1	S	0.000306041	133.15	90.793	_VPGSS(ph)GHLHK_	VPGS(0.001)S(0.999)GHLHK	VPGS(-28.7)S(28.7)GHLHK	5	2	549.758	-0.11446	1.09763	0.75719	0.808834	2.98658	3.34617	1.1613	1.11532	1.48196	1.3297				1.16491	1.27044	1.07007	0.764569	0.817085	1.04884	1.02951	1.01367	0.960053	0.83607	1.01379	1.20569
P08670;B0YJC4;B3KRK8;B0YJC5;Q5JVS8	Vimentin	VIM;VIM;VIM;VIM	1	S	3.29752e-25	221.37	131.25	_KVES(ph)LQEEIAFLK_	KVES(1)LQEEIAFLK	KVES(131.25)LQEEIAFLK	4	2	807.413	-0.61176				0.901636	0.580601	0.65232				0.714681	0.375058	0.522862	1.43059	1.19951	0.850993	0.734862	0.551949	0.763179	1.60166	1.35954	0.886957
Q05655;B4DFV1	Protein kinase C delta type	PRKCD	1	S	3.05399e-05	141.1	121.36	_ARLSYS(ph)DK_	ARLSYS(1)DK	ARLS(-40.34)Y(-51.54)S(40.34)DK	6	2	510.232	-0.39366	1.03129	0.818762	0.779	2.51321	2.47013	0.97181	1.07473	1.05464	0.988724				0.997301	1.02514	1.07717	0.733511	1.0044	1.36431	1.00468	1.01435	1.03048	0.904209	0.884299	0.987995
Q9P270	SLAIN motif-containing protein 2	SLAIN2	1	S	0.000944974	119.88	119.88	_LDQTMS(ph)ALKR_	LDQTMS(1)ALKR	LDQT(-36.35)MS(36.35)ALKR	6	2	621.799	1.1065				1.50892	1.0309	0.780337				1.27905	0.803393	0.625799				0.706655	0.373079	0.547213	0.914901	1.24165	1.26843
A7E2W2;Q13615;A8K0L6;G5E953	Myotubularin-related protein 3	MTMR3;MTMR3;MTMR3	1	T	3.15009e-15	141.6	100.23	_RKT(ph)PEASAIGLHQDPELGDAALR_	RKT(0.999)PEAS(0.001)AIGLHQDPELGDAALR	RKT(30.76)PEAS(-30.76)AIGLHQDPELGDAALR	3	3	842.422	-0.41104	1.73594	0.967824	0.732801	1.73086	1.36139	0.826817	0.994636	0.86822	0.963043	1.07487	0.931079	0.916107	1.19492	0.998922	0.897028	0.927932	0.899383	0.911928	0.967363	1.05886	1.03811
Q86UX7;F5H1C6	Fermitin family homolog 3	FERMT3;FERMT3	1	S	1.3496e-56	246.03	246.03	_TAS(ph)GDYIDSSWELR_	T(0.001)AS(0.999)GDYIDSSWELR	T(-30.01)AS(30.01)GDY(-155.27)IDS(-130.16)S(-134.68)WELR	3	2	840.351	0.055433	0.94862	0.600152	0.700945	3.25231	3.40193	1.06492	0.78231	0.727946	0.980523	1.11764	1.44682	1.20052	0.90781	0.769619	0.847105	1.12418	1.4473	1.23438	0.799098	0.705943	0.894089	1.11543	1.6213	1.34205
Q96PU4	E3 ubiquitin-protein ligase UHRF2	UHRF2	1	S	1.78628e-84	274.6	129.01	_RPIS(ph)DDDCPSASK_	RPIS(1)DDDCPSASK	RPIS(112.78)DDDCPS(-112.78)AS(-114.98)K	4	3	509.876	0.62661	1.29253	1.32615	1.00403	1.06324	0.892172	0.91624	1.24529	1.18011	0.978527	0.990983	0.943043	0.947021	1.1341	1.07456	0.988308	0.914801	0.923343	0.861344	1.07286	1.02617	0.938715	0.933674	0.940932	0.932529
O60307	Microtubule-associated serine/threonine-protein kinase 3	MAST3	1	S	3.52049e-82	252.77	203.26	_GPS(ph)PSLLNTISLDTMPK_	GPS(1)PSLLNTISLDTMPK	GPS(36.65)PS(-36.65)LLNT(-102.67)IS(-110.01)LDT(-138.89)MPK	3	2	925.952	0.1081	1.6923	0.790555	0.441852	3.31652	1.86777	0.566854	1.08664	1.22591	1.08686	0.839697	0.859844	0.977867	1.0213	1.10322	1.04775	0.881172	0.89792	0.978984	1.06014	1.16526	1.09232	0.914524	0.771403	0.899894
O76021;B4DJ58	Ribosomal L1 domain-containing protein 1	RSL1D1;RSL1D1	1;2	S	0.0023704	153.7	153.7	_FFTT(ph)PSKS(ph)VR_	FFT(0.169)T(0.831)PS(0.001)KS(0.999)VR	FFT(-6.93)T(6.93)PS(-29.19)KS(29.19)VR	8	2	665.286	0.32435	1.38855	1.63816	1.17164	0.895679	0.50266	0.604231	1.62939	1.52592	0.911195	0.603223	0.40401	0.622549	1.5183	1.33882	0.893929
P32519;Q6MZZ4	ETS-related transcription factor Elf-1	ELF1;DKFZp686H0575	1	S	3.24546e-07	163.45	138.75	_TVQPTQS(ph)PYPTQLFR_	TVQPT(0.011)QS(0.983)PY(0.005)PTQLFR	T(-49.7)VQPT(-19.37)QS(19.37)PY(-22.84)PT(-34.87)QLFR	7	2	921.943	-0.068966	1.12238	0.892455	0.792484	1.30971	1.09255	0.8415				0.716943	0.54399	0.73714	1.23037	1.15542	1.00093							0.6978	1.01778	1.45031
Q66K74;B4DH53;A8K940	Microtubule-associated protein 1S;MAP1S heavy chain;MAP1S light chain	MAP1S;MAP1S	1;2	S	3.22561e-76	216.75	113.65	_S(ph)AS(ph)PHDVDLCLVSPCEFEHR_	S(1)AS(1)PHDVDLCLVSPCEFEHR	S(74.06)AS(67.77)PHDVDLCLVS(-67.77)PCEFEHR	3	3	838.999	-0.15437	1.14969	0.869301	0.833243	2.32894	1.88729	0.79727	1.12226	1.2461	1.06102	4.35238	0.867093	0.208303	1.09109	1.07643	0.968474	0.987527	1.0204	1.0199	1.03206	1.04453	1.01549	1.17939	1.07465	0.84979
Q9Y6D5;Q86TH5	Brefeldin A-inhibited guanine nucleotide-exchange protein 2	ARFGEF2;ARFGEF2	1;2	S	3.89451e-13	123.51	123.51	_ELEKPIQSKPQS(ph)PVIQAAAVS(ph)PK_	ELEKPIQSKPQS(1)PVIQAAAVS(1)PK	ELEKPIQS(-42.39)KPQS(42.39)PVIQAAAVS(102.2)PK	12	3	869.106	-0.4378	1.01154	0.796287	0.772088	2.01524	2.46606	1.21382	0.297637	0.343436	1.14988							0.811461	1.19717	1.4698				1.13375	1.29898	1.14508
Q9H089;F8WFC6	Large subunit GTPase 1 homolog	LSG1;LSG1	1	S	0.00272274	100.38	100.38	_RAPAGGS(ph)LGR_	RAPAGGS(1)LGR	RAPAGGS(100.38)LGR	7	2	511.251	-0.3787				1.23537	1.18724	1.0187
Q13153;B3KNX7;A8KAN3;B7Z3K0;E9PM17;H0YCM0	Serine/threonine-protein kinase PAK 1	PAK1;PAK1;PAK1;PAK1	1	S	8.68959e-13	176.38	131.44	_YMS(ph)FTDK_	YMS(1)FTDK	Y(-86.99)MS(42.49)FT(-42.49)DK	3	2	486.183	0.034367	0.995867	0.601517	0.612662	2.74189	3.33619	1.17167	1.03403	1.02128	0.983922	0.890186	0.881437	0.97316	1.05826	1.07456	1.05891	0.835121	0.896656	1.03402	1.00681	1.03237	1.00056	0.766143	0.963651	1.22971
F5H527;Q76I76;B4DK64;B3KRE8;K7EKN7	Protein phosphatase Slingshot homolog 2	SSH2;SSH2	1	S	7.46608e-05	143.94	117.2	_LPHSSS(ph)SENIK_	LPHSSS(0.83)S(0.17)ENIK	LPHS(-33.03)S(-33.03)S(6.89)S(-6.89)ENIK	6	3	426.862	-0.83062	1.45817	1.25437	0.94506	1.58782	1.46563	0.92175				0.873519	0.898381	1.01805				1.10909	0.743431	0.701484				0.887476	0.85611	0.879988
P51397;B2R4C9	Death-associated protein 1	DAP	1	S	1.09793e-20	130.11	95.122	_DKDDQEWESPS(ph)PPKPTVFISGVIAR_	DKDDQEWES(0.01)PS(0.99)PPKPTVFISGVIAR	DKDDQEWES(-19.82)PS(19.82)PPKPT(-45.46)VFIS(-44.26)GVIAR	11	3	960.127	-0.18216	0.803964	0.778052	1.05378	1.00236	1.09812	1.00639	0.686778	0.142567	0.203626	1.21911	1.28655	1.0358	0.637666	0.0686886	0.107728	0.834956	0.849069	1.02339	0.883623	0.659164	0.769458	1.0882	1.04748	1.09274
Q7L7X3;J3QS76	Serine/threonine-protein kinase TAO1	TAOK1	1	S	7.76782e-37	186.96	122.47	_AGS(ph)LKDPEIAELFFKEDPEK_	AGS(1)LKDPEIAELFFKEDPEK	AGS(122.47)LKDPEIAELFFKEDPEK	3	3	781.71	0.44421	0.646071	0.630371	0.971794	2.44157	3.68257	1.61661	1.24032	1.08457	0.71249	1.14141	0.904572	0.80911	1.17901	1.14946	0.907677	0.86468	0.76861	0.96672	1.22487	1.23892	1.01599
Q9H7D7;H0Y917	WD repeat-containing protein 26	WDR26;WDR26	1	S	9.16234e-05	143.97	81.494	_LSQS(ph)DEDVIR_	LS(0.04)QS(0.96)DEDVIR	LS(-13.77)QS(13.77)DEDVIR	4	2	621.274	-0.12856	1.62134	1.44463	0.934212	1.74641	1.15625	0.578978	1.62048	1.02335	0.846399	0.725472	0.40271	0.637237
Q9H0B6	Kinesin light chain 2	KLC2	1	S	4.17146e-08	185.95	178.15	_TLSSS(ph)SMDLSR_	TLSSS(1)SMDLSR	T(-148.24)LS(-93.78)S(-48.05)S(38.69)S(-38.69)MDLS(-64.91)R	5	2	632.268	0.0026084	1.17352	0.720974	0.63556	3.1382	2.67689	0.863943	1.18595	0.937964	0.792555	1.08026	1.04867	0.88553	1.24548	0.996312	0.777124	1.414	1.30985	0.895308	1.16881	0.886634	0.760822	1.23527	1.06282	0.882588
A7E2W2;Q13615;A8K0L6;G5E953	Myotubularin-related protein 3	MTMR3;MTMR3;MTMR3	1	S	6.2715e-127	243.91	157.01	_S(ph)YDNLTTACDNTVPLASR_	S(1)YDNLTTACDNTVPLASR	S(58.45)Y(-68.63)DNLT(-60.42)T(-58.45)ACDNT(-97.44)VPLAS(-145.89)R	1	2	1039.45	-0.32495	1.03283	1.18531	1.12236	1.71748	1.50702	1.03637	1.0304	1.04039	0.998435	0.94554	0.826661	0.971231	1.11325	1.32656	1.05316	0.758621	0.63868	0.862939	1.08324	1.15474	1.03577	0.638325	0.532629	0.760212
P31751;B4DG79;Q0VAN0;B3KP61	RAC-beta serine/threonine-protein kinase	AKT2;AKT2;AKT2	1;2	S	1.72591e-21	187.07	173.09	_THFPQFS(ph)YSAS(ph)IRE_	THFPQFS(0.996)YS(0.004)AS(1)IRE	T(-112.49)HFPQFS(24.18)Y(-43.98)S(-24.18)AS(45.59)IRE	11	2	915.368	0.02478	1.22702	0.0868343	0.0864471	2.96445	4.32365	1.46559				1.03436	1.27536	1.13063	1.02835	0.897861	0.873193	1.04088	1.1664	1.10662	1.06126	0.873448	0.806229
Q3KQU3;D3DPS3;Q6NX58;B3KU03	MAP7 domain-containing protein 1	MAP7D1;RPRC1;MAP7D1	1	S	2.15763e-05	149.22	110.56	_RKPNAGGS(ph)PAPVR_	RKPNAGGS(1)PAPVR	RKPNAGGS(110.56)PAPVR	8	2	693.854	-0.43636	0.84623	0.565182	0.6853	2.43345	1.72633	0.74068	0.700251	0.453172	0.630213				0.783997	0.496567	0.625722	1.2496	1.47941	1.18622	0.747857	0.565311	0.739373	1.25493	1.52275	1.19698
Q96FZ2;E7EMP6;B4DMK2;D6R9T3	UPF0361 protein C3orf37	C3orf37;C3orf37;C3orf37	1	S	3.86523e-17	229.9	229.9	_MLQWLATKS(ph)PK_	MLQWLATKS(1)PK	MLQWLAT(-93.07)KS(93.07)PK	9	2	691.849	-0.36926	1.42243	0.958004	0.685726	2.31656	1.9645	0.847932	1.26621	1.25367	0.973402	0.899186	0.824612	0.892989	1.25052	1.24655	1.03755	1.04238	0.856516	0.917919	1.15324	1.12547	1.00981
P61006;B4DEK7	Ras-related protein Rab-8A	RAB8A	1	S	5.89706e-09	174.23	174.23	_NIEEHAS(ph)ADVEK_	NIEEHAS(1)ADVEK	NIEEHAS(174.23)ADVEK	7	2	711.301	-1.1794				2.18683	1.36172	0.628157	0.270266	0.315864	1.16472				0.13895	0.167656	1.20665				0.262333	0.312718	1.18892
Q9UQ35;O60382;A0AUK8	Serine/arginine repetitive matrix protein 2	SRRM2;KIAA0324;SRRM2	1;2;3	T	0.000334879	162.31	115.57	_T(ph)PPVALNSSR_	T(1)PPVALNSSR	T(98.46)PPVALNS(-98.46)S(-99.35)R	1	2	561.271	-0.06902	0.94096	0.628375	0.685386	1.24225	1.44922	1.16906	0.958981	0.559482	0.536121	1.67432	2.12502	1.17356	0.927841	0.709357	0.767545	1.25665	1.60134	1.29862	0.87472	0.690198	0.784501	1.34639	1.48137	1.10762
Q147X3;B3KS28;B4E2G1	N-alpha-acetyltransferase 30	NAA30	1	S	0.00136476	81.632	65.374	_LLSSSLTADCS(ph)LRSPSGR_	LLSS(0.002)S(0.005)LT(0.036)ADCS(0.836)LRS(0.114)PS(0.006)GR	LLS(-35.16)S(-27)S(-22.43)LT(-13.6)ADCS(8.66)LRS(-8.66)PS(-21.14)GR	11	3	662.982	-0.25413	0.8699	0.59616	0.617257	2.6185	3.79989	1.28664
Q6P4F7;B4DZN9	Rho GTPase-activating protein 11A	ARHGAP11A;ARHGAP11A	1	S	1.00294e-25	224.55	224.55	_LASLGDTAS(ph)PLVK_	LASLGDTAS(1)PLVK	LAS(-139.79)LGDT(-40.07)AS(40.07)PLVK	9	2	676.347	-0.72061	0.632208	0.42582	0.701883	1.43937	2.33802	1.72749	0.604791	0.332453	0.548152	1.6569	2.53983	1.62459	0.614986	0.37636	0.617608	1.6908	2.50441	1.69551	0.57251	0.401626	0.682322	1.68065	3.57048	2.11235
G0XQ39;Q13586;E9PNJ4	Stromal interaction molecule 1	STIM1;STIM1;STIM1	1	S	1.56165e-37	189.19	189.19	_AVAEEDNGSIGEETDSS(ph)PGR_	AVAEEDNGSIGEETDS(0.009)S(0.991)PGR	AVAEEDNGS(-123.75)IGEET(-72.68)DS(-20.51)S(20.51)PGR	17	2	1050.42	-0.0081528				0.884772	0.703485	0.823279	1.14794	1.25613	1.11837										1.17044	0.792281	0.854142	1.3527	2.26161	1.6625
Q9P1Y6;B7ZM66;F8WEF5;B7ZM65;E9PJ24	PHD and RING finger domain-containing protein 1	PHRF1;PHRF1;PHRF1;PHRF1;PHRF1	1	S	0.000675307	100.45	53.869	_(ac)MDDDS(ph)LDELVAR_	MDDDS(1)LDELVAR	MDDDS(53.87)LDELVAR	5	2	750.8	-0.22493				1.33888	1.73941	1.26304	0.675904	0.451927	0.64683				0.667999	0.431901	0.649444	1.66609	2.19004	1.28825
B4E2K2;Q9Y2D5	A-kinase anchor protein 2	AKAP2	1	S	0.00220187	138.76	74.841	_RKS(ph)ALALR_	RKS(1)ALALR	RKS(74.84)ALALR	3	2	497.782	-0.5133				2.94318	1.28761	0.441214							2.45219	2.71015	1.10855	0.606182	0.241885	0.401775	2.40467	2.60574	1.06986
Q9UQ35;Q5JPB4;I3L4U6	Serine/arginine repetitive matrix protein 2	SRRM2;DKFZp667L0421	1;2	S	9.54981e-05	185.25	185.25	_SLSYS(ph)PVERR_	SLSYS(1)PVERR	S(-134.24)LS(-91.41)Y(-106.1)S(91.41)PVERR	5	2	637.3	-0.40657	1.35209	0.800878	0.575823	1.23908	1.04069	0.861286	1.368	0.890421	0.642568	1.53576	1.16981	0.72291	1.12322	1.0833	1.00087	1.12135	0.980307	0.877709	1.0171	1.13997	1.07761	1.02403	0.992466	0.986831
B2RBH6;Q8ND76	Cyclin-Y	CCNY	1	S	0.000113949	158.93	121.99	_LES(ph)YRPDTDLSR_	LES(1)YRPDTDLSR	LES(48.52)Y(-48.52)RPDT(-49.09)DLS(-86.28)R	3	2	766.343	0.072795	0.467312	0.443745	0.946765	1.02897	4.89962	4.8034	1.20666	0.771508	0.622714	1.13451	1.73068	1.51992	1.38849	1.01595	0.731652	1.2413	5.28255	4.24011	1.36387	2.55299	1.8669
Q96QE3;H0UIC2	ATPase family AAA domain-containing protein 5	ATAD5	1	S	1.47914e-57	223.54	223.54	_SGYIS(ph)ESENSEISQQVR_	SGYIS(0.999)ES(0.001)ENSEISQQVR	S(-67.39)GY(-164.03)IS(31.29)ES(-31.29)ENS(-67.39)EIS(-151.66)QQVR	5	2	996.931	1.2661	1.07083	1.00184	1.10477	0.88454	0.892654	0.96953	1.42993	1.01741	0.758133	1.44971	1.31226	0.817283	1.70411	1.10123	0.718129	1.33253	1.26863	1.05623	1.4416	0.724927	0.522235	1.54922	1.58868	1.01966
Q13057;K7EN91	Bifunctional coenzyme A synthase;Phosphopantetheine adenylyltransferase;Dephospho-CoA kinase	COASY	1	S	1.78162e-17	109.09	105.65	_PAS(ph)PVAGSPK_	PAS(1)PVAGSPK	PAS(41.53)PVAGS(-41.53)PK	3	2	495.736	-0.52076	1.01045	0.797285	0.769097	2.52497	2.60021	0.981626	1.02883	1.11272	1.09706				1.10549	1.26465	1.08381	0.925065	1.3433	1.35064	0.991702	1.10086	1.078
Q9NZM3;A6H8W8;Q53TK4	Intersectin-2	ITSN2;ITSN2;ITSN2	1	Y	2.54187e-12	179.67	103.83	_REEPEALY(ph)AAVNK_	REEPEALY(1)AAVNK	REEPEALY(103.83)AAVNK	8	2	785.369	0.7777	0.497091	0.248455	0.46747	2.55228	5.27646	1.72246	0.813191	0.566871	0.673429	1.71647	1.32354	0.914502	0.935324	0.597004	0.683364	1.36884	1.21337	0.965353	0.840674	0.618467	0.716586
O60293	Zinc finger C3H1 domain-containing protein	ZFC3H1	1	S	0.000108653	134.56	110.38	_LDS(ph)SPVSSPR_	LDS(0.998)S(0.002)PVSSPR	LDS(27.18)S(-27.18)PVS(-60.16)S(-63.19)PR	3	2	562.753	-0.36832	1.2071	1.28383	1.0506	0.958728	0.752311	0.918044																0.998119	0.979229	0.930186
P50548;B7Z6N1;B7Z4R0	ETS domain-containing transcription factor ERF	ERF;ERF	1	T	7.01641e-08	158.17	56.304	_VRGEGPGEAGGPLT(ph)PR_	VRGEGPGEAGGPLT(1)PR	VRGEGPGEAGGPLT(56.3)PR	14	2	815.391	-0.29761	0.453685	0.354611	0.813328	1.75686	3.88204	2.34374	0.704051	0.620301	1.02671	0.983854	1.24186	1.03801	1.07145	0.884299	0.871221	0.940866	0.844436	0.839577	0.995681	0.757155	0.702435	1.09659	1.12249	1.05786
Q9C0B5;H0YEF4	Palmitoyltransferase ZDHHC5	ZDHHC5;ZDHHC5	1	S	9.65238e-50	199.97	199.97	_SEPSLEPESFRS(ph)PTFGK_	SEPSLEPES(0.007)FRS(0.992)PTFGK	S(-129.13)EPS(-110.11)LEPES(-21.43)FRS(21.43)PT(-33.5)FGK	12	2	987.946	-0.34399	0.586635	0.407321	0.712708	1.33764	3.25126	2.5086	0.911137	1.07583	1.17664	0.58125	0.620866	0.920652	0.803444	0.63349	0.788505	0.709439	0.430951	0.540726	1.72539	1.33157	0.890022
P24723;B5BU77;B4DJN5;G3V4Q6;G3V4H0	Protein kinase C eta type	PRKCH;PRKCH;PRKCH;PRKCH;PRKCH	1	S	2.88467e-11	159.67	110.33	_TLAGM(ox)GLQPGNIS(ph)PTSK_	TLAGMGLQPGNIS(1)PTSK	T(-65.54)LAGMGLQPGNIS(37.74)PT(-42.75)S(-37.74)K	13	2	884.421	0.14493	0.87069	0.942675	1.01186	1.17418	1.09909	0.916044	1.12143	1.32442	1.08481				0.97735	1.19021	1.19837	0.858962	0.60561	0.677438	1.07143	1.2574	1.11265	0.824716	0.671952	0.778899
P48506;Q14TF0;E1CEI4;D6RGF8	Glutamate--cysteine ligase catalytic subunit	GCLC;GCLC;GCLC;GCLC	1;4	S	8.0011e-51	231.83	66.636	_(ac)M(ox)GLLS(ph)QGS(ph)PLS(ph)WEET(ph)K_	MGLLS(1)QGS(1)PLS(1)WEET(1)K	MGLLS(66.64)QGS(66.64)PLS(66.64)WEET(66.64)K	5	2	1070.87	4.7811	1.86615	1.42874	0.829756	2.58307	1.32922	0.485947	1.64989	1.88002	1.13769	0.791341	0.360075	0.449084	2.22297	2.42087	1.14084	0.80202	0.359137	0.435256	2.15742	2.26652	1.04892	0.684267	0.484827	0.475243
D3DUZ3		IFI16	1	T	2.35944e-36	197.38	145.88	_TPQMPPTT(ph)PSSSFFTK_	TPQMPPT(0.007)T(0.917)PS(0.035)S(0.035)S(0.007)FFTK	T(-113.53)PQMPPT(-21.25)T(14.22)PS(-14.22)S(-14.22)S(-21.25)FFT(-52.51)K	8	2	917.41	0.35756				0.901868	1.39871	1.59773										0.589804	0.397416	0.70903				0.563479	0.464219	0.943362
G0XQ39;Q13586;E9PNJ4;H0YDB2	Stromal interaction molecule 1	STIM1;STIM1;STIM1;STIM1	1	S	1.66689e-109	245.82	203.71	_SHS(ph)PSSPDPDTPSPVGDSR_	S(0.001)HS(0.999)PSSPDPDTPSPVGDSR	S(-32.23)HS(32.23)PS(-34.89)S(-43.94)PDPDT(-117.35)PS(-123.76)PVGDS(-151.61)R	3	2	1001.41	-0.31671	1.32549	1.87345	1.3346	0.88129	0.440021	0.510991	1.28692	1.44103	1.06814	0.982096	0.866894	0.96852							1.07927	0.951829	0.870968	1.12897	0.836845	0.735878
H7BXR8;Q14CB8;C9IZI4;H7C5Z9;Q8NA01	Rho GTPase-activating protein 19	ARHGAP19;ARHGAP19;ARHGAP19;ARHGAP19;ARHGAP19	1	S	0.000108165	138.02	56.956	_VLGNQMMS(ph)EK_	VLGNQMMS(1)EK	VLGNQMMS(56.96)EK	8	2	608.759	-0.42252				1.28279	1.35035	1.0093				0.68584	0.647218	0.975412	1.30107	1.39806	1.02747	0.81558	0.67503	0.869935	1.23067	1.48106	1.23333
Q9NZ09	Ubiquitin-associated protein 1	UBAP1	1	S	0.00806113	114.97	75.509	_VLS(ph)PPHIK_	VLS(1)PPHIK	VLS(75.51)PPHIK	3	2	485.76	0.12386	0.867435	0.582818	0.662518	1.84953	2.50938	1.40979	0.893511	0.971547	1.10785	0.689176	0.862201	1.29376	0.940793	1.10492	1.204	0.65973	0.735806	1.14563	1.0229	1.12149	1.10352	0.680063	0.723092	1.01921
Q14160;H0YCG0	Protein scribble homolog	SCRIB;SCRIB	1	S	4.34959e-08	188.39	80.469	_VS(ph)LVGADDLR_	VS(1)LVGADDLR	VS(80.47)LVGADDLR	2	2	562.771	-0.22253	2.30719	1.52727	0.670647	1.95823	0.997834	0.52338	1.98842	2.02226	1.00879	0.758268	0.461849	0.600699	1.93534	2.05232	1.08545	0.712224	0.422816	0.59785	1.73505	1.84011	1.04892	0.718414	0.414215	0.625636
P21359;H0Y465;J3QSG6;B4DXH1	Neurofibromin;Neurofibromin truncated	NF1;NF1;NF1	1	S	2.29044e-84	217.98	201.13	_GSEGYLAATYPTVGQTS(ph)PR_	GSEGYLAATYPTVGQT(0.008)S(0.992)PR	GS(-129.82)EGY(-191.65)LAAT(-96.07)Y(-95.61)PT(-71.93)VGQT(-20.7)S(20.7)PR	17	2	1017.96	0.24927	1.11344	0.892934	0.793413	1.72259	1.43314	0.802374	1.03828	0.816416	0.86539	1.07632	1.2026	1.12742	0.950753	0.823413	0.886942	1.15567	1.185	1.06352	0.907056	0.858897	0.92579	1.13079	1.21411	1.06969
L7RRS6;P04049;B4E0X2;D7PBN3;H7C155;B4E1N6	RAF proto-oncogene serine/threonine-protein kinase	RAF1;RAF1;RAF1;RAF1	1	S	3.65606e-60	204.5	150.14	_STS(ph)TPNVHMVSTTLPVDSR_	S(0.039)T(0.039)S(0.891)T(0.031)PNVHMVSTTLPVDSR	S(-13.58)T(-13.58)S(13.58)T(-14.61)PNVHMVS(-58.11)T(-56.34)T(-54.52)LPVDS(-115.89)R	3	2	1054.99	-0.13762	1.02559	0.858363	0.792329	2.54384	2.57105	1.05954	1.06075	0.989264	1.00345	0.885465	0.896353	1.02003							1.00829	0.99065	1.01081	1.03409	0.910796	0.885702
P52948;J3KP29;A8KA17;B4DWF8;Q86TI1;H0YEN4;H0YCR0	Nuclear pore complex protein Nup98-Nup96;Nuclear pore complex protein Nup98;Nuclear pore complex protein Nup96	NUP98;NUP98/HOXC13;NUP98;NUP98	2	T	0.00584641	149.52	143.83	_ALT(ph)TPTHYKLT(ph)PR_	ALT(0.968)T(0.032)PTHY(0.004)KLT(0.996)PR	ALT(14.84)T(-14.84)PT(-51.03)HY(-24.18)KLT(24.18)PR	3	2	829.889	-0.32501				1.02889	0.782606	0.766144	1.59065	1.4185	0.870353										1.88554	2.08929	0.97348
P52948;J3KP29;A8KA17;B4DWF8;Q86TI1;H0YEN4;H0YCR0	Nuclear pore complex protein Nup98-Nup96;Nuclear pore complex protein Nup98;Nuclear pore complex protein Nup96	NUP98;NUP98/HOXC13;NUP98;NUP98	1;2	T	3.85043e-06	165.66	165.66	_ALTT(ph)PTHYKLT(ph)PR_	ALT(0.1)T(0.9)PTHYKLT(1)PR	ALT(-9.53)T(9.53)PT(-53.5)HY(-60.27)KLT(60.27)PR	11	2	829.889	-0.066427				1.02889	0.782606	0.766144	1.59065	1.4185	0.870353	0.644759	0.4247	0.744976	0.794441	1.47892	1.03908	0.607039	0.360334	0.578603	1.88554	2.08929	0.97348	0.344321	0.296404	0.955577
Q86VQ6	Thioredoxin reductase 3	TXNRD3	1	S	1.94551e-12	172.91	172.91	_(ac)MERS(ph)PPQSPGPGK_	MERS(1)PPQSPGPGK	MERS(71.49)PPQS(-71.49)PGPGK	4	2	745.329	-0.30875	0.996688	272.719	254.824	2.58856	582.853	227.13	1.30059	1.01158	0.689183	0.92207	5.13143	3.02056	1.10237	0.99478	0.879053	0.90162	0.82287	0.966318	0.983379	0.903857	0.876818
A8KAH1;P48651;Q9BSY0;Q9BUQ5;B4DE85	Phosphatidylserine synthase 1	PTDSS1;PTDSS1;PTDSS1;PTDSS1	1	S	2.23786e-36	187.73	148.85	_TYS(ph)ECEDGTYSPEISWHHR_	T(0.001)YS(0.999)ECEDGTYSPEISWHHR	T(-32.97)Y(-69.9)S(32.97)ECEDGT(-60.42)Y(-82.04)S(-88.54)PEIS(-110.59)WHHR	3	3	811.986	0.1012	0.895572	1.30443	1.50686	0.823734	1.14102	1.42546	1.01611	1.08003	1.07737	1.00643	1.48624	1.40325	1.07941	0.915905	0.813072	1.09054	1.6392	1.44741	1.06248	0.786199	0.769402
P28749;H0YE05	Retinoblastoma-like protein 1	RBL1;RBL1	1	T	1.76491e-07	179.67	179.67	_SFAPST(ph)PLTGR_	SFAPST(0.999)PLTGR	S(-138.51)FAPS(-34.38)T(34.38)PLT(-38.3)GR	6	2	607.284	0.46663	1.13604	0.777948	0.661682	2.01594	1.5408	0.806108	1.03786	0.898719	0.831076	1.30584	1.01353	0.748038	1.15585	0.926516	0.863615	1.28229	1.13803	0.890509	1.03307	0.812402	0.780322	1.36312	1.14533	0.849871
B4DZ97;Q9C0C7	Activating molecule in BECN1-regulated autophagy protein 1	AMBRA1	1	S	1.26959e-19	202.34	202.34	_LELSSSAS(ph)PQEER_	LELSSSAS(1)PQEER	LELS(-112.86)S(-73.7)S(-41.1)AS(41.1)PQEER	8	2	756.833	-0.17818	0.786897	0.517852	0.609291	1.59123	1.63592	1.05937	0.996645	0.572478	0.609226	1.38792	1.49836	1.19875	0.840254	0.688419	0.819327	1.15541	1.23268	1.06326	0.715185	0.924262	1.26854	1.0745	1.01099	0.93842
Q4LE69;B4DYG5;J3KN10;P42356;D3DX33	Phosphatidylinositol 4-kinase alpha	PIK4CA variant protein;PI4KA;hCG_1999854	1	S	1.42086e-16	171.04	150.23	_KTS(ph)SVSSISQVSPER_	KTS(0.988)S(0.01)VS(0.001)S(0.001)ISQVSPER	KT(-34.14)S(19.87)S(-19.87)VS(-32.39)S(-32.39)IS(-50.82)QVS(-64.01)PER	3	2	836.401	0.034365	1.36257	1.07218	0.78427	1.27521	1.30649	1.0335	1.50833	1.27149	0.82293	0.94917	0.800661	0.616466	1.01868	1.29303	1.2209	1.08245	0.850576	0.741439	1.21887	1.16333	0.895927	0.731827	0.997149	1.26595
B7Z5U5;Q9H4Z3	Phosphorylated CTD-interacting factor 1	PCIF1;PCIF1	1	S	9.67015e-22	146.13	138.03	_EEASLLSHSPGTSNQSQPCS(ph)PKPIR_	EEASLLSHSPGTSNQSQPCS(1)PKPIR	EEAS(-67.31)LLS(-67.05)HS(-73.74)PGT(-94.78)S(-91.62)NQS(-62.97)QPCS(62.97)PKPIR	20	3	929.764	-0.18498	1.00364	0.745437	0.740232	2.35764	2.87013	1.228	1.11884	1.42993	1.2737	0.923747	1.3166	1.19914	0.917841	1.13982	1.24187	1.11153	1.25245	1.11752	1.06645	1.03265	0.891303	0.917299	1.04435	1.09446
A8K883;Q9BTT6	Leucine-rich repeat-containing protein 1	LRRC1	1	S	0.00256733	127.83	81.625	_AVNRVS(ph)AIR_	AVNRVS(1)AIR	AVNRVS(81.62)AIR	6	2	533.282	-0.079877	4.64231	2.1707	0.4632	1.79585	0.453684	0.257041				0.871077	0.622232	0.702557	1.5885	1.53288	0.965037	0.853014	0.656412	0.725502	1.51415	1.4004	0.954371
Q3KQU3;D3DPS3;B3KU03	MAP7 domain-containing protein 1	MAP7D1;RPRC1	1	T	2.46714e-06	111.6	75.018	_AELGAGAPPAVVART(ph)PPEPR_	AELGAGAPPAVVART(1)PPEPR	AELGAGAPPAVVART(75.02)PPEPR	15	3	679.349	-0.33209	0.849454	0.49085	0.719473	2.40955	2.69995	1.20483	0.752703	0.618843	0.77119	1.39098	1.56477	1.10631	0.681555	0.524672	0.712945	1.29778	1.60737	1.16576	0.767078	0.566539	0.747451	1.34048	1.61819	1.16322
O75533;Q7Z497;Q32Q20;A0JLT9;A0PJH5	Splicing factor 3B subunit 1	SF3B1;SF3B1;SF3B1;SF3B1;SF3B1	1;2	T	2.70686e-09	158.98	90.946	_T(ph)M(ox)IISPERLDPFADGGKT(ph)PDPK_	T(0.738)MIIS(0.262)PERLDPFADGGKT(1)PDPK	T(4.5)MIIS(-4.5)PERLDPFADGGKT(75.05)PDPK	18	3	854.385	-0.002755	1.20781	1.00623	0.885471	1.24535	0.975228	0.822538	1.22043	1.095	0.92409	0.862956	0.607139	0.769051	0.985286	1.12359	1.00042	0.803305	0.580143	0.759975	1.17909	1.10717	0.990696	1.7451	0.664464	0.37861
Q6WKZ4	Rab11 family-interacting protein 1	RAB11FIP1	1	S	0.00040003	126.16	126.16	_LEVS(ph)PEAQPTAR_	LEVS(1)PEAQPTAR	LEVS(73.63)PEAQPT(-73.63)AR	4	2	689.324	-0.19451	0.845018	0.70222	0.832236	1.21634	1.18134	1.04766	0.850938	0.596586	0.724413	1.76855	1.42124	0.885139	0.86388	0.629235	0.739146	1.13832	1.30469	1.17866	0.822918	0.647057	0.758984	1.20926	1.39551	1.04471
Q04656;B4DRW0	Copper-transporting ATPase 1	ATP7A	1	S	0.000309424	119.62	107.74	_ASINS(ph)LLSDKR_	ASINS(1)LLSDKR	AS(-42.52)INS(40.5)LLS(-40.5)DKR	5	2	642.321	-0.13032				0.91881	0.678885	0.745323							3.42454	3.16121	0.923116	0.810703	0.619197	0.82281	1.33914	1.65374	1.18124
P16383;B3KUM5;A4UHQ9;A4UHQ8;Q9BVX3	GC-rich sequence DNA-binding factor 2	GCFC2;C2orf3;C2orf3	2	S	9.81165e-36	196.02	163.15	_RES(ph)EDDPES(ph)EPDDHEKR_	RES(1)EDDPES(1)EPDDHEKR	RES(163.15)EDDPES(163.15)EPDDHEKR	3	2	1115.4	0.41758	1.1155	1.18012	1.10322	1.86965	14.6456	7.90209	1.11429	0.977434	0.953871	0.989225	0.80769	0.785789				1.09245	0.931211	0.905038
P16383;B3KUM5;A4UHQ9;A4UHQ8;Q9BVX3	GC-rich sequence DNA-binding factor 2	GCFC2;C2orf3;C2orf3	1;2	S	9.81165e-36	196.02	163.15	_RES(ph)EDDPES(ph)EPDDHEKR_	RES(1)EDDPES(1)EPDDHEKR	RES(163.15)EDDPES(163.15)EPDDHEKR	9	2	1115.4	0.41758	1.14168	1.22531	1.00217	1.86965	14.6456	7.90209	1.23825	0.83402	0.673968	1.11701	0.916074	1.15178				1.27845	1.24748	0.898404	0.938059	0.817006	0.730403
I3L1I5			1	S	6.48012e-178	308.39	247.55	_RLS(ph)LDASAVDEEPCLPR_	RLS(1)LDASAVDEEPCLPR	RLS(76.07)LDAS(-76.07)AVDEEPCLPR	3	2	1004.46	0.3012	0.826473	0.617557	0.726424	2.96925	3.82724	1.33139	0.740649	0.74241	0.998921	0.82181	0.996849	1.12708	0.916209	0.864609	0.952641	0.903992	1.06101	1.20377	0.879319	0.910791	0.987186	0.845244	1.48483	1.64057
P12270;Q15624;Q504U6;Q58F23;A0PJC9	Nucleoprotein TPR	TPR;Tpr;TPR;TPR;TPR	1	S	5.6574e-05	84.674	84.674	_GNHVIRDEEVSS(ph)ADISSSSEVISQHLVSYR_	GNHVIRDEEVS(0.173)S(0.814)ADIS(0.009)S(0.003)S(0.001)SEVISQHLVSYR	GNHVIRDEEVS(-6.74)S(6.74)ADIS(-19.56)S(-24.46)S(-30.37)S(-36.05)EVIS(-49.89)QHLVS(-54.67)Y(-58.23)R	12	4	845.899	1.2863				0.895293	0.817394	0.929874
O14523;Q6DHX1;E9PK05	C2 domain-containing protein 2-like	C2CD2L;C2CD2L;C2CD2L	1	S	1.17866e-05	111.66	111.66	_SSSCGDTELLGQATLPVGSPS(ph)RPLSR_	SSSCGDTELLGQATLPVGS(0.113)PS(0.774)RPLS(0.113)R	S(-106.12)S(-106.12)S(-102.2)CGDT(-85.99)ELLGQAT(-65.92)LPVGS(-8.35)PS(8.35)RPLS(-8.35)R	21	3	918.104	0.059116				0.5266	0.505705	0.968719
P49454	Centromere protein F	CENPF	1	T	2.18845e-84	217.97	195.36	_SQQAAQSADVSLNPCNT(ph)PQK_	SQQAAQSADVSLNPCNT(1)PQK	S(-187.02)QQAAQS(-158.23)ADVS(-99.35)LNPCNT(99.35)PQK	17	2	1112.49	-0.64791	1.57687	1.62092	0.992406	0.673655	0.270563	0.465391	1.54685	1.57026	1.08719	0.758805	0.50975	0.735737	1.3333	1.56126	1.16704				1.1741	1.58581	1.26815	0.667654	1.789	2.66431
Q9UKF6;Q53F02;G5E9W3;B4DQR2;Q05BZ5	Cleavage and polyadenylation specificity factor subunit 3	CPSF3;CPSF3;CPSF3	1;5	S	0.00131997	76.417	63.901	_NFNYHILS(ph)PCDLSNYTDLAMSTVK_	NFNY(0.001)HILS(0.989)PCDLS(0.011)NYTDLAMSTVK	NFNY(-32.63)HILS(19.64)PCDLS(-19.64)NY(-44.15)T(-38.63)DLAMS(-48.61)T(-48.61)VK	8	2	1442.14	0.24678				1.3504	1.11399	0.676819	1.33528	0.806717	0.658106	0.865251	1.06092	1.34124				1.03424	4.06415	3.91521
B2R6E2;Q53EL6;B4DKX4	Programmed cell death protein 4	PDCD4	1	S	0.000411331	130.37	130.37	_KDS(ph)VWGSGGGQQSVNHLVK_	KDS(1)VWGSGGGQQSVNHLVK	KDS(46.48)VWGS(-46.48)GGGQQS(-100.4)VNHLVK	3	3	688.328	-0.076633				2.01609	5.02316	2.51321
Q9Y320;B7Z4Y0	Thioredoxin-related transmembrane protein 2	TMX2	1	S	4.54249e-22	156.57	156.57	_AGDNIPEEQPVASTPTTVS(ph)DGENK_	AGDNIPEEQPVASTPTTVS(1)DGENK	AGDNIPEEQPVAS(-79.6)T(-69.29)PT(-45.95)T(-35.74)VS(35.74)DGENK	19	2	1268.56	-0.2372	1.15072	1.90004	1.59543	0.829846	0.702788	0.901809	1.22986	1.57733	1.35651	0.809375	0.620778	0.818929	1.19069	1.38699	1.02972	0.854365	0.948988	1.10668	0.859518	1.01969	1.18319
Q6PJI9;H3BMH3;H3BNY4	WD repeat-containing protein 59	WDR59;WDR59;WDR59	1	S	0.00491013	125.97	103.26	_LYSGS(ph)PTR_	LYS(0.067)GS(0.922)PT(0.011)R	LY(-72.03)S(-11.39)GS(11.39)PT(-19.39)R	5	2	480.713	0.55867				1.56655	1.56418	1.00478	0.774626	0.585204	0.774319				0.869047	0.659025	0.755092				0.869886	0.746071	0.867681
Q9NRY4;B4DPI8	Rho GTPase-activating protein 35	ARHGAP35	1	S	3.48332e-45	225.01	182.49	_TSFSVGS(ph)DDELGPIR_	TSFSVGS(1)DDELGPIR	T(-89.69)S(-89.69)FS(-71.14)VGS(71.14)DDELGPIR	7	2	830.367	0.15105	1.02062	0.838962	0.806199	2.75094	2.68547	1.02994	0.993434	0.895916	0.919827	1.08105	1.15366	1.07801	1.0642	0.958917	0.97039	1.03091	1.0963	1.05101	0.971912	0.950863	0.945791	1.03288	1.04954	0.988727
Q13625;Q05BL1;B4DH76;B7Z9Y8;B4DI25	Apoptosis-stimulating of p53 protein 2	TP53BP2;TP53BP2	1	S	0.00221153	168.98	74.46	_IPRPLS(ph)PTK_	IPRPLS(0.998)PT(0.002)K	IPRPLS(26.55)PT(-26.55)K	6	2	544.797	-0.36962				2.72788	2.62627	0.963476				0.776497	0.768668	0.984826	0.870447	1.18533	1.34419	0.867711	0.80219	0.875886	0.929787	1.01816	1.05421	0.873944	0.754758	0.852918
Q8WXE0	Caskin-2	CASKIN2	1	S	0.000312554	131.53	131.53	_VGLSPDS(ph)PAGDR_	VGLSPDS(1)PAGDR	VGLS(-62.7)PDS(62.7)PAGDR	7	2	625.774	0.27846	0.9383	1.00263	1.01542	1.93958	2.19292	1.21635	0.765171	1.02862	1.18791				0.736865	0.768144	0.9687	0.919233	0.926246	1.10433	1.28613	1.1124	0.886289
Q14242;B4DHR9;B4DT54	P-selectin glycoprotein ligand 1	SELPLG	1;2	T	1.52419e-05	174.42	132.32	_SPGLT(ph)PEPR_	SPGLT(1)PEPR	S(-91.16)PGLT(91.16)PEPR	5	2	517.239	0.017744	1.16304	0.413285	0.401038	2.10297	2.06928	1.00403	1.0248	0.724806	0.730941	1.50127	1.43492	1.084	0.914316	0.682914	0.724891	1.25029	1.49863	1.09799	0.852629	0.657629	0.734748	1.39337	1.69453	1.18875
B5MBX0;Q96FF9;H0YCL8	Sororin	CDCA5;CDCA5;CDCA5	1	S	2.19827e-15	167.99	55.186	_RIVAHAVEVPAVQS(ph)PR_	RIVAHAVEVPAVQS(1)PR	RIVAHAVEVPAVQS(55.19)PR	14	3	603.656	-1.2548	0.601997	0.476511	0.790546	1.14331	2.41716	2.14448	0.92549	0.712472	0.764284	0.835238	0.956527	1.17058	1.01898	0.736027	0.769573	1.05821	1.14652	1.03052	0.927986	0.653537	0.721377	1.28368	1.28507	0.926137
P28482;Q1HBJ4;B4DHN0;Q499G7	Mitogen-activated protein kinase 1	MAPK1;MAPK1;MAPK1;MAPK1	1	Y	1.25772e-60	207.79	207.79	_VADPDHDHTGFLTEY(ph)VATR_	VADPDHDHTGFLTEY(1)VATR	VADPDHDHT(-139.21)GFLT(-44.98)EY(44.98)VAT(-48.04)R	15	3	741.995	0.21777	0.466388	0.164942	0.356614	3.30136	10.7399	3.03731	1.35516	1.47877	1.14011	0.73916	0.602115	0.808152	1.38728	1.68842	1.25488	0.777322	0.58298	0.720154	1.10308	1.24461	1.08624	0.893842	0.806917	0.994726
Q13425	Beta-2-syntrophin	SNTB2	1;2	S	0.000354612	128.95	50.858	_GLGPPS(ph)PPAPPRGPAGEAGAS(ph)PPVRR_	GLGPPS(1)PPAPPRGPAGEAGAS(1)PPVRR	GLGPPS(50.86)PPAPPRGPAGEAGAS(50.86)PPVRR	6	3	869.086	0.12944	0.860822	0.855489	0.983417	1.26453	1.27335	1.03659	1.0285	0.796176	0.731319	1.11808	1.1523	1.09037	0.926663	0.776712	0.84333	1.26031	1.39594	1.09877	0.930906	0.756814	0.813416	1.24381	1.25516	1.02261
Q9Y2V2;H3BNU9;H3BPY5;H3BUY4;H3BSW7;I3L3X8;H3BTK3	Calcium-regulated heat stable protein 1	CARHSP1;CARHSP1;CARHSP1;CARHSP1;CARHSP1;CARHSP1	1;2;3	S	1.72208e-25	172.42	149.32	_ERS(ph)PS(ph)PLRGNVVPS(ph)PLPTR_	ERS(1)PS(1)PLRGNVVPS(0.95)PLPT(0.05)R	ERS(85.94)PS(86.2)PLRGNVVPS(12.75)PLPT(-12.75)R	3	3	767.018	0.11183	1.4096	1.01341	0.756691	2.68619	2.37877	0.903949	1.25088	1.63322	1.30116	0.821549	0.349477	0.422635	1.50864	1.64711	1.14929	0.667771	0.464509	0.667037	1.42807	1.64834	1.19711	1.02326	0.954656	0.924079
Q5PRF9;M0QZ22;Q66K25;Q8IXP7	Protein Smaug homolog 2	SAMD4B;SAMD4B;SAMD4B	1	S	1.27023e-09	131.94	131.94	_GWAFGS(ph)NSLPIAGSVGM(ox)GVAR_	GWAFGS(0.941)NS(0.059)LPIAGSVGMGVAR	GWAFGS(12.07)NS(-12.07)LPIAGS(-50.62)VGMGVAR	6	2	1065.5	0.1354	1.26029	0.988423	0.743007	2.21429	2.30134	1.05607				0.998698	0.977834	0.994187							0.966661	0.682695	0.747061
P46013	Antigen KI-67	MKI67	1	S	1.39076e-56	199.97	182.22	_MPCESS(ph)PPESADTPTSTR_	MPCES(0.001)S(0.999)PPESADTPTSTR	MPCES(-30.25)S(30.25)PPES(-73.84)ADT(-92.39)PT(-106.2)S(-113.19)T(-113.19)R	6	2	1015.4	-0.27034	0.632496	0.61723	0.954049	0.905195	1.18574	1.27456	0.700396	0.490124	0.690262	1.45282	1.92956	1.29422	0.678826	0.469818	0.709001	1.23431	1.55819	1.26998	0.707635	0.462426	0.662154	1.48439	2.14192	1.34815
B4DX61;P30307;D6RJC2;H0Y999	M-phase inducer phosphatase 3	CDC25C;CDC25C;CDC25C	1	S	0.000302011	133.15	55.314	_SPS(ph)MPENLNRPR_	S(0.003)PS(0.997)MPENLNRPR	S(-24.83)PS(24.83)MPENLNRPR	3	3	493.225	-0.094823	1.44184	1.36136	0.815808	2.49704	2.52751	0.88763	1.36718	1.48897	1.17043	0.695052	0.524865	0.777184	1.27821	1.4119	1.11728	0.700311	0.612503	0.855192	1.51527	1.5142	1.04791	0.709681	0.564712	0.780172
Q7RTV0	PHD finger-like domain-containing protein 5A	PHF5A	1	S	0.00366699	79.676	79.676	_IVNLGS(ph)SKTDLFYER_	IVNLGS(0.845)S(0.151)KT(0.003)DLFYER	IVNLGS(7.47)S(-7.47)KT(-23.99)DLFY(-52.65)ER	6	2	911.443	-1.2688				1.24558	0.703378	0.609643
Q13309;B4DHK6;D6R9R7;D6RAG5;D6RF40;H0Y9I9	S-phase kinase-associated protein 2	SKP2;SKP2;SKP2;SKP2;SKP2	1	S	0.000435564	136.6	109.48	_S(ph)KGSDKDFVIVR_	S(1)KGSDKDFVIVR	S(37.7)KGS(-37.7)DKDFVIVR	1	2	715.856	0.115				1.35273	1.31989	0.984241				0.693278	0.440806	0.69228	1.14417	0.908415	0.781857	1.10253	1.00329	0.906647	1.17023	1.02339	0.764109
Q5PRF9;M0QZ22;Q66K25;Q8IXP7	Protein Smaug homolog 2	SAMD4B;SAMD4B;SAMD4B	1	S	4.5731e-31	176.23	176.23	_GWAFGSNS(ph)LPIAGSVGMGVAR_	GWAFGSNS(1)LPIAGSVGMGVAR	GWAFGS(-51.35)NS(51.35)LPIAGS(-62.02)VGMGVAR	8	2	1057.5	-0.36127	1.0315	0.841677	0.750484	2.20856	2.41673	1.21452				1.29341	1.3092	0.971042	1.00076	0.821483	0.852514	1.14816	1.45144	1.23229	1.08497	0.824509	0.782439
O14523;Q6DHX1;E9PK05;Q9BTM2	C2 domain-containing protein 2-like	C2CD2L;C2CD2L;C2CD2L;C2CD2L	1	S	2.44282e-05	132.14	132.14	_LDSPSRS(ph)PSKVEVTEK_	LDS(0.002)PS(0.002)RS(0.902)PS(0.063)KVEVT(0.032)EK	LDS(-26.76)PS(-27.33)RS(11.58)PS(-11.58)KVEVT(-14.49)EK	7	2	919.948	0.4718				0.522686	0.414574	0.839346	1.06551	1.23942	0.913893				1.65245	1.35471	0.789576	0.822566	0.6567	0.795038
Q9H7N4	Splicing factor, arginine/serine-rich 19	SCAF1	1	S	4.32431e-06	80.342	66.479	_APEGDDFLS(ph)LHAESDGEGALQVDLGEPAPAPPAADSR_	APEGDDFLS(0.852)LHAES(0.148)DGEGALQVDLGEPAPAPPAADSR	APEGDDFLS(7.62)LHAES(-7.62)DGEGALQVDLGEPAPAPPAADS(-63.27)R	9	4	946.177	-0.25542	1.02749	1.558	1.38241	0.923839	0.82222	0.982381				0.94362	1.13811	1.20702	0.950713	1.11825	1.21595				0.936492	1.08517	1.15867	1.04813	1.4166	1.31639
Q9H7N4	Splicing factor, arginine/serine-rich 19	SCAF1	1	S	4.32431e-06	80.342	47.967	_APEGDDFLSLHAES(ph)DGEGALQVDLGEPAPAPPAADSR_	APEGDDFLS(0.107)LHAES(0.893)DGEGALQVDLGEPAPAPPAADSR	APEGDDFLS(-9.22)LHAES(9.22)DGEGALQVDLGEPAPAPPAADS(-45.07)R	14	3	1261.23	-0.2462	1.05019	1.53198	1.45781	0.923839	0.82222	0.982381				0.997803	1.37122	1.40555				1.16806	1.76734	1.50746	0.78522	0.917555	1.08608	0.998017	1.34852	1.34354
Q9BZI7;B3KSJ3	Regulator of nonsense transcripts 3B	UPF3B	1	S	3.64085e-08	184.48	95.264	_LDKENLS(ph)DER_	LDKENLS(1)DER	LDKENLS(95.26)DER	7	2	649.785	0.11442	0.920206	0.615745	0.63821	2.05253	1.80815	0.900369	0.961808	0.685448	0.825357	1.09836	0.95688	0.837609	0.94049	0.796062	0.792788	0.932167	0.945264	0.977965	0.911136	0.818484	0.886456	1.01335	1.06465	1.05348
P49792;H7BZ48	E3 SUMO-protein ligase RanBP2;Putative peptidyl-prolyl cis-trans isomerase	RANBP2;RGPD6	1	S	3.85506e-16	168.79	138.04	_AVVS(ph)PPKFVFGSESVK_	AVVS(1)PPKFVFGSESVK	AVVS(117.3)PPKFVFGS(-117.3)ES(-121.02)VK	4	2	879.447	-0.54377	0.825076	0.790307	0.913677	0.973349	1.08547	1.10219				1.20143	1.37268	1.15919	0.867667	0.627759	0.660318	1.17121	1.40135	1.08421	0.889412	0.64592	0.73291	1.11309	1.22389	1.11976
B4DUT2			1	S	4.01215e-08	160.52	147.26	_YVDEENS(ph)DR_	YVDEENS(1)DR	Y(-137.57)VDEENS(137.57)DR	7	2	603.719	-0.19016				0.92291	0.819314	0.895559	0.373245	0.339013	0.897815	1.37251	1.19158	0.854482				1.27082	0.9784	0.846051	1.13035	0.890329	0.813026	1.19801	0.961054	0.891376
G0XQ39;Q13586;E9PNJ4;H0YDB2	Stromal interaction molecule 1	STIM1;STIM1;STIM1;STIM1	1	S	1.7968e-69	250.47	244.32	_DLTHS(ph)DSESSLHMSDR_	DLTHS(1)DSESSLHMSDR	DLT(-52.16)HS(52.16)DS(-66.73)ES(-89.58)S(-97.52)LHMS(-156.64)DR	5	2	948.875	-0.00081423	1.31358	1.16575	0.900736	0.867365	0.662735	0.720209	1.17093	1.33972	1.16105	0.951693	0.834042	0.972296	1.16209	1.22221	1.04877	0.880942	0.874625	0.950395	1.34545	1.18635	0.843557	1.0437	0.892528	0.862424
Q659A1;G3V0H6;H0YNU9;H0YK97	NMDA receptor-regulated protein 2	NARG2;NARG2;NARG2;NARG2	1	S	0.00448804	86.756	81.904	_VIYINS(ph)PLPQK_	VIYINS(1)PLPQK	VIY(-56.56)INS(56.56)PLPQK	6	2	676.355	1.0693	0.701255	0.723369	0.849826	1.25084	1.31818	1.25973	0.712098	7.43419	10.4036				0.927297	5.31453	5.73151				0.909396	0.68315	0.78996
Q9ULM3	YEATS domain-containing protein 2	YEATS2	1	S	3.15231e-16	165.17	120.4	_IVS(ph)GSPISTPSPSPLPR_	IVS(0.99)GS(0.01)PISTPSPSPLPR	IVS(20.12)GS(-20.12)PIS(-67.86)T(-72.9)PS(-72.9)PS(-84.41)PLPR	3	2	886.453	-0.84353				1.10316	0.608236	0.641916	1.45593	1.24458	0.823523				1.22564	1.1321	0.927849				1.12068	1.34891	1.0653	0.928771	0.945314	0.88516
Q56NI9;E5RFE4;E5RIE3;E5RFP7	N-acetyltransferase ESCO2	ESCO2;ESCO2;ESCO2;ESCO2	1	S	2.55912e-23	174.2	174.2	_TTEINRLPSANQGS(ph)PFK_	TTEINRLPSANQGS(1)PFK	T(-91.75)T(-99.41)EINRLPS(-84.7)ANQGS(84.7)PFK	14	2	970.467	-0.23168	0.558191	0.326044	0.543441	1.68893	2.74735	1.52949	0.548931	0.184212	0.326555	2.98405	3.72524	1.34392	0.508777	0.230801	0.438214	3.55478	5.65336	1.50867	0.504612	0.191275	0.394802	3.53973	5.4109	1.44326
B4DV66;Q9BWT1;B4DLP8;B4DM13	Cell division cycle-associated protein 7	CDCA7;CDCA7;CDCA7	1	S	4.62518e-29	167.88	123.2	_ILGS(ph)LDALPMEEEEEEDKYMLVR_	ILGS(1)LDALPMEEEEEEDKYMLVR	ILGS(122.26)LDALPMEEEEEEDKY(-122.26)MLVR	4	2	1395.14	-0.20869	1.37417	1.36671	1.06222	0.97273	0.640665	0.682733	1.28671	1.57105	1.38079				1.21466	1.5372	1.30666	1.00522	0.823136	0.834899	1.08334	1.30668	1.16753	1.06265	0.832765	0.815381
Q92974;D3DVA5;Q5VY93	Rho guanine nucleotide exchange factor 2	ARHGEF2;ARHGEF2;ARHGEF2	1	S	3.26171e-91	230.77	198.1	_S(ph)LPAGDALYLSFNPPQPSR_	S(1)LPAGDALYLSFNPPQPSR	S(104.34)LPAGDALY(-104.34)LS(-111.97)FNPPQPS(-182.13)R	1	2	1055.5	0.090667	1.90938	1.38659	0.795661	2.43043	2.37426	0.993008	1.35175	1.86365	1.27866	0.623177	0.391407	0.627539	1.94159	2.53878	1.32097	0.675943	0.604701	0.821871	1.40619	1.9493	1.3481	0.68854	0.465215	0.617443
A7E2W2;Q13615;A8K0L6;G5E953	Myotubularin-related protein 3	MTMR3;MTMR3;MTMR3	1	S	0.000143898	128.95	94.122	_RCS(ph)DPSLNEK_	RCS(1)DPSLNEK	RCS(33.01)DPS(-33.01)LNEK	3	2	643.266	0.53202				1.67578	1.48429	0.973124				1.07568	1.32733	1.06528							1.01494	0.987751	0.960276	0.860071	1.46983	1.6992
H9KVB4;O15417;A3KMH2	Trinucleotide repeat-containing gene 18 protein	TNRC18;TNRC18;TNRC18	1	T	0.00162782	111.78	95.631	_GGAVERPLT(ph)PAPR_	GGAVERPLT(1)PAPR	GGAVERPLT(95.63)PAPR	9	3	467.573	-0.54895	1.09065	1.28679	1.06246	0.718114	0.552954	0.827964	1.05091	1.0224	0.899811	1.17111	1.01221	0.799951	1.17841	1.02542	0.92475	1.03088	1.01878	0.978434	1.07327	0.896979	0.853808	0.968739	0.851496	0.810885
Q541A5;Q92890;A6NJ11	Ubiquitin fusion degradation protein 1 homolog	UFD1L;UFD1L;UFD1L	1	S	5.09885e-30	238.02	238.02	_FVAFSGEGQS(ph)LR_	FVAFSGEGQS(1)LR	FVAFS(-109.8)GEGQS(109.8)LR	10	2	689.314	0.0068557	0.634334	0.537277	0.85339	2.6892	3.9496	1.48978	0.813543	0.785019	0.968708	0.903532	0.956527	0.987848	1.18667	1.19929	1.08483	0.829371	0.838718	0.98724	0.973835	0.951317	1.05928	0.980093	0.842177	0.887314
Q548T7;Q9H334;E9PFD3;Q8TEA2;G5E965;C9J0F0;H0Y882;A3KMG1	Forkhead box protein P1	FOXP1;FOXP1;FOXP1;FOXP1;FOXP1;FOXP1;FOXP1	1	S	1.84639e-09	149.71	88.311	_QLLLQQQQQQQVS(ph)GLKSPK_	QLLLQQQQQQQVS(0.973)GLKS(0.027)PK	QLLLQQQQQQQVS(15.51)GLKS(-15.51)PK	13	3	753.733	-0.18568				1.524	1.42574	0.937495	1.10611	1.04993	1.13191
Q9UHI6;Q8NEH0;Q8IYV2;Q8TDR3;E9PJ60	Probable ATP-dependent RNA helicase DDX20	DDX20;DDX20;DDX20;DDX20;DDX20	1	S	0.000910442	118.9	118.9	_ATS(ph)PKELGCDR_	AT(0.081)S(0.919)PKELGCDR	AT(-10.56)S(10.56)PKELGCDR	3	2	657.281	0.019827	1.38495	0.82986	0.683696	2.24833	2.35786	0.945913				1.75716	1.33379	0.752812				1.08014	1.42285	1.59552
Q16594;D6RIE8	Transcription initiation factor TFIID subunit 9	TAF9;TAF9	1;2	T	0.000121796	97.352	97.352	_LSVGSVT(ph)SRPSTPT(ph)LGTPTPQTMSVSTK_	LS(0.016)VGS(0.016)VT(0.308)S(0.308)RPS(0.306)T(0.087)PT(0.958)LGTPTPQTMSVSTK	LS(-13.53)VGS(-13.53)VT(0)S(0)RPS(0)T(-7.25)PT(14.87)LGT(-36.37)PT(-66.05)PQT(-74.31)MS(-77.39)VS(-80.73)T(-80.95)K	14	3	993.138	0.39274	0.860843	0.87992	1.46323	0.994159	1.07229	0.86158				1.27783	1.30964	1.02112				1.19401	1.19601	0.912826
Q643R0;Q9ULW0;Q96RR5;B3KM90	Targeting protein for Xklp2	HCTP4;TPX2;HCA90	1	Y	0.0129269	56.882	56.882	_TFDETVSTY(ph)VPLAQQVEDFHKRTPNR_	T(0.009)FDET(0.009)VS(0.156)T(0.156)Y(0.64)VPLAQQVEDFHKRT(0.031)PNR	T(-18.69)FDET(-18.69)VS(-6.13)T(-6.13)Y(6.13)VPLAQQVEDFHKRT(-13.15)PNR	9	3	1053.5	-0.34867				0.811124	0.810895	0.932964
Q9P2D1;B4DIS0	Chromodomain-helicase-DNA-binding protein 7	CHD7	1	T	9.70179e-05	154.07	154.07	_AFEEDIET(ph)PPTR_	AFEEDIET(1)PPTR	AFEEDIET(35.59)PPT(-35.59)R	8	2	742.819	-0.06576	0.988822	0.777565	0.827121	0.948285	0.806177	0.828243										1.0689	0.998304	0.938077	0.84745	0.82576	0.93671	1.17837	1.14607	1.00354
Q9C073;D6RJ87;D6RFX7	Protein FAM117A	FAM117A;FAM117A;FAM117A	1	S	1.03195e-25	224.59	112.44	_GS(ph)PLLGDHAVR_	GS(1)PLLGDHAVR	GS(112.44)PLLGDHAVR	2	2	601.29	-0.09851	1.00629	0.552958	0.5	2.31756	2.41223	1.01707	0.946626	0.718078	0.775452	1.21895	1.33941	1.15693	0.864404	0.719174	0.809353	1.12914	1.25887	1.15022	0.879787	0.688038	0.778762
Q96JM3;S4R3K0	Chromosome alignment-maintaining phosphoprotein 1	CHAMP1	1	S	4.20884e-05	129.88	129.05	_ETDPVKS(ph)PPLPEHQK_	ETDPVKS(1)PPLPEHQK	ET(-54.04)DPVKS(54.04)PPLPEHQK	7	2	891.427	0.076584				0.983251	0.897308	0.874123	1.18295	0.876461	0.727596	0.927718	0.80152	0.761107	1.06541	0.852863	0.796901	1.01835	0.91656	0.910534	1.03857	0.708898	0.766338	0.952194	0.948536	0.958461
Q96JM3;S4R3K0	Chromosome alignment-maintaining phosphoprotein 1	CHAMP1	1	T	1.95089e-05	138.05	138.05	_ET(ph)DPVKSPPLPEHQK_	ET(0.986)DPVKS(0.014)PPLPEHQK	ET(18.37)DPVKS(-18.37)PPLPEHQK	2	2	891.427	-0.55426				0.983251	0.897308	0.874123				0.964128	0.858918	0.860403	1.0055	0.840039	0.817918							0.80589	0.515567	0.631269
Q5VZL5	Zinc finger MYM-type protein 4	ZMYM4	1	S	3.11265e-85	240.46	240.46	_RVTQHES(ph)DNENEIQIQNK_	RVTQHES(1)DNENEIQIQNK	RVT(-76.68)QHES(76.68)DNENEIQIQNK	7	3	754.676	0.39486	0.982096	1.40192	1.32654	0.902797	1.10231	0.950597	1.05412	1.1273	1.09161	0.931673	0.961992	1.0091	1.05484	1.08131	1.08167	0.975697	0.944688	0.989988	1.12638	0.96223	0.968968	1.00906	0.988548	0.937688
P24928	DNA-directed RNA polymerase II subunit RPB1	POLR2A	1;2	S	1.1012e-06	150.68	145.48	_YSPTS(ph)PKYS(ph)PTSPK_	YSPT(0.03)S(0.969)PKY(0.016)S(0.96)PT(0.02)S(0.005)PK	Y(-66.7)S(-35.98)PT(-17.89)S(17.89)PKY(-18.16)S(18.16)PT(-19.23)S(-24.92)PK	5	2	850.354	-0.21592	0.984725	0.907226	0.912205	1.19243	1.37158	1.15084	1.10113	1.09741	0.935204	1.14215	0.824524	0.796957	1.38708	1.11553	0.726581	0.975763	1.05986	0.84904	1.16342	0.988206	0.862388	0.919614	1.1451	1.23308
J3KPZ3;O75592;Q9UG08;Q9NWD4;F8WA13	Probable E3 ubiquitin-protein ligase MYCBP2	MYCBP2;DKFZp586G0322;MYCBP2	1	S	0.00108438	113.65	96.604	_SLS(ph)PNHNTLQTLK_	S(0.002)LS(0.998)PNHNTLQTLK	S(-27.93)LS(27.93)PNHNT(-41.56)LQT(-68.28)LK	3	3	511.587	-0.2863	0.822612	0.675641	0.882914	2.30418	2.7734	1.19957	0.887929	0.754128	0.832317	1.11383	1.33549	1.19457	0.899743	0.925098	0.928356	1.04793	1.13187	1.11929	0.751082	0.834854	1.16981
Q4KMP7	TBC1 domain family member 10B	TBC1D10B	1	S	0.00440974	90.657	74.464	_GELQYRPS(ph)RR_	GELQY(0.002)RPS(0.998)RR	GELQY(-27.28)RPS(27.28)RR	8	3	447.886	0.41513				2.52242	3.04011	1.72036	0.865343	0.522244	0.677799	1.15324	1.33348	1.19432	0.701173	0.655904	0.867728	0.926812	1.24976	1.38093	0.739239	0.522159	0.720207
Q12830;E7ETD6;F5GXF5	Nucleosome-remodeling factor subunit BPTF	BPTF;BPTF;BPTF	1	S	1.52893e-12	171.46	87.566	_VLDDVS(ph)IRSPETK_	VLDDVS(0.915)IRS(0.085)PETK	VLDDVS(10.34)IRS(-10.34)PET(-38.49)K	6	3	513.587	-0.17401	1.09044	1.03976	0.920108	1.0538	0.856429	0.918394										0.9495	0.707413	0.804327
A8K724;O96013;B4DE88;B4E3B5;B4DUG0;M0R1R1	Serine/threonine-protein kinase PAK 4	PAK4;PAK4;PAK4	1	T	0.00375655	79.013	69.922	_RKSLVGT(ph)PYWM(ox)APELISR_	RKS(0.118)LVGT(0.877)PY(0.005)WMAPELISR	RKS(-8.7)LVGT(8.7)PY(-22.83)WMAPELIS(-68.39)R	7	3	734.038	-0.45743	0.978122	0.593812	0.58809	2.74049	2.18038	0.939676							1.10831	1.14498	0.990055
O75400;Q4ZG51	Pre-mRNA-processing factor 40 homolog A	PRPF40A;FNBP3	1;2;3	S	1.88453e-29	210.12	109.07	_SDS(ph)PES(ph)DAEREK_	S(0.361)DS(0.639)PES(1)DAEREK	S(-2.48)DS(2.48)PES(87.3)DAEREK	6	2	755.261	-0.13246	1.23903	1.34212	1.16133	0.979151	0.640182	0.649299	1.16762	1.05749	0.970219	1.33577	0.744673	0.611772	1.14799	1.00931	0.879842	1.12407	0.605477	0.492622	1.21602	0.987979	0.839044	1.42566	0.907133	0.667466
Q8N488	RING1 and YY1-binding protein	RYBP	1	S	0.000115646	168.76	132.97	_DKEISPS(ph)VTK_	DKEIS(0.041)PS(0.955)VT(0.004)K	DKEIS(-13.71)PS(13.71)VT(-23.52)K	7	2	592.284	0.028168	0.695977	0.767768	1.0475	1.04676	1.37619	1.30851	0.765151	0.732094	0.91481				0.698464	0.561096	0.85505	0.768573	1.07783	1.34394	0.741192	0.573678	0.868572	1.01909	1.21914	1.27383
O75427;B3KQE9;B4DYF8	Leucine-rich repeat and calponin homology domain-containing protein 4	LRCH4	1	S	2.62234e-33	134.47	134.47	_(ac)AAAVAAPLAAGGEEAAATTSVPGS(ph)PGLPGR_	AAAVAAPLAAGGEEAAATTSVPGS(1)PGLPGR	AAAVAAPLAAGGEEAAAT(-60.92)T(-56.36)S(-44.78)VPGS(44.78)PGLPGR	24	3	913.783	0.17775	0.983513	1.05924	1.12367	1.58109	1.56386	0.977739	0.848121	0.777563	0.888535	1.17083	1.40412	1.25923	0.924327	0.704137	0.793069	1.30402	1.46479	1.07329	0.96893	0.710433	0.726559	1.32366	1.46461	1.18584
Q9NQT8;H0YBA8;B4DGY5	Kinesin-like protein KIF13B	KIF13B;KIF13B;KIF13B	1	T	2.29212e-26	171.5	171.5	_SAT(ph)LSGSATNLASLTAALAK_	S(0.071)AT(0.928)LSGSATNLASLTAALAK	S(-11.14)AT(11.14)LS(-38.09)GS(-83.99)AT(-114.35)NLAS(-147.1)LT(-152.6)AALAK	3	2	964.49	-0.60852	1.57143	0.361365	0.221829	3.59161	2.27174	0.638043	1.10538	1.21134	1.13914	0.835465	0.76609	1.06115							1.04396	0.671555	0.62087
Q9HCI7;A8K942	Male-specific lethal 2 homolog	MSL2	1	S	2.9371e-20	170.11	170.11	_SRS(ph)ESDSEKVQPLPISTIIR_	S(0.017)RS(0.983)ESDSEKVQPLPISTIIR	S(-17.64)RS(17.64)ES(-38.55)DS(-58.73)EKVQPLPIS(-166.31)T(-166.31)IIR	3	3	774.728	-0.20224	0.840952	0.942994	1.13328	0.989363	1.00412	1.06519	0.844352	0.747568	0.854653	1.31914	1.20104	0.83452				1.14087	1.31078	1.18458	0.860759	0.703612	0.826286
Q14692	Ribosome biogenesis protein BMS1 homolog	BMS1	1	S	1.91289e-63	228.15	186.63	_AGLS(ph)PANCQSDRVNLEK_	AGLS(1)PANCQSDRVNLEK	AGLS(93.04)PANCQS(-93.04)DRVNLEK	4	2	969.941	0.30896	0.968562	1.09653	1.03154	1.08838	0.828064	0.89107	1.11822	0.865865	0.771675	1.18312	1.38863	1.11699	1.18223	1.10373	0.933653	1.17908	1.02266	0.874278	1.12445	1.24728	1.05226	1.25028	0.954308	0.758953
B2R9G9;O95402;B8ZZF3	Mediator of RNA polymerase II transcription subunit 26	MED26;CALR3	1	S	0.000303647	132.08	120.92	_AGLS(ph)PAEPLLSR_	AGLS(1)PAEPLLSR	AGLS(85.83)PAEPLLS(-85.83)R	4	2	645.826	0.035902	1.27662	1.30419	0.980318	0.945654	0.876214	0.913458	1.16979	1.24929	1.02832	0.870182	0.833381	0.939521	1.27227	1.28173	1.03693	0.85481	0.760121	0.910467	1.34056	1.33112	0.997437	0.874148	0.807474	0.843628
P53985;B4DKS0;B2R6A5;B4E106	Monocarboxylate transporter 1	SLC16A1	1	T	9.11617e-75	211.68	188.24	_ESKEEET(ph)SIDVAGKPNEVTK_	ESKEEET(0.996)S(0.004)IDVAGKPNEVTK	ES(-36.94)KEEET(24.32)S(-24.32)IDVAGKPNEVT(-126.16)K	7	2	1135.53	0.95403				1.49615	1.76472	1.29405	0.995661	1.07616	1.12727				0.933652	0.868978	0.898267	1.02958	0.971352	1.02382				0.934916	1.05721	1.10846
Q9UQ35;Q5JPB4;I3L4U6	Serine/arginine repetitive matrix protein 2	SRRM2;DKFZp667L0421	1;2	S	0.000142856	167.6	121.36	_SLS(ph)YSPVER_	SLS(1)YSPVER	S(-60.02)LS(50.55)Y(-62.93)S(-50.55)PVER	3	2	559.25	0.26449	0.860206	0.799441	0.927935	1.20744	1.36429	1.14947	0.992606	0.809744	0.807823	1.4485	1.46637	1.05723	1.14497	0.866708	0.725792	1.4397	1.32102	0.928923	1.21826	0.765169	0.664215	1.35667	1.25368	0.882601
Q5QPM7;F5H4Z3;B4DFK1;E7ER20;B4DXW9		PSMF1;PSMF1;PSMF1	1	S	6.74877e-05	103.79	77.42	_FDPFGPIGTS(ph)PPGPRPDR_	FDPFGPIGT(0.025)S(0.975)PPGPRPDR	FDPFGPIGT(-15.98)S(15.98)PPGPRPDR	10	3	663.979	-0.73882	0.643144	0.621573	0.881674	2.18621	2.73501	1.31739				1.07557	1.27509	1.23556	0.82979	0.631845	0.77949	0.961627	1.10625	1.21673	0.698304	0.647626	0.932642
Q5QPM7;F5H4Z3;B4DFK1;E7ER20;B4DXW9		PSMF1;PSMF1;PSMF1	1	T	6.74877e-05	103.79	81.632	_FDPFGPIGT(ph)SPPGPRPDR_	FDPFGPIGT(0.889)S(0.111)PPGPRPDR	FDPFGPIGT(9.02)S(-9.02)PPGPRPDR	9	3	663.979	-0.16697	0.715858	0.60776	0.832701	2.18621	2.73501	1.31739				1.07557	1.27509	1.23556	0.87241	0.811326	0.920975	1.05907	1.17505	1.00488
Q92766;E2GM81	Ras-responsive element-binding protein 1	RREB1;RREB1	1	S	2.37511e-27	205.8	191.53	_AATTATPAATTS(ph)PK_	AATTATPAAT(0.012)T(0.101)S(0.887)PK	AAT(-144.6)T(-122.27)AT(-83.79)PAAT(-18.77)T(-9.43)S(9.43)PK	12	2	684.824	0.23756				0.875179	1.049	1.29319				1.10775	1.26275	1.28521	0.656851	0.658741	1.01975							1.05472	1.40249	1.38057
Q8WXI9;B3KSZ4	Transcriptional repressor p66-beta	GATAD2B	1	S	1.12175e-08	109.41	109.41	_VSSPLPSPS(ph)AMTDAANSQAAAK_	VS(0.122)S(0.122)PLPS(0.122)PS(0.532)AMT(0.101)DAANSQAAAK	VS(-6.39)S(-6.39)PLPS(-6.39)PS(6.39)AMT(-7.2)DAANS(-74.57)QAAAK	9	3	727.668	0.22095				1.16404	1.69373	1.35557
F5H604;E3W994;O75122;J3KR49;E9PBA6;Q96F87	CLIP-associating protein 2	CLASP2;CLASP2;CLASP2;CLASP2	1	S	4.3354e-153	271.66	229.15	_VLNTGS(ph)DVEEAVADALKK_	VLNTGS(1)DVEEAVADALKK	VLNT(-48.63)GS(48.63)DVEEAVADALKK	6	2	969.975	0.84647	1.12423	0.650076	0.595126	2.46176	2.20214	0.881813	1.08892	0.950915	0.914756	0.950114	0.858389	0.934504	1.01052	1.08835	1.06967	0.907601	0.76892	0.847659	1.09545	1.10205	1.00563	0.834912	0.834713	0.952408
Q9Y2U5	Mitogen-activated protein kinase kinase kinase 2	MAP3K2	1	S	3.63633e-10	137.86	122.84	_AQS(ph)YPDNHQEFSDYDNPIFEK_	AQS(1)YPDNHQEFSDYDNPIFEK	AQS(46.93)Y(-46.93)PDNHQEFS(-90.43)DY(-111.85)DNPIFEK	3	2	1312.53	-2.1098	1.10574	1.03952	0.974196	2.38185	2.14627	0.879786	0.991021	1.17321	1.06334	0.934749	1.22957	1.31057	1.29322	0.915338	0.707818	1.01732	0.971973	0.82612	1.09646	0.866513	0.808067	0.93541	1.06804	1.00177
P50548;B7Z6N1;B7Z4R0;M0QXN0	ETS domain-containing transcription factor ERF	ERF;ERF	1	S	3.49819e-25	128.27	108.88	_LVLVNYPFIDVGLAGGAVPQS(ph)APPVPSGGSHFR_	LVLVNYPFIDVGLAGGAVPQS(1)APPVPSGGSHFR	LVLVNY(-68.05)PFIDVGLAGGAVPQS(44.72)APPVPS(-44.72)GGS(-44.72)HFR	21	3	1133.58	0.68504	0.702939	0.355337	0.524487	1.71029	3.13544	1.89138				1.02603	1.35476	1.2653	0.970603	0.94859	1.06883	0.919447	1.11737	1.05133	1.1334	0.874357	0.80556	1.06832	1.31082	1.1996
P19338;B3KTP9;Q9BQ02;C9JWL1;C9J1H7;C9JLB1;C9JYW2	Nucleolin	NCL;NCL;NCL;NCL;NCL;NCL	1;2	T	1.67586e-42	222.48	113.86	_GAT(ph)PGKALVAT(ph)PGKK_	GAT(1)PGKALVAT(1)PGKK	GAT(113.86)PGKALVAT(113.86)PGKK	11	2	778.386	-0.31413	1.21901	1.14084	0.882526	1.18021	0.851764	0.720279	1.19309	1.25389	1.0027	0.561084	0.421924	0.806183	0.923158	1.21892	1.26947	0.610911	0.575687	0.905333	0.850879	1.17668	1.37384	0.618188	0.567749	0.908669
Q8WVB6;E7EXA6;Q96S08;F8WCC1;B4DEY3	Chromosome transmission fidelity protein 18 homolog	CHTF18;CHTF18;CHTF18;CHTF18	1;2	S	3.94956e-65	202.16	202.16	_GDAAS(ph)SPAPAASVGSSQGGAR_	GDAAS(0.949)S(0.051)PAPAASVGSSQGGAR	GDAAS(12.71)S(-12.71)PAPAAS(-118.03)VGS(-131.17)S(-136.24)QGGAR	5	2	940.91	0.15556				1.35474	1.19046	0.834172				1.08569	1.16664	1.30419							1.35003	1.60355	1.38364
E7EPN9;Q9Y520;H7C5N8	Protein PRRC2C	PRRC2C;PRRC2C;PRRC2C	1	T	7.22555e-24	177.32	121.35	_AFGSGIDIKPGT(ph)PPIAGR_	AFGSGIDIKPGT(1)PPIAGR	AFGS(-89.02)GIDIKPGT(89.02)PPIAGR	12	2	917.467	0.20799	0.939358	0.45517	0.509252	1.24171	1.01894	0.842716	0.76338	0.411011	0.533337	1.69287	2.00635	1.17504	0.743059	0.588492	0.744217	1.19524	1.34702	1.10548	0.74514	0.735158	0.953702	0.940006	1.12013	1.15667
A8K3M3;P18031;B4DSN5	Tyrosine-protein phosphatase non-receptor type 1	PTPN1;PTPN1;PTPN1	1	S	0.0126179	119.27	119.27	_VMEKGS(ph)LK_	VMEKGS(1)LK	VMEKGS(119.27)LK	6	2	486.235	0.11472	0.842985	1.00607	1.18946	0.85491	0.859024	1.02425										1.14909	1.21991	1.0801
I3L448;Q5TC12;A8MRA7;I3L1W9	ATP synthase mitochondrial F1 complex assembly factor 1	ATPAF1;ATPAF1	1	S	0.000217353	126.77	94.544	_ALGLGLVS(ph)PAQLR_	ALGLGLVS(1)PAQLR	ALGLGLVS(94.54)PAQLR	8	2	687.879	-0.43939	1.65687	2.42906	1.3432	1.02147	0.479475	0.526177	2.45961	3.73778	1.34826	0.751742	0.321516	0.415837	2.32167	2.49628	1.04584	0.773977	0.339477	0.496897	2.76579	2.99093	1.07298	0.856819	0.255743	0.321247
O43488;H3BLU7	Aflatoxin B1 aldehyde reductase member 2	AKR7A2;AKR7A2	1	S	5.19585e-08	182.02	172.57	_FFGNS(ph)WAETYR_	FFGNS(1)WAETYR	FFGNS(78.45)WAET(-78.45)Y(-124.13)R	5	2	729.298	0.40938	0.985526	0.616399	0.60599	2.50137	2.97029	1.25891				1.10334	1.35884	1.21207	0.980281	0.892186	0.931061	1.04541	1.31045	1.21251	0.981955	0.922727	0.9727	1.03072	1.22976	1.13211
Q9UGU5;Q6P681;Q7Z641;Q2T9L2;Q6PJ09;B4DSN8;Q2M3X1;B0QXZ9;B0QXZ8;Q6PJC1	HMG domain-containing protein 4	HMGXB4;HMGXB4;HMGXB4;HMGXB4;HMGXB4;HMGXB4;HMG2L1;HMG2L1;HMGXB4	1	S	0.00462187	96.096	96.096	_AITS(ph)PLAAGSKPSK_	AIT(0.214)S(0.786)PLAAGSKPSK	AIT(-5.64)S(5.64)PLAAGS(-52.14)KPS(-80.22)K	4	2	704.366	-0.84399				0.90914	0.923507	0.786461	0.669504	1.0321	1.47537	0.543555	0.501487	0.919196							1.25611	1.09234	1.1443	0.632589	0.508821	0.763625
Q9UGU5;Q6P681;Q7Z641;Q2T9L2;Q6PJ09;B4DSN8;Q2M3X1;B0QXZ9;B0QXZ8;Q6PJC1	HMG domain-containing protein 4	HMGXB4;HMGXB4;HMGXB4;HMGXB4;HMGXB4;HMGXB4;HMG2L1;HMG2L1;HMGXB4	1	T	9.2558e-05	133.86	57.595	_AIT(ph)SPLAAGSKPSK_	AIT(0.65)S(0.35)PLAAGSKPSK	AIT(2.7)S(-2.7)PLAAGS(-47.33)KPS(-56.09)K	3	2	704.366	0.065109	1.0544	1.15497	1.05897	0.90914	0.923507	0.786461	1.30711	1.5359	1.30693							0.629776	0.53138	0.871477	1.25611	1.09234	1.1443
Q13200;Q59EG8;B4DM22;Q9NSM5;E7EW34;B4DX07;B4DXY1;E9PCS3	26S proteasome non-ATPase regulatory subunit 2	PSMD2;DKFZp564A2282;PSMD2;PSMD2	1	S	1.27489e-07	165.34	149.3	_FGGS(ph)GSQVDSAR_	FGGS(1)GSQVDSAR	FGGS(39.82)GS(-39.82)QVDS(-89.62)AR	4	2	624.256	-0.090313	0.977537	0.875768	0.90647	2.09129	2.27389	1.10915	1.02172	1.06119	1.06884	0.987402	0.916889	1.00105	0.825752	1.01169	1.09999				0.995548	1.06795	1.02418	1.018	1.13381	1.172
Q9NSK0;B4DME9	Kinesin light chain 4	KLC4;KLC4	1	S	3.64506e-232	318.18	152.5	_RAAS(ph)LNYLNQPSAAPLQVSR_	RAAS(1)LNYLNQPSAAPLQVSR	RAAS(83.93)LNY(-108.12)LNQPS(-83.93)AAPLQVS(-128.82)R	4	2	1118.57	0.1847	1.07945	1.01437	0.87222	2.65315	2.52912	0.998098	0.9872	1.05469	1.06863	0.968783	1.02236	1.06287	1.06662	1.04534	0.945147	0.981365	0.987222	1.03614	1.15884	1.14838	1.02134	0.964279	0.994274	1.01042
Q6PI48;A8K4A8;Q9H9J7	Aspartate--tRNA ligase, mitochondrial	DARS2	1	S	0.00689202	104.22	104.22	_FYSLPQS(ph)PQQFK_	FYSLPQS(1)PQQFK	FY(-92.64)S(-54.13)LPQS(54.13)PQQFK	7	2	775.358	0.42008				0.879588	0.818306	0.938082										1.1906	1.21563	1.01728
P35611;E7ENY0;A2A3N8;E7EV99;Q86XM2;B4DI79;Q96D30;D6RAH3	Alpha-adducin	ADD1;ADD1;ADD1;ADD1;ADD1;ADD1;ADD1	1	S	6.36295e-67	195.58	195.58	_RVS(ph)MILQSPAFCEELESMIQEQFKK_	RVS(1)MILQSPAFCEELESMIQEQFKK	RVS(66.73)MILQS(-66.73)PAFCEELES(-176.75)MIQEQFKK	3	3	1036.83	1.0522				1.75299	0.88326	0.537699							1.05836	1.70153	1.37033	0.623696	0.581628	0.886368
Q9HB90;B4DQG4	Ras-related GTP-binding protein C	RRAGC	1	Y	4.97858e-05	102.6	100.9	_(ac)SLQYGAEETPLAGSY(ph)GAADSFPK_	SLQYGAEETPLAGS(0.067)Y(0.927)GAADS(0.006)FPK	S(-67.83)LQY(-62.64)GAEET(-57.06)PLAGS(-11.43)Y(11.43)GAADS(-21.67)FPK	15	3	827.7	0.54264	0.959033	0.840878	0.85649	1.73009	1.33137	0.799144
P36507;G5E9C7;Q7Z370;B3KS97	Dual specificity mitogen-activated protein kinase kinase 2	MAP2K2;MAP2K2;DKFZp686L02273;MAP2K2	1	S	0.00318778	92.295	92.295	_PVS(ph)GHGMDSR_	PVS(1)GHGMDSR	PVS(62.49)GHGMDS(-62.49)R	3	2	561.724	-0.19358	1.7652	0.976048	0.536939	3.26105	1.88354	0.567651	1.31612	1.67533	1.27569	0.614616	0.472998	0.73954	1.31084	1.45957	1.01997	0.667589	0.552326	0.847954	1.4356	1.28474	0.92657
Q9UMN6	Histone-lysine N-methyltransferase MLL4	WBP7	1	S	7.8493e-32	235.26	143.97	_GPVRS(ph)EDESVEAK_	GPVRS(1)EDESVEAK	GPVRS(76.65)EDES(-76.65)VEAK	5	3	494.887	0.60139	1.2186	1.30659	1.12809	0.82033	0.638681	0.784112	3.04306	1.28915	0.428454	0.515625	0.454357	0.810634	1.44217	1.15695	0.883505	1.17524	0.814092	0.65283	1.25113	1.01032	0.781381
Q4LE39;H0Y7Y8	AT-rich interactive domain-containing protein 4B	ARID4B;ARID4B	1	S	8.28576e-11	155.86	153.36	_LSKPPFQTNPS(ph)PEMVSK_	LSKPPFQTNPS(1)PEMVSK	LS(-123.91)KPPFQT(-50.05)NPS(50.05)PEMVS(-51.97)K	11	2	983.971	0.17867	0.893857	0.966148	1.00643	0.991065	0.988579	0.998979	0.946885	0.872088	0.903156	0.823177	0.837722	1.09449	0.902039	0.885037	0.990224	1.05192	1.23671	1.17718	1.00585	0.964788	0.874478	1.05822	1.00413	0.968631
Q01543;E9PKJ7	Friend leukemia integration 1 transcription factor	FLI1;FLI1	1	S	1.7294e-21	177.44	111.12	_ADMTAS(ph)GSPDYGQPHK_	ADMTAS(0.802)GS(0.197)PDY(0.001)GQPHK	ADMT(-42.14)AS(6.09)GS(-6.09)PDY(-30.16)GQPHK	6	3	581.234	-0.095322	1.00956	0.934052	1.09004	1.4061	1.47239	1.03229				1.2748	0.949675	0.802676				1.04124	1.10073	1.02178				1.04759	1.0249	1.08159
P19838	Nuclear factor NF-kappa-B p105 subunit;Nuclear factor NF-kappa-B p50 subunit	NFKB1	1;2	S	1.19381e-51	227.06	193.63	_TTSQAHSLPLS(ph)PASTR_	TTSQAHSLPLS(1)PASTR	T(-125.98)T(-132.69)S(-115.66)QAHS(-53.31)LPLS(53.31)PAS(-66.71)T(-75.09)R	11	2	867.415	0.21358	1.46998	1.0404	0.722557	2.6366	2.2904	0.752943	1.72932	2.02629	1.12177	0.813053	0.569704	0.730908	1.56997	1.92147	1.22896	0.773005	0.562654	0.726561	1.39144	1.36414	1.08831	0.779165	0.538169	0.677541
Q5SNT2;E9PBR6;H0Y4R5	Transmembrane protein 201	TMEM201;TMEM201;TMEM201	1	S	0.00145378	121.56	121.56	_RTS(ph)PSSLPGR_	RTS(1)PSSLPGR	RT(-39.36)S(39.36)PS(-41.92)S(-41.92)LPGR	3	2	569.274	0.54215	0.807311	1.1695	1.44378	1.17487	3.54177	3.04094	0.843441	0.950186	1.12269	1.46781	1.53789	0.996588	0.720177	1.01226	1.40561							1.4657	1.23043	0.865809
Q14517;D6RCE4	Protocadherin Fat 1;Protocadherin Fat 1, nuclear form	FAT1;FAT1	1	S	1.45646e-33	134.62	94.955	_VQVLDTNDLRPLFSPTS(ph)YSVSLPENTAIR_	VQVLDTNDLRPLFS(0.001)PT(0.392)S(0.584)Y(0.014)S(0.005)VS(0.005)LPENTAIR	VQVLDT(-60.63)NDLRPLFS(-30.25)PT(-1.73)S(1.73)Y(-16.31)S(-20.83)VS(-20.83)LPENT(-38.49)AIR	17	3	1104.89	-1.3004				0.858314	0.666016	0.740554
Q8WYP5	Protein ELYS	AHCTF1	1	S	0.00115021	98.676	98.676	_LIS(ph)PLASPADGVK_	LIS(1)PLASPADGVK	LIS(62.97)PLAS(-62.97)PADGVK	3	2	674.35	-0.064993	1.2227	1.07441	0.791399	0.852822	0.913051	1.04989				0.791032	0.848562	0.969005	1.05866	0.906656	0.973884	0.780189	0.954063	1.24646	0.92297	0.976042	1.02268
Q5T1M5;B4DZS8	FK506-binding protein 15;Peptidyl-prolyl cis-trans isomerase	FKBP15	1;2	S	4.52563e-66	213.48	139.7	_S(ph)NSLSEQLAINTSPDAVK_	S(0.976)NS(0.024)LSEQLAINTSPDAVK	S(16.09)NS(-16.09)LS(-44.07)EQLAINT(-114.96)S(-114.96)PDAVK	1	2	977.462	-0.037576	1.18646	0.897166	0.81573	2.20369	2.61255	1.43147	0.835964	1.53057	1.93677				1.1913	1.4527	1.14117				1.53206	1.23608	0.89303	0.92741	0.7708	0.891105
P31751;B4DG79;M0R0P9;B3KP61;Q05BV0;J3QKW1	RAC-beta serine/threonine-protein kinase	AKT2;AKT2;AKT2	1	T	4.94255e-06	101.75	92.913	_TFCGT(ph)PEYLAPEVLEDNDYGR_	T(0.154)FCGT(0.845)PEY(0.001)LAPEVLEDNDYGR	T(-7.4)FCGT(7.4)PEY(-31.82)LAPEVLEDNDY(-85.09)GR	5	3	842.689	0.20146				2.85035	3.68375	1.30369				0.971419	0.980566	1.12343							1.14673	0.898457	0.779542
Q9BUA3	Uncharacterized protein C11orf84	C11orf84	1	S	2.37911e-07	114.4	114.4	_(gl)QQVSWEQEFLVGSS(ph)PGGSGR_	QQVSWEQEFLVGS(0.144)S(0.853)PGGS(0.003)GR	QQVS(-60.65)WEQEFLVGS(-7.73)S(7.73)PGGS(-24.55)GR	14	3	733.323	0.17177	0.817847	0.740798	0.855095	1.84412	1.44697	0.876989				1.016	0.925262	0.90734
Q15648;B2RAG9;B4DSK7	Mediator of RNA polymerase II transcription subunit 1	MED1	1;2	S	9.03429e-28	183.22	111.83	_LAS(ph)PMKPVPGTPPSS(ph)K_	LAS(1)PMKPVPGT(0.157)PPS(0.292)S(0.551)K	LAS(97.97)PMKPVPGT(-5.44)PPS(-2.76)S(2.76)K	3	3	585.271	-0.59982	1.12351	1.13517	1.12623	1.19437	1.17534	1.06016	1.27045	1.00558	0.870785	1.20513	1.19209	0.95541	1.01898	0.835215	0.894549	1.13089	1.1504	1.13447	1.23566	0.975133	0.822497	0.834844	0.938359	1.15689
Q8WYQ5;Q53GY5	Microprocessor complex subunit DGCR8	DGCR8	1	S	0.000348644	117.2	92.856	_PYFLGTGS(ph)IR_	PYFLGT(0.029)GS(0.971)IR	PY(-80.99)FLGT(-15.21)GS(15.21)IR	8	2	595.784	-0.10706	1.35969	1.63992	1.14297	0.989518	0.523249	0.583061
Q8IWV7	E3 ubiquitin-protein ligase UBR1	UBR1	1	S	1.5608e-31	172.52	172.52	_RNS(ph)LIELPDDYSCLLNQASHFR_	RNS(1)LIELPDDYSCLLNQASHFR	RNS(88.39)LIELPDDY(-112.94)S(-88.39)CLLNQAS(-161.68)HFR	3	3	910.09	-1.1587	1.17249	0.951856	0.809144	2.19936	1.68558	0.846673				0.979427	0.920018	0.904238	1.149	1.21909	1.13994	1.02445	0.76349	0.765886	1.13381	1.01236	1.06374
O00287	Regulatory factor X-associated protein	RFXAP	1	S	0.00849969	70.438	70.438	_LSLLRS(ph)PEVVQFLQK_	LSLLRS(1)PEVVQFLQK	LS(-33.99)LLRS(33.99)PEVVQFLQK	6	3	613.004	-0.6805				1.49244	1.00208	0.631527
O43379;H7C3R4	WD repeat-containing protein 62	WDR62;WDR62	1	S	8.8611e-05	124.84	88.992	_RGQSS(ph)PPPAPPICLR_	RGQS(0.032)S(0.968)PPPAPPICLR	RGQS(-14.87)S(14.87)PPPAPPICLR	5	2	856.919	0.02769	0.994398	0.870499	0.844091	1.88233	1.78617	0.957225	1.04045	1.01511	0.983707	0.872607	0.82514	0.929015	0.988428	1.10452	1.09576	0.894502	0.818437	0.969749	0.980886	0.994742	1.01649	0.941776	0.901129	0.956051
Q92619;K7EM85;K7ES98;Q8IYN3;F5H1R4;B4E3K8;F5H4A3;B3KXW7;K7ES92;B3KVA9	Minor histocompatibility protein HA-1;Minor histocompatibility antigen HA-1	HMHA1;HMHA1;HMHA1;HMHA1	1	S	2.97123e-12	114.91	114.91	_AEVVVQVPYLEAGEAVVYPLQEAAADGCRES(ph)R_	AEVVVQVPYLEAGEAVVYPLQEAAADGCRES(1)R	AEVVVQVPY(-74.46)LEAGEAVVY(-41.84)PLQEAAADGCRES(41.84)R	31	3	1185.9	-0.3355				2.58546	1.05974	0.413471				0.828923	0.685689	0.773543	0.510106	0.570221	1.10883	0.714629	1.01402	1.2695	0.873906	0.967119	1.06413
Q9C0K1	Zinc transporter ZIP8	SLC39A8	1	S	0.000133672	134.99	122.34	_KEPSS(ph)CTCLK_	KEPS(0.089)S(0.863)CT(0.047)CLK	KEPS(-9.85)S(9.85)CT(-12.62)CLK	5	2	645.267	-1.6769	1.85444	1.0907	0.622689	0.964298	0.794895	0.831543	1.5977	1.11406	0.694902				1.35254	0.972252	0.776729	1.82393	0.973524	0.666823	0.866142	0.886236	0.821661
Q15648;B2RAG9;B4DSK7	Mediator of RNA polymerase II transcription subunit 1	MED1	1;2	T	0.000100174	142.54	131.09	_LASPMKPVPGT(ph)PPSSK_	LASPMKPVPGT(1)PPSSK	LAS(-58.67)PMKPVPGT(42.08)PPS(-42.08)S(-46.84)K	11	2	837.42	-0.27421	1.04978	1.52942	1.38481	1.19027	0.72667	0.615851	0.245319	0.0889692	0.361419	0.942952	1.17909	1.23738	0.20852	0.210407	0.998338	0.996573	0.617845	0.654961	1.40243	1.34521	1.06184	0.932261	0.957762	0.947438
Q6PL18	ATPase family AAA domain-containing protein 2	ATAD2	1	S	0.000165391	112.01	102.08	_TPSTPVACS(ph)TPAQLK_	TPSTPVACS(0.885)T(0.115)PAQLK	T(-41.6)PS(-43.1)T(-36.06)PVACS(8.86)T(-8.86)PAQLK	9	2	819.384	-0.57699	0.954586	1.22962	1.09942	0.995552	0.754434	0.698283																0.777037	1.06136	1.32327
Q6PL18	ATPase family AAA domain-containing protein 2	ATAD2	1	T	8.32701e-05	131.82	112.16	_TPSTPVACST(ph)PAQLK_	TPSTPVACS(0.072)T(0.928)PAQLK	T(-69.84)PS(-71.07)T(-77.23)PVACS(-11.1)T(11.1)PAQLK	10	2	819.384	-0.80755	0.954586	1.22962	1.09942	0.995552	0.754434	0.698283				1.15378	0.874298	0.754984	1.30943	1.37167	0.903958	1.01119	0.700409	0.78386
O75362;H0UI66;A8K2T5	Zinc finger protein 217	ZNF217;ZNF217	1	S	2.33756e-11	108.44	108.44	_GKQS(ph)PPGPGKAPLTSGIDSSTLAPSNLK_	GKQS(1)PPGPGKAPLTSGIDSSTLAPSNLK	GKQS(44.17)PPGPGKAPLT(-44.17)S(-53.39)GIDS(-75.66)S(-79.64)T(-83.46)LAPS(-100.02)NLK	4	3	929.143	-0.32	0.779195	0.838723	1.05765	1.0135	1.09909	1.07698	0.940299	0.837272	0.813596	0.997445	1.07414	0.945213	0.828753	0.851671	0.857755	0.92266	0.950007	1.00937	0.944002	0.872197	0.874923
O95926;B2RBX8;B4E0Y8	Pre-mRNA-splicing factor SYF2	SYF2	1	S	6.88243e-07	114.92	114.92	_(ac)AAIAASEVLVDS(ph)AEEGSLAAAAELAAQKR_	AAIAASEVLVDS(0.999)AEEGS(0.001)LAAAAELAAQKR	AAIAAS(-57.23)EVLVDS(32.04)AEEGS(-32.04)LAAAAELAAQKR	12	3	978.82	-1.3239				1.56214	1.43164	0.924448
Q9UK58;C9JPL0;H7C4G1	Cyclin-L1	CCNL1;CCNL1;CCNL1	1;2	S	3.04359e-45	178.46	173.01	_GLNPDGTPALSTLGGFS(ph)PASK_	GLNPDGTPALST(0.001)LGGFS(0.999)PASK	GLNPDGT(-91.36)PALS(-36.24)T(-30.69)LGGFS(30.69)PAS(-50.17)K	17	2	1033.99	0.068253	0.679003	0.585772	0.854862	1.01342	1.51571	1.36499	0.539849	0.380478	0.687079	0.971143	1.34692	1.42402	0.76735	0.727345	0.953486	0.848055	1.2579	1.4076	0.652171	0.78404	1.30503	0.780203	1.19334	1.37854
O60291;K7EPJ5;E9PB19	E3 ubiquitin-protein ligase MGRN1	MGRN1;MGRN1	1	S	0.000213327	100.45	100.45	_AASIENVLQDS(ph)SPEHCGR_	AASIENVLQDS(0.894)S(0.106)PEHCGR	AAS(-75.91)IENVLQDS(9.25)S(-9.25)PEHCGR	11	3	683.961	0.51422				1.01644	0.796161	0.770283							1.13399	1.07292	0.830089							0.756032	0.908107	1.15334
B2ZZ90;Q13085;D3YTK0;K7EJ22	Acetyl-CoA carboxylase 1;Biotin carboxylase	ACACA;ACACA;ACACA	1	S	7.75343e-100	235.76	235.76	_FIIGSVSEDNS(ph)EDEISNLVK_	FIIGSVSEDNS(1)EDEISNLVK	FIIGS(-105.57)VS(-87.56)EDNS(87.56)EDEIS(-92.28)NLVK	11	2	1138.02	-0.24289	1.05871	0.671361	0.617505	2.8259	2.98756	1.00664	1.015	0.977938	0.9686	1.21421	1.29058	1.05781	1.02664	1.06043	1.00104	1.16761	1.25863	1.08341	1.02483	1.05312	1.00535	1.17227	1.20845	1.05769
Q9H0B6;A8MZ87	Kinesin light chain 2	KLC2;KLC2	1	S	0.000137585	170.66	104.59	_RAS(ph)SLNFLNK_	RAS(0.972)S(0.028)LNFLNK	RAS(15.4)S(-15.4)LNFLNK	3	2	615.306	0.040026	1.12495	0.837685	0.74451	2.99083	2.38252	0.893741	0.252309	0.0740784	0.292598	1.08311	0.973582	0.946602							0.840796	0.445204	0.529634	0.768986	0.665044	0.859932
Q9UIG0	Tyrosine-protein kinase BAZ1B	BAZ1B	1	T	2.5779e-46	246.86	115.06	_DHT(ph)VSGDEDYCPR_	DHT(0.947)VS(0.053)GDEDYCPR	DHT(12.54)VS(-12.54)GDEDY(-83.72)CPR	3	3	544.199	-1.2019	0.953436	1.06898	0.960015	1.07253	1.05796	0.984758	1.12868	1.43991	1.26156
O15446;A0JLT1;A8K818;Q05BI1	DNA-directed RNA polymerase I subunit RPA34	CD3EAP;CD3EAP;CD3EAP	1	S	7.94414e-19	186.77	178.03	_SALAPNLLTS(ph)GKK_	SALAPNLLT(0.004)S(0.996)GKK	S(-160.91)ALAPNLLT(-24.09)S(24.09)GKK	10	2	690.368	-0.19854	1.04351	1.60391	1.26207	0.906665	0.54504	0.602917	1.38199	1.1828	0.901268	0.711426	0.438251	0.652518	1.37429	1.4611	1.1063	0.609625	0.402824	0.59407	1.74238	1.67676	1.06736
B2RCF3;O60551;Q5VUC7	Glycylpeptide N-tetradecanoyltransferase;Glycylpeptide N-tetradecanoyltransferase 2;Glycylpeptide N-tetradecanoyltransferase	NMT2;NMT2	1	S	0.000108452	135.99	96.64	_GS(ph)PGGYLGAK_	GS(1)PGGYLGAK	GS(78.37)PGGY(-78.37)LGAK	2	2	493.721	0.21735	0.803574	0.662355	0.848586	1.82571	2.27067	1.26224	0.636842	0.736467	1.11616	0.752555	0.893423	1.18282	0.73471	0.813539	1.10235	0.81413	1.01417	1.19435	0.73121	0.782675	1.12658	0.881825	0.946844	1.15335
P36871;B4DFP1;B7Z6C2	Phosphoglucomutase-1	PGM1	1	T	2.79256e-17	144.17	103.41	_AIGGIILT(ph)ASHNPGGPNGDFGIK_	AIGGIILT(0.95)AS(0.05)HNPGGPNGDFGIK	AIGGIILT(12.83)AS(-12.83)HNPGGPNGDFGIK	8	3	762.714	0.33619	0.97269	0.672854	0.675614	3.0398	3.22413	1.00407	0.877221	0.919743	1.06566	0.954753	1.09192	1.02354	1.00179	0.925268	0.942724	0.981958	0.948057	1.0823	1.18519	0.952966	0.801995	0.917503	0.898254	1.06423
Q96T37;Q3ZB86;Q86VW9;A1A693	Putative RNA-binding protein 15	RBM15;RBM15;RBM15;RBM15	1;2	S	1.86487e-20	126.75	117.52	_S(ph)RS(ph)PLDKDTYPPSASVVGASVGGHR_	S(1)RS(1)PLDKDTYPPSASVVGASVGGHR	S(57.98)RS(53.81)PLDKDT(-53.81)Y(-56.49)PPS(-88.25)AS(-87.6)VVGAS(-102.55)VGGHR	1	3	900.744	0.23233	0.938813	1.47729	1.38458	0.870769	0.791088	0.931887	1.0361	1.07487	1.00308	0.911589	0.878043	1.09201	1.06753	0.910685	0.870601	0.903844	0.957521	1.0276	0.984529	0.950749	0.934258
Q9HC35;B5MBZ0	Echinoderm microtubule-associated protein-like 4	EML4;EML4	1	S	7.96732e-52	217.91	180.78	_ASPS(ph)PQPSSQPLQIHR_	ASPS(1)PQPSSQPLQIHR	AS(-37.84)PS(37.84)PQPS(-69.16)S(-72.44)QPLQIHR	4	2	905.436	0.0068785	0.997171	0.587832	0.641604	2.88322	3.70756	1.22847	0.788596	0.571581	0.811708	1.03934	1.33987	1.22562	0.76883	0.732906	0.824116	1.27629	1.70698	1.343	0.75268	0.651093	0.902613	1.08285	1.76658	1.62215
J3KPZ3;O75592	Probable E3 ubiquitin-protein ligase MYCBP2	MYCBP2	1	S	9.3817e-42	215.51	189.77	_VNS(ph)GDTEVGSSLLR_	VNS(1)GDTEVGSSLLR	VNS(75.89)GDT(-75.89)EVGS(-148.43)S(-160.5)LLR	3	2	757.348	-0.015007	1.74918	1.35353	0.941186	2.2491	1.46649	0.667632	1.7345	2.28705	1.30612	0.564648	0.721758	0.667341				0.705831	0.420799	0.605436	1.65874	1.55586	1.02886	0.605473	0.282217	0.445465
Q6P1L5	Protein FAM117B	FAM117B	1	S	1.85955e-84	220.86	180.44	_RTS(ph)SLDTLAAPYLAGHWPR_	RT(0.118)S(0.852)S(0.031)LDTLAAPYLAGHWPR	RT(-8.6)S(8.6)S(-14.43)LDT(-68.84)LAAPY(-135.77)LAGHWPR	3	2	1096.54	0.014049				2.20067	2.42928	1.34676							0.887326	0.861204	0.968925
Q01664;Q6FHM5	Transcription factor AP-4	TFAP4;TFAP4	1	T	6.48273e-14	161.04	161.04	_EVIGGLCSLANIPLT(ph)PETQR_	EVIGGLCSLANIPLT(0.999)PET(0.001)QR	EVIGGLCS(-78.56)LANIPLT(31.14)PET(-31.14)QR	15	2	1124.56	0.52703	0.902123	1.27401	1.46757	1.41214	0.987196	0.740275	1.08798	1.0705	1.0007	1.22249	0.812669	0.738906	1.11355	1.01311	0.897084	1.14094	0.803342	0.69509	1.07988	0.924717	0.808903	1.78663	1.12968	0.610875
P42575;B4E0I5;D3DXE0;B4E085	Caspase-2;Caspase-2 subunit p18;Caspase-2 subunit p13;Caspase-2 subunit p12;Caspase	CASP2;hCG_20684	1	S	1.86958e-81	247.55	149.94	_NHAGS(ph)PGCEESDAGKEK_	NHAGS(1)PGCEESDAGKEK	NHAGS(96.17)PGCEES(-96.17)DAGKEK	5	3	618.244	0.0030394	0.970832	0.610547	0.631104	2.72448	3.04054	1.12048	0.889928	0.789561	0.837497				1.03862	0.877149	0.83916	1.10754	1.05383	1.06468	0.935271	0.895388	0.920553	0.923239	1.0258	1.0934
Q9Y666	Solute carrier family 12 member 7	SLC12A7	1	S	0.000352473	121.73	111.61	_DTS(ph)LSGFK_	DTS(1)LSGFK	DT(-38.37)S(38.37)LS(-47.57)GFK	3	2	467.7	-0.10928	1.3906	0.897804	0.679884	1.15778	0.989737	0.970411							0.901747	0.965159	1.05626	0.784357	0.845212	1.03973	0.96542	1.04681	1.05282	0.738278	0.752231	1.07763
B8XCX8;Q76L83;E7EWD6	Putative Polycomb group protein ASXL2	ASXL2;ASXL2	1	T	0.000310346	132.79	132.79	_FCLSSPT(ph)EALK_	FCLS(0.016)S(0.118)PT(0.866)EALK	FCLS(-17.22)S(-8.67)PT(8.67)EALK	7	2	666.799	-0.16473	0.914312	0.737996	0.833088	1.06858	1.5941	1.4035
Q15311;B4DUY4;E7ENF8;J3QLT3	RalA-binding protein 1	RALBP1;RALBP1	1	T	0.00327976	98.943	98.943	_TPSSEEISPT(ph)KFPGLYR_	TPSSEEIS(0.047)PT(0.952)KFPGLYR	T(-51.22)PS(-37.85)S(-37.07)EEIS(-13.03)PT(13.03)KFPGLY(-54.69)R	10	3	663.65	-0.1128	1.2876	0.373269	0.223518	3.19151	2.64064	0.83462													0.671117	0.667633	0.958884
Q9P2R6;B1AKN3	Arginine-glutamic acid dipeptide repeats protein	RERE;RERE	1	T	0.00601891	140.14	140.14	_PHVMSPT(ph)NR_	PHVMS(0.016)PT(0.984)NR	PHVMS(-17.82)PT(17.82)NR	7	2	559.744	0.4274	1.07134	0.933573	0.855715	1.0046	1.04453	1.04047	1.38602	1.40325	0.988886							0.962796	11.4566	11.8557
Q9Y613;B4DVN5	FH1/FH2 domain-containing protein 1	FHOD1;FHOD1	1	S	2.09965e-11	171.26	171.26	_TPQS(ph)PAPCVLLR_	TPQS(1)PAPCVLLR	T(-63.57)PQS(63.57)PAPCVLLR	4	2	709.847	-0.29853	1.03828	0.950499	0.879117	1.66503	2.04772	1.30647				0.829964	0.859513	1.01111				0.872984	0.677468	0.805935	1.08721	1.07324	0.976823
Q6P4F7;B4DZN9;H3BR51;H3BQ41	Rho GTPase-activating protein 11A	ARHGAP11A;ARHGAP11A;ARHGAP11A;ARHGAP11A	1	T	3.33267e-108	275.99	248.91	_IAQLSESPVILT(ph)PNAK_	IAQLSESPVILT(1)PNAK	IAQLS(-169.03)ES(-114.97)PVILT(114.97)PNAK	12	2	880.963	-0.069462	0.716556	0.346754	0.512305	1.3668	1.87989	1.41315	0.665383	0.301528	0.480097	1.93197	2.70442	1.3988	0.576051	0.328843	0.56515	1.85491	2.79166	1.67232	0.63296	0.351044	0.539211	1.92876	2.97842	1.53318
Q9UK58;C9JPL0	Cyclin-L1	CCNL1;CCNL1	1	S	2.47521e-39	251.91	203.11	_(gl)QQASKS(ph)PYNGVR_	QQASKS(1)PYNGVR	QQAS(-94.01)KS(90.62)PY(-90.62)NGVR	6	2	699.314	0.70115	0.879357	0.903393	1.05014	1.00545	0.953212	1.00171	0.977694	0.864239	0.914324	1.02095	1.1049	1.0631	0.912886	0.895761	1.0091	0.928624	1.00205	1.11147	0.805153	0.826214	0.83832	0.889093	1.07847	1.14221
Q13200;Q59EG8;B4DM22;Q9NSM5;E7EW34;B4DX07;B4DXY1;E9PCS3	26S proteasome non-ATPase regulatory subunit 2	PSMD2;DKFZp564A2282;PSMD2;PSMD2	1	S	0.000572369	146.78	106.82	_FGGSGS(ph)QVDSAR_	FGGS(0.014)GS(0.986)QVDSAR	FGGS(-18.51)GS(18.51)QVDS(-50.29)AR	6	2	624.256	0.39374				2.04943	2.0134	1.00317							0.865552	1.06128	1.2262	1.0365	1.04762	1.1121
Q5UIP0;H7C2B5	Telomere-associated protein RIF1	RIF1;RIF1	1;2	S	0.000262368	136.24	111.64	_GFLS(ph)PGS(ph)RSPK_	GFLS(1)PGS(0.972)RS(0.028)PK	GFLS(69.4)PGS(15.4)RS(-15.4)PK	7	2	646.775	0.094198	1.50202	1.21701	0.743045	1.0251	2.38756	2.34933	1.75179	1.52962	0.878662				1.20802	1.79924	1.48945	0.697906	1.50978	2.15537	1.14296	1.60599	1.37896
Q9UPU5;B7WPF4	Ubiquitin carboxyl-terminal hydrolase 24;Ubiquitin carboxyl-terminal hydrolase	USP24;USP24	1	S	4.72951e-08	196.67	167.32	_VSDQNS(ph)PVLPK_	VSDQNS(1)PVLPK	VS(-82.43)DQNS(82.43)PVLPK	6	2	632.303	0.14816	0.838107	0.674571	0.773677	2.21197	2.43131	1.28088	0.855474	0.844224	1.01786	0.932406	1.11766	1.18068	0.86811	0.848437	0.962333	0.950752	1.20408	1.25051	0.853047	0.774604	0.91682	1.00316	1.2292	1.21097
Q5VU08;Q9UEY8;Q59EK1;Q53FL4	Gamma-adducin	ADD3;ADD3	1	S	1.26941e-63	230.67	230.67	_IEEVLSPEGSPSKS(ph)PSK_	IEEVLSPEGSPSKS(1)PSK	IEEVLS(-114.58)PEGS(-56.65)PS(-41.33)KS(41.33)PS(-53.65)K	14	2	925.943	-0.084643	0.995158	1.08559	1.01434	1.44478	1.88997	1.31627	0.95051	1.06254	1.11071	0.853971	1.18436	1.29599	1.10136	0.951711	0.862431	0.757896	1.05019	1.30132	1.03195	0.993094	0.960109	0.76262	1.09822	1.53101
Q96GX5	Serine/threonine-protein kinase greatwall	MASTL	1	S	5.6464e-109	260.96	53.565	_RNFELVDS(ph)SPCKK_	RNFELVDS(0.8)S(0.2)PCKK	RNFELVDS(6.02)S(-6.02)PCKK	8	3	553.924	-0.86951	1.24283	1.01134	0.775358	1.59912	1.21029	0.854126	1.25564	0.956466	0.754357	1.09116	1.05942	1.00185	1.59978	1.07973	0.674968	1.009	1.08025	0.981638	0.793563	0.937562	0.907739	1.03296	1.09354	1.0219
Q9HC52	Chromobox protein homolog 8	CBX8	1	S	1.43692e-19	166.29	166.29	_RQDSDLVQCGVTS(ph)PSSAEATGK_	RQDSDLVQCGVT(0.035)S(0.961)PSS(0.004)AEATGK	RQDS(-134.37)DLVQCGVT(-14.42)S(14.42)PS(-33.08)S(-23.86)AEAT(-64.22)GK	13	3	791.684	0.59908				0.849573	0.528097	0.627038	5.97863	1.25776	0.209657				1.26129	1.44777	1.22293
Q14517;H0Y9H4	Protocadherin Fat 1;Protocadherin Fat 1, nuclear form	FAT1;FAT1	1	S	1.06775e-07	103.53	91.618	_NNLDRNS(ph)FEGSAIPEHPEFSTFNPESVHGHR_	NNLDRNS(0.979)FEGS(0.021)AIPEHPEFSTFNPESVHGHR	NNLDRNS(16.71)FEGS(-16.71)AIPEHPEFS(-52.23)T(-57.58)FNPES(-73.47)VHGHR	7	5	721.123	0.51619				0.841218	0.596579	0.683419	1.66677	1.88826	1.14454	0.695296	0.559017	0.867417	1.44025	1.77081	1.18372	0.78958	0.472178	0.78457	1.52239	1.36363	1.09026
P08559;B2R5P7;A5YPB6;Q53GE3;A5PHJ9;Q5JPU3;P29803	Pyruvate dehydrogenase E1 component subunit alpha, somatic form, mitochondrial;Pyruvate dehydrogenase E1 component subunit alpha, testis-specific form, mitochondrial	PDHA1;PDHA1;PDHA1/LOC79064;PDHA1;PDHA2	2	S	4.36921e-28	207.82	173.87	_YHGHS(ph)M(ox)SDPGVS(ph)YR_	YHGHS(0.995)MS(0.005)DPGVS(1)YR	Y(-98.49)HGHS(22.96)MS(-22.96)DPGVS(74.81)Y(-74.81)R	12	2	884.813	-0.055078	0.77212	0.434938	0.560271	0.888098	1.03716	1.14671	0.845512	1.00911	1.18279	0.889144	0.87736	1.07804	1.07196	0.928276	0.870714	1.00237	0.962708	0.918629	1.21999	0.905619	0.715416	1.19118	1.59466	0.745073
Q14978;B2RAU8;Q96J17;S4R349	Nucleolar and coiled-body phosphoprotein 1	NOLC1;NOLC1	1	S	0.00593914	110.84	108.47	_S(ph)LGTQPPKK_	S(1)LGTQPPKK	S(68.69)LGT(-68.69)QPPKK	1	2	518.265	0.28218				0.921905	0.615099	0.754594																0.532125	0.411851	0.864184
Q08945	FACT complex subunit SSRP1	SSRP1	1	S	0.00154877	167.18	127.4	_(gl)QLSES(ph)FK_	QLSES(1)FK	QLS(-60.78)ES(60.78)FK	5	2	451.189	0.068781	1.39974	1.50459	1.1463	1.20056	0.941737	0.817378	1.15136	1.45976	1.25341	0.677376	0.589049	0.909053	1.37268	1.4914	1.13667	0.767189	0.593375	0.85416	1.30007	1.60002	1.23127	0.830095	0.548091	0.727861
Q12770;F8W921;A8K619;B7Z6H0	Sterol regulatory element-binding protein cleavage-activating protein	SCAP;SCAP	1	S	5.17087e-05	144.18	102.29	_AGPEEPGDS(ph)PPLR_	AGPEEPGDS(1)PPLR	AGPEEPGDS(102.29)PPLR	9	2	701.306	-0.13552	1.14528	1.2511	1.11011	0.7251	0.702509	0.932922	0.946046	0.945701	0.998274	1.18421	1.19487	0.990451	1.03882	0.970039	0.946218	1.35599	1.16357	0.984667	0.999954	0.940802	0.939551	1.13695	1.11297	0.969971
Q9UQ35;O60382;A0AUK8	Serine/arginine repetitive matrix protein 2	SRRM2;KIAA0324;SRRM2	1;2;3	S	0.000693297	135.49	106.11	_NHS(ph)GS(ph)RT(ph)PPVALNSSR_	NHS(1)GS(1)RT(1)PPVALNSSR	NHS(94.54)GS(66.94)RT(58.41)PPVALNS(-58.41)S(-58.94)R	3	2	960.382	0.18496	0.888548	0.981637	1.05672	1.17046	1.38273	1.10671	0.789829	0.606061	0.726356	1.9624	2.59777	1.35726	0.961217	0.562413	0.599014	1.10664	1.04979	0.934043	0.865847	0.689914	0.912697	0.716286	1.0312	1.39546
Q9UPT8	Zinc finger CCCH domain-containing protein 4	ZC3H4	1	T	0.000363527	126.19	74.962	_PAT(ph)PHLLHHR_	PAT(1)PHLLHHR	PAT(74.96)PHLLHHR	3	2	629.814	0.57031				1.13542	1.27464	1.11305				0.968034	1.10559	1.16301	0.862501	0.830733	0.965037	0.957227	1.0918	1.14521	0.842454	0.813653	0.967352
P49792	E3 SUMO-protein ligase RanBP2;Putative peptidyl-prolyl cis-trans isomerase	RANBP2	1;2	S	8.70618e-06	97.059	87.676	_ELVGPPLAETVFT(ph)PKTS(ph)PENVQDR_	ELVGPPLAET(0.004)VFT(0.631)PKT(0.452)S(0.913)PENVQDR	ELVGPPLAET(-22.25)VFT(1.74)PKT(-1.74)S(8)PENVQDR	17	3	928.768	-0.25959	0.84507	1.07713	1.27772	0.935752	0.850231	0.916534	0.929218	1.00563	1.00885	1.32205	1.25815	0.932117	0.719855	0.798048	1.10658	1.07436	1.14049	1.11114	1.11274	0.74573	0.73291	0.962747	1.07571	1.16207
B3KY60;Q99459;B4DSH1	Cell division cycle 5-like protein	CDC5L	1;2	T	3.881e-130	245.36	245.36	_GGLNTPLHESDFSGVT(ph)PQR_	GGLNTPLHESDFSGVT(1)PQR	GGLNT(-198.31)PLHES(-129.4)DFS(-74.86)GVT(74.86)PQR	16	2	1046.48	-0.67816	0.789392	0.589309	0.812321	0.994159	1.17544	1.19268	0.88709	0.707426	0.746857	1.07279	3.42778	3.18335	1.02331	0.839982	0.850486	0.969947	2.4501	2.51685	0.84394	0.720209	0.887737	1.21624	1.43707	0.978733
Q6P1L5	Protein FAM117B	FAM117B	1	S	9.83616e-24	178.03	137.9	_FRNS(ph)VEGLNQEIEIIIK_	FRNS(1)VEGLNQEIEIIIK	FRNS(137.9)VEGLNQEIEIIIK	4	2	1041.54	0.21625				2.17754	2.36279	1.19089				1.23953	1.2758	1.10481
Q5VT06;H0Y7F7;Q7LGH1	Centrosome-associated protein 350	CEP350;CEP350;KIAA0480	1	T	0.00206664	119.54	119.54	_LLELKSPT(ph)ELM(ox)K_	LLELKS(0.229)PT(0.771)ELMK	LLELKS(-5.27)PT(5.27)ELMK	8	2	749.385	-0.10497	1.08839	1.39178	1.44735	0.748068	0.638638	0.865061							1.42978	1.47211	0.947232	0.743282	0.749327	0.922436	1.29864	1.5861	1.1004
P15531	Nucleoside diphosphate kinase A	NME1	1	S	5.81331e-34	217.35	164.97	_NIIHGS(ph)DSVESAEK_	NIIHGS(1)DSVESAEK	NIIHGS(48.84)DS(-48.84)VES(-65.31)AEK	6	2	783.346	-1.5398	1.24817	0.644671	0.432065	2.89908	2.67078	0.90441	0.8699	0.993637	1.14389	0.765218	0.993368	1.08451	0.824674	0.898201	1.10979	0.87674	0.951293	1.0802	0.870934	0.789837	0.82506	0.817226	1.12548	1.17918
B3GQE6;Q53G15		DDX27	1	S	0.00014259	137.8	98.582	_(gl)QYRAS(ph)PSFEER_	QYRAS(0.999)PS(0.001)FEER	QY(-61.25)RAS(32.52)PS(-32.52)FEER	5	2	716.798	-0.17811	0.880579	1.01956	1.15785	0.986269	0.938316	0.932125	0.999016	0.763603	0.781441	1.25607	1.0849	0.900313	1.13953	0.718209	0.691083	1.20174	1.24467	0.907116	1.06431	0.87879	0.911081
B4DX61;P30307;D6RJC2;H0Y999	M-phase inducer phosphatase 3	CDC25C;CDC25C;CDC25C	1	S	0.000224312	138.02	126.09	_S(ph)PSM(ox)PENLNRPR_	S(0.947)PS(0.053)MPENLNRPR	S(12.56)PS(-12.56)MPENLNRPR	1	2	747.332	0.086191	1.41329	1.21214	0.851763	2.39121	1.92879	0.800039				1.1422	0.560141	0.468398				7.48093	0.964281	0.128428	1.50978	1.04703	0.995042
Q07666;B2R7B5	KH domain-containing, RNA-binding, signal transduction-associated protein 1	KHDRBS1	1	T	0.00022877	68.377	50.444	_ASPAT(ph)QPPPLLPPSATGPDATVGGPAPTPLLPPSATASVK_	AS(0.254)PAT(0.74)QPPPLLPPS(0.002)AT(0.002)GPDAT(0.001)VGGPAPTPLLPPSATASVK	AS(-4.64)PAT(4.64)QPPPLLPPS(-25.02)AT(-25.02)GPDAT(-28.71)VGGPAPT(-33.43)PLLPPS(-47.16)AT(-47.05)AS(-47.05)VK	5	4	952.496	1.3239	1.05163	1.5893	1.55699	0.896685	0.773051	1.00787													0.988121	0.98832	1.09165
O43561;B7WPI0;C7C5T8;H3BQD8	Linker for activation of T-cells family member 1	LAT;LAT;LAT;LAT	1	S	0.000280877	89.46	89.46	_SPQPLGGS(ph)HR_	SPQPLGGS(1)HR	S(-48.47)PQPLGGS(48.47)HR	8	2	558.253	-0.75706	0.765969	1.17309	1.49446	1.32433	2.03421	1.54949																1.2185	6.12235	1.76149
P46013	Antigen KI-67	MKI67	1	S	4.85329e-93	256.53	244.01	_IPCKSS(ph)PELEDTATSSK_	IPCKS(0.006)S(0.994)PELEDTATSSK	IPCKS(-22.2)S(22.2)PELEDT(-47.25)AT(-53.34)S(-50.16)S(-50.16)K	6	2	965.429	0.27956	0.660088	0.68598	1.01953	0.86636	0.968922	1.17054	0.719088	0.433482	0.616671	1.24801	1.65923	1.36333				1.19903	1.64798	1.31191	0.691823	0.489186	0.716419	1.23445	1.89944	1.45843
Q9UHB7	AF4/FMR2 family member 4	AFF4	1	S	0.00078963	68.369	52.451	_VNPHKVS(ph)PASSVDSNIPSSQGYK_	VNPHKVS(0.973)PAS(0.02)S(0.006)VDSNIPSSQGYK	VNPHKVS(16.91)PAS(-16.91)S(-21.8)VDS(-35.02)NIPS(-39.32)S(-41.46)QGY(-45.89)K	7	3	826.727	-1.5535	0.763053	0.827305	0.926308	0.974664	1.00095	1.06993				0.879313	1.32145	1.11671
Q9BW71;B2R6A9	HIRA-interacting protein 3	HIRIP3	1;2	T	7.6347e-12	214.28	137.73	_RPPT(ph)PCS(ph)DPERK_	RPPT(1)PCS(1)DPERK	RPPT(137.73)PCS(137.73)DPERK	4	2	800.323	0.31876	1.635	1.26778	0.8926	1.56307	1.59035	1.00557	1.44163	0.926976	0.701915	1.054	0.599449	0.754552	0.936402	0.908245	1.0069	1.94833	0.805027	0.41168	0.938639	0.834285	0.876706	1.00455	0.894476	0.91223
P27708;Q53SY7;F8VPD4;Q96CK3	CAD protein;Glutamine-dependent carbamoyl-phosphate synthase;Aspartate carbamoyltransferase;Dihydroorotase	CAD;CAD;CAD;CAD	1	S	5.5307e-15	163.53	114.46	_IHRAS(ph)DPGLPAEEPKEK_	IHRAS(1)DPGLPAEEPKEK	IHRAS(114.46)DPGLPAEEPKEK	5	2	977.475	0.41495	0.759931	0.68186	0.948082	2.68255	3.15732	1.36758	0.720962	0.68713	0.997248	0.971777	1.31867	1.33749	0.772808	0.646144	0.847331	0.936401	1.31934	1.29795	0.794957	0.619035	0.863279	0.934423	1.27591	1.36621
Q68CP9;F8WCU9;F8W108;Q8NBP1;F8VWP4	AT-rich interactive domain-containing protein 2	ARID2;ARID2;ARID2;ARID2	1	S	0.0135101	67.385	67.385	_VS(ph)HSPALSSDVR_	VS(0.562)HS(0.435)PALS(0.002)S(0.001)DVR	VS(1.12)HS(-1.12)PALS(-23.71)S(-30.2)DVR	2	3	445.542	0.0071128				0.991452	0.564461	0.62392													1.16708	1.17492	1.10953
A1L3A7;Q7Z417	Nuclear fragile X mental retardation-interacting protein 2	NUFIP2;NUFIP2	1	S	4.51713e-118	244.71	239.02	_DYEIESQNPLAS(ph)PTNTLLGSAK_	DYEIESQNPLAS(0.999)PT(0.001)NTLLGSAK	DY(-210.73)EIES(-139.07)QNPLAS(28.84)PT(-28.84)NT(-56.99)LLGS(-94.46)AK	12	2	1214.57	-0.22524	0.778425	0.591673	0.760868	1.27792	1.57662	1.25145	0.841473	0.566871	0.689129	1.36701	1.57603	1.27855	0.777109	0.593543	0.768728	1.31275	1.61059	1.22216	0.828047	0.643817	0.772466	1.17951	1.2608	1.07959
Q14204;Q6P2H7	Cytoplasmic dynein 1 heavy chain 1	DYNC1H1;DYNC1H1	1	S	1.92703e-05	156.24	83.204	_TDS(ph)TSDGRPAWMR_	TDS(0.997)T(0.003)SDGRPAWMR	T(-40.89)DS(25.77)T(-25.77)S(-40.89)DGRPAWMR	3	3	520.548	0.1987	0.974836	0.755553	0.79969	1.86918	2.35335	1.35034	0.920291	0.938861	0.988832	0.86276	0.981051	1.40271							0.973886	0.959332	1.09638
P27694	Replication protein A 70 kDa DNA-binding subunit	RPA1	1	T	0.00205104	109.36	109.36	_VVPIASLT(ph)PYQSK_	VVPIAS(0.002)LT(0.996)PY(0.001)QS(0.001)K	VVPIAS(-26.65)LT(26.65)PY(-32.63)QS(-30.01)K	8	2	741.884	0.48027	1.2148	1.38084	1.1005	1.8469	2.27936	1.09825	1.33818	1.55344	1.21473	0.65083	0.361749	0.553762	1.6028	1.65755	1.21707				1.49166	1.73109	1.13154
Q96JH7	Deubiquitinating protein VCIP135	VCPIP1	1;2	S	0.000890266	141.86	66.387	_SRES(ph)S(ph)PSHGLLK_	S(0.013)RES(0.98)S(0.98)PS(0.026)HGLLK	S(-21.65)RES(18.75)S(18.75)PS(-18.75)HGLLK	5	3	486.544	0.15665	0.251041	0.218587	0.83952	2.45975	2.80815	1.16798	0.751833	0.813108	1.0778				0.906581	0.747943	0.860065	1.2651	1.82718	1.43897	1.53491	1.38807	0.774639
Q96JH7	Deubiquitinating protein VCIP135	VCPIP1	1;2	S	0.000494572	141.86	109.36	_S(ph)RESS(ph)PSHGLLK_	S(0.997)RES(0.054)S(0.919)PS(0.031)HGLLK	S(24.5)RES(-12.59)S(12.59)PS(-14.79)HGLLK	1	2	729.313	-0.66965	0.905758	1.23824	1.46664	2.45975	2.80815	1.16798	0.751833	0.813108	1.0778				0.906581	0.747943	0.860065	1.097	1.58286	1.20645	0.993025	0.877199	0.940387
Q04759;B4DF52	Protein kinase C theta type	PRKCQ;PRKCQ	1	S	4.78123e-22	183.74	123.67	_PRLS(ph)FADR_	PRLS(1)FADR	PRLS(123.67)FADR	4	2	521.247	0.12198	1.13491	0.9101	0.804649	2.21375	1.93512	0.91266	1.21971	1.23987	1.07105	0.864681	0.713385	0.826738	1.0496	1.10952	1.01192	0.76653	0.70462	0.87157	1.01003	1.0318	0.959775
E9PAU2;K7EQG2		RAVER1	1	S	0.000203908	65.766	65.766	_SFAHLLPS(ph)PEPSPEGSYVGQHSQGLGGHYADSYLKR_	S(0.029)FAHLLPS(0.966)PEPS(0.005)PEGSYVGQHSQGLGGHYADSYLKR	S(-15.25)FAHLLPS(15.25)PEPS(-23.06)PEGS(-33.99)Y(-38.62)VGQHS(-52.65)QGLGGHY(-46.79)ADS(-43.44)Y(-45.88)LKR	8	4	987.964	-0.57982				1.02696	0.968611	0.973404				1.92204	1.68135	1.08249	0.858613	0.631391	0.766587
P50548;B7Z6N1;B7Z4R0	ETS domain-containing transcription factor ERF	ERF;ERF	1	S	0.000525087	94.922	94.922	_RVS(ph)SDLQHATAQLSLEHR_	RVS(0.859)S(0.141)DLQHATAQLSLEHR	RVS(7.83)S(-7.83)DLQHAT(-69.76)AQLS(-81.3)LEHR	3	3	710.015	-0.45935				1.65443	1.26971	0.870179				1.56522	0.405993	0.258423				0.53853	0.547339	1.19404
P50548;B7Z6N1;B7Z4R0	ETS domain-containing transcription factor ERF	ERF;ERF	1	S	0.000804083	90.754	88.427	_RVS(ph)SDLQHATAQLSLEHR_	RVS(0.5)S(0.5)DLQHATAQLSLEHR	RVS(0)S(0)DLQHAT(-39.8)AQLS(-74.6)LEHR	4	4	532.763	0.0084264				1.65443	1.26971	0.870179				1.38979	0.437722	0.31379
O43379	WD repeat-containing protein 62	WDR62	1	S	6.02879e-13	200.19	144.8	_HHFETLTES(ph)PCR_	HHFETLTES(1)PCR	HHFET(-82.64)LT(-47.53)ES(47.53)PCR	9	3	531.889	0.48565	1.2989	1.19297	0.89229	1.84071	1.46059	0.780337	1.30266	1.55165	1.13547	0.785124	0.693996	0.847482	1.31296	1.44039	1.1241				1.23312	1.46531	1.256	0.883493	0.706331	0.79496
Q96RT1;Q1RMC9	Protein LAP2	ERBB2IP;ERBB2IP	1	T	1.4191e-05	160.04	150.37	_RYPT(ph)PYPDELK_	RYPT(1)PYPDELK	RY(-81.85)PT(74.63)PY(-74.63)PDELK	4	2	729.837	-0.015462	1.42972	0.826267	0.575397	1.82455	1.42574	0.76627	1.0971	0.944356	0.881414	1.07673	1.04378	0.931132	0.918848	0.845997	0.880518	1.07047	1.12456	1.02778	0.970782	0.791542	0.823778	1.03164	1.17848	1.49025
F8VVT9;Q99490;J3KNM6;B3KVD5;H0YHB1	Arf-GAP with GTPase, ANK repeat and PH domain-containing protein 2	AGAP2;AGAP2;AGAP2	1	S	0.00392308	149.49	110.84	_RTS(ph)LFANR_	RTS(1)LFANR	RT(-35.42)S(35.42)LFANR	3	2	522.753	-0.31443	0.743142	0.664878	0.87284	2.24546	3.76139	1.75686	1.38841	1.6792	1.20016	0.696794	0.52839	0.777306	1.26995	1.36736	1.07181	0.709555	0.568816	0.778204	1.25937	1.37511	1.1258	0.727656	0.516981	0.687764
Q66K74;B4DH53;A8K940	Microtubule-associated protein 1S;MAP1S heavy chain;MAP1S light chain	MAP1S;MAP1S	1;2	S	9.051e-31	173.68	113.65	_S(ph)AS(ph)PHDVDLCLVSPCEFEHR_	S(1)AS(1)PHDVDLCLVSPCEFEHR	S(74.06)AS(67.77)PHDVDLCLVS(-67.77)PCEFEHR	1	3	838.999	-0.15437	1.13583	0.902275	0.818675	2.16818	1.91378	0.937173	1.1846	1.2161	1.05892	0.988949	1.05072	1.08318	1.02563	1.09278	1.02905	0.96713	1.03547	1.1363	1.22803	1.10535	0.929578	1.17939	1.07465	0.84979
B2RAR2;Q9ULX3	RNA-binding protein NOB1	NOB1	1	S	1.94669e-152	284.99	219.16	_KDDS(ph)DDDGGGWITPSNIK_	KDDS(1)DDDGGGWITPSNIK	KDDS(121.39)DDDGGGWIT(-121.39)PS(-155.28)NIK	4	2	1000.42	0.23452	0.912423	0.711561	0.769392	2.53649	2.7496	1.01321	0.940899	0.802063	0.821635	1.2174	1.28505	1.03714	0.909431	0.763548	0.834878	1.10728	1.21751	1.08372	0.868309	0.759883	0.825171	1.10723	1.21786	1.09878
Q5JPI9;Q8TC28;G3V238	Methyltransferase-like protein 10	METTL10;METTL10;METTL10	1	S	2.07922e-84	219.16	175.57	_SDKGS(ph)PGEDGFVPSALGTR_	SDKGS(1)PGEDGFVPSALGTR	S(-38.79)DKGS(38.79)PGEDGFVPS(-129.83)ALGT(-155.54)R	5	2	978.939	-0.24172	0.747177	0.636838	0.853545	2.90117	2.34606	0.815714	1.29945	1.12343	1.02525				0.845511	0.768882	0.889872	0.967904	1.1117	0.995135	1.02504	0.691051	0.710903	1.0019	2.74544	2.72471
Q92934;B4DZQ9;F5H1R6;F5H3B1	Bcl2 antagonist of cell death	BAD;BAD;BAD	1	S	2.84739e-19	191.44	123.02	_S(ph)APPNLWAAQR_	S(1)APPNLWAAQR	S(123.02)APPNLWAAQR	1	2	645.803	-0.19938	1.07709	0.851257	0.777916	2.46625	2.38938	0.977753	1.135	1.17489	1.02687	1.01657	0.903448	0.920045	1.12191	1.15429	1.02189	0.964147	0.913901	0.95723	1.0402	1.01475	0.972979	0.874029	0.888703	1.04587
Q92667;B4DN86;I3L2N7;I3L2A2;I3L0K6	A-kinase anchor protein 1, mitochondrial	AKAP1	1	S	1.3172e-17	178.71	178.71	_RSES(ph)SGILPNTTDMR_	RS(0.002)ES(0.998)SGILPNTTDMR	RS(-27.8)ES(27.8)S(-38.89)GILPNT(-98.83)T(-93.5)DMR	4	2	872.39	-0.33787	1.36421	6.17238	4.50941	1.15546	5.05877	1.01577	1.94835	1.98111	1.01333	1.57409	0.355316	0.224893				11.5641	2.78435	0.239891	3.6733	2.04252	0.554577
Q9C0B5;H0YEF4	Palmitoyltransferase ZDHHC5	ZDHHC5;ZDHHC5	1	S	0.000190965	139.49	130.47	_SFHFDPLSSGS(ph)R_	SFHFDPLS(0.003)S(0.003)GS(0.994)R	S(-109.66)FHFDPLS(-25.51)S(-25.33)GS(25.33)R	11	2	708.801	0.021197				1.25765	1.78767	1.64401	0.835208	0.789897	0.956731	1.16177	1.92877	1.60206	1.01224	0.764285	0.706691	1.17565	1.27774	1.12288	0.919256	0.675477	0.731963
P23458;Q4LDX3;Q6P669;Q0VGA4;Q8IV82	Tyrosine-protein kinase JAK1	JAK1;JAK1;JAK1;JAK1;JAK1	1	S	0.00291777	92.039	92.039	_YIPETLNKS(ph)IR_	YIPET(0.003)LNKS(0.997)IR	Y(-85.34)IPET(-25.65)LNKS(25.65)IR	9	2	707.361	-0.19821				0.894287	1.35539	1.4688				1.1804	1.25222	1.04276	0.816516	0.659649	0.760163	1.0968	1.43444	1.15138
J3KPV7;Q59HD5	Sulfurtransferase		1	S	3.11696e-05	132.08	129.01	_ARSPS(ph)VAAM(ox)ASPQLCR_	ARS(0.005)PS(0.995)VAAMASPQLCR	ARS(-22.58)PS(22.58)VAAMAS(-79.97)PQLCR	5	3	599.943	-0.087252	1.15873	0.909301	0.789306	1.73496	2.4296	1.38904	0.92637	0.964315	0.987159	0.882406	0.819456	0.856168	1.05524	0.996028	0.98442	0.950604	0.940432	0.993915	1.05414	0.928241	0.895147	0.965965	0.972506	0.951961
P26639;Q53GX7;Q5M7Z9;D6R9F8;D6RDJ6;D6RCA5;D6RCS6;D6RHV7;D6RJ97	Threonine--tRNA ligase, cytoplasmic	TARS;TARS;TARS;TARS;TARS;TARS;TARS;TARS	1	S	7.33154e-13	203.32	148.41	_(ac)MFEEKASS(ph)PSGK_	MFEEKASS(1)PSGK	MFEEKAS(-34.88)S(34.88)PS(-40.94)GK	8	2	710.297	-0.40355	0.925515	0.646938	0.716776	2.88547	2.87903	1.00646	0.953492	0.742803	0.830914	1.06628	1.13756	1.09729	0.897054	0.678091	0.727595	1.06119	1.14991	1.05753	0.841925	0.709637	0.867569
Q9HCD6	Protein TANC2	TANC2	1	S	6.7942e-85	223.93	223.93	_DSAYISSS(ph)PLGSHQVFDFR_	DSAYISSS(0.999)PLGSHQVFDFR	DS(-117.51)AY(-154.85)IS(-74.23)S(-33.36)S(33.36)PLGS(-42.32)HQVFDFR	8	2	1096.99	0.016525				1.68514	2.17062	1.34997				0.905534	0.906996	1.00027	1.07367	1.17222	1.03153	0.820111	0.88052	1.09527	1.11966	1.29991	1.12541
Q9NRA8;B1AKL4;B4DR76;B0QYZ7;H7C0J7	Eukaryotic translation initiation factor 4E transporter	EIF4ENIF1;EIF4ENIF1;EIF4ENIF1;EIF4ENIF1;EIF4ENIF1	1	S	4.91026e-23	160.27	151.18	_IPS(ph)PIGFTPGPQQLLGDPFQGMR_	IPS(1)PIGFTPGPQQLLGDPFQGMR	IPS(71.01)PIGFT(-71.01)PGPQQLLGDPFQGMR	3	2	1267.12	-0.018346	1.13491	1.06731	0.920883	1.30677	1.22434	0.930503	1.08954	0.945085	0.894848	1.12804	1.10739	0.995711	1.13107	1.04698	0.917369	1.13242	1.05915	0.942205	1.04915	0.916077	0.848905	1.02825	0.965621	0.949199
P07910;B2R603;A8K9A4;G3V576;G3V575;G3V555	Heterogeneous nuclear ribonucleoproteins C1/C2	HNRNPC;HNRNPC;HNRNPC;HNRNPC;HNRNPC	1	S	1.15939e-44	146.39	103.12	_SAAEMYGSVTEHPSPS(ph)PLLSSSFDLDYDFQR_	SAAEMYGSVT(0.002)EHPS(0.037)PS(0.951)PLLS(0.004)S(0.005)S(0.001)FDLDYDFQR	S(-62.66)AAEMY(-46.75)GS(-40.02)VT(-27.42)EHPS(-14.06)PS(14.06)PLLS(-23.72)S(-22.76)S(-30.23)FDLDY(-57.85)DFQR	16	3	1171.84	-0.25327	0.815999	0.8202	1.09097	0.958883	1.28718	1.48712				0.670247	0.748683	1.1588	1.0216	0.841684	0.789689	0.991432	0.961023	1.04325	0.959803	0.629153	0.62243	1.12885	1.01256	1.30499
Q9BXW9	Fanconi anemia group D2 protein	FANCD2	1	S	7.59916e-108	229.98	229.98	_SQNSQESTADES(ph)EDDMSSQASK_	SQNSQESTADES(1)EDDMSSQASK	S(-167.88)QNS(-166.66)QES(-120.9)T(-94.68)ADES(50.99)EDDMS(-50.99)S(-67.84)QAS(-65.51)K	12	2	1220.95	-0.25938	0.584561	0.759226	1.05734	1.28883	1.98477	1.41315	0.766	0.61049	0.800755	1.48714	1.8063	1.32426	0.687567	0.602338	0.850993	1.18551	1.65786	1.36673	0.797379	0.67883	0.893142
O60343;Q5JU47	TBC1 domain family member 4	TBC1D4;TBC1D4	1	S	0.00012456	144.18	117.03	_SLTSS(ph)LENIFSR_	SLTS(0.005)S(0.995)LENIFSR	S(-48.86)LT(-44.41)S(-23.26)S(23.26)LENIFS(-84.88)R	5	2	717.337	0.44063				2.47963	1.99743	1.01319	0.745775	0.631346	0.86253	1.16589	1.7649	1.42362	0.860476	0.837882	0.937935	1.17186	1.61141	1.3619	0.905397	0.83457	0.945624	1.08234	1.52292	1.46019
J9R021;Q14152;Q24JU4;F5H335;B4DYS1;Q7Z5T5;Q6P1R0;Q3B770;Q05BS0	Eukaryotic translation initiation factor 3 subunit A	EIF3A;EIF3A;EIF3A;EIF3A;EIF3A;EIF3A;EIF3A	1	S	0.00240541	173.64	143.24	_LES(ph)LNIQR_	LES(1)LNIQR	LES(143.24)LNIQR	3	2	526.76	-0.30717	0.890899	0.920719	1.0227	2.22032	3.28547	1.48712	1.14908	0.834917	0.774966	1.56538	2.08443	1.32629	1.07075	0.708222	0.660938	1.36429	2.06727	1.48963	1.11437	0.603689	0.519177	1.48309	1.97904	1.30295
O76094;Q71V07	Signal recognition particle 72 kDa protein	SRP72	1	S	0.000109814	133.32	133.32	_TVSS(ph)PPTSPR_	TVS(0.003)S(0.994)PPT(0.002)SPR	T(-78.67)VS(-24.76)S(24.76)PPT(-26.23)S(-36.72)PR	4	2	554.755	-0.30451	1.11878	1.01134	0.889035	1.41763	1.37501	1.00853	1.03432	1.03647	0.998597	0.762663	0.928699	1.21321	0.882119	1.01282	1.14822	0.84527	0.901577	0.989787	0.983562	1.03857	1.05315	0.893808	0.888773	1.01107
Q96F63	Coiled-coil domain-containing protein 97	CCDC97	1	S	5.23096e-05	82.342	77.689	_TPTHQPPKPGS(ph)PGRPACPLSNLLLQSYEER_	TPTHQPPKPGS(0.999)PGRPACPLSNLLLQSYEER	T(-50.02)PT(-54.4)HQPPKPGS(33.04)PGRPACPLS(-37.41)NLLLQS(-33.04)Y(-33.53)EER	11	3	1136.56	-0.29859	1.04598	0.876567	0.884308	1.39458	1.23078	0.950877	0.997339	1.29779	1.30477	0.885189	0.789931	0.937984	0.970603	1.11621	1.11379	0.896561	0.938459	1.00584	0.896647	0.932674	1.10446
Q14676;B4DYH4	Mediator of DNA damage checkpoint protein 1	MDC1	1	S	1.06989e-12	140.42	140.42	_GPGAPGLAHLQESQAGS(ph)DTDVEEGK_	GPGAPGLAHLQESQAGS(0.998)DT(0.001)DVEEGK	GPGAPGLAHLQES(-33.1)QAGS(29.8)DT(-29.8)DVEEGK	17	2	1265.56	0.065404				0.903029	0.645619	0.723802	1.10455	1.05267	1.00885	0.867985	1.94095	2.22789	1.04678	1.05005	0.966559	1.23362	0.892135	0.72053	1.15528	0.912098	0.710402	1.14005	0.874307	0.740604
Q9C0B5;H0YEF4	Palmitoyltransferase ZDHHC5	ZDHHC5;ZDHHC5	1	S	0.00179893	82.55	82.55	_SEPSLEPES(ph)FRSPTFGK_	SEPS(0.001)LEPES(0.968)FRS(0.016)PT(0.016)FGK	S(-54.91)EPS(-32.39)LEPES(17.85)FRS(-17.88)PT(-17.85)FGK	9	3	658.966	-0.023785				1.25239	3.28354	2.65794				0.587207	0.481525	0.811807
Q9Y3R5	Protein dopey-2	DOPEY2	1	S	5.79709e-05	127.5	127.5	_GELS(ph)EEELPYYVELPDR_	GELS(1)EEELPYYVELPDR	GELS(101.68)EEELPY(-101.68)Y(-107.95)VELPDR	4	2	1059.47	0.168				2.24129	5.04579	4.34307							1.73815	2.80355	1.69117	0.732852	3.7545	4.61754	1.4417	2.66388	1.83052
P38432	Coilin	COIL	1	T	3.0401e-70	222.48	181.83	_AFQLEEGEET(ph)EPDCKYSK_	AFQLEEGEET(1)EPDCKYSK	AFQLEEGEET(88.92)EPDCKY(-126.86)S(-88.92)K	10	2	1120.46	0.00025702	0.942921	1.08184	1.24642	0.943024	1.00129	1.13855	0.783097	0.750315	0.899326	1.15498	1.23708	1.05164	0.870064	0.837769	0.940301	1.05622	1.16558	1.12218	0.927721	0.743513	0.861329
Q8WX93;B2RTX2	Palladin	PALLD;PALLD	1	S	0.0146532	67.102	67.102	_S(ph)PRSPSGHPHVR_	S(0.986)PRS(0.013)PSGHPHVR	S(18.75)PRS(-18.75)PS(-33.84)GHPHVR	1	3	465.221	-0.82955				2.3834	1.78638	0.751238
Q9UQ35;O60382;A0AUK8	Serine/arginine repetitive matrix protein 2	SRRM2;KIAA0324;SRRM2	1;2;3	S	0.000390101	139.11	106.11	_NHS(ph)GS(ph)RT(ph)PPVALNSSR_	NHS(1)GS(1)RT(1)PPVALNSSR	NHS(94.54)GS(66.94)RT(58.41)PPVALNS(-58.41)S(-58.94)R	5	2	960.382	0.18496	0.853665	0.652854	0.812786	1.15693	1.31614	1.1235	1.04511	0.920865	0.905638	1.04035	1.40734	1.16417				1.63945	2.11335	1.19692	0.89918	0.561901	0.579085	1.01094	1.08668	1.14482
Q6P1L5	Protein FAM117B	FAM117B	1;2;3	S	3.02937e-09	88.226	88.226	_GS(ph)PPRPPPPPPLLGTVSSPSSSPTHLWTGEVSAAPPPAR_	GS(1)PPRPPPPPPLLGTVSSPSSSPTHLWTGEVSAAPPPAR	GS(38.76)PPRPPPPPPLLGT(-38.76)VS(-38.76)S(-38.76)PS(-44.52)S(-49.42)S(-59.11)PT(-67.32)HLWT(-80.73)GEVS(-85.75)AAPPPAR	2	3	1320.33	-0.93235	1.5053	0.794251	0.587176	2.15333	2.46402	1.29747	1.67008	1.43492	0.936499				1.276	1.78676	1.25088	1.06063	0.739774	0.694916	0.886126	0.901753	1.00479
Q96Q89;D3DR32;C9J6W2	Kinesin-like protein KIF20B	KIF20B;MPHOSPH1;KIF20B	1	T	4.0871e-11	161.02	77.575	_FPKPELEIQFT(ph)PLQPNK_	FPKPELEIQFT(1)PLQPNK	FPKPELEIQFT(77.58)PLQPNK	11	2	1053.54	-0.10337	1.63818	1.64902	1.01736	0.802692	0.429641	0.577118				0.786426	0.593302	0.758666	1.32806	1.37048	1.00938	0.711812	0.528321	0.716978	1.39093	1.43218	0.978049
Q96BY6;F8WE73;F8WB48	Dedicator of cytokinesis protein 10	DOCK10;DOCK10;DOCK10	1	S	0.000332857	131.35	67.115	_S(ph)LLRPGQAAELR_	S(1)LLRPGQAAELR	S(67.12)LLRPGQAAELR	1	3	464.245	-0.46714	0.606053	0.790228	1.33282	2.44738	3.81802	1.44741				0.758984	0.76241	0.913207	1.07307	1.20082	1.09925	0.766036	0.687465	0.891086	0.933318	1.16912	1.15221
O95067;Q53HG9;Q5U0M0;Q7Z4Z4;H1UBN3;H0YMP3	G2/mitotic-specific cyclin-B2	CCNB2;CCNB2V;CCNB2	1	S	4.36576e-30	139.16	78.505	_GPS(ph)PTPEDVSM(ox)K_	GPS(1)PTPEDVSMK	GPS(40.85)PT(-40.85)PEDVS(-69.46)MK	3	2	670.776	0.53068	1.89408	2.16423	1.06633	1.69659	0.952225	0.621459	1.55306	2.45878	1.36817	0.721891	0.507701	0.700682	2.00181	2.48005	1.25652	0.672928	0.370352	0.551971	1.86478	1.98175	1.25912	0.675654	0.380184	0.581747
O95671;B3KM43;B4DRF1;B4DN81;E7ER97	N-acetylserotonin O-methyltransferase-like protein	ASMTL;ASMTL	1	S	1.63433e-37	165.34	165.34	_HDSIPAADTFEDLS(ph)DVEGGGSEPTQR_	HDSIPAADTFEDLS(1)DVEGGGSEPTQR	HDS(-87.02)IPAADT(-59.06)FEDLS(59.06)DVEGGGS(-100.1)EPT(-111.34)QR	14	2	1405.59	0.4457	0.952399	0.707553	0.709345	2.70305	2.63571	1.04644	1.07079	1.11031	1.03874	0.745052	0.925702	1.28828	0.92061	1.01589	1.03074	0.870067	0.894484	1.06644	1.00172	0.955808	0.995766	0.821941	1.08118	1.31994
J9JIC5;Q9HAS0;J3KRR1;J3QKQ1	Protein Njmu-R1	C17orf75	1	S	1.19429e-15	175.26	164.01	_ELES(ph)SEEGGSAEER_	ELES(1)SEEGGSAEER	ELES(36.18)S(-36.18)EEGGS(-98.78)AEER	4	2	794.804	-0.1072	0.985002	0.782731	0.675017	2.63923	3.15657	1.07805	0.992968	0.995206	0.962342				0.984984	1.09198	1.05981	1.14789	1.06821	1.08502	0.961981	0.965754	1.09087	1.00862	1.13095	1.05702
Q86U86;E7EVG2;H0Y5B5	Protein polybromo-1	PBRM1;PBRM1;PBRM1	1	S	1.6915e-15	162.11	139.28	_KELGPLPDDDDMAS(ph)PK_	KELGPLPDDDDMAS(1)PK	KELGPLPDDDDMAS(139.28)PK	14	2	904.395	0.2045				0.852976	0.878627	0.969069				0.925505	0.664008	0.906153	1.1344	1.08767	0.939907	0.733281	0.647169	1.01925	1.02046	1.02714	1.05789	0.641593	0.59413	0.83484
P49585;C9JEJ2;B2R8P1;B4E322	Choline-phosphate cytidylyltransferase A	PCYT1A;PCYT1A;PCYT1A	1;2	T	5.58795e-33	186.56	186.56	_WPFSGKT(ph)SPPCSPANLSR_	WPFSGKT(0.987)S(0.013)PPCSPANLSR	WPFS(-47.45)GKT(18.93)S(-18.93)PPCS(-63.92)PANLS(-92.32)R	7	2	1034.97	0.4679	0.895756	0.840798	0.895234	2.02847	2.13469	1.06155	0.874394	0.955569	1.08336	0.93654	1.00401	1.12696	0.767984	0.744028	0.872517	1.21213	1.186	0.96361	0.873122	0.775798	0.906401	1.06864	1.12402	1.03294
P15531	Nucleoside diphosphate kinase A	NME1	1	S	3.415e-28	204.78	189.87	_NIIHGSDS(ph)VESAEK_	NIIHGS(0.001)DS(0.999)VESAEK	NIIHGS(-32.76)DS(32.76)VES(-57.23)AEK	8	2	783.346	0.34526	1.21819	0.557261	0.444657	2.85978	2.51024	0.816008	0.850493	1.00048	1.14508	0.754313	1.1562	0.886353	0.899381	0.936674	1.08167	0.75638	1.01005	1.24946	0.948519	0.893625	0.853307	0.772373	0.821406	1.119
A7J992;Q8WWQ0;Q9NWP3	PH-interacting protein	PHIP;PHIP	1	T	1.17974e-05	158.29	131.72	_SESSTSAFST(ph)PTR_	SESSTSAFS(0.04)T(0.904)PT(0.056)R	S(-100.98)ES(-82.53)S(-69.36)T(-55.36)S(-58.42)AFS(-13.52)T(12.07)PT(-12.07)R	10	2	719.298	0.45439	0.988617	0.879202	0.886323	0.898542	0.654038	0.832578	0.719802	0.517147	0.715997										1.37943	1.30179	0.949301	0.98874	1.09704	1.03703
P29084;E5RH41;E5RIW4;E5RK24	Transcription initiation factor IIE subunit beta	GTF2E2;GTF2E2;GTF2E2;GTF2E2	1	T	0.000410573	159.94	91.087	_ALST(ph)PVVEKR_	ALS(0.002)T(0.998)PVVEKR	ALS(-26.43)T(26.43)PVVEKR	4	3	393.876	-0.41509	1.35866	1.202	0.87563	1.45175	0.904879	0.60233				0.696012	0.473945	0.678374	1.43532	1.32248	0.919003	0.772824	0.431993	0.540055	1.12852	1.37687	1.2886
Q9Y3Q8;Q8IV54	TSC22 domain family protein 4	TSC22D4;TSC22D4	1	S	0.000752085	92.935	73.887	_VEAEAGGS(ph)GARTPPLSR_	VEAEAGGS(0.876)GART(0.105)PPLS(0.019)R	VEAEAGGS(9.21)GART(-9.21)PPLS(-16.56)R	8	3	578.944	0.014697				3.10378	3.10981	1.04731	0.885112	0.749418	0.779498	1.1445	1.36633	1.22697	0.847152	0.704591	0.794084
A0A5E8;Q99501	GAS2-like protein 1	GAS2L1;GAS2L1	1	S	0.00528525	85.006	75.764	_GAQLSVPS(ph)PARR_	GAQLSVPS(1)PARR	GAQLS(-45.22)VPS(45.22)PARR	8	2	659.835	-0.27266	1.14795	0.621413	0.427044	1.86601	1.18788	0.642168	0.9706	0.892832	0.895873	1.01453	1.06855	0.981063	1.2764	1.23895	1.0149	1.17915	0.940986	0.807704	1.10532	1.07614	0.970806	1.057	0.914574	0.747077
Q9UM47	Neurogenic locus notch homolog protein 3;Notch 3 extracellular truncation;Notch 3 intracellular domain	NOTCH3	1	S	9.46742e-05	86.006	68.916	_S(ph)PPGPHGLGPLLCPPGAFLPGLK_	S(1)PPGPHGLGPLLCPPGAFLPGLK	S(68.92)PPGPHGLGPLLCPPGAFLPGLK	1	3	787.073	-0.4887	1.35291	1.43529	1.14483	0.909682	0.817105	0.925987				0.781494	0.648937	0.986337	1.41216	1.53878	1.09553	0.773137	0.622034	0.844228
Q9HB90;D3DPT8;Q9NQL2	Ras-related GTP-binding protein C;Ras-related GTP-binding protein D	RRAGC;RRAGC;RRAGD	1	S	5.91797e-28	202.16	152.89	_MSPNETLFLES(ph)TNK_	MSPNETLFLES(0.992)T(0.008)NK	MS(-135.97)PNET(-90.23)LFLES(20.76)T(-20.76)NK	11	2	845.873	0.93657	1.1003	0.948503	0.851453	1.66263	2.50949	1.44168	1.11304	0.977602	0.814081	1.23075	2.10063	1.59977	1.11053	0.928219	0.931286	1.26277	1.79513	1.31987	1.13116	0.966266	0.857095	1.2024	1.34938	1.19873
Q5SRE5	Nucleoporin NUP188 homolog	NUP188	1;2	S	4.01031e-32	182.22	180.8	_GAPSSPATGVLPS(ph)PQGK_	GAPSSPATGVLPS(1)PQGK	GAPS(-109.06)S(-93.31)PAT(-72.36)GVLPS(72.36)PQGK	13	2	815.895	0.35061	0.923523	0.736735	0.824642	1.08753	1.39936	1.38306	0.898658	0.673058	0.710602				0.835249	0.859672	1.08291	0.926334	0.834706	0.988326	0.823051	1.04351	1.26648	0.6539	0.898903	1.3067
P28749	Retinoblastoma-like protein 1	RBL1	1	S	1.88095e-27	195.89	173.51	_VIAIDSDAES(ph)PAKR_	VIAIDSDAES(1)PAKR	VIAIDS(-60.84)DAES(60.84)PAKR	10	2	776.374	-0.094816	1.05039	0.83992	0.841922	1.88326	1.3245	0.741715	0.838273	0.598043	0.704991	1.27969	1.21311	0.864652	1.78327	1.663	0.984702	1.37499	1.21995	0.899583	1.07154	0.819507	0.753524	1.37196	1.11169	0.857265
O15015;B4E3P6	Zinc finger protein 646	ZNF646	1	S	0.00790657	67.43	50.358	_SPPLQLS(ph)EAELLNQLQR_	S(0.029)PPLQLS(0.971)EAELLNQLQR	S(-15.32)PPLQLS(15.32)EAELLNQLQR	7	3	672.677	0.13081	0.864498	1.11273	1.53437	0.693707	0.665276	0.933132
Q8NFC6	Biorientation of chromosomes in cell division protein 1-like 1	BOD1L1	1	S	0.000570466	156.15	105.65	_RGS(ph)LSQEMAK_	RGS(1)LSQEMAK	RGS(46.54)LS(-46.54)QEMAK	3	2	593.768	5.2943	1.66272	3.55936	2.13344	1.08985	0.469662	0.434684	1.28806	2.35915	1.79633	2.014	0.360427	0.178293	2.46709	2.45565	0.990449	10.3381	0.892024	0.0859682				1.08183	3.56515	3.2768
Q9BVT8;C9JCW7;C9JE12	Transmembrane and ubiquitin-like domain-containing protein 1	TMUB1;TMUB1;TMUB1	1	S	0.00197205	95.067	87.498	_AWPHDTIGS(ph)LK_	AWPHDT(0.001)IGS(0.999)LK	AWPHDT(-30.39)IGS(30.39)LK	9	2	652.805	0.18505	1.24488	1.55441	1.22991	0.804085	0.776847	0.951338							1.32796	1.23594	0.903	0.989933	0.825374	0.771448	1.32021	1.28309	0.911694
Q8NHG8;Q8NEX1	E3 ubiquitin-protein ligase ZNRF2	ZNRF2;ZNRF2	1	S	1.93012e-07	162.79	67.646	_DRPVGGS(ph)PGGPR_	DRPVGGS(1)PGGPR	DRPVGGS(67.65)PGGPR	7	3	411.191	-0.48769	0.849516	0.507257	0.6263	2.58871	2.98102	1.12019	0.976088	0.769714	0.775452	1.0041	1.08589	1.10147	0.913581	0.795948	0.86846	1.0677	1.14625	1.08295	0.990379	0.710376	0.753468	1.01836	1.02731	1.01536
Q9Y2V2;H3BNU9;H3BPY5;H3BUY4;H3BSW7;I3L3X8;H3BTK3	Calcium-regulated heat stable protein 1	CARHSP1;CARHSP1;CARHSP1;CARHSP1;CARHSP1;CARHSP1	1;2;3	S	1.72208e-25	172.42	143.05	_GNVVPS(ph)PLPTR_	GNVVPS(1)PLPTR	GNVVPS(46.46)PLPT(-46.46)R	6	2	608.808	0.62895	0.7511	0.544735	0.722077	2.52218	3.23121	1.26793	0.753997	0.601127	0.780901	1.13957	1.43541	1.24771	0.742555	0.557425	0.757121	1.18043	1.75158	1.41163	0.72191	0.557615	0.746671	1.2696	1.83223	1.3738
O00512;Q1JQ81	B-cell CLL/lymphoma 9 protein	BCL9;BCL9	1	S	1.86036e-36	195.46	188.12	_IPVEGPLS(ph)PSR_	IPVEGPLS(0.997)PS(0.003)R	IPVEGPLS(25.18)PS(-25.18)R	8	2	616.308	0.20967	1.01983	0.757828	0.704378	1.66689	1.58188	0.994393	1.08167	1.02862	0.9488	0.970947	0.921075	0.948922	1.07911	1.03972	0.979349	0.946485	0.878459	0.931751	1.10583	1.053	0.936821	0.97788	0.907713	0.919895
Q9NPG3;K7EJT1	Ubinuclein-1	UBN1	1	S	6.52978e-08	172.76	155.11	_NFTPPS(ph)PFANK_	NFTPPS(1)PFANK	NFT(-78.89)PPS(78.89)PFANK	6	2	650.292	0.28597	1.70277	1.65653	1.02193	0.87309	0.546627	0.633191				0.990641	0.589644	0.562259	1.39393	1.28712	1.01547	0.916597	0.716523	0.769291	1.08141	1.73769	1.60488	0.839644	1.58514	1.87714
Q53HL2;A8K7A2;B4DXT3	Borealin	CDCA8	1	T	2.08447e-26	186.45	186.45	_LEVSMVKPTPGLT(ph)PR_	LEVSMVKPTPGLT(1)PR	LEVS(-125.32)MVKPT(-42.62)PGLT(42.62)PR	13	2	852.941	-0.28531	1.46115	1.18571	0.853933	0.683789	0.508579	0.754901	1.0971	1.41659	1.20302	0.626302	0.456032	0.688827				0.612805	0.534793	0.773365	1.80841	1.39472	0.919383
Q5JSZ5;Q9BU62	Protein PRRC2B	PRRC2B;BAT2L	1	S	3.1906e-136	280.62	257.73	_HIISATSLSTS(ph)PTELGSR_	HIISATSLS(0.004)T(0.027)S(0.968)PT(0.002)ELGSR	HIIS(-142.09)AT(-103.17)S(-71.17)LS(-24.14)T(-15.57)S(15.57)PT(-27.43)ELGS(-47.88)R	11	2	968.972	-0.32816	0.988463	0.754842	0.722875	1.58001	1.50563	0.961252	0.972081	0.744429	0.684543	1.43198	1.64775	1.05057							0.945273	0.711058	0.732576
B2RAR0;Q9UBW5;B7Z6F3;F5H0W4;S4R418	Bridging integrator 2	BIN2;BIN2	1;2	S	5.97179e-08	182.02	177.42	_ASLGTGTAS(ph)PR_	ASLGTGTAS(1)PR	AS(-138.41)LGT(-66.62)GT(-44.27)AS(44.27)PR	9	2	549.253	-0.1323				2.88609	3.02777	1.06183							0.667355	0.672473	1.24322	1.19062	1.26657	1.05987	1.00414	0.805184	0.800602	1.11375	1.1804	1.03073
Q96QE3	ATPase family AAA domain-containing protein 5	ATAD5	1	S	1.162e-40	184.34	178.46	_(gl)QGVNSQKPCFFNSYYIGKS(ph)PK_	QGVNSQKPCFFNSYYIGKS(1)PK	QGVNS(-171.07)QKPCFFNS(-97.65)Y(-84.01)Y(-71.97)IGKS(71.97)PK	19	3	838.05	-0.34673	1.06231	1.19745	1.18969	0.817391	0.640879	0.795131	1.03254	0.917781	0.885784	0.922819	0.857133	0.9254	1.76837	1.10123	0.644936	1.01432	0.982035	0.964616	1.34636	1.08245	0.813917
Q96T58	Msx2-interacting protein	SPEN	1	T	1.37663e-09	152.07	141.45	_SKT(ph)PVQAAAVSIVEKPVTR_	S(0.018)KT(0.982)PVQAAAVSIVEKPVTR	S(-17.25)KT(17.25)PVQAAAVS(-65.76)IVEKPVT(-124.21)R	3	3	687.708	-0.43583	0.861849	0.742196	0.849671	0.957181	0.987174	0.931957	1.07266	0.868276	0.929755	0.977848	0.970166	0.965863	1.16018	0.982636	0.753515	0.983919	0.991056	1.01982	1.23027	1.23574	0.977492	0.878693	0.784663	1.10487
Q7Z478	ATP-dependent RNA helicase DHX29	DHX29	1;2	S	9.07345e-54	216.75	163.45	_FQSPQIQATIS(ph)PPLQPK_	FQSPQIQATIS(1)PPLQPK	FQS(-113.09)PQIQAT(-65.27)IS(65.27)PPLQPK	11	3	654.003	0.21509	0.707098	0.612623	0.846959	1.39272	1.75979	1.30408	0.715401	0.535161	0.748206	1.29577	1.87729	1.48769	0.747057	0.556886	0.724778	1.51235	1.88816	1.25017	0.76549	0.597152	0.797705	1.79871	2.17322	1.24009
Q6P2Q9;B4DK16;Q53GM6	Pre-mRNA-processing-splicing factor 8	PRPF8	1	S	0.00011785	125.82	125.82	_AIS(ph)AANLHLR_	AIS(1)AANLHLR	AIS(125.82)AANLHLR	3	2	573.295	0.21469	1.07668	1.27018	1.17575	0.962674	0.733941	0.876024				1.25885	0.956616	0.827763	0.918677	1.05947	1.28846	1.42512	1.36868	1.0647	1.15395	1.03243	0.91877
Q5T5Y3;B7ZLW1	Calmodulin-regulated spectrin-associated protein 1	CAMSAP1;CAMSAP1	1	S	2.05813e-24	177.69	149.41	_ADVVPQQADPEFPRAS(ph)PR_	ADVVPQQADPEFPRAS(1)PR	ADVVPQQADPEFPRAS(149.41)PR	16	2	1030.48	0.52824	1.06847	0.563569	0.525664	2.22674	2.43131	1.31693	0.868978	0.778572	0.834691	0.925391	1.05434	1.15151	0.922645	0.871702	0.892238	0.914751	1.08038	1.25316	0.90266	0.77216	0.920107	0.919035	1.13017	1.21983
P13807;A8K6K7;Q53ER0;B7Z6I6;B7Z806;F5H1N8;B7Z255	Glycogen [starch] synthase, muscle	GYS1;GYS1;GYS1	1	S	0.000234791	136.51	132.05	_PASVPPS(ph)PSLSR_	PASVPPS(0.974)PS(0.011)LS(0.014)R	PAS(-100.73)VPPS(18.33)PS(-19.33)LS(-18.33)R	7	2	637.811	-0.37635	1.51598	1.64814	1.05765	1.47232	0.909694	0.608608	0.989944	1.33255	1.35894				0.878846	1.12302	1.24846	0.862505	1.57295	1.58319				1.11525	1.72413	1.44895
Q9Y3B9;A0JLN3	RRP15-like protein	RRP15;RRP15	1	S	2.12653e-15	162.42	96.591	_(ac)AAAAPDS(ph)RVSEEENLKK_	AAAAPDS(0.991)RVS(0.009)EEENLKK	AAAAPDS(20.33)RVS(-20.33)EEENLKK	7	3	646.305	-0.73375				0.934282	0.770295	0.710756				1.08861	0.999449	0.948248	1.01888	0.636838	0.787886							1.06748	0.738368	0.675401
Q9Y2W2;B4DY34;F5H721;B4DMD3	WW domain-binding protein 11	WBP11;WBP11	1	S	1.0127e-68	252.38	196.71	_RRDEDMLYS(ph)PELAQR_	RRDEDMLYS(1)PELAQR	RRDEDMLY(-96.72)S(96.72)PELAQR	9	2	979.943	-0.23163	0.988802	0.835369	0.834715	1.10208	0.979507	0.924141	0.962885	0.793485	0.801025	0.986377	0.944409	0.920855	1.00962	0.920672	0.907283	0.967607	0.892888	0.93474	0.996098	0.980248	0.929857	0.975139	0.782808	0.824399
A1L3A7;Q7Z417	Nuclear fragile X mental retardation-interacting protein 2	NUFIP2;NUFIP2	1	S	1.68259e-30	226.74	226.74	_NLS(ph)SDEATNPISR_	NLS(1)SDEATNPISR	NLS(53.23)S(-53.23)DEAT(-96.52)NPIS(-190.71)R	3	2	742.325	0.047691	1.26665	0.997365	0.789384	1.25146	0.935753	0.744106	0.979537	0.924957	0.992932	1.05208	0.822827	0.818578	0.979193	0.806957	0.857247	1.28591	1.217	1.0149	1.07428	0.788587	0.737033	1.16545	1.15138	0.963526
B4DTS2;M0QZW1;Q9BZL6;Q8N2H2;Q8NCK8;M0R2R2;M0QZ82	Serine/threonine-protein kinase D2	PRKD2	1;2	S	2.0917e-80	263.45	190.46	_RLS(ph)STSLASGHSVR_	RLS(1)STSLASGHSVR	RLS(43.58)S(-43.58)T(-55.53)S(-70.07)LAS(-84.19)GHS(-119.68)VR	3	2	769.378	0.12699	1.17444	0.899401	0.755079	2.82242	2.43303	0.890483	1.27035	1.06361	0.814999	0.895947	0.750424	0.805562	1.22222	0.996141	0.86029	0.89353	0.751499	0.814258	1.13228	1.01054	1.03672	0.859798	1.10346	1.24449
P51812;B7ZB17;B4DG22;F5GYC4;B4DKZ2	Ribosomal protein S6 kinase alpha-3	RPS6KA3;RPS6KA3;RPS6KA3;RPS6KA3	1	T	2.2214e-18	164.94	96.55	_T(ph)PKDSPGIPPSANAHQLFR_	T(0.978)PKDS(0.022)PGIPPSANAHQLFR	T(16.58)PKDS(-16.58)PGIPPS(-68.21)ANAHQLFR	1	3	705.012	0.16988	1.17259	0.769413	0.673933	2.39253	1.41619	0.592611	0.949464	0.912062	0.932668				0.939232	0.860296	0.882378	1.03396	1.01433	1.0445
Q04721;Q96JU8	Neurogenic locus notch homolog protein 2;Notch 2 extracellular truncation;Notch 2 intracellular domain	NOTCH2	1	S	3.02306e-09	125.42	96.903	_RTPS(ph)LALTPPQAEQEVDVLDVNVR_	RT(0.133)PS(0.864)LALT(0.003)PPQAEQEVDVLDVNVR	RT(-8.11)PS(8.11)LALT(-24.87)PPQAEQEVDVLDVNVR	4	3	909.795	0.20559				0.928635	1.0051	1.02092							0.639368	0.65562	1.02544
Q5T1M5;B4DVS2	FK506-binding protein 15	FKBP15	1	S	1.40438e-179	259.49	150.37	_SSLS(ph)GDEEDELFK_	SSLS(0.999)GDEEDELFK	S(-35.27)S(-35.27)LS(35.27)GDEEDELFK	4	2	768.311	-0.806	1.01832	0.862595	0.853468	2.10204	1.96418	0.898104	1.0134	1.04269	0.959212	1.00457	0.831574	0.842019	1.04134	0.942178	0.975349	1.0047	0.853125	0.880484	0.964046	0.95541	0.960722	1.01761	0.899692	0.858213
Q96G74;G5E9D7;H7BZQ3	OTU domain-containing protein 5	OTUD5;OTUD5;OTUD5	1	S	2.28128e-05	132.44	99.344	_ATSPLVS(ph)LYPALECR_	AT(0.025)S(0.02)PLVS(0.955)LYPALECR	AT(-15.8)S(-16.75)PLVS(15.8)LY(-37.3)PALECR	7	3	586.283	0.054216				2.27958	1.90853	0.852043	1.11739	1.24391	0.936445				1.24216	0.882426	1.08697
Q9Y2U8;B4E2K7	Inner nuclear membrane protein Man1	LEMD3	1	S	3.91758e-24	179.41	168.81	_VLLGFSSDES(ph)DVEASPR_	VLLGFSSDES(1)DVEASPR	VLLGFS(-88.58)S(-67.64)DES(67.64)DVEAS(-75.31)PR	10	2	944.422	0.17009	0.9998	1.07114	0.994653	0.830774	0.824354	1.02497	1.0623	0.883189	0.884111	1.07023	1.14364	1.05038	1.05937	0.962095	0.896014	1.13997	1.04786	0.918696	1.03694	0.87322	0.833584	1.3973	1.28212	0.987995
Q6KC79;Q6IEH8;A6QL62;A8K2T2	Nipped-B-like protein	NIPBL;NIPBL;NIPBL	1	S	0.00245885	129.34	129.34	_LGFKS(ph)PTSK_	LGFKS(0.996)PT(0.004)SK	LGFKS(24.31)PT(-24.31)S(-47.72)K	5	2	522.76	-0.22511	0.993341	1.64287	1.71623	0.916644	0.782681	0.797606	1.19133	1.40919	1.25163							0.759626	0.904481	1.18633	1.23658	1.41927	1.19204	0.780272	3.17801	4.05002
Q8N3D4	EH domain-binding protein 1-like protein 1	EHBP1L1	1	S	7.95682e-18	179.1	100.23	_LRRPS(ph)VNGEPGSVPPPR_	LRRPS(1)VNGEPGSVPPPR	LRRPS(81.76)VNGEPGS(-81.76)VPPPR	5	3	632.326	0.2247	1.02852	0.528136	0.583774	2.57208	2.46016	0.964846	1.01971	1.02111	0.996115	0.786426	0.654732	0.817971	1.06612	1.01333	0.949035	0.851218	0.855718	0.810908	1.10837	1.06414	0.898212
B3KY60;Q99459;B4DSH1	Cell division cycle 5-like protein	CDC5L	1;2	T	1.41774e-89	227.03	227.03	_GGLNT(ph)PLHESDFS(ph)GVTPQR_	GGLNT(1)PLHESDFS(0.857)GVT(0.143)PQR	GGLNT(96.59)PLHES(-52.03)DFS(7.77)GVT(-7.77)PQR	5	2	1086.46	-0.15008	1.01554	0.722275	0.861217	0.968398	1.46059	1.33015	0.643687	0.881619	1.38425				0.763261	0.856267	1.06663	0.929564	1.12243	1.21361	1.10684	0.757609	0.682656	1.21624	1.43707	0.978733
Q53QZ3;B4E0R3	Rho GTPase-activating protein 15	ARHGAP15	1	S	8.62024e-12	142.45	115.73	_S(ph)SSTELLSHYDSDIK_	S(0.787)S(0.106)S(0.106)T(0.001)ELLSHYDSDIK	S(8.7)S(-8.7)S(-8.7)T(-30.37)ELLS(-69.85)HY(-92.59)DS(-81.33)DIK	1	2	881.383	-0.075038				2.11705	1.80257	1.00295
Q5VZL5	Zinc finger MYM-type protein 4	ZMYM4	1	T	2.7562e-49	200.19	178.23	_VT(ph)QHESDNENEIQIQNK_	VT(0.92)QHES(0.08)DNENEIQIQNK	VT(10.62)QHES(-10.62)DNENEIQIQNK	2	3	702.643	0.24584	1.01708	1.58778	1.5122	0.848567	1.32568	1.63451	1.11346	1.11429	0.980038	0.999593	0.901818	0.80683				1.13662	0.886549	0.867362	1.1277	1.06625	0.914647	1.07261	0.981037	0.891742
Q9H7F0	Probable cation-transporting ATPase 13A3	ATP13A3	1	S	7.44593e-19	185.99	133.48	_LVHDS(ph)LEDLQMTR_	LVHDS(1)LEDLQMTR	LVHDS(118.82)LEDLQMT(-118.82)R	5	3	546.252	0.088812	0.915606	0.771353	0.845021	1.31072	1.20397	0.958302	0.852098	0.73714	0.855247	1.45208	1.47324	0.993054	0.905544	0.686659	0.759431	1.46307	1.46202	1.05568	0.864392	0.596243	0.680762	1.3946	1.39416	0.940221
Q5UIP0;H7C2B5	Telomere-associated protein RIF1	RIF1;RIF1	1;2	S	0.00222911	111.64	106.14	_GFLS(ph)PGSRS(ph)PK_	GFLS(1)PGS(0.16)RS(0.84)PK	GFLS(67.76)PGS(-7.2)RS(7.2)PK	4	2	646.775	-0.31515				0.992303	0.713405	0.735213	1.27708	1.29768	0.935689				1.04497	1.24582	1.16445	0.64159	0.632208	0.921524
Q6P4F7;B4DZN9;H3BR51;H3BQ41	Rho GTPase-activating protein 11A	ARHGAP11A;ARHGAP11A;ARHGAP11A;ARHGAP11A	1	S	3.467e-08	149.97	109.84	_TGLLFS(ph)PDVDEK_	TGLLFS(1)PDVDEK	T(-73.95)GLLFS(73.95)PDVDEK	6	2	700.821	0.3964				1.32016	2.32643	1.63632	0.521654	0.367051	0.698085	1.48719	2.15335	1.43873	0.589496	0.387879	0.660093	2.01819	2.75442	1.52837	0.657289	0.351437	0.608669
A8K1C7;Q8IWT6	Leucine-rich repeat-containing protein 8A	LRRC8A	1	S	0.00263494	101.2	47.545	_TKS(ph)RIEQGIVDR_	T(0.141)KS(0.859)RIEQGIVDR	T(-7.86)KS(7.86)RIEQGIVDR	3	2	741.377	0.36811				0.586176	0.831046	1.3625				1.24756	1.26064	1.04201							0.704827	0.520158	0.657864
Q03188;Q8IW27;H0Y8J2;H0Y9W1	Centromere protein C 1	CENPC1;CENPC1;CENPC1;CENPC1	1	T	1.58325e-07	182.33	182.33	_LVLPSNT(ph)PNVR_	LVLPSNT(1)PNVR	LVLPS(-42.86)NT(42.86)PNVR	7	2	645.334	0.12688	1.37663	1.11808	0.85742	0.859707	0.699871	0.833557	1.37411	1.26942	0.939142	0.757064	0.558995	0.758531	1.28576	1.34364	1.06708	0.81647	0.708876	0.832634	1.23993	1.24341	1.0156	0.787404	0.675545	0.796138
Q9NSY1;H0Y9P1	BMP-2-inducible protein kinase	BMP2K;BMP2K	1	S	2.90065e-58	189.64	143.54	_S(ph)ESNEDLFGLVPFDEITGSQQQK_	S(0.87)ES(0.13)NEDLFGLVPFDEITGSQQQK	S(8.24)ES(-8.24)NEDLFGLVPFDEIT(-133.12)GS(-141.59)QQQK	1	2	1324.59	0.076771	1.15267	0.986587	0.970167	2.03597	1.84161	0.892888	1.08281	1.06153	0.938171	1.17422	1.01749	0.910914	1.05655	0.916019	0.832343	1.15106	1.01158	1.01442
Q9NSY1;H0Y9P1	BMP-2-inducible protein kinase	BMP2K;BMP2K	1	S	2.90065e-58	189.64	117.61	_S(ph)ESNEDLFGLVPFDEITGSQQQK_	S(0.5)ES(0.5)NEDLFGLVPFDEITGSQQQK	S(0)ES(0)NEDLFGLVPFDEIT(-96.88)GS(-107.62)QQQK	3	3	883.397	0.062457	1.30208	1.13525	0.904998	2.03597	1.84161	0.892888	1.08281	1.06153	0.938171	1.17422	1.01749	0.910914	1.05655	0.916019	0.832343	1.15106	1.01158	1.01442
H3BQK9;H3BPE1;H0Y4F5;H0Y6T5;Q96IQ1;Q32Q32;Q9H8U2		MACF1;MACF1;MACF1;MACF1;MACF1;MACF1	1	S	2.83686e-09	126.84	66.874	_DS(ph)HSPDLQLPTPEVIPSSGSK_	DS(0.86)HS(0.14)PDLQLPTPEVIPSSGSK	DS(7.88)HS(-7.88)PDLQLPT(-43.89)PEVIPS(-64.38)S(-64.38)GS(-64.38)K	2	3	757.69	-0.54462	0.952235	1.14555	1.07307	1.591	0.999464	0.63368	0.58092	0.751661	1.084										0.727202	0.597266	0.819154
Q9NRA8;B1AKL4;B4DR76;B0QYZ7;H7C0J7	Eukaryotic translation initiation factor 4E transporter	EIF4ENIF1;EIF4ENIF1;EIF4ENIF1;EIF4ENIF1;EIF4ENIF1	1	T	1.82083e-10	115.76	51.469	_IPSPIGFT(ph)PGPQQLLGDPFQGM(ox)R_	IPS(0.007)PIGFT(0.993)PGPQQLLGDPFQGMR	IPS(-21.46)PIGFT(21.46)PGPQQLLGDPFQGMR	8	3	850.413	-0.0348				1.27799	1.12879	0.910367				1.16147	1.09992	0.957433	1.04466	1.01941	0.902099	1.17597	1.0767	0.917852
Q9Y5B6;Q8N6E6;Q5XGA1	GC-rich sequence DNA-binding factor 1	GCFC1;C21orf66;C21orf66	1	S	4.7575e-23	109.56	89.771	_APGGESLLGPGPS(ph)PPSALTPGLGAEAGGGFPGGAEPGNGLKPR_	APGGES(0.001)LLGPGPS(0.945)PPS(0.049)ALT(0.005)PGLGAEAGGGFPGGAEPGNGLKPR	APGGES(-28.96)LLGPGPS(12.83)PPS(-12.83)ALT(-22.76)PGLGAEAGGGFPGGAEPGNGLKPR	13	3	1310.31	-0.62675	0.891341	1.1418	1.00356	1.06053	0.798584	0.759558	0.849789	0.798083	0.900189				1.04376	0.82608	0.896408				0.870263	0.790178	0.905176
Q01826	DNA-binding protein SATB1	SATB1	1;2	S	2.11126e-106	263.55	102.78	_(gl)QPTVAS(ph)PAES(ph)DEENRQK_	QPTVAS(1)PAES(1)DEENRQK	QPT(-39.51)VAS(39.51)PAES(88.89)DEENRQK	10	2	1014.9	-0.18094	0.955808	0.821317	0.889345	1.43241	1.3645	0.992281	0.992678	1.10762	1.10645	0.924577	0.911513	0.970165	0.938386	0.974635	1.09063	0.952548	0.989283	1.03761	1.06899	0.984511	1.0063	0.936295	0.973688	0.950864
Q8N9M1;J3QKZ5;J3QS16	Uncharacterized protein C19orf47	C19orf47	1	S	7.25607e-24	178.56	178.56	_MITNSLNHDS(ph)PPSTPPR_	MITNSLNHDS(1)PPSTPPR	MIT(-47.82)NS(-49.36)LNHDS(47.67)PPS(-47.67)T(-53.86)PPR	10	2	972.438	0.27891	0.931266	0.998004	1.10949	0.784126	0.899046	1.14088	0.953968	0.947103	1.03566	1.19129	1.03287	0.857179	1.006	1.00783	1.01626				0.939107	0.908347	1.00763	1.25461	1.14391	0.9289
Q6UB99;A8K4M9;Q7Z5E5;Q8IVY9	Ankyrin repeat domain-containing protein 11	ANKRD11;ANKRD11;ANKRD11	1	S	0.00429733	128.81	128.81	_FSLS(ph)DDQR_	FSLS(1)DDQR	FS(-51.87)LS(51.87)DDQR	4	2	524.211	0.53666	1.31615	0.9501	0.764076	1.16482	0.913941	0.764144	1.8276	2.03807	1.14443	1.05138	0.440762	0.486337	1.60401	1.86847	1.15481	0.901669	0.550331	0.566232	1.2727	1.5475	1.15616	0.930457	0.622273	0.708713
Q8WYP5;B3KVE5;B3KTD2	Protein ELYS	AHCTF1	1	T	4.22458e-15	174.52	126.63	_ASELHLLET(ph)PLVVK_	ASELHLLET(1)PLVVK	AS(-77.04)ELHLLET(77.04)PLVVK	9	2	814.937	-0.046345	1.33782	1.79345	1.64812	0.808494	0.539743	0.573622				0.642725	0.39848	0.656308	1.21074	1.55609	1.23516	0.612459	0.411535	0.714807	1.296	1.73814	1.29367	0.464445	0.330505	0.704055
Q6PIZ9;C9JF66	T-cell receptor-associated transmembrane adapter 1	TRAT1;TRAT1	1	Y	0.0164457	66.137	66.137	_M(ox)QEATPSAQATNETQM(ox)CY(ph)ASLDHSVK_	MQEATPS(0.005)AQAT(0.005)NET(0.004)QMCY(0.735)AS(0.191)LDHS(0.059)VK	MQEAT(-50.24)PS(-21.5)AQAT(-21.5)NET(-22.25)QMCY(5.87)AS(-5.87)LDHS(-10.93)VK	18	3	1004.08	0.5172				1.66983	3.04579	1.84006
A7E244;Q20WK7;Q9BXI6;B7ZVY9;B5MD46;B3KSB3	TBC1 domain family member 10A	TBC1D10A;dJ130H16.2;TBC1D10A;TBC1D10A;TBC1D10A	1	S	4.20743e-07	134.62	101.5	_AILDAEPGPRPALQPS(ph)PSIR_	AILDAEPGPRPALQPS(0.997)PS(0.003)IR	AILDAEPGPRPALQPS(25.82)PS(-25.82)IR	16	3	722.375	0.17654	0.693626	0.463673	0.639985	2.47515	3.44901	1.42741	1.2135	0.941777	0.777772	0.957292	0.918145	0.960522	1.23581	0.797197	0.632991	1.07724	1.07451	1.01612	1.13228	0.805638	0.661318	1.14238	1.35334	1.02328
Q9UGY1;B4DGP7	Nucleolar protein 12	NOL12	1	S	0.00048236	64.749	64.069	_LLGLTPPEGGAGDRS(ph)EEEASSTEKPTK_	LLGLTPPEGGAGDRS(0.991)EEEAS(0.002)S(0.003)T(0.002)EKPT(0.002)K	LLGLT(-46.14)PPEGGAGDRS(25.3)EEEAS(-26.38)S(-25.3)T(-27.37)EKPT(-26.06)K	15	3	946.113	0.22553				0.806019	0.698563	0.846408	1.0738	0.984891	0.960723	0.990397	0.871411	0.894419				1.08937	0.95976	0.98409	1.07927	0.919544	0.89771
Q03188;Q8IW27;H0Y8J2;H0Y9W1	Centromere protein C 1	CENPC1;CENPC1;CENPC1;CENPC1	1;2	S	1.39651e-91	233.56	233.56	_PSGGFVISGVLS(ph)PDTISSK_	PSGGFVISGVLS(1)PDTISSK	PS(-152.57)GGFVIS(-66.66)GVLS(47.44)PDT(-47.44)IS(-98.74)S(-113.31)K	12	2	964.474	-0.19469	1.0851	1.23257	1.13514	0.855761	0.71437	0.872403	1.04542	1.01965	0.990936	1.01273	0.832654	0.879974	1.10449	0.996141	0.965037	0.969387	0.829829	0.897546	1.02514	1.01998	0.97153	0.922167	0.894731	0.967141
B3KY60;Q99459;B4DSH1	Cell division cycle 5-like protein	CDC5L	1	T	3.59446e-26	176.1	124.84	_ILQEAQNLMALTNVDT(ph)PLK_	ILQEAQNLMALTNVDT(1)PLK	ILQEAQNLMALT(-46.77)NVDT(46.77)PLK	16	3	731.373	0.17291	0.800031	0.888623	1.00891	0.962364	0.953619	1.08117	0.879665	0.896813	0.953224	0.863249	0.523543	0.483896	1.10972	1.02712	0.976983	0.76017	0.750945	0.957043	1.05882	1.06068	1.03755	0.861279	0.717621	0.847054
O14497	AT-rich interactive domain-containing protein 1A	ARID1A	1	S	3.06745e-05	131.11	108.71	_SAYPPPAPAYALSS(ph)PR_	SAYPPPAPAYALS(0.015)S(0.985)PR	S(-104.82)AY(-102.14)PPPAPAY(-67.34)ALS(-18.27)S(18.27)PR	14	3	575.606	-0.0082788	1.0393	1.0317	0.99814	0.990369	0.825566	0.965	1.04635	1.17529	1.03059	1.06271	0.836906	0.858488	0.920741	1.07212	1.12168	0.912395	0.898962	0.953129	1.20585	1.36624	1.0297
Q9HC44;D3DQ09	Vasculin-like protein 1	GPBP1L1;GPBP1L1	1	S	0.00406795	117.79	89.805	_SSSLFS(ph)PWR_	SSSLFS(1)PWR	S(-55.05)S(-55.05)S(-59.08)LFS(55.05)PWR	6	2	573.753	0.47468	1.09619	0.805589	0.656048	1.86671	1.50134	0.804164				1.09395	1.02836	0.922554	1.06984	0.965727	0.917819	0.896907	0.905811	0.990899	1.11142	0.990138	0.915538
P18858;B4DTU4;Q2TB12;Q59HG7;M0R0Q7	DNA ligase 1;DNA ligase;DNA ligase;DNA ligase	LIG1;LIG1;LIG1	1	S	3.70093e-171	304.77	205.96	_TIQEVLEEQS(ph)EDEDREAKR_	TIQEVLEEQS(1)EDEDREAKR	T(-114.38)IQEVLEEQS(114.38)EDEDREAKR	10	2	1192.53	0.1323	0.97155	0.699505	0.725579	1.74022	1.57512	0.895922	0.931517	0.962409	0.975668	0.909163	0.919841	0.981805	0.976142	0.933042	0.943006	0.918837	0.894772	0.926751	0.955713	0.910052	0.883726	0.981931	0.932286	0.901437
Q4G0F5	Vacuolar protein sorting-associated protein 26B	VPS26B	1	S	1.67199e-11	172.91	172.91	_SM(ox)S(ph)HQAAIASQR_	SMS(1)HQAAIASQR	S(-42.7)MS(42.7)HQAAIAS(-122.11)QR	3	2	691.798	0.083976	2.44613	3.6313	1.3563	2.50006	1.27807	0.520178	1.93685	3.1338	1.72965	0.524137	0.249356	0.494389	2.10987	2.84322	1.39496	0.492907	0.293396	0.528046	1.9528	2.29255	1.12887	0.724882	0.366947	0.50934
O75396	Vesicle-trafficking protein SEC22b	SEC22B	1	T	1.03544e-05	142.32	142.32	_NLGSINT(ph)ELQDVQR_	NLGS(0.111)INT(0.889)ELQDVQR	NLGS(-9.05)INT(9.05)ELQDVQR	7	3	556.265	-0.056238				0.745345	2.5718	3.3943
P19838	Nuclear factor NF-kappa-B p105 subunit;Nuclear factor NF-kappa-B p50 subunit	NFKB1	1	T	0.0156864	73.11	73.11	_TTSQAHSLPLSPAST(ph)R_	TTSQAHSLPLS(0.003)PAS(0.421)T(0.576)R	T(-57.39)T(-57.39)S(-49.04)QAHS(-44.3)LPLS(-22.88)PAS(-1.37)T(1.37)R	15	3	578.612	-0.052872				2.48946	2.04997	0.801158
Q96QE3;H0UIC2	ATPase family AAA domain-containing protein 5	ATAD5	1	S	5.7612e-06	156.67	140.46	_IKS(ph)PESVPVDSNK_	IKS(1)PESVPVDSNK	IKS(57.8)PES(-57.8)VPVDS(-92.82)NK	3	2	740.358	0.31477	1.20586	0.946986	0.833243	0.806792	0.623024	0.77898	1.78182	1.2535	0.748907	0.570524	0.712967	1.24506	1.42696	1.37241	0.940189	0.836868	0.382742	0.446287	1.59464	1.26075	1.00696	0.948619	0.663491	0.695483
P46782;M0R0F0;M0R0R2;Q53G25;M0QZN2	40S ribosomal protein S5;40S ribosomal protein S5, N-terminally processed	RPS5	1	T	2.94029e-07	150.98	150.69	_(ac)TEWETAAPAVAET(ph)PDIK_	TEWETAAPAVAET(1)PDIK	T(-116.52)EWET(-85.98)AAPAVAET(85.98)PDIK	13	2	975.94	0.20765	1.06888	1.2194	1.12855	1.0921	1.2355	1.14004	1.0002	0.973622	1.00599	0.91084	0.857618	0.9336	1.00577	0.996482	0.985378	0.905492	0.878326	0.977081	0.955255	0.989684	1.02619	1.02125	0.931381	0.985924
Q9NRZ9;Q6I7N8	Lymphoid-specific helicase	HELLS;HELLS	1	S	7.13289e-12	177.63	141.85	_ETIELS(ph)PTGRPK_	ET(0.001)IELS(0.993)PT(0.006)GRPK	ET(-30.02)IELS(21.89)PT(-21.89)GRPK	6	2	704.348	0.32142	0.871779	0.762443	0.871678	1.22879	0.83022	0.782378	1.08426	0.947663	0.777124	0.908496	0.91138	0.99946				0.955959	0.687332	0.759077	1.35227	1.38364	1.01465	0.847968	0.603148	0.715173
Q63HN8;J3QTP8	E3 ubiquitin-protein ligase RNF213	RNF213	1	S	1.06337e-153	290.49	290.49	_EDQEAAELLS(ph)EPEEESER_	EDQEAAELLS(1)EPEEESER	EDQEAAELLS(128.98)EPEEES(-128.98)ER	10	2	1085.44	0.39136	0.985608	0.646347	0.683704	2.14002	1.59228	0.753335	0.997515	0.902083	0.92819	0.966618	0.95005	1.01322	1.049	0.99285	0.92475	0.910649	0.931788	1.00453	1.03114	0.990707	0.959496	0.974612	0.875119	0.886488
Q6P3W7	SCY1-like protein 2	SCYL2	1	S	0.00292489	128.68	124.21	_RAS(ph)LTLEEK_	RAS(0.997)LT(0.003)LEEK	RAS(25.31)LT(-25.31)LEEK	3	2	563.779	-0.50569				2.54408	1.22338	0.465028	4.73934	5.07656	1.04036	0.758464	0.349961	0.464608	2.74596	3.88118	1.41304	0.558104	0.255405	0.468268	2.70545	4.11771	1.5422	0.506864	0.223954	0.449121
B4DRM3;E7EX17;P23588;B4DEP6;B4DS13;Q7Z5Y0;B4DS01	Eukaryotic translation initiation factor 4B	EIF4B;EIF4B;EIF4B;EIF4B	1;2	S	2.72129e-19	198.87	153.83	_RES(ph)EKS(ph)LENETLNK_	RES(1)EKS(1)LENETLNK	RES(100.06)EKS(70.11)LENET(-70.11)LNK	6	2	918.892	-0.49602	0.92378	0.702443	0.757846	3.56864	4.57716	1.20894	0.662038	0.969417	1.22989				3.0077	0.793225	0.263733	1.45971	1.51818	1.20766	1.03195	0.756586	0.749568	1.10389	1.62934	1.36513
Q14865	AT-rich interactive domain-containing protein 5B	ARID5B	1	S	1.41345e-10	164.93	143.67	_AVS(ph)PLDPSKEVSGK_	AVS(1)PLDPSKEVSGK	AVS(88.91)PLDPS(-88.91)KEVS(-102.58)GK	3	2	747.366	-0.14478	0.607388	0.679098	0.938009	0.983948	1.26445	1.4207	0.712181	0.517198	0.77734	1.24054	1.82181	1.4189	0.677043	0.456676	0.641499	1.6452	2.17657	1.44406
O60343;Q5JU47	TBC1 domain family member 4	TBC1D4;TBC1D4	1	S	0.000292048	119.69	83.182	_AQGVRS(ph)PLLR_	AQGVRS(1)PLLR	AQGVRS(83.18)PLLR	6	3	392.88	-0.30642	1.1078	0.928224	0.813948	2.41218	2.28558	0.961602	1.02803	1.02772	0.979282	0.864974	0.896816	1.04858	1.09532	1.01708	0.959065	0.821198	0.774284	1.09548	1.02748	0.955751	0.961056	0.87619	0.924612	1.02219
P06239;B4DZS7;Q573B4;B3KUV3	Tyrosine-protein kinase Lck	LCK;LCK	1	T	1.21952e-21	185.95	126.83	_LIEDNEYT(ph)AR_	LIEDNEYT(1)AR	LIEDNEY(-53.77)T(53.77)AR	8	2	652.282	-0.37585	0.548887	0.313126	0.560325	1.18346	2.33651	1.98604	1.1875	0.880554	0.73078	1.50055	1.36856	0.882482	1.45999	0.877944	0.547655	1.24937	1.0423	0.924057	0.966997	0.64683	0.647836
J3QQ67;Q07020;H0YHA7;Q0QEW2;F8VWC5;G3V203;F8VUA6	60S ribosomal protein L18;60S ribosomal protein L18;60S ribosomal protein L18;60S ribosomal protein L18;60S ribosomal protein L18	RPL18;RPL18;RPL18;RPL18;RPL18;RPL18	1	S	6.61209e-31	232.15	159.04	_ILTFDQLALDS(ph)PK_	ILTFDQLALDS(1)PK	ILT(-110.62)FDQLALDS(110.62)PK	11	2	770.887	0.28916	0.990127	1.24894	1.41519	0.894442	0.721448	0.81612	0.953368	0.891374	0.937524	1.11873	0.857949	0.773367	0.977461	1.1119	1.14168	0.96685	0.716013	0.772816	0.938029	1.17157	1.25299	0.771965	0.665438	0.78781
F5H604;B2RTR1;E7EW49;E7ERI8;E3W994;O75122;J3KR49;B4DM73;F5H3X0;E9PBA6;Q96F87;H7C4M5	CLIP-associating protein 2	CLASP2;CLASP2;CLASP2;CLASP2;CLASP2;CLASP2;CLASP2;CLASP2;CLASP2	1;2	S	0.00267576	107.98	102.57	_IPRPSVS(ph)QGCS(ph)R_	IPRPS(0.01)VS(0.99)QGCS(1)R	IPRPS(-20.12)VS(20.12)QGCS(63.24)R	11	2	752.312	-0.31358	1.10995	0.867385	0.810384	2.30581	2.56676	1.03185	0.985305	1.42859	1.28325	3.21517	4.88069	1.71172	0.826265	0.889236	1.02561	0.833688	0.760431	0.977456	0.607929	0.571461	1.02864	0.968092	0.56302	0.654154
Q86VQ1	Glucocorticoid-induced transcript 1 protein	GLCCI1	1	T	2.04707e-11	114.35	75.193	_GSQHSPT(ph)RPPVAAAAASLGSLPGPGAAR_	GS(0.158)QHS(0.158)PT(0.684)RPPVAAAAASLGSLPGPGAAR	GS(-6.36)QHS(-6.36)PT(6.36)RPPVAAAAAS(-38.45)LGS(-49.15)LPGPGAAR	7	3	887.78	0.20383	0.979683	0.729333	0.706935	3.17286	3.14928	1.03581							0.789859	0.744482	0.926609	1.27425	1.62229	1.30663
Q12873;B4DLC6;Q2TAZ1;B4DKV1;B3KWV4	Chromodomain-helicase-DNA-binding protein 3	CHD3;CHD3	1	S	6.79489e-112	250.86	224.59	_M(ox)ETEADAPS(ph)PAPSLGER_	METEADAPS(1)PAPSLGER	MET(-125.25)EADAPS(68.08)PAPS(-68.08)LGER	9	2	927.385	0.98981	1.2493	1.27242	0.878187	0.773032	0.671346	0.903473	1.29852	1.18756	0.979067	0.81766	0.769682	0.937876	0.805831	1.22516	1.28153	0.831513	0.822626	1.05227	1.18428	0.911473	0.851134	0.897264	1.90009	2.09705
O60832	H/ACA ribonucleoprotein complex subunit 4	DKC1	1	T	1.20929e-43	193.64	73.279	_AGLESGAEPGDGDSDTT(ph)KK_	AGLESGAEPGDGDS(0.009)DT(0.157)T(0.834)KK	AGLES(-52.63)GAEPGDGDS(-19.71)DT(-7.26)T(7.26)KK	17	3	638.937	-0.12572	1.1498	1.03856	1.13452	0.913782	0.4163	0.536273	0.954165	0.875788	0.889021							1.14292	1.1047	0.854307				1.28342	1.09185	0.789489
P46013	Antigen KI-67	MKI67	1	S	7.70646e-66	211.17	174.55	_ILCKS(ph)PQSDPADTPTNTK_	ILCKS(1)PQSDPADTPTNTK	ILCKS(42.07)PQS(-42.07)DPADT(-82.26)PT(-117.16)NT(-136.17)K	5	2	1026.97	0.44218	0.755095	0.870898	1.32623	0.836112	0.80682	0.847512	1.23586	0.970706	0.790612	1.02811	0.919709	0.891276	1.08122	0.985417	0.873362	1.15778	0.904503	0.757831	1.21419	1.10637	0.984066	0.856581	0.797645	1.00373
Q9NRF9	DNA polymerase epsilon subunit 3	POLE3	1	S	0.0044385	67.449	67.449	_RKTLNAS(ph)DVLSAM(ox)EEM(ox)EFQR_	RKT(0.169)LNAS(0.83)DVLS(0.002)AMEEMEFQR	RKT(-6.92)LNAS(6.92)DVLS(-26.6)AMEEMEFQR	7	3	823.038	-0.56554				1.34035	0.848783	0.590528
Q9P0U3	Sentrin-specific protease 1	SENP1	1	S	1.3659e-52	210.29	137.61	_SFPIKPVPS(ph)PSWSGSCR_	SFPIKPVPS(1)PSWSGSCR	S(-88.02)FPIKPVPS(45.23)PS(-45.23)WS(-70.74)GS(-78.62)CR	9	3	656.973	0.12909	1.19467	1.1802	1.04006	0.81623	1.13716	1.49523	1.1175	1.18112	0.939196	0.689453	0.753531	0.935192	1.11264	0.833513	0.740161	1.00066	1.09364	1.18152	1.14144	1.31861	1.15433	0.852496	1.1179	1.08891
O43598;H0Y8X4	Deoxyribonucleoside 5'-monophosphate N-glycosidase	RCL;C6orf108	1	S	0.00020518	110.44	78.661	_GEPGRPALYFCGS(ph)IR_	GEPGRPALYFCGS(1)IR	GEPGRPALY(-55.52)FCGS(55.52)IR	13	2	880.403	0.62178	1.00762	0.675872	0.840372	2.45449	2.31764	1.024				0.966699	0.911667	0.955922				1.06362	1.07114	0.987696	0.915959	1.12417	0.965625
Q6R327	Rapamycin-insensitive companion of mTOR	RICTOR	1	S	0.00491773	176.48	176.48	_S(ph)TELLLGVK_	S(0.996)T(0.004)ELLLGVK	S(23.95)T(-23.95)ELLLGVK	1	2	520.275	-0.17666	0.805391	0.652846	0.927392	1.79461	2.19282	1.23257	0.77677	0.694699	0.879255	1.12018	1.39696	1.22125	0.84107	0.773648	0.949824	1.14043	1.34201	1.22877				0.810469	1.3223	1.56094
Q13625;Q05BL1;B4DH76;B7Z9Y8;B4DI25	Apoptosis-stimulating of p53 protein 2	TP53BP2;TP53BP2	1	T	0.00178944	136.38	85.522	_IPRPLSPT(ph)K_	IPRPLS(0.004)PT(0.996)K	IPRPLS(-24.29)PT(24.29)K	8	2	544.797	-0.23232	1.00568	0.883513	0.866021	2.51236	2.30509	0.935593	1.14939	1.14484	1.0137	0.149355	0.15476	1.00624	1.0785	1.077	0.988928	0.672681	0.731418	0.997708	0.922512	0.977918	1.06585	0.907937	0.759302	0.857197
B3KPJ8;Q969R5;H7C228	Lethal(3)malignant brain tumor-like protein 2	L3MBTL2;L3MBTL2	1;2	S	2.26846e-26	172	133.74	_EAGELPTSPLHLLS(ph)PGTPR_	EAGELPT(0.001)S(0.004)PLHLLS(0.995)PGTPR	EAGELPT(-31.31)S(-24.37)PLHLLS(24.37)PGT(-36.86)PR	14	2	1026.51	0.44671	1.00249	1.03561	0.949787	1.04599	1.04606	0.978018	1.03651	1.12556	1.04381	0.949268	0.848893	1.05518	1.10136	0.855019	0.83623	1.23983	0.878326	0.75389	1.1393	1.07028	0.996769
I3L2J0;A7XAK3;Q96RK0	Protein capicua homolog	CIC/DUX4 fusion;CIC	1	S	0.00644607	124.67	68.735	_VFS(ph)PVIR_	VFS(1)PVIR	VFS(68.73)PVIR	3	2	449.233	0.096489	0.963797	0.767705	0.766858	1.11941	1.39282	1.12558	1.16006	1.1662	0.970326	0.835954	0.770232	0.918319	1.0634	1.15763	1.07846	0.857891	0.685226	0.830289	1.09809	1.09484	1.00953	0.870131	0.868605	0.998991
O60832	H/ACA ribonucleoprotein complex subunit 4	DKC1	1	S	0.00225594	174.77	132.57	_EVELVS(ph)E_	EVELVS(1)E	EVELVS(132.57)E	6	1	884.365	0.61429	1.15996	1.18547	1.02495	0.912389	0.72296	0.838591	1.07017	0.9309	0.877043	1.27744	1.07419	0.852283	1.12805	0.868694	0.773348	1.17706	1.05425	0.788739	1.03755	0.79518	0.777481	1.35485	1.18592	0.819565
Q9H6F5;H0YG79	Coiled-coil domain-containing protein 86	CCDC86;CCDC86	1	S	4.33082e-14	128.47	96.487	_ALVEFESNPEETREPGSPPS(ph)VQR_	ALVEFESNPEETREPGS(0.06)PPS(0.94)VQR	ALVEFES(-54.31)NPEET(-46.51)REPGS(-11.99)PPS(11.99)VQR	20	3	879.073	0.37974				0.967625	0.833169	0.868557													1.00036	0.924944	0.931138	1.27394	1.10585	0.875424
Q96T58	Msx2-interacting protein	SPEN	1	S	4.73258e-15	203.53	163.64	_LSVLNS(ph)EDELNR_	LSVLNS(1)EDELNR	LS(-112.63)VLNS(112.63)EDELNR	6	2	734.838	0.17002	1.37653	1.0713	0.773871	0.941245	0.697405	0.747392	1.52106	1.35083	0.885028	1.04346	1.47126	1.51075	1.21698	1.10344	0.934047	0.991712	0.804783	0.808535	1.36753	1.0854	0.81102	0.796766	0.593342	0.732966
Q92576;E7EVH3;E9PE34;B3KP41;A8K376;D6R9X2;B0AZS7	PHD finger protein 3	PHF3;PHF3;PHF3;PHF3;PHF3	1	S	0.00011365	141.13	64.73	_PVGS(ph)PLFK_	PVGS(1)PLFK	PVGS(64.73)PLFK	4	2	462.733	0.081047	0.887018	0.869541	0.971716	0.994469	1.07818	1.10592				0.990544	1.16041	1.13498	0.864857	0.713613	0.883561	1.02989	1.15415	1.12596	0.869154	0.767215	0.885398	1.02095	1.11647	1.09469
Q86UA8;B7ZLQ5;P28370;F6TQG2;D7EZH4	Probable global transcription activator SNF2L1	SMARCA1;SMARCA1;SMARCA1;SMARCA1	1	S	0.00201978	136.02	136.02	_SPTS(ph)PLNM(ox)K_	SPTS(1)PLNMK	S(-87.04)PT(-34.64)S(34.64)PLNMK	4	2	535.733	0.16617				0.824663	0.70326	0.818399							1.02805	1.3908	1.3407	0.895161	0.694291	0.83758				0.789906	0.692723	0.81752
Q9C073;D6RFX7	Protein FAM117A	FAM117A;FAM117A	1	S	0.000588645	112.02	112.02	_GCS(ph)PPAPAGSPR_	GCS(1)PPAPAGSPR	GCS(72.86)PPAPAGS(-72.86)PR	3	2	617.258	0.010608	0.925741	0.817086	0.804029	2.14946	2.4267	1.15335	1.01721	0.95854	0.971729	0.94751	1.0904	1.08504	1.07095	0.975373	0.870489	1.01404	1.04605	1.06183	1.02198	0.876631	0.902112	1.07203	1.83981	1.78654
P50402;Q5HY57;F8WEQ1	Emerin	EMD;EMD;EMD	1	S	1.08364e-23	175.85	146.89	_(ac)MDNYADLS(ph)DTELTTLLRR_	MDNYADLS(1)DTELTTLLRR	MDNY(-95)ADLS(40.93)DT(-40.93)ELT(-72.19)T(-72.19)LLRR	8	2	1125.01	-0.20302	0.969065	1.14491	1.05355	0.906974	0.816504	0.968272	1.29893	0.964988	0.723874							1.18094	1.09694	0.941039				0.945538	1.01361	1.0446
B4DTS2;M0QZW1;Q9BZL6;Q8N2H2;Q8NCK8;M0R2R2	Serine/threonine-protein kinase D2	PRKD2	1	S	0.000521285	114.69	77.42	_AQSS(ph)LGYIPLMR_	AQS(0.003)S(0.997)LGYIPLMR	AQS(-25.78)S(25.78)LGY(-36.7)IPLMR	4	2	708.341	-0.10518	1.36873	1.11122	0.8358	2.77275	2.34198	0.878024	1.1526	2.01312	1.39293	0.651074	0.578495	0.992906	1.48034	1.77178	1.19949	0.962121	0.653907	0.72703	1.7439	1.42541	0.821216
Q9HDC5;Q4KMX3;Q7Z682;Q86VR1	Junctophilin-1	JPH1;JPH1;DKFZp779I2251;JPH1	1;2	S	0.00591016	81.904	78.939	_TS(ph)LASLR_	T(0.052)S(0.948)LASLR	T(-12.64)S(12.64)LAS(-52.05)LR	2	2	414.205	-0.059117				0.868449	1.00542	1.17802										1.23067	1.28505	0.952459	0.921097	0.930571	0.950582
Q8TEM1	Nuclear pore membrane glycoprotein 210	NUP210	1	S	1.29459e-51	228.08	228.08	_KASPPS(ph)GLWSPAYASH_	KASPPS(1)GLWSPAYASH	KAS(-38.53)PPS(38.53)GLWS(-78.13)PAY(-180.57)AS(-167.13)H	6	2	868.396	-0.15083	0.837224	0.979721	1.18876	0.787607	0.795088	1.00489	1.02822	0.853475	0.828541	1.07132	1.19927	1.03051	0.997432	0.765136	0.714523				0.452892	0.328616	0.723661	1.27522	1.2923	1.00407
Q15052	Rho guanine nucleotide exchange factor 6	ARHGEF6	1	S	3.61276e-38	152.96	152.96	_SSSLS(ph)AANTSQTNPQGAVSSTVSGLQR_	S(0.033)S(0.033)S(0.033)LS(0.9)AANTSQTNPQGAVSSTVSGLQR	S(-14.36)S(-14.36)S(-14.36)LS(14.36)AANT(-39.31)S(-33.49)QT(-41.13)NPQGAVS(-113.75)S(-118.92)T(-123)VS(-134.19)GLQR	5	3	905.758	0.19249				2.6841	2.50263	0.993666
Q13309;B4DHK6;D6R9R7;D6RAG5;D6RF40	S-phase kinase-associated protein 2	SKP2;SKP2;SKP2;SKP2	1	S	6.01212e-05	82.665	53.865	_EEPDSENIPQELLSNLGHPES(ph)PPR_	EEPDSENIPQELLS(0.001)NLGHPES(0.999)PPR	EEPDS(-37.76)ENIPQELLS(-32)NLGHPES(32)PPR	21	3	922.087	0.35841	1.18461	1.16982	0.971019	1.24388	1.00492	0.876052	1.33207	1.37017	0.979121	0.880566	0.774221	0.905236	1.26411	1.40356	1.14546	0.915575	0.719138	0.745071	1.19364	1.21482	0.994373	0.865194	0.880033	1.01232
Q9UIF9;J3KPG5;F8VU39;J3QK86	Bromodomain adjacent to zinc finger domain protein 2A	BAZ2A;BAZ2A	1	S	2.92593e-19	239.03	202.29	_YSEEGLS(ph)PSK_	YSEEGLS(1)PSK	Y(-183.34)S(-132.48)EEGLS(42.11)PS(-42.11)K	7	2	588.745	-0.17846	1.21141	1.6087	1.31337	0.900012	0.640879	0.754314	1.26662	1.18482	0.94184	1.14909	0.870993	0.722465	1.15716	1.22164	0.964079	1.19289	0.996154	0.944176	1.25469	1.11592	0.879715	1.44956	1.09289	0.822341
Q9NSU2;Q5TZT0;Q6IAN5	Three prime repair exonuclease 1	TREX1;TREX1;TREX1	1	S	0.000123218	85.203	85.203	_ACS(ph)PAASEITGLSTAVLAAHGR_	ACS(0.999)PAAS(0.001)EITGLSTAVLAAHGR	ACS(32.88)PAAS(-32.88)EIT(-40.56)GLS(-54.54)T(-56.08)AVLAAHGR	3	3	740.687	-1.1536				0.906897	0.335378	0.425399				0.974398	0.600441	0.613957
B2RMQ4;B4DR35;Q8WWK9;E9PD90	Cytoskeleton-associated protein 2	CKAP2;CKAP2;CKAP2	1	S	7.7463e-13	190.44	190.44	_KVQFDGTNS(ph)AFK_	KVQFDGTNS(1)AFK	KVQFDGT(-34.86)NS(34.86)AFK	9	2	711.327	-0.20509				0.71529	0.680354	0.959462	1.25337	1.47764	1.17491	1.62205	4.55084	2.79531	2.37071	2.25013	1.07936	0.538431	0.302705	0.603171	2.03288	2.41447	1.18452
F5H604;B2RTR1;E7EW49;E7ERI8;E3W994;O75122;J3KR49;B4DM73;F5H3X0;E9PBA6;Q96F87;H7C4M5	CLIP-associating protein 2	CLASP2;CLASP2;CLASP2;CLASP2;CLASP2;CLASP2;CLASP2;CLASP2;CLASP2	1;2	S	0.000450793	123.76	111.12	_IPRPS(ph)VSQGCSR_	IPRPS(0.905)VS(0.094)QGCS(0.001)R	IPRPS(9.81)VS(-9.81)QGCS(-31.24)R	5	2	712.329	-0.4602	1.12474	0.836886	0.698869	2.28971	2.10874	0.995386	1.87689	1.57251	1.06895				1.38768	1.13783	0.92768				1.01074	1.02782	0.946905
Q6KC79;Q6IEH8;A6QL62;A8K2T2	Nipped-B-like protein	NIPBL;NIPBL;NIPBL	1;2	S	1.40918e-17	175.39	175.39	_SPQPVCSPAGS(ph)EGTPK_	SPQPVCS(0.202)PAGS(0.796)EGT(0.002)PK	S(-146.77)PQPVCS(-5.97)PAGS(5.97)EGT(-25.87)PK	11	2	839.861	-0.46003				0.900476	0.856386	0.959365							0.837333	1.14946	1.44803
Q92974;D3DVA5;Q5VY93	Rho guanine nucleotide exchange factor 2	ARHGEF2;ARHGEF2;ARHGEF2	1	S	3.1622e-45	179.19	115.39	_EPALPLEPDSGGNTS(ph)PGVTANGEAR_	EPALPLEPDSGGNTS(0.999)PGVT(0.001)ANGEAR	EPALPLEPDS(-54.65)GGNT(-34.64)S(32.99)PGVT(-32.99)ANGEAR	15	3	839.382	0.88232	1.02934	0.631425	0.611352	2.24136	2.84236	1.2932	1.1292	0.852185	0.744268	1.01414	1.18978	1.23188	1.11214	0.87295	0.723482				0.684924	0.818541	1.19188	1.05218	1.18163	1.06847
P23258;Q9NRH3	Tubulin gamma-1 chain;Tubulin gamma-2 chain	TUBG1;TUBG2	1	S	4.91542e-80	210.5	140.2	_LHFLMTGYTPLTTDQSVAS(ph)VR_	LHFLMTGYTPLTTDQSVAS(1)VR	LHFLMT(-107.65)GY(-125.03)T(-109.6)PLT(-76.76)T(-58.34)DQS(-44.07)VAS(44.07)VR	19	3	806.391	0.1737	0.899854	0.744503	0.688966	1.98159	2.1319	1.07901				1.28468	1.1125	0.867578	1.1636	1.04307	0.894323	1.20175	1.13961	0.84971	1.14419	1.21789	1.17009
Q15365;Q53SS8	Poly(rC)-binding protein 1	PCBP1;PCBP1	1	S	1.10468e-42	196.18	131.86	_QICLVM(ox)LETLS(ph)QSPQGR_	QICLVMLETLS(0.971)QS(0.029)PQGR	QICLVMLET(-70.1)LS(15.28)QS(-15.28)PQGR	11	3	685.992	-0.24674	0.907411	0.754539	0.873847	2.16416	1.70799	1.086	1.20977	1.11967	1.01985	0.843864	0.903008	1.03093	1.03268	1.04687	0.986223	0.971216	0.718584	0.737176	1.07377	1.01901	0.935428	0.72066	0.716276	0.988266
P24723;Q71UV9;G3V520	Protein kinase C eta type	PRKCH;PRKCH	1	S	0.000371989	112.16	112.16	_IGEAVGLQPTRWS(ph)LR_	IGEAVGLQPT(0.001)RWS(0.999)LR	IGEAVGLQPT(-32.65)RWS(32.65)LR	13	2	881.954	0.21387	1.2302	1.87872	1.58001	1.06255	0.956729	0.912758				0.716227	0.490162	0.681854				0.783023	0.535392	0.591564	2.13096	2.16074	1.05142
Q9C073;D6RJ87	Protein FAM117A	FAM117A;FAM117A	1	S	0.000117528	126.12	100.38	_SAS(ph)WGSTDHR_	S(0.001)AS(0.999)WGSTDHR	S(-31.7)AS(31.7)WGS(-39.14)T(-39.14)DHR	3	2	592.23	0.71917	1.01273	0.792471	0.827354	2.14002	2.83389	1.31092	0.915331	0.929162	1.01165							1.05289	1.38413	1.30496	0.962327	0.927274	0.922336	1.02086	1.15117	1.1457
Q9UPR0	Inactive phospholipase C-like protein 2	PLCL2	1	T	1.41931e-15	162.42	162.42	_GVALAPTPSAVVCT(ph)LPR_	GVALAPTPSAVVCT(1)LPR	GVALAPT(-70.03)PS(-39.98)AVVCT(39.98)LPR	14	2	894.958	0.1685	0.669022			2.03497	2.6815	1.32924	0.722485	0.458694	0.602374				1.5176	0.728877	0.462595	1.82443	1.62568	0.95782
E9PGC8;P78559;J3KPX8	Microtubule-associated protein 1A;MAP1 light chain LC2	MAP1A;MAP1A	1	S	5.64304e-19	166.01	108.28	_GELSPS(ph)FLNPPLPPSIDDR_	GELS(0.225)PS(0.775)FLNPPLPPSIDDR	GELS(-5.38)PS(5.38)FLNPPLPPS(-104.32)IDDR	6	3	711.008	-0.1994	0.812548	0.582315	0.739458	2.10204	2.58563	1.2508	0.843751	0.713929	0.820556				0.884667	0.76315	0.861812	1.19831	1.64716	1.30526
Q9H6U6;B7ZKU7;K7ESE9;K7EIE2	Breast carcinoma-amplified sequence 3	BCAS3;BCAS3	1	S	5.3083e-107	259.49	259.49	_SVTLLEVCGS(ph)WPEGFGLR_	SVTLLEVCGS(1)WPEGFGLR	S(-140.53)VT(-140.53)LLEVCGS(140.53)WPEGFGLR	10	2	1043.99	0.10748	0.831772	0.618962	0.738791	2.87897	3.50928	1.18244	0.867207	0.844336	0.960076	0.944857	1.25925	1.34687	0.982356	0.928162	0.945654	0.969997	1.14402	1.17568	0.998011	1.06221	1.07538	0.903545	1.01312	1.04314
Q8TDB6	E3 ubiquitin-protein ligase DTX3L	DTX3L	1	S	5.6573e-13	182.02	182.02	_DSCIS(ph)PSEPETK_	DSCIS(0.999)PS(0.001)EPETK	DS(-65.83)CIS(29.85)PS(-29.85)EPET(-118.73)K	5	2	715.281	0.34174	1.11026	0.956168	0.858349	2.06955	0.954928	0.53026	1.22654	1.03013	0.798975	0.932243	0.710808	0.694384	1.08767	1.24372	1.10923	0.858468	0.601731	0.6969	1.15263	1.13508	0.93359	0.914473	0.584162	0.662875
B2R5R9;P48382;Q53EW3;F8W689;B7Z848;F6U6P3;F6UE82;F6R6G4;F6X9D6;F6TYI9;F6X8N2;F6S3S0;F2Z2G0;F8WFE4;F8WDU3	DNA-binding protein RFX5	RFX5;RFX5;RFX5;RFX5;RFX5;RFX5;RFX5;RFX5;RFX5;RFX5;RFX5;RFX5;RFX5	1	S	1.83434e-12	223.39	138.55	_(ac)AEDEPDAKS(ph)PK_	AEDEPDAKS(1)PK	AEDEPDAKS(138.55)PK	9	2	654.771	-0.40631	0.931266	0.94515	1.01147	1.10842	1.17984	1.16001	0.932863	0.866089	0.990612	1.09308	1.01941	1.054	0.93622	0.913238	0.989942	0.820951	1.02785	1.2072	0.864026	0.836843	0.966015	0.971275	0.896678	0.962239
Q4KMP7	TBC1 domain family member 10B	TBC1D10B	1	S	0.000186657	125.97	61.435	_AAGGAPS(ph)PPPPVRR_	AAGGAPS(1)PPPPVRR	AAGGAPS(61.44)PPPPVRR	7	3	470.573	0.75892	0.921367	0.727313	0.776056	2.32685	1.31979	0.502237	0.93452	0.849999	0.873968	1.03491	1.29243	1.14807	0.885231	0.776712	0.881758	1.09831	1.26736	1.17018	0.926093	0.744934	0.82389	1.03373	1.23822	1.12776
Q9HCK8;H0YJA4	Chromodomain-helicase-DNA-binding protein 8	CHD8;CHD8	1	S	8.84773e-14	108.52	94.185	_SQEMVTGGILGPGNHLLDSPSLTPGEYGDS(ph)PVPTPR_	SQEMVTGGILGPGNHLLDSPSLTPGEY(0.014)GDS(0.964)PVPT(0.021)PR	S(-86.72)QEMVT(-70.75)GGILGPGNHLLDS(-47.31)PS(-37.71)LT(-33.42)PGEY(-18.3)GDS(16.66)PVPT(-16.66)PR	30	3	1252.59	-0.30611	0.819593	0.817485	1.00984	1.21394	1.47989	1.37967	0.797792	0.713593	0.747289	1.32049	1.93434	1.45262				1.11645	1.65746	1.40131	0.78232	0.63046	0.813249
Q01543;E9PKJ7	Friend leukemia integration 1 transcription factor	FLI1;FLI1	1	S	8.03023e-60	240.61	156.39	_ADM(ox)TASGS(ph)PDYGQPHK_	ADMTASGS(0.999)PDYGQPHK	ADMT(-66.54)AS(-33.2)GS(33.2)PDY(-42.8)GQPHK	8	2	879.345	-0.70469	0.968121	0.895649	1.01449	1.31126	1.29469	0.993722	0.993766	0.940039	0.97583	1.0161	0.915324	0.949287	1.04769	1.00794	1.01	0.987478	0.981304	1.04138	1.56961	0.959388	0.621762	0.920141	0.974361	1.01478
P23497;E7EUA7;E9PBK3;B4E2B9	Nuclear autoantigen Sp-100	SP100;SP100;SP100	1	S	2.98745e-20	126.42	104.83	_RLNECIS(ph)PVANEMNHLPAHSHDLQR_	RLNECIS(1)PVANEMNHLPAHSHDLQR	RLNECIS(95.16)PVANEMNHLPAHS(-95.16)HDLQR	7	4	755.351	-0.77628	1.00424	0.998723	0.913367	1.11662	1.07378	1.01204	0.930595	1.22395	1.1761	0.869499	0.830274	0.960319	1.06984	1.03756	0.948472	0.863872	0.952069	1.09235	1.07062	0.987126	0.964845	1.00905	1.00039	1.04284
B7Z8Y7;A5YM55;O94762;Q6P4G0;Q9BW80;Q8WYH5;J3KS37;Q9BSD6;J3KSV9	ATP-dependent DNA helicase Q5	RECQL5;RECQL5;RECQL5;RECQL5;RECQL5;PP1045	1	S	1.21468e-13	121.72	117.84	_YTGEEDGAGGHS(ph)PAPPQTEECLR_	YTGEEDGAGGHS(1)PAPPQTEECLR	Y(-71.27)T(-55.19)GEEDGAGGHS(51.91)PAPPQT(-51.91)EECLR	12	3	846.679	-0.33082	0.861181	0.763194	0.967145	0.965226	1.37244	1.35113	0.889503	0.586438	0.648287	1.43835	1.70803	1.18312	0.874989	0.832435	0.960811	1.18716	1.57381	1.37504	0.810963	0.881746	1.07176	0.84521	2.10337	1.6973
Q8NE01;Q68CV4	Metal transporter CNNM3	CNNM3;DKFZp434I1016	1	S	0.00832607	73.927	59.607	_KPAS(ph)LMAPLKR_	KPAS(1)LMAPLKR	KPAS(59.61)LMAPLKR	4	3	431.237	-0.87584				1.08568	2.71346	2.57768				0.789535	0.859161	1.12673				1.02982	2.44567	2.12602	1.22671	1.79635	1.03326
Q96FZ2;E7EMP6;B4DMK2;D6R9T3	UPF0361 protein C3orf37	C3orf37;C3orf37;C3orf37	1	T	0.00168526	112.08	86.014	_MLQWLAT(ph)KSPK_	MLQWLAT(0.977)KS(0.023)PK	MLQWLAT(16.34)KS(-16.34)PK	7	3	461.568	0.18691	1.32683	0.906188	0.645982	2.07999	1.84322	0.889057	1.38758	1.35083	1.01376	1.02039	0.881833	0.891964				0.959221	0.794432	0.857846
B3KY60;Q99459;B4DSH1	Cell division cycle 5-like protein	CDC5L	1	S	0.00159446	71.735	71.735	_SGTTPKPVINS(ph)TPGRTPLR_	S(0.001)GT(0.001)T(0.004)PKPVINS(0.591)T(0.403)PGRTPLR	S(-27.91)GT(-27.29)T(-21.5)PKPVINS(1.66)T(-1.66)PGRT(-34.09)PLR	11	3	687.028	-1.4921				0.948671	0.784772	0.732066
P49454	Centromere protein F	CENPF	1	S	5.53326e-39	202.6	81.635	_TS(ph)PYILR_	T(0.006)S(0.994)PYILR	T(-22.43)S(22.43)PY(-35.92)ILR	2	2	465.228	-0.39172	1.38321	2.10259	1.51461	0.612826	0.36119	0.59573	1.52562	1.43526	0.921554	0.824235	0.333282	0.431146	1.73634	1.70499	1.02302	0.719786	0.421287	0.512123	1.48709	1.49964	1.16915
Q6KC79;Q6IEH8;A6QL62;A8K2T2	Nipped-B-like protein	NIPBL;NIPBL;NIPBL	1	S	4.10154e-36	186.35	155.79	_GSRPPLILQSQSLPCSS(ph)PR_	GSRPPLILQSQSLPCS(0.011)S(0.989)PR	GS(-151.67)RPPLILQS(-113.93)QS(-69.34)LPCS(-19.59)S(19.59)PR	17	3	720.693	0.48764	1.2148	1.11313	1.0778	0.896762	0.984997	1.0046	1.11191	1.05923	0.940005	1.00163	0.90823	0.969585	0.979969	1.02315	0.923623	0.988005	1.0576	1.04706	1.06686	1.00639	0.912419	1.07225	1.08176	0.994089
O75132	Zinc finger BED domain-containing protein 4	ZBED4	1	S	0.000120363	86.575	86.575	_CDAGSPSKDS(ph)AAEENLWSLVAK_	CDAGS(0.219)PS(0.044)KDS(0.737)AAEENLWSLVAK	CDAGS(-5.26)PS(-12.25)KDS(5.26)AAEENLWS(-73.86)LVAK	10	3	805.689	0.24623				0.956175	0.729566	1.04061	0.703264	1.02649	1.24235
Q14004	Cyclin-dependent kinase 13	CDK13	1;6	S	1.90616e-40	212.95	163.41	_GGDVS(ph)PSPYSSSSWR_	GGDVS(1)PSPYSSSSWR	GGDVS(48.85)PS(-48.85)PY(-130.88)S(-92.14)S(-106.23)S(-117.53)S(-128.1)WR	5	2	824.836	0.013163	0.991759	1.04311	1.05928	0.817545	0.83778	1.02994	0.965857	0.787711	0.809442	1.30705	1.34027	0.84059	0.928969	0.836861	0.841978	1.13387	1.37052	1.19428	0.880428	0.95325	0.985682	1.38074	1.42108	1.03828
Q96PK6;B4DNG4	RNA-binding protein 14	RBM14	1	S	0.000318625	122.63	122.63	_RLPDAHS(ph)DYAR_	RLPDAHS(1)DYAR	RLPDAHS(48.02)DY(-48.02)AR	7	2	690.806	-0.091842				0.926314	0.590617	0.651691							1.16662	0.92158	0.865925	1.4355	1.29228	0.88295
Q9BQG0;B4DZZ1;B4DWP5	Myb-binding protein 1A	MYBBP1A	1	S	1.54859e-52	208.92	194.08	_DPAQPMS(ph)PGEATQSGAR_	DPAQPMS(1)PGEATQSGAR	DPAQPMS(88.7)PGEAT(-88.7)QS(-106.42)GAR	7	2	890.372	-0.52335	1.00459	1.14259	1.03766	0.859862	0.733029	0.845149	1.18688	1.11356	0.988238	1.04595	0.977702	0.810256	1.04305	1.01299	1.00211	1.04201	0.854255	0.828694	1.13482	1.05198	0.970138	0.934746	0.758653	0.864767
Q96FV9;J3KT14;J3QQZ3;J3KRD7	THO complex subunit 1	THOC1	1	S	1.0473e-82	238.83	213.99	_S(ph)PTPPLFSLPEAR_	S(1)PTPPLFSLPEAR	S(36.36)PT(-36.36)PPLFS(-139.14)LPEAR	1	2	746.366	0.1627	0.911663	1.19928	1.28694	0.897149	0.686488	0.731199	1.28215	1.56404	1.22768	1.08853	0.826507	0.773286	1.1199	1.20133	1.03547	0.84817	0.765042	0.831803	0.993147	0.989172	0.986573	1.16803	0.763266	0.726561
Q9P270	SLAIN motif-containing protein 2	SLAIN2	1	S	0.00202131	185.77	172.8	_SVS(ph)PLVWCR_	SVS(1)PLVWCR	S(-71.93)VS(71.93)PLVWCR	3	2	592.27	-0.17839	1.05727	1.10124	1.00116	1.33957	1.23818	0.92958	1.25316	0.860651	0.763421	0.932731	0.904858	0.921745	1.07538	1.09295	1.01411	0.792513	6.73257	8.51828	1.06319	1.14468	1.0697	0.819388	0.70144	0.968996
Q53HL2;A8K7A2;B4DXT3	Borealin	CDCA8	1	T	2.00594e-07	195.1	166.14	_LTAEAIQT(ph)PLK_	LTAEAIQT(1)PLK	LT(-125.05)AEAIQT(125.05)PLK	8	2	632.831	-0.24754	2.50353	2.50643	1.01147	0.664024	0.288772	0.443927	1.98946	2.27388	1.14373	0.554215	0.255503	0.484826	1.77652	2.31158	1.30683	0.498064	0.266754	0.534882	1.74278	2.4754	1.39807	0.461739	0.273037	0.580786
P25098;Q59F73	Beta-adrenergic receptor kinase 1	ADRBK1	1	S	5.63908e-13	193.06	193.06	_NKPRSPVVELS(ph)K_	NKPRSPVVELS(1)K	NKPRS(-52.27)PVVELS(52.27)K	11	2	717.379	-0.48283	1.10872	0.906267	0.810151	2.3687	1.69491	0.771877	1.26331	1.34281	1.10758	0.724902	0.604076	0.84233	1.16844	1.1376	0.942048	0.75704	0.591092	0.761007	1.22213	1.11632	0.913477	0.768458	0.568677	0.721185
J9JID7;Q03252	Lamin-B2	LMNB2	1	S	0.000168335	123.97	123.97	_ATSS(ph)SSGSLSATGR_	ATS(0.011)S(0.978)S(0.011)SGSLSATGR	AT(-49.18)S(-19.51)S(19.51)S(-19.51)S(-39.83)GS(-57)LS(-65.3)AT(-89.06)GR	4	2	674.791	0.07612				0.837195	0.872901	1.11594				1.22425	1.16748	0.937309										0.790178	0.995271	1.2356
P42858	Huntingtin	HTT	1;2	S	3.04751e-23	167.28	93.397	_SGSIVELIAGGGSS(ph)CSPVLSR_	SGSIVELIAGGGS(0.136)S(0.847)CS(0.016)PVLSR	S(-56.66)GS(-56.66)IVELIAGGGS(-7.93)S(7.93)CS(-17.2)PVLS(-42.97)R	14	2	1057	-0.32929	1.23759	1.06124	0.803177	1.92148	2.63013	1.38074							0.831059	0.87295	1.08303
Q9HCK8	Chromodomain-helicase-DNA-binding protein 8	CHD8	1	S	0.000108097	104.81	104.81	_MNYMQNHQAGAPAPS(ph)LSR_	MNYMQNHQAGAPAPS(0.604)LS(0.396)R	MNY(-94.27)MQNHQAGAPAPS(1.83)LS(-1.83)R	15	3	684.964	0.76249				1.20907	1.08043	1.00754	1.19278	1.07005	0.974373
P35573;G1UI17	Glycogen debranching enzyme;4-alpha-glucanotransferase;Amylo-alpha-1,6-glucosidase	AGL;AGL	1	Y	2.10219e-12	177.83	177.83	_EAMSAY(ph)NSHEEGR_	EAMS(0.001)AY(0.971)NS(0.028)HEEGR	EAMS(-29.43)AY(15.35)NS(-15.35)HEEGR	6	2	780.793	0.28781	0.87374	0.781717	0.829213	2.40111	2.54777	1.07032										0.890202	0.857646	0.934659				1.00763	1.07029	1.0783
F5H604;B2RTR1;E7EW49;E7ERI8;E3W994;O75122;J3KR49;E9PBA6;Q96F87;Q8NB74	CLIP-associating protein 2	CLASP2;CLASP2;CLASP2;CLASP2;CLASP2;CLASP2;CLASP2	1	S	0.0001097	160.48	160.48	_MVSQS(ph)QPGSR_	MVSQS(1)QPGSR	MVS(-46.79)QS(46.79)QPGS(-75.59)R	5	2	578.744	-0.16085	1.31492	1.03601	0.903293	2.27277	2.62574	1.20547	1.70747	1.91826	1.19153				1.26149	1.5629	1.20778	0.87618	0.685337	0.727781				0.926337	0.810488	0.887503
Q99543;H7C3L7;Q6P5S9;F2Z3N9;F2Z3H0	DnaJ homolog subfamily C member 2	DNAJC2;DNAJC2;DNAJC2;DNAJC2;DNAJC2	1	S	7.44556e-71	271.19	193.77	_NAS(ph)ASFQELEDKK_	NAS(1)ASFQELEDKK	NAS(86.95)AS(-86.95)FQELEDKK	3	2	773.843	-0.59285	0.967135	0.741948	0.789151	2.21235	2.10863	0.99979	0.885506	0.799652	1.04489	0.961442	0.906621	0.974171	0.859771	0.849345	1.13441	0.916514	0.971574	0.99748	0.708164	0.759201	1.05053	0.994187	1.07142	1.07729
I3L2J0			1	T	0.000225375	144.8	133.48	_ART(ph)PLTAAQQK_	ART(1)PLTAAQQK	ART(49.84)PLT(-49.84)AAQQK	3	2	632.824	-1.599	1.18964	0.908263	0.750903	1.10533	0.905909	0.946738										0.787422	0.876331	1.02079	0.911574	1.04584	1.21695	0.72575	0.676913	0.949537
E7ESA6;Q658W2;Q05397;H0YBP1;Q59GM6;Q8IYN9;Q59GN8;J3QT16;H0YBZ1;B4DH13;H0YB16;Q8N9D7;E9PEI4;B4DWJ1	Focal adhesion kinase 1	PTK2;DKFZp666O0110;PTK2;PTK2;PTK2;PTK2;PTK2;PTK2;PTK2;PTK2	1	S	0.000320444	99.059	99.059	_LQPQEIS(ph)PPPTANLDR_	LQPQEIS(0.953)PPPT(0.047)ANLDR	LQPQEIS(13.09)PPPT(-13.09)ANLDR	7	2	928.451	-0.11532				0.973427	1.90874	1.7047	0.928648	1.10879	1.20982				1.06652	1.10787	1.02048	0.579606	0.984762	1.78021	0.954614	0.918692	1.07934	0.432682	0.679764	1.51707
E7ESA6;Q658W2;Q05397;H0YBP1;Q59GM6;Q8IYN9;Q59GN8;J3QT16;H0YBZ1;B4DH13;H0YB16;Q8N9D7;E9PEI4;B4DWJ1	Focal adhesion kinase 1	PTK2;DKFZp666O0110;PTK2;PTK2;PTK2;PTK2;PTK2;PTK2;PTK2;PTK2	1	T	0.000582578	94.45	92.932	_LQPQEISPPPT(ph)ANLDR_	LQPQEIS(0.349)PPPT(0.651)ANLDR	LQPQEIS(-2.71)PPPT(2.71)ANLDR	11	2	928.451	-0.46478	0.809314	0.72087	0.901898	0.973427	1.90874	1.7047	0.928648	1.10879	1.20982				0.974601	1.55286	1.50444				0.816854	0.89857	1.09711	0.432682	0.679764	1.51707
Q13153;B3KNX7;A8KAN3;B7Z3K0;E9PM17;H0YCM0	Serine/threonine-protein kinase PAK 1	PAK1;PAK1;PAK1;PAK1	1	T	3.07169e-52	192.12	93.776	_DVATSPISPTENNTT(ph)PPDALTR_	DVATSPISPTENNT(0.009)T(0.988)PPDALT(0.003)R	DVAT(-64.13)S(-60.47)PIS(-44.81)PT(-37.72)ENNT(-20.48)T(20.48)PPDALT(-25.14)R	15	2	1189.05	0.076851	0.607604	0.447968	0.920806	2.4432	3.1689	1.30835	0.394381	0.504673	0.95058	1.39372	1.77772	1.32714	0.52196	0.590932	1.12884	1.36238	1.83844	1.31069	0.51439	0.477034	0.930693	1.29061	2.00315	1.54334
B2RAR2;Q9ULX3	RNA-binding protein NOB1	NOB1	1	S	1.89913e-47	196.62	52.549	_NPLPNIDHELQELLIDRGEDVPS(ph)EEEEEEENGFEDR_	NPLPNIDHELQELLIDRGEDVPS(1)EEEEEEENGFEDR	NPLPNIDHELQELLIDRGEDVPS(52.55)EEEEEEENGFEDR	23	4	1079.48	-0.34809	0.786312	0.697118	0.831383	2.42386	2.87807	1.16997	0.880939	0.842206	0.87672	1.238	1.37854	1.03264	0.857153	0.812858	0.915058	1.05403	1.22749	1.14115	0.848315	0.787336	0.962393	1.04435	1.16744	1.04402
Q66K74;B4DH53;A8K940	Microtubule-associated protein 1S;MAP1S heavy chain;MAP1S light chain	MAP1S;MAP1S	2	S	2.59562e-05	104.45	96.391	_ALELPLAASSIPRPRT(ph)PS(ph)PESHR_	ALELPLAAS(0.005)S(0.005)IPRPRT(0.994)PS(0.993)PES(0.002)HR	ALELPLAAS(-23.33)S(-23.33)IPRPRT(23.33)PS(23.33)PES(-26.64)HR	18	3	881.433	0.41938	1.05142	0.955529	0.863541	2.07086	2.16525	1.05335	1.10269	1.06831	0.955382	0.91263	1.01661	1.06837	0.968488	1.02173	0.993661	0.955448	0.980018	1.03041	0.974934	0.987922	0.954259
Q66K74;B4DH53;A8K940	Microtubule-associated protein 1S;MAP1S heavy chain;MAP1S light chain	MAP1S;MAP1S	2	T	2.59562e-05	104.45	104.45	_ALELPLAASSIPRPRT(ph)PS(ph)PESHR_	ALELPLAAS(0.005)S(0.005)IPRPRT(0.995)PS(0.985)PES(0.01)HR	ALELPLAAS(-23.47)S(-23.47)IPRPRT(23.47)PS(19.87)PES(-19.87)HR	16	3	881.433	1.2807				2.07086	2.16525	1.05335	1.0798	1.04163	0.940923	0.91263	1.01661	1.06837	0.968488	1.02173	0.993661	0.922248	1.01171	1.06141	0.974934	0.987922	0.954259
P28749	Retinoblastoma-like protein 1	RBL1	1	S	2.59201e-22	216.26	151.59	_DM(ox)QPLS(ph)PISVHER_	DMQPLS(1)PISVHER	DMQPLS(58.79)PIS(-58.79)VHER	6	2	802.861	0.61287	0.952656	0.649733	0.710515	1.81921	1.64601	0.960329	1.06292	0.723797	0.692312	1.30866	1.23647	0.90038	0.994249	0.753504	0.761121	1.28572	1.1715	0.931335	0.930255	0.743741	0.807956	1.23156	1.0554	0.822544
Q9NR30;Q3SWU7	Nucleolar RNA helicase 2	DDX21;DDX21	1	S	5.22659e-58	260.97	171.04	_KKAEPSEVDMNS(ph)PK_	KKAEPSEVDMNS(1)PK	KKAEPS(-76.12)EVDMNS(76.12)PK	12	2	820.374	-0.33013	1.16161	1.1125	0.985355	0.894906	0.659968	0.715734	1.21174	1.00244	0.777934	0.998063	0.73738	0.714521	1.22977	1.19406	0.97918	0.859325	0.581428	0.65858	1.1801	1.34618	1.04351	0.759437	0.545402	0.713791
Q8NCN4	E3 ubiquitin-protein ligase RNF169	RNF169	1	T	1.87758e-06	106.12	82.586	_VT(ph)TM(ox)TPASNPIIGVLLSTQNNR_	VT(0.791)T(0.091)MT(0.104)PAS(0.013)NPIIGVLLSTQNNR	VT(8.8)T(-9.38)MT(-8.8)PAS(-17.86)NPIIGVLLS(-60)T(-68.73)QNNR	2	3	808.405	-0.55869				1.3863	1.12718	0.853218
Q7Z5J4;E7EVZ3;A8MXE8	Retinoic acid-induced protein 1	RAI1;RAI1;RAI1	1	S	8.65018e-05	120.87	110.44	_PGMQDPLS(ph)PK_	PGMQDPLS(1)PK	PGMQDPLS(110.44)PK	8	2	575.254	0.49798	0.974487	0.867625	0.816583	0.884462	0.894209	1.05694	0.991664	0.663863	0.820394	1.5027	1.27723	1.05009	0.909724	0.902344	0.969263	1.04307	1.00604	0.960769	0.986625	0.874243	0.764667	0.968875	1.03619	1.094
Q92974;D3DVA5;Q5VY93	Rho guanine nucleotide exchange factor 2	ARHGEF2;ARHGEF2;ARHGEF2	1	S	3.55547e-15	117.8	117.8	_EPALPLEPDS(ph)GGNTSPGVTANGEAR_	EPALPLEPDS(0.831)GGNT(0.026)S(0.143)PGVTANGEAR	EPALPLEPDS(7.63)GGNT(-15.08)S(-7.63)PGVT(-35.92)ANGEAR	10	2	1258.57	-0.084892				2.22086	2.59239	1.17748							1.16834	0.894002	0.847669							1.43269	1.14322	0.831197
D6W5D9;Q9H165;B4DMK8;F5H2Y4;Q53TS1;B3KNX8;D9YZV9;B3KRW8;B4DT16	B-cell lymphoma/leukemia 11A	BCL11A;BCL11A;BCL11A;BCL11A;BCL11A;BCL11A	1;2	S	4.41892e-68	259.96	220.27	_IYLESEHGS(ph)PLTPR_	IYLESEHGS(1)PLTPR	IY(-169.7)LES(-83.87)EHGS(65.81)PLT(-65.81)PR	9	2	839.895	0.23432	1.22804	1.53118	1.25386	0.8734	0.654027	0.787203	1.1729	1.20394	1.00129	1.05872	0.957188	0.87207	1.09462	1.20712	1.10737	0.979207	0.96601	0.902023	1.10735	1.27598	1.12391	0.922371	0.774555	0.853933
[truncated: 27,780 more rows]
