# Supplementary material for: HIV-1 Activates T Cell Signaling Independently of Antigen to Drive Viral Spread
Source: Cell Rep. 2017 Jan 24;18(4):1062–74. doi: 10.1016/j.celrep.2016.12.057 (PMC5289937; doi:10.1016/j.celrep.2016.12.057)
Supplement: Table S2. Curated Qualitative and Quantitative Data for All Four Time Points from Both Phoshoproteome and Proteome Single and Duplicate Experiments [file mmc3.xlsx]

## Sheet: S2-1
Table S2 -1. Related to Figures 1-4. Identified and quantified phosphorylation sites present in every time point in one donor replicate experiment. All quantified phosphoylation sites were normalised to their quantified protein species.
The relative abundance of phosphorylation states for all phosphosites and the quantified the change over time used the 5 minute time-point as the comparator or baseline (set as 1)
	increase in phosphorylation ≥1.5 but <3.0
	increase in phosphorylation ≥3.0 but <4.0
	increase in phosphorylation ≥4.0 but <5.0
	increase in phosphorylation ≥5.0
	decrease in phosphorylation ≥0.67 but <0.33
	decrease in phosphorylation ≥0.33 but <0.25
	decrease in phosphorylation ≥0.25 but <0.20
	decrease in phosphorylation ≥0.20
Proteins	Protein names	Gene names	Number of Phospho (STY)	Amino acid	PEP	Score for localization	Modified sequence	Phospho (STY) Probabilities	Phospho (STY) Score diffs	Position in peptide	Charge	m/z	Mass error [ppm]	Corrected Ratio M/L AL0-2-TiO2	Corrected Ratio M/L AL0-2-TiO2___1	Corrected Ratio M/L AL0-2-TiO2___2	Corrected Ratio M/L AL0-2-TiO2___3	Corrected Ratio H/M AL0-TiO2	Corrected Ratio H/M AL0-TiO2___1	Corrected Ratio H/M AL0-TiO2___2	Corrected Ratio H/M AL0-TiO2___3	Ratio H/M normalized AL0-TiO2	Ratio H/M normalized AL0-TiO2___1	Ratio H/M normalized AL0-TiO2___2	Ratio H/M normalized AL0-TiO2___3	Ratio H/M unmod. pep. AL0-TiO2	Ratio H/M localized AL0-TiO2	Ratio H/M nmods AL0-TiO2	Ratio H/M variability [%] AL0-TiO2	Ratio H/M count AL0-TiO2	Occupancy L AL0-TiO2	Occupancy M AL0-TiO2	Occupancy H AL0-TiO2	Corrected Ratio M/L AL5-2-TiO2	Corrected Ratio M/L AL5-2-TiO2___1	Corrected Ratio M/L AL5-2-TiO2___2	Corrected Ratio M/L AL5-2-TiO2___3	Ratio M/L normalized AL5-2-TiO2	Ratio M/L normalized AL5-2-TiO2___1	Ratio M/L normalized AL5-2-TiO2___2	Ratio M/L normalized AL5-2-TiO2___3	Ratio M/L unmod. pep. AL5-2-TiO2	Ratio M/L localized AL5-2-TiO2	Ratio M/L nmods AL5-2-TiO2	Ratio M/L variability [%] AL5-2-TiO2	Ratio M/L count AL5-2-TiO2	Corrected Ratio H/M AL5-TiO2	Corrected Ratio H/M AL5-TiO2___1	Corrected Ratio H/M AL5-TiO2___2
Q15029;Q6IBM8;K7EJ81;A8KAP3;B4DMC0;B3KX19;Q8IXJ3;B4DZB1;K7EP67	116 kDa U5 small nuclear ribonucleoprotein component	EFTUD2;U5-116KD;SNRP116	1	S	7.64864e-05	127.18	_KGLS(ph)EDVSISK_	KGLS(1)EDVSISK	KGLS(57.92)EDVS(-57.92)IS(-95.58)K	4	2	621.803	0.25513	0.706564	0.706564			1.14731	1.14731			1.1438	1.1438	NaN	NaN	NaN	+	1	3.9466	3	NaN	NaN	NaN	2.84115	2.84115			3.0154	3.0154	NaN	NaN	NaN	+	1	108.23	2	1.05843	1.05843
P62258;G9K388;G9K389;B7ZA86;K7EM20	14-3-3 protein epsilon	YWHAE;YWHAE/FAM22A fusion;YWHAE/FAM22B fusion	1	S	1.52449e-74	185.62	_AAFDDAIAELDTLS(ph)EESYK_	AAFDDAIAELDT(0.002)LS(0.995)EES(0.003)YK	AAFDDAIAELDT(-26.84)LS(25.06)EES(-25.06)Y(-72.29)K	14	2	1084.47	-0.076058	1.8483	1.8483			0.751639	0.751639			0.68849	0.68849	NaN	NaN	0.83565	+	1	10.998	3	0.049816	0.062642	0.20764	0.95778	0.95778			1.0312	1.0312	NaN	NaN	NaN	+	1	5.5693	2	0.996763	0.996763
Q9C0C2;B3KXS7;E9PKK0	182 kDa tankyrase-1-binding protein	TNKS1BP1;TNKS1BP1	1	S	0.000126179	99.844	_KEVLAS(ph)PDR_	KEVLAS(1)PDR	KEVLAS(99.84)PDR	6	2	547.766	0.13121					1.15219	1.15219			1.3214	1.3214	NaN	NaN	NaN	+	1	NaN	1	NaN	NaN	NaN	0.912956	0.912956			0.9957	0.9957	NaN	NaN	NaN	+	1	NaN	1	0.882924	0.882924
Q9C0C2;B3KXS7	182 kDa tankyrase-1-binding protein	TNKS1BP1	1	S	4.68662e-13	127.58	_GS(ph)GGLFSPSTAHVPDGALGQR_	GS(1)GGLFSPSTAHVPDGALGQR	GS(62.14)GGLFS(-62.14)PS(-76)T(-76)AHVPDGALGQR	2	2	1045.99	-2.714	1.74417	1.74417			1.04417	1.04417			1.0979	1.0979	NaN	NaN	NaN	+	1	31.392	3	NaN	NaN	NaN	1.12855	1.12855			1.136	1.136	NaN	NaN	NaN	+	1	NaN	1	0.778689	0.778689
Q9C0C2;B3KXS7	182 kDa tankyrase-1-binding protein	TNKS1BP1	1	S	5.68958e-05	161.48	_RDS(ph)LGTYSSR_	RDS(1)LGTYSSR	RDS(53.95)LGT(-53.95)Y(-124.79)S(-83.83)S(-92.13)R	3	2	611.267	-0.20422	5.48532	5.48532			0.467338	0.467338			0.44468	0.44468	NaN	NaN	NaN	+	1	NaN	1	NaN	NaN	NaN	0.972135	0.972135			1.0015	1.0015	NaN	NaN	NaN	+	1	NaN	1	0.755274	0.755274
Q9C0C2;B3KXS7	182 kDa tankyrase-1-binding protein	TNKS1BP1	1	S	2.22036e-09	129.29	_TEAQDLCRAS(ph)PEPPGPESSSR_	TEAQDLCRAS(1)PEPPGPESSSR	T(-60.93)EAQDLCRAS(60.93)PEPPGPES(-78.86)S(-88.12)S(-93.48)R	10	3	784.337	-0.9911	0.786601	0.786601			0.872375	0.872375			0.75016	0.75016	NaN	NaN	NaN	+	1	0.57409	2	NaN	NaN	NaN														0.83194	0.83194
Q9C0C2;Q86TK2	182 kDa tankyrase-1-binding protein	TNKS1BP1;TNKS1BP1	1	S	5.32085e-05	143.88	_VNLFPGLS(ph)PSALK_	VNLFPGLS(0.985)PS(0.015)ALK	VNLFPGLS(18.21)PS(-18.21)ALK	8	2	711.873	0.09946	1.14022	1.14022			1.32515	1.32515			1.388	1.388	NaN	NaN	NaN	+	1	NaN	1	NaN	NaN	NaN	0.77946	0.77946			0.82251	0.82251	NaN	NaN	NaN	+	1	NaN	1	1.0601	1.0601
Q9C0C2;B3KXS7	182 kDa tankyrase-1-binding protein	TNKS1BP1	1	S	5.27987e-255	215.84	_YESQEPLAGQES(ph)PLPLATR_	YESQEPLAGQES(1)PLPLATR	Y(-185.41)ES(-139.79)QEPLAGQES(92.48)PLPLAT(-92.48)R	12	2	1083.51	0.023635	1.79724	1.79724			0.883998	0.883998			0.87198	0.87198	NaN	NaN	NaN	+	1	2.6743	5	NaN	NaN	NaN	1.07669	1.07669			1.0954	1.0954	NaN	NaN	NaN	+	1	14.527	2	0.902185	0.902185
Q9C0C2	182 kDa tankyrase-1-binding protein	TNKS1BP1	1	S	1.53418e-07	153.22	_HNGSLS(ph)PGLEAR_	HNGSLS(1)PGLEAR	HNGS(-59.31)LS(59.31)PGLEAR	6	2	659.301	-0.020799	2.04402	2.04402			0.83456	0.83456			0.82399	0.82399	NaN	NaN	NaN	+	1	NaN	1	NaN	NaN	NaN	0.878695	0.878695			0.89989	0.89989	NaN	NaN	NaN	+	1	NaN	1	1.1734	1.1734
Q9C0C2;B3KXS7	182 kDa tankyrase-1-binding protein	TNKS1BP1	1	S	4.00966e-69	214.14	_RFS(ph)EGVLQSPSQDQEK_	RFS(1)EGVLQSPSQDQEK	RFS(110.73)EGVLQS(-110.73)PS(-138.92)QDQEK	3	2	957.933	0.70097	1.02889	1.02889			1.90151	1.90151			1.9608	1.9608	NaN	NaN	NaN	+	1	NaN	1	NaN	NaN	NaN	0.974723	0.974723			0.94919	0.94919	NaN	NaN	NaN	+	1	NaN	1	1.13736	1.13736
Q9C0C2;Q86TK2	182 kDa tankyrase-1-binding protein	TNKS1BP1;TNKS1BP1	1	S	8.52524e-31	156.08	_S(ph)AEEGELAESK_	S(1)AEEGELAESK	S(140.7)AEEGELAES(-140.7)K	1	2	615.25	-0.47058	2.91324	2.91324			0.687152	0.687152			0.69288	0.69288	NaN	NaN	NaN	+	1	18.509	3	NaN	NaN	NaN	0.979801	0.979801			1.0045	1.0045	NaN	NaN	NaN	+	1	15.932	4	1.13914	1.13914
Q9C0C2;B3KXS7	182 kDa tankyrase-1-binding protein	TNKS1BP1	1	S	3.50609e-42	147.25	_WLDDLLAS(ph)PPPSGGGAR_	WLDDLLAS(1)PPPSGGGAR	WLDDLLAS(49.98)PPPS(-49.98)GGGAR	8	2	894.919	0.69554	1.74595	1.74595			1.07981	1.07981			1.0625	1.0625	NaN	NaN	NaN	+	1	5.1098	2	NaN	NaN	NaN	0.857145	0.857145			0.82923	0.82923	NaN	NaN	NaN	+	1	7.7845	5	1.26641	1.26641
P09543;K7ERC4	2',3'-cyclic-nucleotide 3'-phosphodiesterase	CNP	1	S	7.27124e-13	81.632	_NQWQLS(ph)ADDLKK_	NQWQLS(1)ADDLKK	NQWQLS(81.63)ADDLKK	6	3	509.24	-0.55697					0.894072	0.894072			0.87613	0.87613	NaN	NaN	NaN	+	1	20.87	3	NaN	NaN	NaN	0.982747	0.982747			1.0659	1.0659	NaN	NaN	NaN	+	1	NaN	1	0.801834	0.801834
P62191;Q53HB3;Q53XL8	26S protease regulatory subunit 4	PSMC1;PSMC1	1	T	0.000884383	146.96	_LPLVTPHT(ph)QCR_	LPLVTPHT(1)QCR	LPLVT(-61.12)PHT(61.12)QCR	8	2	701.339	-0.06055	1.56245	1.56245			0.917706	0.917706			0.94187	0.94187	NaN	NaN	NaN	+	1	0.80641	2	NaN	NaN	NaN														0.915565	0.915565
P17980;E9PM69	26S protease regulatory subunit 6A	PSMC3;PSMC3	1	S	3.2053e-25	222.45	_(ac)MNLLPNIES(ph)PVTR_	MNLLPNIES(1)PVTR	MNLLPNIES(57.11)PVT(-57.11)R	9	2	803.389	-0.87162	1.14896	1.14896			0.813948	0.813948			0.89135	0.89135	NaN	NaN	NaN	+	1	NaN	1	NaN	NaN	NaN	1.01089	1.01089			1.0493	1.0493	NaN	NaN	NaN	+	1	20.671	9	1.01128	1.01128
Q99460;B2R6D0;Q05CW6;Q05BX4	26S proteasome non-ATPase regulatory subunit 1	PSMD1;PSMD1;PSMD1	1;2	S	2.68689e-51	211.68	_TSSAFVGKT(ph)PEAS(ph)PEPK_	TSSAFVGKT(1)PEAS(1)PEPK	T(-83.61)S(-83.61)S(-83.61)AFVGKT(83.61)PEAS(131.27)PEPK	13	2	946.908	0.23267	0.704491	0.704491	1.18091		1.22666	1.22666	0.77019		1.2367	1.2367	0.70789	NaN	NaN	+	1	NaN	1	NaN	NaN	NaN	0.96307		0.96307		1.0184	NaN	1.0184	NaN	NaN	+	2	NaN	1	0.925708		0.925708
Q99460;B2R6D0;Q05CW6;Q05BX4	26S proteasome non-ATPase regulatory subunit 1	PSMD1;PSMD1;PSMD1	1;2	T	1.12602e-63	211.68	_TSSAFVGKT(ph)PEAS(ph)PEPK_	TSSAFVGKT(1)PEAS(1)PEPK	T(-83.61)S(-83.61)S(-83.61)AFVGKT(83.61)PEAS(131.27)PEPK	9	2	946.908	0.23267	1.33973	1.33973	1.18091		0.77019		0.77019		0.70789	NaN	0.70789	NaN	NaN	+	2	0.86289	2	NaN	NaN	NaN	0.96307		0.96307		1.0184	NaN	1.0184	NaN	NaN	+	2	NaN	1	0.886161	0.886161	0.925708
Q99460;B2R6D0;Q05CW6;Q05BX4;H7BZR6	26S proteasome non-ATPase regulatory subunit 1	PSMD1;PSMD1;PSMD1;PSMD1	1	T	4.39073e-58	194.33	_TVGT(ph)PIASVPGSTNTGTVPGSEK_	T(0.036)VGT(0.964)PIASVPGSTNTGTVPGSEK	T(-14.28)VGT(14.28)PIAS(-57.56)VPGS(-103.62)T(-103.62)NT(-118.93)GT(-123.63)VPGS(-160.01)EK	4	2	1119.04	0.11949					0.890972	0.890972			0.8276	0.8276	NaN	NaN	0.51414	+	1	12.363	2	0	0	0	0.918148	0.918148			0.92832	0.92832	NaN	NaN	NaN	+	1	NaN	1	1.07219	1.07219
Q13200;Q59EG8;B4DM22;Q9NSM5;C9JPC0;F8WBS8	26S proteasome non-ATPase regulatory subunit 2	PSMD2;DKFZp564A2282;PSMD2;PSMD2	1	S	1.79457e-66	175.42	_DKAPVQPQQS(ph)PAAAPGGTDEKPSGK_	DKAPVQPQQS(1)PAAAPGGTDEKPSGK	DKAPVQPQQS(86.79)PAAAPGGT(-86.79)DEKPS(-104.96)GK	10	3	847.738	-1.1965	0.764399	0.764399			1.22999	1.22999			1.0902	1.0902	NaN	NaN	NaN	+	1	13.927	3	NaN	NaN	NaN	0.829557	0.829557			0.85539	0.85539	NaN	NaN	0.82343	+	1	17.566	4	0.984246	0.984246
Q13200;Q59EG8;B4DM22;Q9NSM5;E7EW34;B4DX07;B4DXY1;E9PCS3	26S proteasome non-ATPase regulatory subunit 2	PSMD2;DKFZp564A2282;PSMD2;PSMD2	1	S	1.27489e-07	149.3	_FGGS(ph)GSQVDSAR_	FGGS(1)GSQVDSAR	FGGS(39.82)GS(-39.82)QVDS(-89.62)AR	4	2	624.256	-0.090313	2.09129	2.09129			0.90647	0.90647			0.92769	0.92769	NaN	NaN	1.0275	+	1	4.4414	2	0	0	0.47343	0.987402	0.987402			0.95221	0.95221	NaN	NaN	1.0694	+	1	NaN	1	1.06884	1.06884
F5H5P2;Q6ZSA3;P12694;Q59EI3;B4DP47;B2R8A9;F5GXU9	2-oxoisovalerate dehydrogenase subunit alpha, mitochondrial	BCKDHA;BCKDHA;BCKDHA	1;2	S	2.13178e-27	180.74	_IGHHS(ph)TSDDSSAYR_	IGHHS(0.999)T(0.001)SDDSSAYR	IGHHS(30.34)T(-30.34)S(-37.83)DDS(-87.31)S(-94.24)AY(-154.62)R	5	2	806.823	0.60044	0.364933	0.364933			2.36986	2.36986			2.2253	2.2253	NaN	NaN	NaN	+	1	NaN	1	NaN	NaN	NaN														1.19072	1.19072
F5H5P2;Q6ZSA3;P12694;Q59EI3;B4DP47;B2R8A9;F5GXU9	2-oxoisovalerate dehydrogenase subunit alpha, mitochondrial	BCKDHA;BCKDHA;BCKDHA	1	S	1.05103e-52	182.22	_S(ph)VDEVNYWDKQDHPISR_	S(1)VDEVNYWDKQDHPISR	S(81.99)VDEVNY(-81.99)WDKQDHPIS(-149.04)R	1	2	1084.48	-1.8071	0.32438	0.32438			2.09926	2.09926			2.147	2.147	NaN	NaN	NaN	+	1	10.864	4	NaN	NaN	NaN	0.836117	0.836117			0.89764	0.89764	NaN	NaN	NaN	+	1	NaN	1	1.127	1.127
Q9H2W6	39S ribosomal protein L46, mitochondrial	MRPL46	1	S	0.00315649	122.42	_SLYS(ph)DHELR_	SLYS(1)DHELR	S(-60.61)LY(-55.99)S(55.99)DHELR	4	2	600.258	-0.097037	0.448938	0.448938			1.67354	1.67354			1.7065	1.7065	NaN	NaN	NaN	+	1	NaN	1	NaN	NaN	NaN	0.966016	0.966016			0.95162	0.95162	NaN	NaN	NaN	+	1	NaN	1	1.17243	1.17243
Q9P035;H3BS72;H3BPZ1	3-hydroxyacyl-CoA dehydratase 3	PTPLAD1;PTPLAD1;PTPLAD1	1	S	9.25936e-16	110.44	_WLDES(ph)DAEMELR_	WLDES(1)DAEMELR	WLDES(110.44)DAEMELR	5	2	787.316	0.0079436	0.660983	0.660983			1.31019	1.31019			1.2455	1.2455	NaN	NaN	1.1521	+	1	8.376	5	0	0	0	1.154	1.154			1.1212	1.1212	NaN	NaN	NaN	+	1	6.586	9	0.893175	0.893175
P08708;P0CW22	40S ribosomal protein S17;40S ribosomal protein S17-like	RPS17;RPS17L	1	S	1.65983e-41	86.8	_LLDFGSLS(ph)NLQVTQPTVGMNFK_	LLDFGS(0.133)LS(0.867)NLQVTQPTVGMNFK	LLDFGS(-8.13)LS(8.13)NLQVT(-48.42)QPT(-72.69)VGMNFK	8	3	830.41	-0.1801	0.914401	0.914401			1.18342	1.18342			1.1529	1.1529	NaN	NaN	1.2237		1	18.09	5	0.11765	0.19041	0.50672	1.2256	1.2256			1.2652	1.2652	NaN	NaN	NaN	+	1	11.457	3	0.971513	0.971513
P08708;P0CW22	40S ribosomal protein S17;40S ribosomal protein S17-like	RPS17;RPS17L	1	S	1.9238e-97	217.65	_LLDFGS(ph)LSNLQVTQPTVGMNFK_	LLDFGS(1)LSNLQVTQPTVGMNFK	LLDFGS(43.46)LS(-43.46)NLQVT(-139.22)QPT(-189.24)VGMNFK	6	2	1245.11	0.10181	0.916412	0.916412			1.15792	1.15792			1.0459	1.0459	NaN	NaN	1.2237	+	1	20.761	7	0	0.18989	0	1.0946	1.0946			1.1235	1.1235	NaN	NaN	NaN	+	1	16.093	4	1.00426	1.00426
P60866;E5RJX2;E5RIP1	40S ribosomal protein S20	RPS20;RPS20;RPS20	1	T	4.76246e-11	146.88	_DTGKT(ph)PVEPEVAIHR_	DTGKT(1)PVEPEVAIHR	DT(-37.34)GKT(37.34)PVEPEVAIHR	5	3	576.949	0.51216	0.613167	0.613167			1.12662	1.12662			1.1474	1.1474	NaN	NaN	NaN	+	1	NaN	1	NaN	NaN	NaN	0.944238	0.944238			1.0025	1.0025	NaN	NaN	0.85847	+	1	NaN	1	0.977718	0.977718
P62854;Q75MH1	40S ribosomal protein S26	RPS26;RPS26	1	S	9.01952e-27	185.14	_DIS(ph)EASVFDAYVLPK_	DIS(1)EASVFDAYVLPK	DIS(65.22)EAS(-65.22)VFDAY(-151.53)VLPK	3	2	867.405	0.34027	0.676773	0.676773			1.14669	1.14669			1.1911	1.1911	NaN	NaN	1.1811	+	1	NaN	1	0	0	0														1.00302	1.00302
P42677;Q5T4L4	40S ribosomal protein S27	RPS27;RPS27	1	S	1.10257e-10	97.767	_DLLHPS(ph)PEEEKRK_	DLLHPS(1)PEEEKRK	DLLHPS(97.77)PEEEKRK	6	2	829.401	0.20937	0.854678	0.854678			1.08594	1.08594			1.0915	1.0915	NaN	NaN	1.0368	+	1	9.337	6	0	0	0	1.04792	1.04792			1.1253	1.1253	NaN	NaN	1.0567	+	1	7.7636	6	0.877313	0.877313
P62273	40S ribosomal protein S29	RPS29	1	S	0.000252675	100.45	_GHQQLYWS(ph)HPR_	GHQQLYWS(1)HPR	GHQQLY(-75.76)WS(75.76)HPR	8	2	744.83	-0.19849	0.878892	0.878892			0.983727	0.983727			0.96783	0.96783	NaN	NaN	1.1426	+	1	NaN	1	0	0	0														0.788994	0.788994
P23396;Q53G83;E9PL09;E9PPU1;H0YEU2;Q9NQS8;E9PSF4	40S ribosomal protein S3	RPS3;RPS3;RPS3;RPS3;RPS3;RPS3	1	T	1.15515e-84	231.58	_DEILPTT(ph)PISEQK_	DEILPTT(1)PISEQK	DEILPT(-34.9)T(34.9)PIS(-47.56)EQK	7	2	775.871	0.6023	0.607187	0.607187			1.26168	1.26168			1.1933	1.1933	NaN	NaN	1.1356	+	1	3.3159	2	0	0.28476	0	0.794434	0.794434			0.84712	0.84712	NaN	NaN	1.0784	+	1	4.7702	4	0.966658	0.966658
P23396;Q53G83;Q9NQS8;F2Z2S8;H0YCJ7;A7E2S3;H0YF32	40S ribosomal protein S3	RPS3;RPS3;RPS3;RPS3;RPS3;RPS3	1	S	6.44604e-05	150.05	_GLCAIAQAES(ph)LR_	GLCAIAQAES(1)LR	GLCAIAQAES(150.05)LR	10	2	684.821	0.1326	0.825513	0.825513			1.02387	1.02387			1.0413	1.0413	NaN	NaN	1.1124	+	1	NaN	1	0	0	0	1.18364	1.18364			1.1572	1.1572	NaN	NaN	1.0666	+	1	NaN	1	0.918802	0.918802
P46782;M0R0F0;M0R0R2;Q53G25;M0QZN2	40S ribosomal protein S5;40S ribosomal protein S5, N-terminally processed	RPS5	1	T	2.94029e-07	150.69	_(ac)TEWETAAPAVAET(ph)PDIK_	TEWETAAPAVAET(1)PDIK	T(-116.52)EWET(-85.98)AAPAVAET(85.98)PDIK	13	2	975.94	0.20765	1.0921	1.0921			1.12855	1.12855			1.0625	1.0625	NaN	NaN	1.0641	+	1	NaN	1	0	0	0	0.91084	0.91084			0.95671	0.95671	NaN	NaN	1.0491	+	1	NaN	1	1.00599	1.00599
A2A3R6;P62753;Q96DV6;A2A3R5	40S ribosomal protein S6;40S ribosomal protein S6;40S ribosomal protein S6;40S ribosomal protein S6	RPS6;RPS6;RPS6;RPS6	1;2;3	S	2.82025e-38	98.508	_RLSS(ph)LRAS(ph)TSK_	RLS(0.007)S(0.993)LRAS(0.333)T(0.333)S(0.333)K	RLS(-21.32)S(21.32)LRAS(0)T(0)S(0)K	4	2	683.318	0.37784	0.621297	0.621297	1.97919		0.532406		0.532406		0.5429	NaN	0.5429	NaN	NaN	+	2	5.0476	2	NaN	NaN	NaN	0.860514		0.860514		0.88846	NaN	0.88846	NaN	NaN	+	2	30.757	2	0.562342
A2A3R6;P62753;Q96DV6;A2A3R5	40S ribosomal protein S6;40S ribosomal protein S6;40S ribosomal protein S6;40S ribosomal protein S6	RPS6;RPS6;RPS6;RPS6	1	S	0.00104187	94.717	_LFNLS(ph)KEDDVR_	LFNLS(1)KEDDVR	LFNLS(94.72)KEDDVR	5	2	708.332	0.069235					1.29051	1.29051			1.2686	1.2686	NaN	NaN	1.1082	+	1	NaN	1	0	0	0.59354	0.903548	0.903548			0.9348	0.9348	NaN	NaN	1.1508	+	1	NaN	1	1.08249	1.08249
P62241;Q5JR94;Q5JR95	40S ribosomal protein S8;40S ribosomal protein S8	RPS8;RPS8;RPS8	1	T	3.82273e-27	92.264	_KGAKLT(ph)PEEEEILNK_	KGAKLT(1)PEEEEILNK	KGAKLT(92.26)PEEEEILNK	6	3	593.636	-0.27462	0.565459	0.565459			1.26563	1.26563			1.2751	1.2751	NaN	NaN	NaN	+	1	12.949	3	NaN	NaN	NaN	0.683561	0.683561			0.73546	0.73546	NaN	NaN	NaN	+	1	6.7636	2	0.903965	0.903965
J3KPF3;F5GZS6;P08195;H0YFS2	4F2 cell-surface antigen heavy chain	SLC3A2;SLC3A2;SLC3A2	1	S	5.39632e-08	182.33	_FTGLS(ph)KEELLK_	FTGLS(1)KEELLK	FT(-79.59)GLS(79.59)KEELLK	5	2	672.844	0.054125	0.80803	0.80803			1.05417	1.05417			1.1272	1.1272	NaN	NaN	NaN	+	1	NaN	1	NaN	NaN	NaN	0.824756	0.824756			0.84781	0.84781	NaN	NaN	NaN	+	1	8.4039	2	0.807499	0.807499
Q8TCD5;J3KSX6;J3KSY6	5'(3')-deoxyribonucleotidase, cytosolic type	NT5C	1	S	0.000139883	96.229	_LLS(ph)WSDNWR_	LLS(1)WSDNWR	LLS(49.52)WS(-49.52)DNWR	3	2	628.777	-0.16596	2.43144	2.43144			0.681178	0.681178			0.67427	0.67427	NaN	NaN	NaN	+	1	19.701	2	NaN	NaN	NaN	1.1036	1.1036			1.1309	1.1309	NaN	NaN	NaN	+	1	4.0313	2	0.82703	0.82703
B3KMC9;Q9H0D6;B4DZC3	5'-3' exoribonuclease 2	XRN2;XRN2	1	S	9.84771e-12	163.64	_NS(ph)PGSQVASNPR_	NS(1)PGSQVASNPR	NS(53.09)PGS(-53.09)QVAS(-93.27)NPR	2	2	647.283	0.39629	0.575198	0.575198			1.38109	1.38109			1.2526	1.2526	NaN	NaN	NaN	+	1	2.535	2	NaN	NaN	NaN	0.891976	0.891976			0.81804	0.81804	NaN	NaN	NaN	+	1	NaN	1	0.850553	0.850553
B3KMC9;Q9H0D6;B4DZC3;B4E0B9	5'-3' exoribonuclease 2	XRN2;XRN2	1	T	1.54569e-90	144.76	_DQPAFTPSGILT(ph)PHALGSR_	DQPAFTPSGILT(1)PHALGSR	DQPAFT(-79.01)PS(-43.97)GILT(43.97)PHALGS(-57.9)R	12	2	1023	-0.36226	0.529525	0.529525			1.53708	1.53708			1.5464	1.5464	NaN	NaN	NaN	+	1	NaN	1	NaN	NaN	NaN	0.960482	0.960482			0.97176	0.97176	NaN	NaN	NaN	+	1	3.1472	2	1.18916	1.18916
B3KMC9;Q9H0D6;B4DZC3;B4E0B9	5'-3' exoribonuclease 2	XRN2;XRN2	1;2	S	3.94001e-100	80.031	_RKAEDS(ph)DS(ph)EPEPEDNVR_	RKAEDS(1)DS(1)EPEPEDNVR	RKAEDS(80.03)DS(80.03)EPEPEDNVR	8	3	711.61	-0.11529	0.73323	0.73323	0.766727		1.07245		1.07245		0.91302	NaN	0.91302	NaN	NaN	+	2	4.6717	2	NaN	NaN	NaN	1.17661		1.17661		1.2001	NaN	1.2001	NaN	NaN	+	2	NaN	1	1.05352	1.05352	0.842029
B3KMC9;Q9H0D6;B4DZC3;B4E0B9	5'-3' exoribonuclease 2	XRN2;XRN2	1;2	S	4.05355e-118	80.031	_RKAEDS(ph)DS(ph)EPEPEDNVR_	RKAEDS(1)DS(1)EPEPEDNVR	RKAEDS(80.03)DS(80.03)EPEPEDNVR	6	3	711.61	-0.11529	0.570448	0.570448	0.766727		1.13592	1.13592	1.07245		0.97653	0.97653	0.91302	NaN	NaN	+	1	NaN	1	NaN	NaN	NaN	1.11315	1.11315	1.17661		1.1311	1.1311	1.2001	NaN	NaN	+	1	NaN	1	0.931967	0.931967	0.842029
Q00013;Q53F93;B4E325;A8MTH1;A6NFY0	55 kDa erythrocyte membrane protein	MPP1;MPP1;MPP1	1	S	8.91783e-18	96.492	_(gl)QGS(ph)LHVGDEILEINGTNVTNHSVDQLQK_	QGS(1)LHVGDEILEINGTNVTNHSVDQLQK	QGS(78.79)LHVGDEILEINGT(-78.79)NVT(-84.71)NHS(-91.06)VDQLQK	3	3	1036.83	-0.58523					2.37885	2.37885			2.4414	2.4414	NaN	NaN	NaN	+	1	31.095	2	NaN	NaN	NaN														0.859347	0.859347
Q00013;Q53F93;B4E325;A8MTH1;C9J9J4;C9JB34	55 kDa erythrocyte membrane protein	MPP1;MPP1;MPP1;MPP1	1	S	2.69594e-19	158.65	_VASMAQSAPSEAPSCS(ph)PFGK_	VASMAQSAPSEAPS(0.003)CS(0.997)PFGK	VAS(-137.97)MAQS(-106.29)APS(-71.49)EAPS(-25.18)CS(25.18)PFGK	16	2	1044.94	-0.7854					0.686269	0.686269			0.69122	0.69122	NaN	NaN	NaN	+	1	NaN	1	NaN	NaN	NaN	0.671436	0.671436			0.67888	0.67888	NaN	NaN	NaN		1	NaN	1	1.17351	1.17351
Q13131	5'-AMP-activated protein kinase catalytic subunit alpha-1	PRKAA1	1	T	0.000351883	110.92	_VPFLVAET(ph)PR_	VPFLVAET(1)PR	VPFLVAET(110.92)PR	8	2	604.807	0.045917	1.30925	1.30925			0.939171	0.939171			0.89817	0.89817	NaN	NaN	NaN	+	1	NaN	1	NaN	NaN	NaN	0.656787	0.656787			0.64816	0.64816	NaN	NaN	NaN	+	1	NaN	1	0.747343	0.747343
Q13131;Q96E92;A0MZF5;B2RA25;P54646	5'-AMP-activated protein kinase catalytic subunit alpha-1;5'-AMP-activated protein kinase catalytic subunit alpha-2	PRKAA1;PRKAA1;PRKAA2;PRKAA2	1	T	2.61752e-34	190.57	_T(ph)SCGSPNYAAPEVISGR_	T(0.969)S(0.031)CGSPNYAAPEVISGR	T(14.92)S(-14.92)CGS(-65.81)PNY(-133.83)AAPEVIS(-185.64)GR	1	2	923.395	-0.061333					5.25339	5.25339			5.3803	5.3803	NaN	NaN	NaN	+	1	61.2	2	NaN	NaN	NaN	1.80127	1.80127			1.8322	1.8322	NaN	NaN	NaN	+	1	NaN	1	1.3795	1.3795
B2R6A0;Q9Y478;B4DVP2	5'-AMP-activated protein kinase subunit beta-1	PRKAB1;PRKAB1	1	S	2.51391e-91	135.54	_S(ph)HNNFVAILDLPEGEHQYK_	S(1)HNNFVAILDLPEGEHQYK	S(112.71)HNNFVAILDLPEGEHQY(-112.71)K	1	3	764.355	0.052571	0.755541	0.755541			2.60341	2.60341			2.7398	2.7398	NaN	NaN	NaN	+	1	14.496	4	NaN	NaN	NaN	0.571273	0.571273			0.58536	0.58536	NaN	NaN	NaN	+	1	16.722	4	2.45293	2.45293
P05387	60S acidic ribosomal protein P2	RPLP2	1	S	2.98297e-85	205.65	_YVASYLLAALGGNSS(ph)PSAK_	YVASYLLAALGGNS(0.002)S(0.998)PSAK	Y(-153.08)VAS(-127.69)Y(-130.5)LLAALGGNS(-26.59)S(26.59)PS(-43.53)AK	15	2	974.974	-0.23631	0.720319	0.720319			1.31236	1.31236			1.1614	1.1614	NaN	NaN	1.1897	+	1	3.1309	3	0	0	0	0.997201	0.997201			1.0882	1.0882	NaN	NaN	NaN	+	1	1.2058	2	1.01343	1.01343
P30050;Q59FI9;D3DS95	60S ribosomal protein L12	RPL12;hCG_21173	1	S	0.0021886	117.86	_IGPLGLS(ph)PK_	IGPLGLS(1)PK	IGPLGLS(117.86)PK	7	2	481.26	-0.13645	0.746057	0.746057			1.24184	1.24184			1.3968	1.3968	NaN	NaN	9.3578	+	1	2.4383	2	0	0	0	0.926969	0.926969			0.98397	0.98397	NaN	NaN	NaN	+	1	4.3248	2	0.936067	0.936067
Q6IPH7;P50914;A8K7N0;A8K3Q9	60S ribosomal protein L14	RPL14;RPL14	1	S	0.00052529	72.34	_LQKAALLKAS(ph)PK_	LQKAALLKAS(1)PK	LQKAALLKAS(72.34)PK	10	3	449.93	0.14389	0.467969	0.467969			1.3518	1.3518			1.2352	1.2352	NaN	NaN	NaN	+	1	12.161	8	NaN	NaN	NaN	0.772412	0.772412			0.84061	0.84061	NaN	NaN	NaN	+	1	11.448	5	1.04154	1.04154
P18621;J3KRX5;J3QQT2;J3QLC8	60S ribosomal protein L17	RPL17	1	S	2.48397e-05	120.41	_INPYMS(ph)SPCHIEM(ox)ILTEK_	INPYMS(0.975)S(0.025)PCHIEMILTEK	INPY(-36.52)MS(15.9)S(-15.9)PCHIEMILT(-83.96)EK	6	2	1130	-0.18109	0.738591	0.738591			1.231	1.231			1.2019	1.2019	NaN	NaN	NaN	+	1	18.543	2	NaN	NaN	NaN	1.01966	1.01966			1.1209	1.1209	NaN	NaN	0.93814		1	NaN	1	1.25411	1.25411
J3QQ67;Q07020;H0YHA7;Q0QEW2;F8VWC5;G3V203;F8VUA6	60S ribosomal protein L18;60S ribosomal protein L18;60S ribosomal protein L18;60S ribosomal protein L18;60S ribosomal protein L18	RPL18;RPL18;RPL18;RPL18;RPL18;RPL18	1	S	6.61209e-31	159.04	_ILTFDQLALDS(ph)PK_	ILTFDQLALDS(1)PK	ILT(-110.62)FDQLALDS(110.62)PK	11	2	770.887	0.28916	0.894442	0.894442			1.41519	1.41519			1.4856	1.4856	NaN	NaN	1.3381	+	1	15.451	2	0	0	0	1.11873	1.11873			1.188	1.188	NaN	NaN	0.94963	+	1	25.281	3	0.937524	0.937524
Q02543;B2R4C0;B4DM74;M0R117;M0R1A7;M0R3D6;Q53HD3;B4DUV3;B4DM94;M0R0P7;Q76N54	60S ribosomal protein L18a;60S ribosomal protein L18a;60S ribosomal protein L18a;60S ribosomal protein L18a;60S ribosomal protein L18a;60S ribosomal protein L18a	RPL18A;RPL18A	1	S	4.82692e-05	108.37	_AHS(ph)IQIMKVEEIAASK_	AHS(1)IQIMKVEEIAASK	AHS(96.87)IQIMKVEEIAAS(-96.87)K	3	3	612.309	0.62318	0.67979	0.67979			1.31887	1.31887			1.2214	1.2214	NaN	NaN	NaN	+	1	2.2308	2	NaN	NaN	NaN	1.0639	1.0639			1.1255	1.1255	NaN	NaN	NaN	+	1	NaN	1	0.998651	0.998651
Q02543;B2R4C0;B4DM74;M0R117;M0R1A7;M0R3D6;Q53HD3;B4DUV3;B4DM94;M0R0P7	60S ribosomal protein L18a;60S ribosomal protein L18a;60S ribosomal protein L18a;60S ribosomal protein L18a;60S ribosomal protein L18a;60S ribosomal protein L18a	RPL18A;RPL18A	1	S	7.45465e-216	156.36	_SSGEIVYCGQVFEKS(ph)PLRVK_	SSGEIVYCGQVFEKS(1)PLRVK	S(-116.68)S(-116.68)GEIVY(-137.05)CGQVFEKS(116.68)PLRVK	15	2	1182.08	-0.078833	0.631424	0.631424			1.33956	1.33956			1.3061	1.3061	NaN	NaN	NaN	+	1	29.323	9	NaN	NaN	NaN	0.997363	0.997363			1.0642	1.0642	NaN	NaN	1.5071	+	1	8.9604	6	1.05703	1.05703
P83731;C9JNW5;C9JXB8	60S ribosomal protein L24	RPL24;RPL24;RPL24	1	S	2.18866e-19	197.15	_AITGAS(ph)LADIMAK_	AITGAS(1)LADIMAK	AIT(-77.5)GAS(77.5)LADIMAK	6	2	671.328	0.10136	0.305202	0.305202			1.99326	1.99326			1.9598	1.9598	NaN	NaN	1.3837	+	1	NaN	1	0	0	0	1.04321	1.04321			1.101	1.101	NaN	NaN	NaN	+	1	16.277	3	0.956515	0.956515
P83731;C9JNW5;C9JXB8	60S ribosomal protein L24	RPL24;RPL24;RPL24	1	T	6.27632e-21	182.57	_AIT(ph)GASLADIMAK_	AIT(1)GASLADIMAK	AIT(61.44)GAS(-61.44)LADIMAK	3	2	671.328	-0.31987	0.367872	0.367872			2.61379	2.61379			2.5605	2.5605	NaN	NaN	1.3837	+	1	13.689	2	0	0	0	0.824284	0.824284			0.90461	0.90461	NaN	NaN	NaN	+	1	0.26538	2	1.04311	1.04311
Q6IPI1;P47914;Q5T1D1	60S ribosomal protein L29	RPL29;RPL29;RP11-632C17__A.1-001	1	S	8.99543e-21	135.08	_AQAAAPAS(ph)VPAQAPK_	AQAAAPAS(1)VPAQAPK	AQAAAPAS(135.08)VPAQAPK	8	2	729.361	-0.98265					3.07633	3.07633			3.0985	3.0985	NaN	NaN	1.618	+	1	NaN	1	NaN	NaN	NaN														0.982304	0.982304
Q59GY2;P36578;B4DMJ6;Q53G74;H3BM89;B4DMJ2	60S ribosomal protein L4	RPL4;RPL4;RPL4	1	S	0.00237414	117.86	_ILKS(ph)PEIQR_	ILKS(1)PEIQR	ILKS(117.86)PEIQR	4	2	582.313	-1.2377	0.653464	0.653464			1.23859	1.23859			1.2637	1.2637	NaN	NaN	NaN	+	1	5.6948	3	NaN	NaN	NaN	0.903792	0.903792			0.92652	0.92652	NaN	NaN	NaN	+	1	NaN	1	0.929647	0.929647
P18124	60S ribosomal protein L7	RPL7	1	T	0.000955347	68.034	_EVPAVPET(ph)LKK_	EVPAVPET(1)LKK	EVPAVPET(68.03)LKK	8	2	645.839	-0.29231	0.838278	0.838278			0.804882	0.804882			0.79497	0.79497	NaN	NaN	1.4271	+	1	NaN	1	0	0.041393	0	0.738997	0.738997			0.78175	0.78175	NaN	NaN	NaN	+	1	NaN	1	0.79563	0.79563
B7Z955;Q5VX20;Q16875;Q5VX18;Q5W015;B7Z8A0;Q9BQU2;Q9H178	6-phosphofructo-2-kinase/fructose-2,6-bisphosphatase 3;6-phosphofructo-2-kinase;Fructose-2,6-bisphosphatase	PFKFB3;PFKFB3;PFKFB3;PFKFB3;PFKFB3;PFKFB3;PFKFB3	1;2	S	1.32934e-68	237	_RNS(ph)VTPLASPEPTK_	RNS(1)VTPLASPEPTK	RNS(41.55)VT(-41.55)PLAS(-100.61)PEPT(-168.59)K	3	2	788.89	-0.35778	0.303222	0.303222			2.81186	2.81186			2.8965	2.8965	NaN	NaN	NaN	+	1	5.9917	2	NaN	NaN	NaN	0.344596	0.344596			0.37186	0.37186	NaN	NaN	NaN	+	1	NaN	1	1.62352	1.62352
Q01813;Q8WTZ9;O14943;B1APP6	6-phosphofructokinase type C	PFKP;PFK-P;PFKP	1	S	6.22869e-13	154.36	_S(ph)FAGNLNTYKR_	S(1)FAGNLNTYKR	S(105.02)FAGNLNT(-105.02)Y(-139.46)KR	1	2	675.814	-0.63248	2.40568	2.40568			0.796126	0.796126			0.77204	0.77204	NaN	NaN	0.81163	+	1	23.277	6	0.90303	0	0	0.907861	0.907861			0.9376	0.9376	NaN	NaN	NaN	+	1	18.403	7	0.990289	0.990289
A8K0D2;Q9UBM7;E9PM00;E9PJ54;E9PIP9;E9PQ71;E9PRL8	7-dehydrocholesterol reductase	DHCR7;DHCR7;DHCR7;DHCR7;DHCR7;DHCR7	1	S	9.6547e-16	129.82	_S(ph)LDGVTNDR_	S(1)LDGVTNDR	S(104.97)LDGVT(-104.97)NDR	1	2	528.722	0.92746	0.211426	0.211426			6.77846	6.77846			6.9823	6.9823	NaN	NaN	NaN	+	1	14.604	2	NaN	NaN	NaN	0.801335	0.801335			0.86093	0.86093	NaN	NaN	NaN	+	1	0.99551	2	1.73893	1.73893
Q7L2J0;A8K5Q1	7SK snRNA methylphosphate capping enzyme	MEPCE	1;2	S	5.0315e-51	226.29	_TLNAET(ph)PKSS(ph)PLPAK_	TLNAET(0.993)PKS(0.008)S(1)PLPAK	T(-63.9)LNAET(21.35)PKS(-21.35)S(35.22)PLPAK	10	2	857.397	0.36946	0.846169		0.846169		1.09616	1.09616	1.25664		0.99704	0.99704	1.1699	NaN	NaN	+	1	10.107	2	NaN	NaN	NaN	0.96403	0.96403	1.10311		0.99675	0.99675	1.1543	NaN	NaN		1	NaN	1	0.828972	0.828972	0.888373
Q7L2J0;A8K5Q1	7SK snRNA methylphosphate capping enzyme	MEPCE	1	S	5.99382e-60	160.05	_DITDPLSLNTCTDEGHVVLAS(ph)PLK_	DITDPLSLNTCTDEGHVVLAS(1)PLK	DIT(-157.13)DPLS(-149.35)LNT(-117.63)CT(-94.17)DEGHVVLAS(94.17)PLK	21	2	1338.14	-0.19432	0.948903	0.948903			1.18946	1.18946			1.15	1.15	NaN	NaN	NaN	+	1	4.8876	3	NaN	NaN	NaN	0.982275	0.982275			1.03	1.03	NaN	NaN	NaN	+	1	24.033	2	1.00977	1.00977
Q7L2J0;A8K5Q1	7SK snRNA methylphosphate capping enzyme	MEPCE	1	T	1.84732e-09	74.321	_GQHHQQQQAAGGSESHPVPPTAPLT(ph)PLLHGEGASQQPR_	GQHHQQQQAAGGSESHPVPPT(0.005)APLT(0.995)PLLHGEGASQQPR	GQHHQQQQAAGGS(-53.75)ES(-58.54)HPVPPT(-23.43)APLT(23.43)PLLHGEGAS(-33.52)QQPR	25	4	1003.48	0.18828	0.507206	0.507206			1.77513	1.77513			1.4505	1.4505	NaN	NaN	1.0111	+	1	4.9898	2	0	0	0														1.13974	1.13974
Q7L2J0;A8K5Q1	7SK snRNA methylphosphate capping enzyme	MEPCE	1;2	T	9.79012e-45	87.308	_TLNAET(ph)PK_	TLNAET(1)PK	T(-82.52)LNAET(82.52)PK	6	2	477.221	-0.34786	0.808572		0.808572		1.22906		1.22906		1.1442	NaN	1.1442	NaN	NaN	+	2	NaN	1	NaN	NaN	NaN	1.08071		1.08071		1.1309	NaN	1.1309	NaN	NaN	+	2	NaN	1	0.834206		0.834206
B2ZZ90;Q13085;D3YTK0;K7EJ22	Acetyl-CoA carboxylase 1;Biotin carboxylase	ACACA;ACACA;ACACA	1	S	7.75343e-100	235.76	_FIIGSVSEDNS(ph)EDEISNLVK_	FIIGSVSEDNS(1)EDEISNLVK	FIIGS(-105.57)VS(-87.56)EDNS(87.56)EDEIS(-92.28)NLVK	11	2	1138.02	-0.24289	2.8259	2.8259			0.617505	0.617505			0.61082	0.61082	NaN	NaN	NaN	+	1	7.0182	3	NaN	NaN	NaN	1.21421	1.21421			1.261	1.261	NaN	NaN	NaN	+	1	0.63549	3	0.9686	0.9686
B2ZZ90;Q13085	Acetyl-CoA carboxylase 1;Biotin carboxylase	ACACA;ACACA	1	S	0.000104774	147.24	_SSM(ox)S(ph)GLHLVK_	SSMS(1)GLHLVK	S(-55.93)S(-49.09)MS(49.09)GLHLVK	4	2	577.767	-0.78087	0.379206	0.379206			6.73917	6.73917			7.0745	7.0745	NaN	NaN	NaN	+	1	20.274	5	NaN	NaN	NaN	0.771777	0.771777			0.80498	0.80498	NaN	NaN	NaN	+	1	4.2955	8	1.75722	1.75722
O96019;Q53FS0;Q6FI97;D3DNS0	Actin-like protein 6A	ACTL6A;BAF53A;ACTL6A	1	S	9.60258e-09	59.067	_EGS(ph)PANWKR_	EGS(1)PANWKR	EGS(59.07)PANWKR	3	2	562.748	-1.2589	0.828066	0.828066			0.996978	0.996978			0.99293	0.99293	NaN	NaN	NaN	+	1	5.9444	4	NaN	NaN	NaN														0.916536	0.916536
A4D275;O15143	Actin-related protein 2/3 complex subunit 1B	ARPC1B;ARPC1B	1	S	3.03555e-27	179.5	_KAS(ph)SEGGTAAGAGLDSLHK_	KAS(0.994)S(0.006)EGGTAAGAGLDSLHK	KAS(22.38)S(-22.38)EGGT(-63.54)AAGAGLDS(-147.35)LHK	3	2	918.928	0.14614					0.678094	0.678094			0.62325	0.62325	NaN	NaN	NaN	+	1	NaN	1	NaN	NaN	NaN	0.48068	0.48068			0.50831	0.50831	NaN	NaN	NaN	+	1	1.6366	2	1.65519	1.65519
Q9H981;C9J7L6	Actin-related protein 8	ACTR8;ACTR8	1	S	0.000132439	98.676	_RIPVS(ph)PEQAR_	RIPVS(1)PEQAR	RIPVS(98.68)PEQAR	5	2	616.811	-0.50727	0.905504	0.905504			1.06284	1.06284			1.0386	1.0386	NaN	NaN	NaN	+	1	6.5493	3	NaN	NaN	NaN	1.07035	1.07035			1.0644	1.0644	NaN	NaN	NaN	+	1	1.8986	2	0.944861	0.944861
Q59G24;P53999;Q6IBA2;Q6E433	Activated RNA polymerase II transcriptional coactivator p15	SUB1;PC4	1	S	4.84702e-10	110.89	_GISLNPEQWSQLKEQIS(ph)DIDDAVR_	GISLNPEQWSQLKEQIS(1)DIDDAVR	GIS(-96.68)LNPEQWS(-84.04)QLKEQIS(84.04)DIDDAVR	17	2	1411.17	0.1911					0.96327	0.96327			0.98241	0.98241	NaN	NaN	0.89875	+	1	28.366	2	0	0	0	0.933708	0.933708			1.0001	1.0001	NaN	NaN	0.85244	+	1	20.921	3	1.04618	1.04618
B4DZ97;Q9C0C7	Activating molecule in BECN1-regulated autophagy protein 1	AMBRA1	1	S	1.26959e-19	202.34	_LELSSSAS(ph)PQEER_	LELSSSAS(1)PQEER	LELS(-112.86)S(-73.7)S(-41.1)AS(41.1)PQEER	8	2	756.833	-0.17818	1.59123	1.59123			0.609291	0.609291			0.61954	0.61954	NaN	NaN	NaN	+	1	NaN	1	NaN	NaN	NaN	1.38792	1.38792			1.3587	1.3587	NaN	NaN	NaN	+	1	28.697	2	0.609226	0.609226
Q8N3C0	Activating signal cointegrator 1 complex subunit 3	ASCC3	1	S	2.09206e-05	101.43	_VSDS(ph)LTDLALK_	VSDS(1)LTDLALK	VS(-38.9)DS(34.41)LT(-34.41)DLALK	4	2	621.305	0.16325	0.457409	0.457409			1.95777	1.95777			1.9241	1.9241	NaN	NaN	NaN	+	1	NaN	1	NaN	NaN	NaN	1.37253	1.37253			1.5011	1.5011	NaN	NaN	NaN	+	1	NaN	1	0.894416	0.894416
B2RBM8;Q9H2P0;Q6DHZ8	Activity-dependent neuroprotector homeobox protein	ADNP;ADNP	1	S	5.84937e-91	226.9	_LMHNAS(ph)DSEVDQDDVVEWK_	LMHNAS(1)DSEVDQDDVVEWK	LMHNAS(35.25)DS(-35.25)EVDQDDVVEWK	6	2	1148.97	-0.25797					1.39861	1.39861			1.4346	1.4346	NaN	NaN	NaN		1	NaN	1	NaN	NaN	NaN														0.728675	0.728675
B2RBM8;Q9H2P0;Q6DHZ8	Activity-dependent neuroprotector homeobox protein	ADNP;ADNP	1	S	4.06548e-15	215.87	_LNQS(ph)PSLAPVKR_	LNQS(1)PSLAPVKR	LNQS(72.41)PS(-72.41)LAPVKR	4	2	695.366	0.076304	0.822961	0.822961			1.23115	1.23115			1.2004	1.2004	NaN	NaN	NaN	+	1	15.103	3	NaN	NaN	NaN	0.764551	0.764551			0.8103	0.8103	NaN	NaN	NaN	+	1	4.0669	2	0.928622	0.928622
B2RBM8;Q9H2P0;Q6DHZ8;E9PQK8	Activity-dependent neuroprotector homeobox protein	ADNP;ADNP;ADNP	1	S	9.07249e-05	61.11	_NVHS(ph)EDFENR_	NVHS(1)EDFENR	NVHS(61.11)EDFENR	4	3	442.842	0.24272	1.51874	1.51874			0.83332	0.83332			0.83067	0.83067	NaN	NaN	NaN	+	1	NaN	1	NaN	NaN	NaN	1.27987	1.27987			1.2352	1.2352	NaN	NaN	NaN	+	1	7.8874	2	0.675317	0.675317
B2RBM8;Q9H2P0;Q6DHZ8	Activity-dependent neuroprotector homeobox protein	ADNP;ADNP	1	S	4.89189e-28	177.02	_VIPEDAS(ph)ESEEKLDQK_	VIPEDAS(1)ESEEKLDQK	VIPEDAS(38)ES(-38)EEKLDQK	7	2	948.927	0.28773	0.682257	0.682257			1.32762	1.32762			1.2323	1.2323	NaN	NaN	NaN	+	1	12.087	5	NaN	NaN	NaN	0.895199	0.895199			0.93752	0.93752	NaN	NaN	NaN	+	1	6.6279	2	1.00944	1.00944
Q59GX7;O00767	Acyl-CoA desaturase	SCD	1	S	7.33636e-08	146.81	_EKGS(ph)TLDLSDLEAEK_	EKGS(0.999)T(0.001)LDLSDLEAEK	EKGS(30.67)T(-30.67)LDLS(-65.3)DLEAEK	4	2	857.893	0.44496	0.196	0.196			2.78931	2.78931			2.4507	2.4507	NaN	NaN	NaN	+	1	1.5761	2	NaN	NaN	NaN	0.55	0.55			0.59452	0.59452	NaN	NaN	0.40308	+	1	7.9034	2	2.00016	2.00016
P30566;B4DP46;E7ERF4;Q71UA4;B4DEP1	Adenylosuccinate lyase	ADSL;ADSL;ADSL	1	S	1.08104e-59	153.36	_(ac)AAGGDHGS(ph)PDSYRSPLASR_	AAGGDHGS(1)PDSYRSPLASR	AAGGDHGS(55.58)PDS(-58.23)Y(-83.42)RS(-57.36)PLAS(-55.58)R	8	2	1011.94	-0.025157	2.17422	2.17422			0.820845	0.820845			0.84019	0.84019	NaN	NaN	0.77425	+	1	NaN	1	0	0.62045	0	0.914893	0.914893			0.92678	0.92678	NaN	NaN	1.1931	+	1	2.1209	2	0.969139	0.969139
D3DPU2;B2RDY9;Q01518;B4DI38;B4DNW7;B4DNA3;B4DNY3;B4DUZ8	Adenylyl cyclase-associated protein;Adenylyl cyclase-associated protein;Adenylyl cyclase-associated protein 1;Adenylyl cyclase-associated protein;Adenylyl cyclase-associated protein;Adenylyl cyclase-associated protein;Adenylyl cyclase-associated protein;Adenylyl cyclase-associated protein	CAP1;CAP1	1;2	S	7.79716e-107	206.85	_SGPKPFSAPKPQTS(ph)PSPK_	SGPKPFSAPKPQT(0.001)S(0.986)PS(0.014)PK	S(-108.4)GPKPFS(-71.99)APKPQT(-32.15)S(18.61)PS(-18.61)PK	14	2	959.477	0.32275	2.26372	2.26372	0.631114		0.669376	0.669376	0.879814		0.6303	0.6303	0.74386	NaN	NaN	+	1	NaN	1	NaN	NaN	NaN	1.15605	1.15605			1.2659	1.2659	NaN	NaN	NaN	+	1	NaN	1	0.504516	0.504516	0.933801
D3DPU2;B2RDY9;Q01518;B4DI38;B4DNW7;B4DNA3;B4DNY3;B4DUZ8	Adenylyl cyclase-associated protein;Adenylyl cyclase-associated protein;Adenylyl cyclase-associated protein 1;Adenylyl cyclase-associated protein;Adenylyl cyclase-associated protein;Adenylyl cyclase-associated protein;Adenylyl cyclase-associated protein;Adenylyl cyclase-associated protein	CAP1;CAP1	1;2	S	1.32626e-137	184.34	_SGPKPFSAPKPQT(ph)SPS(ph)PK_	SGPKPFSAPKPQT(0.854)S(0.146)PS(1)PK	S(-74.28)GPKPFS(-51.05)APKPQT(7.68)S(-7.68)PS(58.89)PK	16	2	999.46	0.029242	2.20617	2.20617	0.596132		0.969314	0.969314	0.879814		0.8923	0.8923	0.74386	NaN	NaN	+	1	NaN	1	NaN	NaN	NaN	1.00617	1.00617			1.0646	1.0646	NaN	NaN	NaN	+	1	128.36	3	0.897869	0.897869	0.846722
D3DPU2;B2RDY9;Q01518;B4DI38;B4DNW7;B4DNA3;B4DNY3;B4DUZ8	Adenylyl cyclase-associated protein;Adenylyl cyclase-associated protein;Adenylyl cyclase-associated protein 1;Adenylyl cyclase-associated protein;Adenylyl cyclase-associated protein;Adenylyl cyclase-associated protein;Adenylyl cyclase-associated protein;Adenylyl cyclase-associated protein	CAP1;CAP1	1;2	T	9.5426e-44	193.71	_SGPKPFSAPKPQT(ph)SPSPK_	SGPKPFSAPKPQT(0.967)S(0.033)PSPK	S(-135.6)GPKPFS(-63.33)APKPQT(14.65)S(-14.65)PS(-43.06)PK	13	2	959.477	0.16334	2.11999	2.11999	0.563091		0.859822	0.859822			0.75857	0.75857	NaN	NaN	NaN	+	1	9.0878	2	NaN	NaN	NaN	0.981364	0.981364			1.0746	1.0746	NaN	NaN	NaN		1	8.1063	2	0.767737		0.767737
Q8N6H7;E9PIY6;B7Z6H9;E9PN48;E9PK28;E9PJT7;H0YF45	ADP-ribosylation factor GTPase-activating protein 2	ARFGAP2;ARFGAP2;ARFGAP2;ARFGAP2;ARFGAP2;ARFGAP2	1	S	1.95707e-97	130.3	_HGTDLWIDNMSSAVPNHS(ph)PEKK_	HGTDLWIDNMSSAVPNHS(1)PEKK	HGT(-116.06)DLWIDNMS(-87.15)S(-77.94)AVPNHS(77.94)PEKK	18	3	848.384	-0.4688	2.28933	2.28933			0.868656	0.868656			0.80951	0.80951	NaN	NaN	NaN	+	1	10.813	6	NaN	NaN	NaN	0.9389	0.9389			0.98251	0.98251	NaN	NaN	NaN	+	1	34.537	4	1.07985	1.07985
P36404;Q53YD8;B4DGG0	ADP-ribosylation factor-like protein 2	ARL2;hCG_23373	1	S	1.63516e-26	80.412	_FNGEDIDTIS(ph)PTLGFNIK_	FNGEDIDT(0.003)IS(0.984)PT(0.012)LGFNIK	FNGEDIDT(-24.71)IS(19.05)PT(-19.05)LGFNIK	10	2	1030.98	0.71836					0.660023	0.660023			0.65981	0.65981	NaN	NaN	NaN	+	1	NaN	1	NaN	NaN	NaN														0.71427	0.71427
Q66PJ3	ADP-ribosylation factor-like protein 6-interacting protein 4	ARL6IP4	1	S	7.07075e-12	119.34	_KASTAPGAEAS(ph)PSPCITER_	KASTAPGAEAS(1)PSPCITER	KAS(-52.49)T(-52.49)APGAEAS(37.86)PS(-37.86)PCIT(-76.11)ER	11	3	670.638	0.43194					1.20256	1.20256			1.2126	1.2126	NaN	NaN	NaN	+	1	NaN	1	NaN	NaN	NaN														0.988185	0.988185
Q14C88;Q6LA76;P51825;B4DJU9;F5GXF9	AF4/FMR2 family member 1	AFF1;AF-4;AFF1;AFF1	1	S	1.89119e-08	149.86	_SCQKS(ph)PAQQEPPQR_	SCQKS(1)PAQQEPPQR	S(-53.77)CQKS(53.77)PAQQEPPQR	5	2	860.877	-0.55636	0.69889	0.69889			1.4117	1.4117			1.2018	1.2018	NaN	NaN	NaN	+	1	7.9297	2	NaN	NaN	NaN	1.17108	1.17108			1.1945	1.1945	NaN	NaN	NaN	+	1	NaN	1	0.992231	0.992231
Q9UHB7;Q8TAX5	AF4/FMR2 family member 4	AFF4;AFF4	1	S	1.36532e-09	167.61	_DPDANWDS(ph)PSR_	DPDANWDS(0.995)PS(0.005)R	DPDANWDS(22.81)PS(-22.81)R	8	2	670.251	0.25143					1.06827	1.06827			1.1265	1.1265	NaN	NaN	NaN	+	1	NaN	1	NaN	NaN	NaN														0.85584	0.85584
Q9UHB7	AF4/FMR2 family member 4	AFF4	1	S	8.77642e-06	123.38	_ELLSPLS(ph)EPDDRYPLIVK_	ELLSPLS(1)EPDDRYPLIVK	ELLS(-36.9)PLS(36.9)EPDDRY(-59.49)PLIVK	7	3	722.036	0.14978	0.596124	0.596124			1.31399	1.31399			1.0605	1.0605	NaN	NaN	NaN	+	1	NaN	1	NaN	NaN	NaN	1.11497	1.11497			1.1748	1.1748	NaN	NaN	NaN	+	1	NaN	1	0.793849	0.793849
Q9UHB7	AF4/FMR2 family member 4	AFF4	1	S	3.44428e-11	114.55	_ELLS(ph)PLSEPDDRYPLIVK_	ELLS(1)PLSEPDDRYPLIVK	ELLS(51.81)PLS(-51.81)EPDDRY(-104.55)PLIVK	4	2	1082.55	0.3835	0.680617	0.680617			1.16924	1.16924			1.2339	1.2339	NaN	NaN	NaN	+	1	0.059928	2	NaN	NaN	NaN	1.05186	1.05186			1.2251	1.2251	NaN	NaN	NaN	+	1	NaN	1	0.886593	0.886593
Q9UHB7	AF4/FMR2 family member 4	AFF4	1	S	7.17163e-05	91.414	_EKDLLPS(ph)PAGPVPSKDPK_	EKDLLPS(1)PAGPVPSKDPK	EKDLLPS(55.66)PAGPVPS(-55.66)KDPK	7	3	652.334	-0.17401	0.542266	0.542266			1.20938	1.20938			1.2056	1.2056	NaN	NaN	NaN	+	1	9.1666	2	NaN	NaN	NaN	0.863021	0.863021			0.9267	0.9267	NaN	NaN	NaN	+	1	15.332	3	0.990181	0.990181
Q9UHB7	AF4/FMR2 family member 4	AFF4	1	S	5.1848e-21	171.79	_NSYNNSQAPS(ph)PGLGSK_	NSYNNSQAPS(1)PGLGSK	NS(-118.23)Y(-133.17)NNS(-61.22)QAPS(61.22)PGLGS(-79.11)K	10	2	850.867	-0.075166	0.454114	0.454114			2.26672	2.26672			1.9903	1.9903	NaN	NaN	NaN	+	1	NaN	1	NaN	NaN	NaN														1.09366	1.09366
Q9UHB7	AF4/FMR2 family member 4	AFF4	1	S	0.00296805	123.86	_M(ox)FS(ph)PMEEK_	MFS(1)PMEEK	MFS(123.86)PMEEK	3	2	547.7	-0.55592	0.681894	0.681894			1.51623	1.51623			1.4841	1.4841	NaN	NaN	NaN	+	1	NaN	1	NaN	NaN	NaN	0.860254	0.860254			0.93901	0.93901	NaN	NaN	NaN	+	1	53.902	5	1.20011	1.20011
Q92667;B4DN86;I3NI36	A-kinase anchor protein 1, mitochondrial	AKAP1	1	T	2.22693e-16	154.69	_DKAIT(ph)PPLPESTVPFSNGVLK_	DKAIT(1)PPLPESTVPFSNGVLK	DKAIT(81.25)PPLPES(-81.25)T(-91.41)VPFS(-135.45)NGVLK	5	2	1145.59	-0.054661	0.891193	0.891193			1.16722	1.16722			1.1247	1.1247	NaN	NaN	NaN	+	1	5.2367	6	NaN	NaN	NaN	1.06908	1.06908			1.1426	1.1426	NaN	NaN	NaN	+	1	16.568	5	0.898085	0.898085
O43572;E7EMD6	A-kinase anchor protein 10, mitochondrial	AKAP10;AKAP10	1	S	1.12757e-18	157.58	_(gl)QSSLAEPVS(ph)PSKK_	QSSLAEPVS(0.907)PS(0.093)KK	QS(-127.5)S(-127.5)LAEPVS(9.88)PS(-9.88)KK	9	2	710.84	-0.028266	1.62295	1.62295			0.696474	0.696474			0.65211	0.65211	NaN	NaN	NaN	+	1	5.0293	2	NaN	NaN	NaN	0.86613	0.86613			0.90637	0.90637	NaN	NaN	NaN	+	1	NaN	1	0.976693	0.976693
O43572;E7EMD6;Q2XPN4;J3QR74	A-kinase anchor protein 10, mitochondrial	AKAP10;AKAP10	1	S	0.000107478	131.06	_ASISVHS(ph)PQK_	ASISVHS(1)PQK	AS(-72.93)IS(-43.04)VHS(43.04)PQK	7	2	567.271	0.43481	1.35126	1.35126			1.03193	1.03193			1.0812	1.0812	NaN	NaN	NaN	+	1	NaN	1	NaN	NaN	NaN														1.16979	1.16979
Q9UKA4	A-kinase anchor protein 11	AKAP11	1	S	1.81303e-26	197.67	_SVS(ph)PTFLNPSDENLK_	SVS(1)PTFLNPSDENLK	S(-46.26)VS(38.75)PT(-38.75)FLNPS(-126.69)DENLK	3	2	864.398	0.89147	1.19793	1.19793			1.28865	1.28865			1.1907	1.1907	NaN	NaN	NaN	+	1	NaN	1	NaN	NaN	NaN	0.959147	0.959147			0.97315	0.97315	NaN	NaN	NaN	+	1	NaN	1	0.862962	0.862962
Q9UKA4;Q6AI61	A-kinase anchor protein 11	AKAP11;DKFZp781I12161	1;2	S	1.82781e-06	132.53	_KPES(ph)PYGNLCDAPDS(ph)PRPVK_	KPES(1)PYGNLCDAPDS(1)PRPVK	KPES(50.98)PY(-50.98)GNLCDAPDS(95.32)PRPVK	4	2	1194.01	0.20145	0.496639	0.496639			0.748098	0.748098			0.69565	0.69565	NaN	NaN	NaN	+	1	NaN	1	NaN	NaN	NaN														0.559914		0.559914
Q9UKA4	A-kinase anchor protein 11	AKAP11	1	S	1.55562e-45	83.087	_VTYAEKLS(ph)PLTGQACR_	VTYAEKLS(1)PLTGQACR	VT(-44.09)Y(-39.4)AEKLS(39.4)PLT(-41.86)GQACR	8	3	625.301	-0.64182	1.49221	1.49221			0.863851	0.863851			0.84228	0.84228	NaN	NaN	NaN	+	1	NaN	1	NaN	NaN	NaN														0.924845	0.924845
Q9UKA4;Q6AI61	A-kinase anchor protein 11	AKAP11;DKFZp781I12161	1	S	0.0001149	162.49	_EDSGLFS(ph)PIR_	EDSGLFS(1)PIR	EDS(-61.8)GLFS(61.8)PIR	7	2	600.768	0.12887	1.47256	1.47256			0.777916	0.777916			0.79999	0.79999	NaN	NaN	NaN	+	1	NaN	1	NaN	NaN	NaN	0.830029	0.830029			0.82291	0.82291	NaN	NaN	NaN	+	1	11.923	2	0.965687	0.965687
Q9UKA4;Q6AI61	A-kinase anchor protein 11	AKAP11;DKFZp781I12161	1;2	S	1.36823e-27	113.68	_KPES(ph)PYGNLCDAPDS(ph)PRPVK_	KPES(0.997)PY(0.003)GNLCDAPDS(1)PRPVK	KPES(25.35)PY(-25.35)GNLCDAPDS(80.97)PRPVK	15	3	796.343	0.19242	1.5192	1.5192			1.05564	1.05564			1.0367	1.0367	NaN	NaN	NaN	+	1	NaN	1	NaN	NaN	NaN	1.44079	1.44079			1.5247	1.5247	NaN	NaN	NaN	+	1	NaN	1	0.831832	0.831832	0.559914
Q9UKA4	A-kinase anchor protein 11	AKAP11	1	T	0.000333827	136.38	_SLT(ph)DSCLFEK_	SLT(1)DSCLFEK	S(-44.19)LT(44.19)DS(-68.86)CLFEK	3	2	640.267	0.21266	0.452396	0.452396			3.06315	3.06315			3.0083	3.0083	NaN	NaN	NaN	+	1	NaN	1	NaN	NaN	NaN	0.669596	0.669596			0.7292	0.7292	NaN	NaN	NaN	+	1	NaN	1	1.67375	1.67375
Q12802;H0YMW2	A-kinase anchor protein 13	AKAP13;AKAP13	1	S	2.43509e-81	225.29	_ALQLSNS(ph)PGASSAFLK_	ALQLSNS(1)PGASSAFLK	ALQLS(-67.72)NS(50.63)PGAS(-50.63)S(-57.3)AFLK	7	2	835.911	0.14805	1.28952	1.28952			0.965905	0.965905			0.89311	0.89311	NaN	NaN	NaN	+	1	NaN	1	NaN	NaN	NaN	0.743311	0.743311			0.80997	0.80997	NaN	NaN	NaN	+	1	NaN	1	0.931913	0.931913
Q02040	A-kinase anchor protein 17A	AKAP17A	1	S	0.000310485	81.703	_VVPEDGS(ph)PEKR_	VVPEDGS(1)PEKR	VVPEDGS(81.7)PEKR	7	2	646.798	-0.27454	0.698294	0.698294			1.12375	1.12375			1.151	1.151	NaN	NaN	NaN	+	1	2.9653	2	NaN	NaN	NaN	1.00951	1.00951			1.0773	1.0773	NaN	NaN	NaN	+	1	1.0456	2	0.977934	0.977934
B4E2K2;Q9Y2D5;C9JVY5	A-kinase anchor protein 2	AKAP2;AKAP2	1	S	5.64062e-153	167.1	_S(ph)PGALETPSAAGSQGNTASQGK_	S(1)PGALETPSAAGSQGNTASQGK	S(86.04)PGALET(-86.04)PS(-120.96)AAGS(-129.48)QGNT(-140.5)AS(-147.57)QGK	1	2	1048.47	0.17924	1.71067	1.71067			0.821155	0.821155			0.67654	0.67654	NaN	NaN	NaN	+	1	17.805	4	NaN	NaN	NaN	1.34883	1.34883			1.375	1.375	NaN	NaN	NaN	+	1	23.014	2	0.82293	0.82293
B4E2K2;Q9Y2D5;C9JVY5	A-kinase anchor protein 2	AKAP2;AKAP2	1	S	1.28334e-36	130.16	_DALGDSLQVPVS(ph)PSSTTSSR_	DALGDSLQVPVS(0.986)PS(0.009)S(0.003)T(0.001)TSSR	DALGDS(-81.13)LQVPVS(20.26)PS(-20.26)S(-25.51)T(-30.71)T(-35.86)S(-34.04)S(-39.19)R	12	3	695.323	0.2178	2.27741	2.27741			0.751034	0.751034			0.74736	0.74736	NaN	NaN	NaN	+	1	7.0786	2	NaN	NaN	NaN	0.856689	0.856689			0.8398	0.8398	NaN	NaN	NaN	+	1	6.1761	2	1.0116	1.0116
B4E2K2;Q9Y2D5;C9JVY5	A-kinase anchor protein 2	AKAP2;AKAP2	1	S	4.84931e-07	207.47	_TLS(ph)MIEEEIR_	TLS(1)MIEEEIR	T(-64.5)LS(64.5)MIEEEIR	3	2	650.796	0.2602	2.32832	2.32832			0.849206	0.849206			0.85795	0.85795	NaN	NaN	NaN	+	1	14.327	12	NaN	NaN	NaN	0.729053	0.729053			0.71764	0.71764	NaN	NaN	NaN	+	1	3.8245	14	1.20129	1.20129
B4E2K2;Q9Y2D5	A-kinase anchor protein 2	AKAP2	1	S	1.36535e-18	99.148	_VKPPPS(ph)PTTEGPSLQPDLAPEEAAGTQRPK_	VKPPPS(0.921)PT(0.062)T(0.014)EGPS(0.003)LQPDLAPEEAAGTQRPK	VKPPPS(11.73)PT(-11.73)T(-18.2)EGPS(-24.86)LQPDLAPEEAAGT(-82.7)QRPK	6	3	1059.19	-0.33099	1.43434	1.43434			0.955909	0.955909			0.92398	0.92398	NaN	NaN	NaN		1	NaN	1	NaN	NaN	NaN	0.646647	0.646647			0.7085	0.7085	NaN	NaN	NaN	+	1	NaN	1	1.24899	1.24899
B4E2K2;Q9Y2D5	A-kinase anchor protein 2	AKAP2	1	S	0.00018758	64.224	_QVLQSTQS(ph)PR_	QVLQS(0.01)T(0.003)QS(0.987)PR	QVLQS(-19.8)T(-25.46)QS(19.8)PR	8	2	612.293	1.4485					0.668919	0.668919			0.66835	0.66835	NaN	NaN	NaN	+	1	0.4896	2	NaN	NaN	NaN	0.857243	0.857243			0.82592	0.82592	NaN	NaN	NaN	+	1	187.7	3	0.863286	0.863286
B4E2K2;Q9Y2D5;C9JVY5	A-kinase anchor protein 2	AKAP2;AKAP2	1	S	7.0466e-126	165.48	_SVNVS(ph)LTQEELDSGLDELSVR_	SVNVS(1)LTQEELDSGLDELSVR	S(-46.58)VNVS(39.32)LT(-39.32)QEELDS(-108.91)GLDELS(-139.43)VR	5	2	1185.56	-0.055408	0.81654	0.81654			1.80581	1.80581			1.8454	1.8454	NaN	NaN	NaN	+	1	14.047	4	NaN	NaN	NaN	0.73278	0.73278			0.76548	0.76548	NaN	NaN	NaN	+	1	3.2106	3	1.39719	1.39719
O43823;Q8NE02;M0QYL4;Q9UG73;B7Z8L8	A-kinase anchor protein 8	AKAP8;AKAP8;DKFZp586B1222;AKAP8	1	S	5.63827e-157	204.63	_S(ph)GDEEFKGEDELCDSGR_	S(1)GDEEFKGEDELCDSGR	S(200.65)GDEEFKGEDELCDS(-200.65)GR	1	3	670.586	0.40077	0.910146	0.910146			1.02619	1.02619			0.88218	0.88218	NaN	NaN	NaN	+	1	10.701	2	NaN	NaN	NaN	0.959261	0.959261			0.97471	0.97471	NaN	NaN	NaN	+	1	0.31614	2	0.825951	0.825951
Q99996;Q8IW64	A-kinase anchor protein 9	AKAP9	1	S	1.92456e-07	146.76	_NDSLLQTLS(ph)PDSEHVTLK_	NDSLLQTLS(0.996)PDS(0.004)EHVTLK	NDS(-73.84)LLQT(-38.26)LS(24.42)PDS(-24.42)EHVT(-72.31)LK	9	2	1039	-0.00881					1.34537	1.34537			1.2805	1.2805	NaN	NaN	NaN		1	NaN	1	NaN	NaN	NaN														0.792501	0.792501
P35611;E7ENY0;A2A3N8;E7EV99;Q86XM2;B4DI79;Q96D30;D6RAH3;D6RF25;D6RJE2	Alpha-adducin	ADD1;ADD1;ADD1;ADD1;ADD1;ADD1;ADD1;ADD1;ADD1	1	S	5.41781e-24	179.1	_AAVVTS(ph)PPPTTAPHKER_	AAVVT(0.023)S(0.977)PPPTTAPHKER	AAVVT(-16.33)S(16.33)PPPT(-58.39)T(-64.54)APHKER	6	2	919.962	0.96207					1.02449	1.02449			1.0892	1.0892	NaN	NaN	NaN	+	1	NaN	1	NaN	NaN	NaN	0.520492	0.520492			0.51413	0.51413	NaN	NaN	NaN	+	1	2.7313	2	1.11891	1.11891
O43768;Q5T5H1;C9JUF4;A6NMQ3	Alpha-endosulfine	ENSA;ENSA;ENSA;ENSA	1	S	9.24116e-93	111.84	_(ac)S(ph)QKQEEENPAEETGEEKQDTQEK_	S(1)QKQEEENPAEETGEEKQDTQEK	S(79.47)QKQEEENPAEET(-79.47)GEEKQDT(-98.3)QEK	1	3	938.393	-0.29087	1.65807	1.65807			0.951647	0.951647			0.79779	0.79779	NaN	NaN	NaN	+	1	NaN	1	NaN	NaN	NaN	0.668343	0.668343			0.68674	0.68674	NaN	NaN	0.96118	+	1	NaN	1	0.993903	0.993903
P06733;E2DRY6;Q9BT62;Q96GV1	Alpha-enolase;Enolase;Enolase;Enolase	ENO1;ENO1;ENO1	1	S	6.19809e-13	171.81	_YIS(ph)PDQLADLYK_	YIS(1)PDQLADLYK	Y(-97.42)IS(97.42)PDQLADLY(-125.98)K	3	2	753.35	-0.11598	1.96542	1.96542			0.730182	0.730182			0.73215	0.73215	NaN	NaN	0.79984	+	1	NaN	1	0	0.13238	0	0.717692	0.717692			0.78776	0.78776	NaN	NaN	0.79138	+	1	NaN	1	1.29636	1.29636
P06733;E2DRY6;Q9BT62;Q96GV1;A4QMW8	Alpha-enolase;Enolase;Enolase;Enolase;Enolase	ENO1;ENO1;ENO1;ENO1	1	S	0.000120217	128.68	_IEEELGS(ph)KAK_	IEEELGS(1)KAK	IEEELGS(128.68)KAK	7	2	592.284	-0.45454	2.0427	2.0427			0.754723	0.754723			0.66309	0.66309	NaN	NaN	0.81988	+	1	16.349	3	0	0	0.11295	0.697754	0.697754			0.72062	0.72062	NaN	NaN	NaN	+	1	5.8281	2	1.13628	1.13628
P40222	Alpha-taxilin	TXLNA	1	S	8.85219e-40	229.02	_RPEGPGAQAPSS(ph)PR_	RPEGPGAQAPS(0.005)S(0.995)PR	RPEGPGAQAPS(-23.04)S(23.04)PR	12	2	743.844	0.035058	1.50087	1.50087			0.780628	0.780628			0.72761	0.72761	NaN	NaN	NaN	+	1	1.7214	2	NaN	NaN	NaN	0.944954	0.944954			0.928	0.928	NaN	NaN	NaN	+	1	3.4369	3	0.825573	0.825573
Q5SQI0;B7Z4Q7;B7Z5C8	Alpha-tubulin N-acetyltransferase	ATAT1	1	S	9.35712e-12	123.4	_LLLAADPGGS(ph)PAQR_	LLLAADPGGS(1)PAQR	LLLAADPGGS(123.4)PAQR	10	2	723.361	0.19874	1.59958	1.59958			0.856412	0.856412			0.80381	0.80381	NaN	NaN	NaN	+	1	NaN	1	NaN	NaN	NaN	0.956917	0.956917			0.96029	0.96029	NaN	NaN	NaN	+	1	NaN	1	0.708767	0.708767
Q9H4A4;A6NKB8	Aminopeptidase B	RNPEP;RNPEP	1	S	1.61786e-08	137.21	_(ac)ASGEHS(ph)PGSGAAR_	ASGEHS(0.999)PGS(0.001)GAAR	AS(-40.96)GEHS(29.86)PGS(-29.86)GAAR	6	2	653.265	0.65981	1.95823	1.95823			0.800465	0.800465			0.79244	0.79244	NaN	NaN	NaN		1	7.7942	2	NaN	NaN	NaN														0.919719	0.919719
Q01433;H0Y360	AMP deaminase 2	AMPD2;AMPD2	1	S	2.78419e-22	113.33	_RAS(ph)LQASTAAPEAR_	RAS(1)LQASTAAPEAR	RAS(64.71)LQAS(-64.71)T(-64.71)AAPEAR	3	2	754.864	-0.55692	0.521843	0.521843			3.69523	3.69523			3.6918	3.6918	NaN	NaN	NaN	+	1	NaN	1	NaN	NaN	NaN	0.466227	0.466227			0.45347	0.45347	NaN	NaN	NaN	+	1	NaN	1	1.42816	1.42816
Q01433;H0Y360;B2RB47;H0YCL9;E9PJF6	AMP deaminase 2	AMPD2;AMPD2;AMPD2;AMPD2	1	S	0.00525143	119.74	_S(ph)LPGPAPCLK_	S(1)LPGPAPCLK	S(119.74)LPGPAPCLK	1	2	560.267	0.19878	0.358666	0.358666			6.20101	6.20101			5.6641	5.6641	NaN	NaN	NaN	+	1	NaN	1	NaN	NaN	NaN	0.540837	0.540837			0.58877	0.58877	NaN	NaN	NaN	+	1	NaN	1	1.87127	1.87127
Q01433;H0Y360;B2RB47;H0YCL9;E9PJF6;E9PIJ1	AMP deaminase 2	AMPD2;AMPD2;AMPD2;AMPD2;AMPD2	1	S	1.18008e-20	54.09	_QIS(ph)QDVKLEPDILLR_	QIS(1)QDVKLEPDILLR	QIS(54.09)QDVKLEPDILLR	3	3	616.327	-0.02645	0.917031	0.917031			2.34607	2.34607			2.3472	2.3472	NaN	NaN	NaN	+	1	7.3097	9	NaN	NaN	NaN	0.580452	0.580452			0.61597	0.61597	NaN	NaN	NaN	+	1	8.088	15	1.73677	1.73677
Q01433;H0Y360;B2RB47;H0YCL9;E9PIJ1	AMP deaminase 2	AMPD2;AMPD2;AMPD2;AMPD2	1	S	8.25262e-34	225.32	_TDS(ph)DSDLQLYK_	TDS(1)DSDLQLYK	T(-40.35)DS(40.35)DS(-44.48)DLQLY(-178.02)K	3	2	682.784	0.55766					2.29043	2.29043			2.3048	2.3048	NaN	NaN	NaN	+	1	NaN	1	NaN	NaN	NaN														2.15193	2.15193
Q7Z5R6;B4E100	Amyloid beta A4 precursor protein-binding family B member 1-interacting protein	APBB1IP;APBB1IP	1;2	S	1.07708e-67	196.89	_RSS(ph)DTSGSPAT(ph)PLK_	RSS(1)DT(0.002)SGSPAT(0.998)PLK	RS(-43.7)S(43.7)DT(-26.83)S(-36.35)GS(-55.58)PAT(26.83)PLK	3	2	782.326	-0.16342	1.05264	1.05264			1.33863	1.33863			1.2463	1.2463	NaN	NaN	NaN	+	1	12.708	2	NaN	NaN	NaN	0.828402	0.828402			0.84743	0.84743	NaN	NaN	NaN	+	1	4.1885	4	0.93979	0.93979	0.960993
Q6FI81;H3BV90;H3BT65;H3BUG4;H3BPG7	Anamorsin	CIAPIN1;CIAPIN1;CIAPIN1;CIAPIN1;CIAPIN1	1	S	0.00150025	137.95	_(gl)QLKLS(ph)ITK_	QLKLS(1)ITK	QLKLS(41.81)IT(-41.81)K	5	2	497.273	-0.064991	1.58999	1.58999			1.30678	1.30678			1.1057	1.1057	NaN	NaN	NaN	+	1	16.911	5	NaN	NaN	NaN	0.537044	0.537044			0.57288	0.57288	NaN	NaN	NaN	+	1	14.682	4	2.28675	2.28675
Q9H1A4	Anaphase-promoting complex subunit 1	ANAPC1	1;2	S	0.000465711	76.704	_AHS(ph)PALGVHS(ph)FSGVQR_	AHS(1)PALGVHS(0.5)FS(0.5)GVQR	AHS(64.19)PALGVHS(0)FS(0)GVQR	3	3	603.933	0.01562	0.891811	0.891811			1.22898	1.22898			1.2903	1.2903	NaN	NaN	NaN	+	1	NaN	1	NaN	NaN	NaN														0.752145	0.752145
Q9H1A4;H0Y564	Anaphase-promoting complex subunit 1	ANAPC1;ANAPC1	1	S	7.42074e-93	269.49	_NFDFEGSLS(ph)PVIAPK_	NFDFEGSLS(1)PVIAPK	NFDFEGS(-43.95)LS(43.95)PVIAPK	9	2	850.9	0.11465	0.844235	0.844235			1.00752	1.00752			0.99827	0.99827	NaN	NaN	NaN	+	1	NaN	1	NaN	NaN	NaN	0.887939	0.887939			0.97106	0.97106	NaN	NaN	NaN	+	1	21.303	5	0.978581	0.978581
Q9UJX6;B4DGH7	Anaphase-promoting complex subunit 2	ANAPC2	1	S	6.2405e-05	131.35	_LLHQFSFS(ph)PER_	LLHQFSFS(1)PER	LLHQFS(-50.39)FS(50.39)PER	8	3	480.894	-0.19678	0.826442	0.826442			1.13537	1.13537			1.1649	1.1649	NaN	NaN	NaN	+	1	5.0489	2	NaN	NaN	NaN	1.09674	1.09674			1.1024	1.1024	NaN	NaN	NaN	+	1	NaN	1	1.00518	1.00518
Q9UJX6;B4DGH7;B4DJR9	Anaphase-promoting complex subunit 2	ANAPC2	1	S	6.30929e-07	143.99	_LLQS(ph)PLCAGCSSDK_	LLQS(1)PLCAGCSSDK	LLQS(90.6)PLCAGCS(-90.6)S(-101.9)DK	4	2	808.346	-0.52083	0.765373	0.765373			1.1439	1.1439			1.1667	1.1667	NaN	NaN	NaN	+	1	NaN	1	NaN	NaN	NaN														1.04759	1.04759
Q8IWZ3;H0Y4P6;H0Y472;H0Y785;Q9H059;H0Y7Y3;F6WFL0;Q8IWG5;Q9H7X4	Ankyrin repeat and KH domain-containing protein 1	ANKHD1;ANKHD1;ANKHD1;ANKHD1;DKFZp586G1024;ANKHD1;ANKHD1;ANKHD1	1	S	0.00764116	113.7	_LNLTS(ph)PK_	LNLT(0.007)S(0.993)PK	LNLT(-21.79)S(21.79)PK	5	2	426.715	0.28397	1.09419	1.09419			1.11236	1.11236			1.1324	1.1324	NaN	NaN	NaN	+	1	NaN	1	NaN	NaN	NaN	0.804248	0.804248			0.82446	0.82446	NaN	NaN	NaN		1	NaN	1	1.02395	1.02395
Q8IWZ3;H0Y4P6;H0Y472;H0Y785;Q9H059;H0Y7Y3;F6WFL0;Q8IWG5;Q9H7X4	Ankyrin repeat and KH domain-containing protein 1	ANKHD1;ANKHD1;ANKHD1;ANKHD1;DKFZp586G1024;ANKHD1;ANKHD1;ANKHD1	1	S	6.79806e-13	192.18	_TVSLPLSS(ph)PNIK_	TVSLPLS(0.001)S(0.999)PNIK	T(-167.99)VS(-136.45)LPLS(-29.25)S(29.25)PNIK	8	2	668.35	0.25362	0.972344	0.972344			0.925455	0.925455			0.90516	0.90516	NaN	NaN	NaN	+	1	6.816	2	NaN	NaN	NaN	0.753467	0.753467			0.77349	0.77349	NaN	NaN	NaN		1	NaN	1	1.23469	1.23469
Q86XL3;F5H2H5;F5H6J0	Ankyrin repeat and LEM domain-containing protein 2	ANKLE2;ANKLE2;ANKLE2	1	S	5.88778e-05	65.895	_AFAGPLS(ph)PAKAEDFRK_	AFAGPLS(1)PAKAEDFRK	AFAGPLS(65.9)PAKAEDFRK	7	3	595.629	0.42107	0.57174	0.57174			1.34917	1.34917			1.4073	1.4073	NaN	NaN	NaN	+	1	16.083	3	NaN	NaN	NaN	0.906315	0.906315			0.95005	0.95005	NaN	NaN	NaN	+	1	14.822	6	0.895657	0.895657
Q86XL3;F5H2H5;F5H417	Ankyrin repeat and LEM domain-containing protein 2	ANKLE2;ANKLE2;ANKLE2	1	S	1.33979e-37	107.85	_TSLPLS(ph)PVK_	TSLPLS(1)PVK	T(-92.46)S(-79.08)LPLS(79.08)PVK	6	2	511.27	-0.23345	0.813058	0.813058			1.06959	1.06959			1.0634	1.0634	NaN	NaN	NaN	+	1	11.607	2	NaN	NaN	NaN	0.826204	0.826204			0.87664	0.87664	NaN	NaN	NaN	+	1	14.729	4	1.10666	1.10666
Q92625;Q05CP0	Ankyrin repeat and SAM domain-containing protein 1A	ANKS1A;ANKS1A	1	T	1.19797e-09	122.6	_EVDKT(ph)PPPQPPLISSMDSISQK_	EVDKT(1)PPPQPPLISSMDSISQK	EVDKT(94.19)PPPQPPLIS(-98.99)S(-94.19)MDS(-105.44)IS(-103.29)QK	5	3	825.401	0.29083	2.40514	2.40514			0.939093	0.939093			0.88428	0.88428	NaN	NaN	NaN	+	1	NaN	1	NaN	NaN	NaN	1.18753	1.18753			1.2309	1.2309	NaN	NaN	NaN	+	1	NaN	1	0.67618	0.67618
Q92625	Ankyrin repeat and SAM domain-containing protein 1A	ANKS1A	1	S	1.83767e-84	272.72	_SPS(ph)FASEWDEIEK_	SPS(1)FASEWDEIEK	S(-56.18)PS(56.18)FAS(-99.9)EWDEIEK	3	2	802.829	0.48689	2.23471	2.23471			0.846416	0.846416			0.79796	0.79796	NaN	NaN	NaN	+	1	6.4459	2	NaN	NaN	NaN	1.02124	1.02124			1.0573	1.0573	NaN	NaN	NaN	+	1	6.0898	3	1.09442	1.09442
Q92625	Ankyrin repeat and SAM domain-containing protein 1A	ANKS1A	1	S	2.88081e-11	155.92	_IMSS(ph)IGEGIDFSQER_	IMS(0.001)S(0.999)IGEGIDFSQER	IMS(-28.31)S(28.31)IGEGIDFS(-88.02)QER	4	2	874.882	-0.75878	3.80644	3.80644			0.467919	0.467919			0.45126	0.45126	NaN	NaN	NaN	+	1	2.8489	2	NaN	NaN	NaN	1.35345	1.35345			1.3559	1.3559	NaN	NaN	NaN	+	1	3.1792	3	0.892636	0.892636
Q92625	Ankyrin repeat and SAM domain-containing protein 1A	ANKS1A	1	S	9.30111e-10	130.2	_SES(ph)LSNCSIGKK_	SES(1)LSNCSIGKK	S(-46.51)ES(46.51)LS(-51.51)NCS(-65.76)IGKK	3	3	463.874	1.7382	2.69292	2.69292			0.41143	0.41143			0.40921	0.40921	NaN	NaN	NaN	+	1	92.234	2	NaN	NaN	NaN	0.966195	0.966195			0.99259	0.99259	NaN	NaN	NaN	+	1	11.698	4	1.01985	1.01985
Q9NXR5;Q9H6D6;Q9NXQ9	Ankyrin repeat domain-containing protein 10	ANKRD10;DKFZp686B07190	1	S	8.17942e-81	182.95	_ANPELCGSLHLNGS(ph)PSSCIASR_	ANPELCGSLHLNGS(1)PSSCIASR	ANPELCGS(-79.42)LHLNGS(37.61)PS(-37.61)S(-44.17)CIAS(-69.83)R	14	2	1204.03	0.19238	2.57626	2.57626			0.601813	0.601813			0.59794	0.59794	NaN	NaN	NaN	+	1	NaN	1	NaN	NaN	NaN	1.13354	1.13354			1.0921	1.0921	NaN	NaN	NaN	+	1	NaN	1	0.774211	0.774211
O75179;E7EUV3;H0YM23;B3KU50	Ankyrin repeat domain-containing protein 17	ANKRD17;ANKRD17;ANKRD17;ANKRD17	1	S	9.30589e-05	84.658	_ATNS(ph)PKPHMVPR_	ATNS(1)PKPHMVPR	AT(-39.58)NS(39.58)PKPHMVPR	4	3	472.227	-0.15773	0.92291	0.92291			1.06439	1.06439			1.084	1.084	NaN	NaN	NaN	+	1	NaN	1	NaN	NaN	NaN	1.06688	1.06688			1.1411	1.1411	NaN	NaN	NaN	+	1	6.3987	4	0.756623	0.756623
O75179;E7EUV3;H0YM23;B3KU50	Ankyrin repeat domain-containing protein 17	ANKRD17;ANKRD17;ANKRD17;ANKRD17	1	S	4.92299e-47	119.46	_APS(ph)PAPSSVPLGSEK_	APS(1)PAPSSVPLGSEK	APS(63.87)PAPS(-63.87)S(-71.7)VPLGS(-92.13)EK	3	2	752.358	-0.025121	0.820408	0.820408			0.644533	0.644533			0.55409	0.55409	NaN	NaN	NaN	+	1	NaN	1	NaN	NaN	NaN														0.980847	0.980847
O75179;E7EUV3;H0YM23;B3KU50	Ankyrin repeat domain-containing protein 17	ANKRD17;ANKRD17;ANKRD17;ANKRD17	2	S	5.26852e-08	128.79	_NS(ph)PLDCGSAS(ph)PNK_	NS(1)PLDCGS(0.085)AS(0.915)PNK	NS(106.16)PLDCGS(-10.31)AS(10.31)PNK	2	2	753.77	-1.39					0.77129		0.77129		0.6643	NaN	0.6643	NaN	NaN	+	2	NaN	1	NaN	NaN	NaN														0.799676		0.799676
O75179;E7EUV3;H0YM23;B3KU50	Ankyrin repeat domain-containing protein 17	ANKRD17;ANKRD17;ANKRD17;ANKRD17	1;2	S	5.26852e-08	150.69	_NS(ph)PLDCGSAS(ph)PNK_	NS(1)PLDCGS(0.002)AS(0.998)PNK	NS(108.06)PLDCGS(-28.2)AS(28.2)PNK	10	2	753.77	-0.41859					1.17675	1.17675	0.77129		1.1854	1.1854	0.6643	NaN	NaN	+	1	NaN	1	NaN	NaN	NaN														1.14616	1.14616	0.799676
O75179;E7EUV3;H0YM23;B4DTP3;B4DR08;H0YLQ3	Ankyrin repeat domain-containing protein 17	ANKRD17;ANKRD17;ANKRD17;ANKRD17	1	S	2.22833e-19	149.86	_NAS(ph)ILLEELDLEK_	NAS(1)ILLEELDLEK	NAS(149.86)ILLEELDLEK	3	2	783.887	0.23842	0.628685	0.628685			1.97024	1.97024			2.0578	2.0578	NaN	NaN	1.0689	+	1	NaN	1	0.13632	0.10937	0.039838	0.72487	0.72487			0.76509	0.76509	NaN	NaN	NaN	+	1	NaN	1	1.15824	1.15824
P04083;Q5TZZ9;B5BU38;Q5T3N1;Q5T3N0	Annexin A1;Annexin;Annexin;Annexin;Annexin	ANXA1;ANXA1;ANXA1;ANXA1;ANXA1	1	S	4.47554e-24	157.31	_GGPGSAVS(ph)PYPTFNPSSDVAALHK_	GGPGS(0.002)AVS(0.997)PYPT(0.001)FNPSSDVAALHK	GGPGS(-27.3)AVS(27.3)PY(-62.11)PT(-31.49)FNPS(-115.75)S(-114.21)DVAALHK	8	3	812.713	0.37661	1.22833	1.22833			0.78055	0.78055			0.78641	0.78641	NaN	NaN	NaN	+	1	NaN	1	NaN	NaN	NaN	1.02547	1.02547			1.0494	1.0494	NaN	NaN	NaN	+	1	NaN	1	0.931103	0.931103
Q4KMQ2	Anoctamin-6	ANO6	1	S	1.39863e-15	123.55	_MIEAVDNNLRPKS(ph)E_	MIEAVDNNLRPKS(1)E	MIEAVDNNLRPKS(123.55)E	13	2	848.392	-0.37496	0.883379	0.883379			0.837815	0.837815			0.8169	0.8169	NaN	NaN	NaN	+	1	NaN	1	NaN	NaN	NaN	0.781234	0.781234			0.80668	0.80668	NaN	NaN	NaN	+	1	22.956	7	0.943404	0.943404
P46013	Antigen KI-67	MKI67	1;2	T	0.00153154	107.97	_AMHT(ph)PKPSVGEEK_	AMHT(1)PKPSVGEEK	AMHT(67.49)PKPS(-67.49)VGEEK	4	3	497.562	0.082248	0.575585	0.575585			0.274134	0.274134			0.25813	0.25813	NaN	NaN	NaN	+	1	NaN	1	NaN	NaN	NaN	0.655339	0.655339	0.71779		0.67929	0.67929	0.82966	NaN	NaN	+	1	NaN	1	0.116067	0.116067
P46013	Antigen KI-67	MKI67	1	T	1.94705e-34	160.57	_IPCDSPQSDPVDT(ph)PTSTK_	IPCDSPQSDPVDT(0.995)PT(0.003)S(0.001)T(0.001)K	IPCDS(-126.91)PQS(-81.86)DPVDT(24.93)PT(-24.93)S(-31.69)T(-31.69)K	13	2	1012.93	-0.69967					1.23177	1.23177			1.2409	1.2409	NaN	NaN	NaN	+	1	NaN	1	NaN	NaN	NaN														0.807607	0.807607
P46013	Antigen KI-67	MKI67	1	S	7.70646e-66	174.55	_ILCKS(ph)PQSDPADTPTNTK_	ILCKS(1)PQSDPADTPTNTK	ILCKS(42.07)PQS(-42.07)DPADT(-82.26)PT(-117.16)NT(-136.17)K	5	2	1026.97	0.44218	0.836112	0.836112			1.32623	1.32623			1.2189	1.2189	NaN	NaN	NaN	+	1	NaN	1	NaN	NaN	NaN	1.02811	1.02811			1.0872	1.0872	NaN	NaN	NaN	+	1	NaN	1	0.790612	0.790612
P46013	Antigen KI-67	MKI67	1	T	2.57913e-52	212.76	_ELFQT(ph)PGHTEEAVAAGK_	ELFQT(1)PGHTEEAVAAGK	ELFQT(67.25)PGHT(-67.25)EEAVAAGK	5	2	932.927	0.098135	0.589394	0.589394			1.28276	1.28276			1.2425	1.2425	NaN	NaN	NaN	+	1	6.9276	2	NaN	NaN	NaN	0.647607	0.647607			0.67315	0.67315	NaN	NaN	NaN	+	1	NaN	1	0.974697	0.974697
P46013	Antigen KI-67	MKI67	1	S	1.26906e-106	204.21	_IACKS(ph)PQPDPVDTPASTK_	IACKS(1)PQPDPVDTPASTK	IACKS(112.17)PQPDPVDT(-112.17)PAS(-151.44)T(-151.44)K	5	2	996.461	-0.27519	0.698874	0.698874			0.935529	0.935529			0.85984	0.85984	NaN	NaN	NaN	+	1	4.4517	2	NaN	NaN	NaN	0.919206	0.919206			0.97203	0.97203	NaN	NaN	NaN	+	1	5.5556	2	0.770057	0.770057
P46013	Antigen KI-67	MKI67	1	T	2.26103e-65	152.48	_MPCQSLQPEPINT(ph)PTHTK_	MPCQSLQPEPINT(0.998)PT(0.001)HT(0.001)K	MPCQS(-107.06)LQPEPINT(29.12)PT(-29.12)HT(-31.13)K	13	2	1079.99	-0.82467	0.808572	0.808572			1.04239	1.04239			1.0982	1.0982	NaN	NaN	NaN	+	1	NaN	1	NaN	NaN	NaN	0.670492	0.670492			0.66918	0.66918	NaN	NaN	NaN	+	1	1.9793	2	0.904775	0.904775
P46013	Antigen KI-67	MKI67	1;2	T	0.000225983	136.48	_DIIIFVGT(ph)PVQK_	DIIIFVGT(1)PVQK	DIIIFVGT(136.48)PVQK	8	2	705.376	0.13802	0.562712	0.562712			1.24533	1.24533			1.2912	1.2912	NaN	NaN	NaN	+	1	12.443	2	NaN	NaN	NaN	0.702881	0.702881	0.71779		0.74369	0.74369	0.82966	NaN	NaN	+	1	8.0394	2	0.97324	0.97324
P46013	Antigen KI-67	MKI67	1	S	9.88146e-45	219.95	_ITEVSCKS(ph)PQPESFK_	ITEVSCKS(1)PQPESFK	IT(-126.57)EVS(-79.68)CKS(47.03)PQPES(-47.03)FK	8	2	908.913	-0.15842	0.580026	0.580026			1.47028	1.47028			1.3844	1.3844	NaN	NaN	NaN	+	1	NaN	1	NaN	NaN	NaN														0.855031	0.855031
P46013	Antigen KI-67	MKI67	1	T	1.85471e-12	188.39	_NIYAFMGT(ph)PVQK_	NIYAFMGT(1)PVQK	NIY(-119.88)AFMGT(119.88)PVQK	8	2	724.836	-0.081286	0.597548	0.597548			1.23991	1.23991			1.2502	1.2502	NaN	NaN	NaN	+	1	4.1577	3	NaN	NaN	NaN	0.702539	0.702539			0.76871	0.76871	NaN	NaN	NaN	+	1	14.201	4	0.995414	0.995414
P46013	Antigen KI-67	MKI67	1	T	1.37195e-22	218.21	_DINTFLGT(ph)PVQK_	DINTFLGT(1)PVQK	DINT(-69.8)FLGT(69.8)PVQK	8	2	706.845	-0.44792	0.671651	0.671651			1.33103	1.33103			1.2943	1.2943	NaN	NaN	NaN	+	1	10.399	2	NaN	NaN	NaN	0.694059	0.694059			0.71552	0.71552	NaN	NaN	NaN	+	1	8.5679	3	0.91686	0.91686
P46013	Antigen KI-67	MKI67	1	T	1.38006e-38	220.97	_NINTFVET(ph)PVQK_	NINTFVET(1)PVQK	NINT(-116.42)FVET(116.42)PVQK	8	2	735.355	0.45883	0.421181	0.421181			1.46447	1.46447			1.3243	1.3243	NaN	NaN	NaN	+	1	NaN	1	NaN	NaN	NaN	0.63016	0.63016			0.66797	0.66797	NaN	NaN	NaN	+	1	35.463	2	0.9488	0.9488
P46013	Antigen KI-67	MKI67	1	S	0.000291768	118.19	_LDQPGNLPGS(ph)NRR_	LDQPGNLPGS(1)NRR	LDQPGNLPGS(118.19)NRR	10	2	752.357	-0.50364	0.558635	0.558635			1.31414	1.31414			1.3611	1.3611	NaN	NaN	1.4091	+	1	1.341	2	0	0	0	0.7125	0.7125			0.6871	0.6871	NaN	NaN	NaN	+	1	11.384	3	0.907634	0.907634
P46013	Antigen KI-67	MKI67	1	T	8.14337e-42	194.19	_ELFQT(ph)PGHTEELVAAGK_	ELFQT(1)PGHTEELVAAGK	ELFQT(66.6)PGHT(-66.6)EELVAAGK	5	2	953.951	0.38185	0.654616	0.654616			1.31577	1.31577			1.2792	1.2792	NaN	NaN	NaN	+	1	17.371	5	NaN	NaN	NaN	0.722721	0.722721			0.77569	0.77569	NaN	NaN	NaN	+	1	13.917	4	0.986458	0.986458
P46013	Antigen KI-67	MKI67	1	S	1.21221e-11	121.18	_LDLTENLTGS(ph)KR_	LDLTENLT(0.004)GS(0.996)KR	LDLT(-68.18)ENLT(-23.98)GS(23.98)KR	10	3	476.236	-0.38184	0.775384	0.775384			0.962495	0.962495			1.0011	1.0011	NaN	NaN	1.3195	+	1	NaN	1	0	0	0	0.69738	0.69738			0.72004	0.72004	NaN	NaN	NaN	+	1	NaN	1	0.867332	0.867332
P46013	Antigen KI-67	MKI67	1	S	1.04637e-49	199.29	_IPCKS(ph)SPELEDTATSSK_	IPCKS(0.983)S(0.017)PELEDTATSSK	IPCKS(17.68)S(-17.68)PELEDT(-58.34)AT(-83.41)S(-88.96)S(-94.48)K	5	2	965.429	0.06272	0.780799	0.780799			0.98427	0.98427			0.90465	0.90465	NaN	NaN	NaN		1	NaN	1	NaN	NaN	NaN	1.18605	1.18605			1.2995	1.2995	NaN	NaN	NaN		1	NaN	1	0.616671	0.616671
P46013	Antigen KI-67	MKI67	1	S	1.24336e-05	155.57	_GKS(ph)SEPVVIMK_	GKS(0.999)S(0.001)EPVVIMK	GKS(30.35)S(-30.35)EPVVIMK	3	2	627.812	0.35085	0.43441	0.43441			1.36118	1.36118			1.3569	1.3569	NaN	NaN	NaN	+	1	4.7441	2	NaN	NaN	NaN	0.436589	0.436589			0.46659	0.46659	NaN	NaN	NaN	+	1	8.6005	2	1.08125	1.08125
P46013	Antigen KI-67	MKI67	1;2	T	3.4401e-28	196.8	_DINTFVGT(ph)PVEK_	DINTFVGT(1)PVEK	DINT(-100.13)FVGT(100.13)PVEK	8	2	700.329	0.6514	0.501451	0.501451			1.30035	1.30035			1.2	1.2	NaN	NaN	NaN	+	1	8.5493	3	NaN	NaN	NaN	0.948617	0.948617			1.0076	1.0076	NaN	NaN	NaN	+	1	31.427	2	0.953385	0.953385
P46013	Antigen KI-67	MKI67	1	T	0.000449231	61.409	_AMLT(ph)PKPAGGDEKDIK_	AMLT(1)PKPAGGDEKDIK	AMLT(61.41)PKPAGGDEKDIK	4	3	584.286	-0.3992	0.793796	0.793796			1.05393	1.05393			1.0506	1.0506	NaN	NaN	NaN	+	1	NaN	1	NaN	NaN	NaN	0.686344	0.686344			0.72763	0.72763	NaN	NaN	NaN	+	1	8.7633	2	1.03577	1.03577
P46013	Antigen KI-67	MKI67	1	S	8.62485e-12	160.47	_IPCKS(ph)PPPELTDTATSTK_	IPCKS(1)PPPELTDTATSTK	IPCKS(102.67)PPPELT(-102.67)DT(-110.87)AT(-110.87)S(-110.87)T(-112.11)K	5	3	674.987	-0.091586	0.710672	0.710672			1.11554	1.11554			1.0444	1.0444	NaN	NaN	NaN	+	1	6.9587	2	NaN	NaN	NaN	0.705355	0.705355			0.74226	0.74226	NaN	NaN	NaN	+	1	12.128	4	0.999568	0.999568
P46013	Antigen KI-67	MKI67	1	S	1.03488e-66	142.97	_IPCES(ph)PPLEVVDTTASTKR_	IPCES(1)PPLEVVDTTASTKR	IPCES(101.72)PPLEVVDT(-101.72)T(-103.32)AS(-112.73)T(-112.73)KR	5	3	727.348	-0.30253	0.747952	0.747952			1.0489	1.0489			0.97844	0.97844	NaN	NaN	NaN	+	1	12.043	3	NaN	NaN	NaN	1.05373	1.05373			1.1044	1.1044	NaN	NaN	NaN	+	1	8.9783	6	0.832209	0.832209
P46013	Antigen KI-67	MKI67	1;2	S	0.000125967	115.91	_LDLLGNLPGS(ph)KR_	LDLLGNLPGS(1)KR	LDLLGNLPGS(115.91)KR	10	2	681.861	-0.1811	0.76764	0.76764			0.974738	0.974738			0.94842	0.94842	NaN	NaN	1.5214	+	1	14.06	7	0	0.29711	0	0.683708	0.683708			0.69869	0.69869	NaN	NaN	NaN	+	1	6.6101	6	1.02892	1.02892
P46013	Antigen KI-67	MKI67	1	S	1.39076e-56	182.22	_MPCESS(ph)PPESADTPTSTR_	MPCES(0.001)S(0.999)PPESADTPTSTR	MPCES(-30.25)S(30.25)PPES(-73.84)ADT(-92.39)PT(-106.2)S(-113.19)T(-113.19)R	6	2	1015.4	-0.27034	0.905195	0.905195			0.954049	0.954049			0.96206	0.96206	NaN	NaN	NaN	+	1	4.5415	2	NaN	NaN	NaN	1.45282	1.45282			1.3749	1.3749	NaN	NaN	NaN	+	1	6.7471	5	0.690262	0.690262
P46013	Antigen KI-67	MKI67	1	T	4.0608e-36	133.52	_RPQT(ph)PKEEAQALEDLTGFK_	RPQT(1)PKEEAQALEDLTGFK	RPQT(102.71)PKEEAQALEDLT(-102.71)GFK	4	3	746.698	0.037549	0.379995	0.379995			1.37055	1.37055			1.4443	1.4443	NaN	NaN	NaN	+	1	NaN	1	NaN	NaN	NaN	0.724137	0.724137			0.77629	0.77629	NaN	NaN	NaN	+	1	NaN	1	0.957432	0.957432
P46013	Antigen KI-67	MKI67	1	T	1.71978e-50	118.19	_ELFQT(ph)PDHTEESTTDDK_	ELFQT(1)PDHTEESTTDDK	ELFQT(60.22)PDHT(-60.22)EES(-84.54)T(-88.92)T(-88.92)DDK	5	2	1036.92	-0.2748					1.04037	1.04037			1.0737	1.0737	NaN	NaN	NaN	+	1	NaN	1	NaN	NaN	NaN														1.02692	1.02692
P46013	Antigen KI-67	MKI67	1	S	6.111e-11	135.38	_IACRS(ph)PQPDPVGTPTIFKPQSK_	IACRS(1)PQPDPVGTPTIFKPQSK	IACRS(81.16)PQPDPVGT(-81.16)PT(-107.63)IFKPQS(-119.86)K	5	3	835.417	-0.2116	0.665795	0.665795			0.916776	0.916776			0.85254	0.85254	NaN	NaN	NaN	+	1	15.842	2	NaN	NaN	NaN	0.716178	0.716178			0.75787	0.75787	NaN	NaN	NaN	+	1	25.892	2	0.918533	0.918533
P46013	Antigen KI-67	MKI67	1;2	S	5.05192e-05	127.18	_LDLAGTLPGS(ph)KR_	LDLAGTLPGS(1)KR	LDLAGT(-49.76)LPGS(49.76)KR	10	2	654.34	-1.2618	0.774069	0.774069			0.971096	0.971096			0.9886	0.9886	NaN	NaN	NaN	+	1	NaN	1	NaN	NaN	NaN	0.643132	0.643132	0.505143		0.65931	0.65931	0.5443	NaN	NaN	+	1	5.816	2	1.05865	1.05865
P46013	Antigen KI-67	MKI67	1;2	S	1.06586e-135	244.22	_SGGSGHAVAEPAS(ph)PEQELDQNKGK_	SGGSGHAVAEPAS(1)PEQELDQNKGK	S(-108.52)GGS(-116.03)GHAVAEPAS(108.52)PEQELDQNKGK	13	2	1237.05	0.63925	0.594886	0.594886			1.24494	1.24494			1.0681	1.0681	NaN	NaN	NaN	+	1	10.574	4	NaN	NaN	NaN	0.989437	0.989437			0.98382	0.98382	NaN	NaN	NaN	+	1	13.771	3	0.984732	0.984732	0.928028
P46013	Antigen KI-67	MKI67	1	S	4.26906e-05	73.499	_LDLPGNLPGS(ph)KR_	LDLPGNLPGS(1)KR	LDLPGNLPGS(73.5)KR	10	3	449.566	-0.052488	1.02534	1.02534			0.878109	0.878109			0.91622	0.91622	NaN	NaN	1.2824	+	1	1.1031	2	0	0	0	0.589486	0.589486			0.63094	0.63094	NaN	NaN	NaN	+	1	9.8967	2	1.14146	1.14146
P46013	Antigen KI-67	MKI67	1	T	2.39454e-12	180.06	_LDLTENLT(ph)GSKR_	LDLTENLT(0.999)GS(0.001)KR	LDLT(-68.04)ENLT(28.99)GS(-28.99)KR	8	2	713.851	-0.41334	0.607009	0.607009			1.11368	1.11368			1.0983	1.0983	NaN	NaN	1.3195	+	1	18.895	3	0.067986	0	0	0.634066	0.634066			0.67885	0.67885	NaN	NaN	NaN	+	1	7.2763	2	1.19104	1.19104
P46013	Antigen KI-67	MKI67	1;2	S	1.67282e-56	139.6	_IACKS(ph)PPPESVDTPTSTK_	IACKS(1)PPPESVDTPTSTK	IACKS(87.15)PPPES(-87.15)VDT(-105.77)PT(-110.49)S(-110.49)T(-111.19)K	5	3	665.643	0.49022	0.984489	0.984489			0.861991	0.861991	1.15498		0.76486	0.76486	0.98932	NaN	NaN	+	1	29.872	4	NaN	NaN	NaN	1.18169	1.18169			1.2413	1.2413	NaN	NaN	NaN	+	1	29.412	4	1.24753	1.24753	0.620124
O00203;A8K586;E5RJ68;Q3MNE1;B4E0B2	AP-3 complex subunit beta-1	AP3B1;AP3B1	1	S	2.03791e-75	212.39	_NFYES(ph)DDDQKEK_	NFYES(1)DDDQKEK	NFY(-117.3)ES(117.3)DDDQKEK	5	2	799.306	-0.082586	1.42978	1.42978			0.851453	0.851453			0.75541	0.75541	NaN	NaN	NaN	+	1	11.725	2	NaN	NaN	NaN	1.05109	1.05109			1.0999	1.0999	NaN	NaN	NaN	+	1	NaN	1	0.962557	0.962557
O95831;Q5RZA0;Q5RZ99	Apoptosis-inducing factor 1, mitochondrial	AIFM1	1	S	5.7612e-06	105.2	_SLS(ph)AIDR_	SLS(1)AIDR	S(-49.73)LS(49.73)AIDR	3	2	421.194	0.41485	0.634046	0.634046			1.63758	1.63758			1.6153	1.6153	NaN	NaN	NaN	+	1	5.4182	2	NaN	NaN	NaN	1.0139	1.0139			0.98887	0.98887	NaN	NaN	NaN	+	1	3.7686	3	1.13407	1.13407
B4E273;P53367;B7ZA10	Arfaptin-1	ARFIP1;ARFIP1	1	S	0.00379337	103.08	_KWS(ph)LNTYK_	KWS(1)LNTYK	KWS(42.98)LNT(-42.98)Y(-76.7)K	3	2	560.265	0.57127	6.40792	6.40792			0.9432	0.9432			0.84073	0.84073	NaN	NaN	NaN	+	1	25.343	2	NaN	NaN	NaN	0.627637	0.627637			0.68305	0.68305	NaN	NaN	NaN	+	1	NaN	1	1.7632	1.7632
P52594;B8ZZY2;B4DHC5;C9J2I0	Arf-GAP domain and FG repeat-containing protein 1	AGFG1;AGFG1;AGFG1	2	T	3.5307e-10	115.67	_SLLGDSAPTLHLNKGT(ph)PSQS(ph)PVVGR_	SLLGDSAPT(0.004)LHLNKGT(0.996)PS(0.013)QS(0.987)PVVGR	S(-47.08)LLGDS(-56.63)APT(-24.56)LHLNKGT(24.56)PS(-18.77)QS(18.77)PVVGR	16	2	1346.15	-0.46492					0.688942		0.688942		0.70967	NaN	0.70967	NaN	NaN	+	2	NaN	1	NaN	NaN	NaN														0.64969		0.64969
P52594;B8ZZY2;B4DHC5;C9J2I0	Arf-GAP domain and FG repeat-containing protein 1	AGFG1;AGFG1;AGFG1	1;2	S	3.5307e-10	117.03	_GTPSQS(ph)PVVGR_	GTPSQS(1)PVVGR	GT(-64.96)PS(-45.47)QS(45.47)PVVGR	6	2	582.774	0.031355					0.671104	0.671104			0.67128	0.67128	NaN	NaN	NaN	+	1	2.2051	2	NaN	NaN	NaN	1.9113	1.9113			1.8501	1.8501	NaN	NaN	NaN		1	NaN	1	0.620448	0.620448	0.683733
F8VVT9;Q99490;J3KNM6;B3KVD5	Arf-GAP with GTPase, ANK repeat and PH domain-containing protein 2	AGAP2;AGAP2	1	S	1.46961e-24	179.41	_AEAAAVAGLSTPGS(ph)LHR_	AEAAAVAGLSTPGS(1)LHR	AEAAAVAGLS(-46.25)T(-37.58)PGS(37.58)LHR	14	2	844.412	-0.081244	5.11832	5.11832			0.272708	0.272708			0.26894	0.26894	NaN	NaN	NaN	+	1	NaN	1	NaN	NaN	NaN	1.32907	1.32907			1.3624	1.3624	NaN	NaN	NaN	+	1	9.0074	4	0.5802	0.5802
F8VVT9;Q99490;J3KNM6;B3KVD5	Arf-GAP with GTPase, ANK repeat and PH domain-containing protein 2	AGAP2;AGAP2	1	T	1.08833e-49	129.38	_AEAAAVAGLST(ph)PGSLHR_	AEAAAVAGLS(0.003)T(0.997)PGSLHR	AEAAAVAGLS(-25.59)T(25.59)PGS(-33.81)LHR	11	3	563.277	-0.21373	1.76243	1.76243			0.756149	0.756149			0.75144	0.75144	NaN	NaN	NaN	+	1	8.9652	2	NaN	NaN	NaN	0.877751	0.877751			0.88698	0.88698	NaN	NaN	NaN	+	1	13.368	4	0.960076	0.960076
F8VVT9;Q99490;J3KNM6;B3KVD5;H0YHB1	Arf-GAP with GTPase, ANK repeat and PH domain-containing protein 2	AGAP2;AGAP2;AGAP2	1	S	0.00392308	110.84	_RTS(ph)LFANR_	RTS(1)LFANR	RT(-35.42)S(35.42)LFANR	3	2	522.753	-0.31443	2.24546	2.24546			0.87284	0.87284			0.88156	0.88156	NaN	NaN	NaN	+	1	NaN	1	NaN	NaN	NaN	0.696794	0.696794			0.71327	0.71327	NaN	NaN	NaN	+	1	2.8885	3	1.20016	1.20016
F8VVT9;Q99490;J3KNM6;B3KVD5	Arf-GAP with GTPase, ANK repeat and PH domain-containing protein 2	AGAP2;AGAP2	1	S	4.92659e-52	232.29	_LRTDS(ph)QSEAVAIQAIR_	LRTDS(1)QSEAVAIQAIR	LRT(-38.66)DS(38.66)QS(-41.72)EAVAIQAIR	5	2	919.462	0.19993	0.43072	0.43072			1.21062	1.21062			1.2592	1.2592	NaN	NaN	NaN	+	1	NaN	1	NaN	NaN	NaN	0.616439	0.616439			0.62326	0.62326	NaN	NaN	NaN	+	1	NaN	1	1.21786	1.21786
F8VVT9;Q99490;J3KNM6;B3KVD5	Arf-GAP with GTPase, ANK repeat and PH domain-containing protein 2	AGAP2;AGAP2	1	S	1.35e-63	189.34	_ALS(ph)TDCTPSGDLSPLSR_	ALS(0.999)T(0.001)DCTPSGDLSPLSR	ALS(28.67)T(-28.67)DCT(-88.95)PS(-116.45)GDLS(-148.38)PLS(-159.61)R	3	2	928.908	0.46476	0.625676	0.625676			1.9783	1.9783			1.976	1.976	NaN	NaN	NaN	+	1	19.031	2	NaN	NaN	NaN	0.727783	0.727783			0.75874	0.75874	NaN	NaN	NaN	+	1	9.672	2	1.85751	1.85751
Q96P48;B7ZMI2;E7EU13	Arf-GAP with Rho-GAP domain, ANK repeat and PH domain-containing protein 1	ARAP1;ARAP1;ARAP1	1	S	5.04603e-28	162.79	_S(ph)VAAFTADPLSLLR_	S(1)VAAFTADPLSLLR	S(105.19)VAAFT(-105.19)ADPLS(-131.68)LLR	1	2	770.892	-0.042532	3.64453	3.64453			0.387431	0.387431			0.40903	0.40903	NaN	NaN	NaN	+	1	NaN	1	NaN	NaN	NaN	0.79222	0.79222			0.78177	0.78177	NaN	NaN	NaN	+	1	NaN	1	0.974697	0.974697
Q9NWB6;B4E3J6	Arginine and glutamate-rich protein 1	ARGLU1	1	S	7.92999e-08	86.911	_ASS(ph)PPDRIDIFGR_	AS(0.003)S(0.997)PPDRIDIFGR	AS(-24.55)S(24.55)PPDRIDIFGR	3	3	504.24	-0.55277	0.697931	0.697931			1.17358	1.17358			1.3515	1.3515	NaN	NaN	NaN	+	1	8.6824	5	NaN	NaN	NaN	0.929004	0.929004			0.91834	0.91834	NaN	NaN	NaN	+	1	6.358	4	0.991961	0.991961
Q7L4I2;E9PI52	Arginine/serine-rich coiled-coil protein 2	RSRC2;RSRC2	1	S	1.44934e-32	211.75	_KEQSEVSVS(ph)PR_	KEQSEVSVS(1)PR	KEQS(-110.32)EVS(-53.23)VS(53.23)PR	9	2	663.308	0.38662	1.4003	1.4003			0.90678	0.90678			0.93504	0.93504	NaN	NaN	NaN	+	1	15.682	2	NaN	NaN	NaN	0.948145	0.948145			0.93659	0.93659	NaN	NaN	NaN	+	1	2.0489	3	0.907041	0.907041
Q7L4I2;E9PI52	Arginine/serine-rich coiled-coil protein 2	RSRC2;RSRC2	1	T	6.54067e-30	212.92	_DGLAPEKT(ph)SPDRDK_	DGLAPEKT(0.81)S(0.19)PDRDK	DGLAPEKT(6.3)S(-6.3)PDRDK	8	2	804.867	-0.22942					0.932739	0.932739			0.86737	0.86737	NaN	NaN	NaN	+	1	NaN	1	NaN	NaN	NaN														1.09738	1.09738
Q7L4I2;E9PI52	Arginine/serine-rich coiled-coil protein 2	RSRC2;RSRC2	1	S	2.1995e-05	122.14	_(ac)AAS(ph)DTERDGLAPEK_	AAS(0.999)DT(0.001)ERDGLAPEK	AAS(32.76)DT(-32.76)ERDGLAPEK	3	2	791.343	-0.21855	0.92701	0.92701			1.08136	1.08136			1.1013	1.1013	NaN	NaN	NaN	+	1	NaN	1	NaN	NaN	NaN	1.06942	1.06942			1.135	1.135	NaN	NaN	NaN	+	1	NaN	1	0.992932	0.992932
Q7L4I2;E9PI52	Arginine/serine-rich coiled-coil protein 2	RSRC2;RSRC2	1	S	7.7233e-40	140.96	_DGLAPEKTS(ph)PDR_	DGLAPEKT(0.007)S(0.993)PDR	DGLAPEKT(-21.31)S(21.31)PDR	9	2	683.306	-0.038028	1.20087	1.20087			0.837427	0.837427			0.85282	0.85282	NaN	NaN	NaN	+	1	NaN	1	NaN	NaN	NaN	0.853971	0.853971			0.90369	0.90369	NaN	NaN	NaN	+	1	10.067	2	1.6273	1.6273
Q8TF01;Q6PJQ9;Q8TEZ9;Q4G0P9	Arginine/serine-rich protein PNISR	PNISR;SFRS18;SFRS18	1	S	6.48107e-44	104.84	_S(ph)PIALPVKQEPPQIDAVK_	S(1)PIALPVKQEPPQIDAVK	S(104.84)PIALPVKQEPPQIDAVK	1	3	670.694	-0.42148	0.772344	0.772344			1.18636	1.18636			1.1879	1.1879	NaN	NaN	NaN	+	1	11.768	12	NaN	NaN	NaN	0.929346	0.929346			0.98167	0.98167	NaN	NaN	NaN	+	1	67.557	14	0.960291	0.960291
Q8TF01;Q6PJQ9;Q8TEZ9	Arginine/serine-rich protein PNISR	PNISR;SFRS18	1	T	0.00215616	102.08	_KRT(ph)PNETTSVLEPK_	KRT(1)PNETTSVLEPK	KRT(62.17)PNET(-62.17)T(-72.99)S(-83.5)VLEPK	3	3	560.617	-0.28783	0.658539	0.658539			1.18032	1.18032			1.1591	1.1591	NaN	NaN	NaN	+	1	NaN	1	NaN	NaN	NaN	0.664811	0.664811			0.70351	0.70351	NaN	NaN	NaN	+	1	NaN	1	1.17928	1.17928
Q9UH62;A8K5B0	Armadillo repeat-containing X-linked protein 3	ARMCX3	1	S	1.68785e-57	198.22	_RAS(ph)PNSDDTVLSPQELQK_	RAS(1)PNSDDTVLSPQELQK	RAS(37.37)PNS(-37.37)DDT(-81.2)VLS(-128.04)PQELQK	3	2	1032.98	0.28614					1.11631	1.11631			1.1256	1.1256	NaN	NaN	NaN	+	1	NaN	1	NaN	NaN	NaN	0.671012	0.671012			0.69108	0.69108	NaN	NaN	NaN	+	1	NaN	1	1.1495	1.1495
Q9BVC5;B4E2G9;C9J4K0	Ashwin	C2orf49;C2orf49;C2orf49	1;2	T	7.02599e-20	132.51	_SPPLSPVGT(ph)TPVKLK_	SPPLS(0.009)PVGT(0.97)T(0.02)PVKLK	S(-77.74)PPLS(-20.17)PVGT(16.78)T(-16.78)PVKLK	9	2	800.939	0.44337	1.19383	1.19383			1.21929	1.21929			1.0752	1.0752	NaN	NaN	NaN	+	1	NaN	1	NaN	NaN	NaN	1.07554	1.07554	0.573535		1.1413	1.1413	0.61736	NaN	NaN	+	1	NaN	1	0.927381	0.927381	1.11783
Q9BVC5;B4E2G9;C9J4K0	Ashwin	C2orf49;C2orf49;C2orf49	1;2;3	S	3.8663e-12	100.97	_KS(ph)PS(ph)GPVKSPPLS(ph)PVGTTPVK_	KS(1)PS(0.968)GPVKS(0.032)PPLS(0.637)PVGT(0.182)T(0.182)PVK	KS(42.94)PS(15.03)GPVKS(-15.03)PPLS(5.47)PVGT(-5.47)T(-5.47)PVK	2	3	767.363	0.18785	1.32116		1.32116		0.920186		0.920186		0.77805	NaN	0.77805	NaN	NaN	+	2	NaN	1	NaN	NaN	NaN	0.963444		0.963444		1.055	NaN	1.055	NaN	NaN	+	2	NaN	1	0.85433		0.85433
Q9BVC5;B4E2G9;C9J4K0	Ashwin	C2orf49;C2orf49;C2orf49	1;2	T	4.02316e-64	204.99	_KSPS(ph)GPVKSPPLSPVGTT(ph)PVK_	KS(0.011)PS(0.983)GPVKS(0.006)PPLSPVGT(0.012)T(0.988)PVK	KS(-19.5)PS(19.5)GPVKS(-21.87)PPLS(-61.26)PVGT(-19.1)T(19.1)PVK	18	2	1110.56	-0.20855	1.19019	1.19019			1.08012	1.08012			1.0364	1.0364	NaN	NaN	NaN	+	1	5.1139	2	NaN	NaN	NaN	1.14591	1.14591			1.2679	1.2679	NaN	NaN	NaN	+	1	NaN	1	0.956677	0.956677
Q9BVC5;B4E2G9;C9J4K0	Ashwin	C2orf49;C2orf49;C2orf49	1;2;3	S	5.86769e-85	106.14	_S(ph)PPLSPVGTTPVK_	S(1)PPLSPVGTTPVK	S(69.54)PPLS(-69.54)PVGT(-91.21)T(-94.82)PVK	1	2	680.35	-0.32138	1.26647	1.26647	1.32116		1.11236	1.11236	0.920186		0.97728	0.97728	0.77805	NaN	NaN	+	1	NaN	1	NaN	NaN	NaN	0.928337	0.928337	0.963444		0.95958	0.95958	1.055	NaN	NaN	+	1	11.202	5	0.978959	0.978959	1.23027
Q9BVC5;B4E2G9;C9J4K0	Ashwin	C2orf49;C2orf49;C2orf49	1;2;3	S	2.44991e-19	194.23	_SPPLS(ph)PVGTTPVK_	SPPLS(1)PVGTTPVK	S(-113.6)PPLS(68.5)PVGT(-68.5)T(-74.61)PVK	5	2	680.35	-0.1511	0.779484	0.779484			1.56924	1.56924			1.4762	1.4762	NaN	NaN	NaN	+	1	15.471	3	NaN	NaN	NaN	1.02829	1.02829			1.0907	1.0907	NaN	NaN	NaN	+	1	8.971	2	0.975128	0.975128	1.31815
P14868;D3DP78;Q68CR9;Q53T60	Aspartate--tRNA ligase, cytoplasmic	DARS;DARS;DKFZp781B11202;DARS	1	S	1.50577e-21	209.31	_NNAYLAQS(ph)PQLYK_	NNAYLAQS(1)PQLYK	NNAY(-126.46)LAQS(95.32)PQLY(-95.32)K	8	2	795.372	0.41202	1.37988	1.37988			0.989229	0.989229			0.95226	0.95226	NaN	NaN	0.93831	+	1	NaN	1	0	0	0	1.14126	1.14126			1.1853	1.1853	NaN	NaN	0.87029	+	1	NaN	1	0.810413	0.810413
B1AKZ3;B1AKZ4;Q15121;Q6FHL9;B1AKZ5	Astrocytic phosphoprotein PEA-15	PEA15;PEA15;PEA15;PEA15;PEA15	1	S	3.11505e-05	124.68	_YKDIIRQPS(ph)EEEIIK_	YKDIIRQPS(1)EEEIIK	Y(-89.64)KDIIRQPS(89.64)EEEIIK	9	3	647.662	-0.12725	0.888485	0.888485			2.90686	2.90686			3.0292	3.0292	NaN	NaN	NaN	+	1	11.851	7	NaN	NaN	NaN	0.84738	0.84738			0.92209	0.92209	NaN	NaN	NaN	+	1	10.583	6	1.27014	1.27014
Q6SPF0	Atherin	SAMD1	1	S	4.16245e-10	124.68	_AAAAAATAPPS(ph)PGPAQPGPR_	AAAAAATAPPS(1)PGPAQPGPR	AAAAAAT(-75.6)APPS(75.6)PGPAQPGPR	11	2	918.444	0.065603	0.5673	0.5673			1.49694	1.49694			1.375	1.375	NaN	NaN	NaN	+	1	33.252	4	NaN	NaN	NaN	1.02627	1.02627			0.95647	0.95647	NaN	NaN	NaN	+	1	6.5294	4	0.908336	0.908336
I3L448;Q5TC12;A8MRA7;I3L1W9	ATP synthase mitochondrial F1 complex assembly factor 1	ATPAF1;ATPAF1	1	S	0.000217353	94.544	_ALGLGLVS(ph)PAQLR_	ALGLGLVS(1)PAQLR	ALGLGLVS(94.54)PAQLR	8	2	687.879	-0.43939	1.02147	1.02147			1.3432	1.3432			1.3087	1.3087	NaN	NaN	NaN	+	1	NaN	1	NaN	NaN	NaN	0.751742	0.751742			0.75605	0.75605	NaN	NaN	NaN	+	1	NaN	1	1.34826	1.34826
Q6PL18	ATPase family AAA domain-containing protein 2	ATAD2	1;2	S	1.22489e-07	165.86	_LSSAGPRS(ph)PYCK_	LSSAGPRS(1)PYCK	LS(-67.27)S(-62.03)AGPRS(62.03)PY(-70.39)CK	8	2	701.813	-0.85063	0.765018	0.765018	0.90767		1.12406	1.12406			1.113	1.113	NaN	NaN	NaN	+	1	6.1556	3	NaN	NaN	NaN	1.13507	1.13507			1.2397	1.2397	NaN	NaN	NaN	+	1	7.0907	5	0.835177	0.835177
Q6PL18	ATPase family AAA domain-containing protein 2	ATAD2	1	S	4.84313e-28	211.89	_KPNIFYSGPAS(ph)PAR_	KPNIFYSGPAS(1)PAR	KPNIFY(-157.8)S(-88.3)GPAS(88.3)PAR	11	2	792.882	0.26741	0.634139	0.634139			1.17079	1.17079			1.1916	1.1916	NaN	NaN	NaN	+	1	15.91	3	NaN	NaN	NaN	1.05057	1.05057			1.1062	1.1062	NaN	NaN	NaN	+	1	7.4222	4	0.822174	0.822174
Q6PL18	ATPase family AAA domain-containing protein 2	ATAD2	1	S	8.42577e-39	169.43	_NNS(ph)NTCNIENELEDSRK_	NNS(1)NTCNIENELEDSRK	NNS(49.32)NT(-49.32)CNIENELEDS(-150.41)RK	3	2	1058.93	-1.9136	0.468039	0.468039			1.28191	1.28191			1.0726	1.0726	NaN	NaN	1.1446	+	1	NaN	1	0	0	0														1.12884	1.12884
Q6PL18	ATPase family AAA domain-containing protein 2	ATAD2	1	S	1.51614e-26	125.98	_AGDGSS(ph)VKEVETYHR_	AGDGS(0.005)S(0.995)VKEVETYHR	AGDGS(-22.93)S(22.93)VKEVET(-80.1)Y(-112.8)HR	6	2	857.875	0.78798	0.6068	0.6068			1.28702	1.28702			1.3272	1.3272	NaN	NaN	NaN		1	NaN	1	NaN	NaN	NaN	1.3967	1.3967			1.3782	1.3782	NaN	NaN	NaN		1	NaN	1	1.03971	1.03971
Q9ULI0;C9JG15	ATPase family AAA domain-containing protein 2B	ATAD2B;ATAD2B	1	S	5.09595e-57	205.63	_KVEVDGSLS(ph)DSHVSPPAK_	KVEVDGS(0.001)LS(0.999)DSHVSPPAK	KVEVDGS(-29.7)LS(29.7)DS(-35.59)HVS(-80.87)PPAK	9	2	966.459	0.5973	0.794492	0.794492			1.15258	1.15258			1.073	1.073	NaN	NaN	NaN	+	1	NaN	1	NaN	NaN	NaN														0.812571	0.812571
Q9ULI0;H7BYF1;B3KWS5	ATPase family AAA domain-containing protein 2B	ATAD2B;ATAD2B;ATAD2B	1	S	1.17967e-09	75.479	_LEPGS(ph)DVEVK_	LEPGS(1)DVEVK	LEPGS(75.48)DVEVK	5	2	576.763	0.24907	0.644335	0.644335			1.35831	1.35831			1.4346	1.4346	NaN	NaN	NaN	+	1	8.4146	3	NaN	NaN	NaN	0.938704	0.938704			0.99243	0.99243	NaN	NaN	NaN	+	1	4.5743	2	0.987159	0.987159
Q9ULI0;H7BYF1;B3KWS5	ATPase family AAA domain-containing protein 2B	ATAD2B;ATAD2B;ATAD2B	1;2	S	3.0061e-60	121.47	_HAALCAMEVLPLALPS(ph)PPR_	HAALCAMEVLPLALPS(1)PPR	HAALCAMEVLPLALPS(121.47)PPR	16	2	1062.03	-0.060608	0.728774	0.728774			1.27819	1.27819			1.2857	1.2857	NaN	NaN	NaN	+	1	8.7299	7	NaN	NaN	NaN	1.01808	1.01808			1.0171	1.0171	NaN	NaN	NaN	+	1	9.0368	8	0.984246	0.984246
Q9ULI0;C9JG15;Q8IWJ3	ATPase family AAA domain-containing protein 2B	ATAD2B;ATAD2B;ATAD2B	1	S	6.71109e-05	130.61	_ENTLFDIHRS(ph)PAR_	ENTLFDIHRS(1)PAR	ENT(-72.82)LFDIHRS(72.82)PAR	10	2	818.386	0.12404	0.562186	0.562186			1.48446	1.48446			1.5441	1.5441	NaN	NaN	NaN	+	1	NaN	1	NaN	NaN	NaN	1.01488	1.01488			1.0355	1.0355	NaN	NaN	NaN	+	1	NaN	1	0.955166	0.955166
Q96QE3;H0UIC2	ATPase family AAA domain-containing protein 5	ATAD5	1	S	5.7612e-06	140.46	_IKS(ph)PESVPVDSNK_	IKS(1)PESVPVDSNK	IKS(57.8)PES(-57.8)VPVDS(-92.82)NK	3	2	740.358	0.31477	0.806792	0.806792			0.833243	0.833243			0.77572	0.77572	NaN	NaN	NaN	+	1	NaN	1	NaN	NaN	NaN	0.570524	0.570524			0.59703	0.59703	NaN	NaN	NaN	+	1	NaN	1	0.748907	0.748907
Q96QE3	ATPase family AAA domain-containing protein 5	ATAD5	1	S	1.162e-40	178.46	_(gl)QGVNSQKPCFFNSYYIGKS(ph)PK_	QGVNSQKPCFFNSYYIGKS(1)PK	QGVNS(-171.07)QKPCFFNS(-97.65)Y(-84.01)Y(-71.97)IGKS(71.97)PK	19	3	838.05	-0.34673	0.817391	0.817391			1.18969	1.18969			1.0885	1.0885	NaN	NaN	NaN	+	1	NaN	1	NaN	NaN	NaN	0.922819	0.922819			1.0666	1.0666	NaN	NaN	NaN	+	1	NaN	1	0.885784	0.885784
Q96QE3;H0UIC2	ATPase family AAA domain-containing protein 5	ATAD5	1	T	1.56004e-10	165.58	_AESEASLLNVST(ph)PK_	AESEASLLNVST(1)PK	AES(-125.67)EAS(-85.17)LLNVS(-36.84)T(36.84)PK	12	2	763.361	0.11139	0.953854	0.953854			0.796435	0.796435			0.78287	0.78287	NaN	NaN	NaN	+	1	NaN	1	NaN	NaN	NaN	1.04036	1.04036			1.1319	1.1319	NaN	NaN	NaN	+	1	NaN	1	1.14098	1.14098
Q96QE3;H0UIC2	ATPase family AAA domain-containing protein 5	ATAD5	1	S	1.47914e-57	223.54	_SGYIS(ph)ESENSEISQQVR_	SGYIS(0.999)ES(0.001)ENSEISQQVR	S(-67.39)GY(-164.03)IS(31.29)ES(-31.29)ENS(-67.39)EIS(-151.66)QQVR	5	2	996.931	1.2661	0.88454	0.88454			1.10477	1.10477			1.0662	1.0662	NaN	NaN	NaN	+	1	NaN	1	NaN	NaN	NaN	1.44971	1.44971			1.4088	1.4088	NaN	NaN	NaN	+	1	NaN	1	0.758133	0.758133
Q96S55;B3KT25	ATPase WRNIP1	WRNIP1;WRNIP1	1	S	2.8417e-55	222.64	_RPAAAAAAGSAS(ph)PR_	RPAAAAAAGSAS(1)PR	RPAAAAAAGS(-68.12)AS(68.12)PR	12	2	667.322	-0.51072	1.02564	1.02564			0.870128	0.870128			0.84194	0.84194	NaN	NaN	NaN	+	1	20.535	5	NaN	NaN	NaN														0.847424	0.847424
Q96S55;B3KT25	ATPase WRNIP1	WRNIP1;WRNIP1	1	S	0.000403584	107.53	_RPAAAAAAGS(ph)ASPR_	RPAAAAAAGS(0.804)AS(0.196)PR	RPAAAAAAGS(6.14)AS(-6.14)PR	10	3	445.217	-0.33735					0.858349	0.858349			0.85755	0.85755	NaN	NaN	NaN		1	NaN	1	NaN	NaN	NaN														0.891988	0.891988
Q96S55;B3KT25	ATPase WRNIP1	WRNIP1;WRNIP1	1	S	0.00245544	134.3	_RLS(ph)ESSALK_	RLS(1)ESSALK	RLS(43.39)ES(-43.39)S(-57.97)ALK	3	2	535.766	0.92971	0.617576	0.617576			1.53816	1.53816			1.6049	1.6049	NaN	NaN	NaN	+	1	3.8627	3	NaN	NaN	NaN	0.877246	0.877246			0.9248	0.9248	NaN	NaN	NaN	+	1	59.616	2	1.24003	1.24003
P61221;D6R9I9;D6RGF4	ATP-binding cassette sub-family E member 1	ABCE1;ABCE1;ABCE1	1	T	0.000339549	151.99	_LCIEVT(ph)PQSK_	LCIEVT(1)PQSK	LCIEVT(41.07)PQS(-41.07)K	6	2	627.794	-0.0056749	2.05941	2.05941			0.943665	0.943665			0.94828	0.94828	NaN	NaN	0.80578	+	1	NaN	1	0	0	0														0.96655	0.96655
Q4LE36;P53396	ATP-citrate synthase	ACLY variant protein;ACLY	1	S	2.69251e-15	160.65	_PAMPQDSVPS(ph)PR_	PAMPQDSVPS(1)PR	PAMPQDS(-74.74)VPS(74.74)PR	10	2	681.3	-0.14135	1.2223	1.2223			0.8358	0.8358			0.86091	0.86091	NaN	NaN	NaN	+	1	9.4635	11	NaN	NaN	NaN	0.843327	0.843327			0.88377	0.88377	NaN	NaN	NaN	+	1	15.228	14	0.977124	0.977124
O76031	ATP-dependent Clp protease ATP-binding subunit clpX-like, mitochondrial	CLPX	1	S	3.55999e-95	248.91	_ESSEEEYDS(ph)GVEEEGWPR_	ESSEEEYDS(1)GVEEEGWPR	ES(-94.52)S(-94.52)EEEY(-88.87)DS(88.87)GVEEEGWPR	9	2	1097.41	0.11578					1.47989	1.47989			1.4743	1.4743	NaN	NaN	NaN	+	1	NaN	1	NaN	NaN	NaN														1.55328	1.55328
B7Z8Y7;A5YM55;O94762;Q6P4G0;Q9BW80;Q8WYH5;J3KS37;Q9BSD6;J3KSV9	ATP-dependent DNA helicase Q5	RECQL5;RECQL5;RECQL5;RECQL5;RECQL5;PP1045	1	S	1.21468e-13	117.84	_YTGEEDGAGGHS(ph)PAPPQTEECLR_	YTGEEDGAGGHS(1)PAPPQTEECLR	Y(-71.27)T(-55.19)GEEDGAGGHS(51.91)PAPPQT(-51.91)EECLR	12	3	846.679	-0.33082	0.965226	0.965226			0.967145	0.967145			0.80924	0.80924	NaN	NaN	NaN	+	1	NaN	1	NaN	NaN	NaN	1.43835	1.43835			1.3191	1.3191	NaN	NaN	NaN	+	1	9.8542	2	0.648287	0.648287
B7Z8Y7;A5YM55;O94762;Q6P4G0;Q9BW80;Q8WYH5;J3KS37;Q9BSD6	ATP-dependent DNA helicase Q5	RECQL5;RECQL5;RECQL5;RECQL5;RECQL5;PP1045	1	S	2.48142e-33	186.01	_GEVPGGSAHYGGPS(ph)PEKK_	GEVPGGSAHYGGPS(1)PEKK	GEVPGGS(-76.52)AHY(-100.55)GGPS(76.52)PEKK	14	2	917.412	0.32413	0.932658	0.932658			1.09539	1.09539			1.0068	1.0068	NaN	NaN	NaN	+	1	10.965	2	NaN	NaN	NaN	1.09266	1.09266			1.1555	1.1555	NaN	NaN	NaN	+	1	0.33839	2	0.865606	0.865606
A3RJH1;Q92499;F1T0B3;B4DME8;B4DPN6;B4DP70	ATP-dependent RNA helicase DDX1	DDX1;DDX1;DDX1;DDX1;DDX1	1	S	1.25533e-56	149.71	_DNTRPGANS(ph)PEMWSEAIK_	DNTRPGANS(1)PEMWSEAIK	DNT(-63.57)RPGANS(63.57)PEMWS(-75.38)EAIK	9	3	694.97	-0.39059	1.14385	1.14385			0.625448	0.625448			0.63695	0.63695	NaN	NaN	NaN	+	1	21.619	3	NaN	NaN	NaN	0.835254	0.835254			0.898	0.898	NaN	NaN	NaN	+	1	NaN	1	0.877475	0.877475
Q9GZR7;G3V529;Q4V9L5;B4DKV2;Q59FS7;B4DGI6;Q9P054	ATP-dependent RNA helicase DDX24	DDX24;DDX24;DDX24	1;2	S	6.62415e-208	267.25	_AQAVSEEEEEEEGKSSS(ph)PK_	AQAVSEEEEEEEGKSS(0.006)S(0.993)PK	AQAVS(-213.29)EEEEEEEGKS(-34.15)S(-21.89)S(21.89)PK	17	2	1065.44	0.60506	0.698101		0.698101		1.37838	1.37838	1.25448		1.1807	1.1807	1.0517	NaN	NaN	+	1	NaN	1	NaN	NaN	NaN	0.968962		0.968962		0.96348	NaN	0.96348	NaN	NaN	+	2	NaN	1	0.814351	0.814351	0.987807
Q9GZR7;G3V529;Q4V9L5;B4DKV2;Q59FS7;B4DGI6;Q9P054	ATP-dependent RNA helicase DDX24	DDX24;DDX24;DDX24	1;2	S	8.34835e-151	45.844	_RKAQAVS(ph)EEEEEEEGK_	RKAQAVS(1)EEEEEEEGK	RKAQAVS(45.84)EEEEEEEGK	7	3	643.281	-0.8658	0.7537	0.7537	0.760438		0.959086	0.959086	1.28524		0.81621	0.81621	1.0775	NaN	NaN	+	1	19.03	4	NaN	NaN	NaN	1.03742	1.03742	0.968962		1.0533	1.0533	0.96348	NaN	NaN	+	1	34.188	6	0.957324	0.957324	0.980254
O00148;B4DX78;B1Q2N1;K7EQN7;K7EPJ3;K7EN69;K7EN25;K7EIL8;K7EL56;K7ENP6;B4DF34	ATP-dependent RNA helicase DDX39A	DDX39A;DDX39	1	S	1.37426e-07	164.88	_GSYVS(ph)IHSSGFR_	GSYVS(1)IHSSGFR	GS(-69.46)Y(-123.2)VS(60.33)IHS(-60.33)S(-84.38)GFR	5	2	688.803	1.0925	0.786214	0.786214			1.47888	1.47888			1.5496	1.5496	NaN	NaN	NaN	+	1	13.815	2	NaN	NaN	NaN	0.846094	0.846094			0.87016	0.87016	NaN	NaN	NaN	+	1	NaN	1	0.923064	0.923064
O00148;B4DX78;B1Q2N1;K7EQN7;K7EPJ3	ATP-dependent RNA helicase DDX39A	DDX39A;DDX39	1	T	3.1423e-08	144.29	_NCPHVVVGT(ph)PGR_	NCPHVVVGT(1)PGR	NCPHVVVGT(144.29)PGR	9	2	686.813	0.73386	1.16683	1.16683			0.89229	0.89229			0.91458	0.91458	NaN	NaN	NaN	+	1	9.0946	3	NaN	NaN	NaN	0.996729	0.996729			0.98667	0.98667	NaN	NaN	NaN	+	1	5.2617	4	1.01133	1.01133
O00148;B4DX78;B1Q2N1;K7EQN7;K7EPJ3;K7EN69;K7EN25;K7EIL8;K7EL56;K7ENP6;B4DF34	ATP-dependent RNA helicase DDX39A	DDX39A;DDX39	1	S	6.17505e-06	160.48	_GS(ph)YVSIHSSGFR_	GS(1)YVSIHSSGFR	GS(66.64)Y(-66.64)VS(-75.47)IHS(-106.5)S(-124.77)GFR	2	2	688.803	0.00037956	0.464457	0.464457			2.32855	2.32855			2.3195	2.3195	NaN	NaN	NaN	+	1	3.4435	2	NaN	NaN	NaN	0.788167	0.788167			0.7811	0.7811	NaN	NaN	NaN	+	1	NaN	1	1.31465	1.31465
Q59GX6;O00571;B5BTY4;B4DLU5;Q5S4N1	ATP-dependent RNA helicase DDX3X	DDX3X;DDX3X;DDX3X	1	S	1.5229e-05	80.102	_FS(ph)GGFGAR_	FS(1)GGFGAR	FS(80.1)GGFGAR	2	2	439.681	0.15436	1.63702	1.63702			0.708795	0.708795			0.67058	0.67058	NaN	NaN	NaN	+	1	10.957	3	NaN	NaN	NaN	0.651937	0.651937			0.62228	0.62228	NaN	NaN	NaN	+	1	5.2416	3	1.058	1.058
Q86XP3;J3KRE3	ATP-dependent RNA helicase DDX42	DDX42	1	S	1.08584e-11	97.059	_YMAENPTAGVVQEEEEDNLEYDS(ph)DGNPIAPTKK_	YMAENPTAGVVQEEEEDNLEY(0.11)DS(0.889)DGNPIAPTKK	Y(-85.53)MAENPT(-62.75)AGVVQEEEEDNLEY(-9.07)DS(9.07)DGNPIAPT(-32.56)KK	23	3	1245.21	0.66601					1.00325	1.00325			0.93935	0.93935	NaN	NaN	NaN	+	1	2.3607	2	NaN	NaN	NaN	0.771729	0.771729			0.79993	0.79993	NaN	NaN	NaN	+	1	NaN	1	1.09976	1.09976
F1T0L5;Q8N8A6	ATP-dependent RNA helicase DDX51	DDX51;DDX51	1	S	3.37581e-36	168.08	_VNDAEPGS(ph)PEAPQGK_	VNDAEPGS(1)PEAPQGK	VNDAEPGS(168.08)PEAPQGK	8	2	788.338	-0.13479	0.639523	0.639523			1.31561	1.31561			1.1431	1.1431	NaN	NaN	NaN	+	1	3.7778	2	NaN	NaN	NaN	1.01582	1.01582			1.0522	1.0522	NaN	NaN	NaN	+	1	4.9244	3	0.941678	0.941678
Q8TDD1	ATP-dependent RNA helicase DDX54	DDX54	1	S	2.0916e-42	209.45	_IDDRDS(ph)DEEGASDR_	IDDRDS(1)DEEGASDR	IDDRDS(79.57)DEEGAS(-79.57)DR	6	2	830.31	-0.10045	0.798979	0.798979			1.1143	1.1143			0.99965	0.99965	NaN	NaN	NaN	+	1	8.9241	4	NaN	NaN	NaN	2.90804	2.90804			3.0213	3.0213	NaN	NaN	NaN	+	1	107.96	4	0.784516	0.784516
Q8NHQ9;F5H5U2;Q8IYH0	ATP-dependent RNA helicase DDX55	DDX55;DDX55;DDX55	1	S	4.0371e-80	156.92	_REEGS(ph)DIEDEDMEELLNDTR_	REEGS(1)DIEDEDMEELLNDTR	REEGS(75.37)DIEDEDMEELLNDT(-75.37)R	5	2	1238	0.48976	0.735752	0.735752			1.26757	1.26757			1.2551	1.2551	NaN	NaN	NaN	+	1	5.1539	3	NaN	NaN	NaN	1.07122	1.07122			1.1509	1.1509	NaN	NaN	NaN	+	1	1.7612	3	0.918263	0.918263
Q7Z478	ATP-dependent RNA helicase DHX29	DHX29	1;2	S	9.07345e-54	163.45	_FQSPQIQATIS(ph)PPLQPK_	FQSPQIQATIS(1)PPLQPK	FQS(-113.09)PQIQAT(-65.27)IS(65.27)PPLQPK	11	3	654.003	0.21509	1.39272	1.39272			0.846959	0.846959			0.78834	0.78834	NaN	NaN	NaN	+	1	8.3065	2	NaN	NaN	NaN	1.29577	1.29577			1.3165	1.3165	NaN	NaN	NaN	+	1	3.3174	2	0.748206	0.748206
Q14562;Q86YB2;Q86X36;A8K6J9;B7Z8F4;F5H658;B4DFD7	ATP-dependent RNA helicase DHX8	DHX8;DHX8;DHX8;DHX8	1	S	1.32337e-11	173.03	_(gl)QSMDMS(ph)PIKIVK_	QSMDMS(1)PIKIVK	QS(-84.46)MDMS(84.46)PIKIVK	6	2	720.337	-0.22862	0.784745	0.784745			1.17621	1.17621			1.1713	1.1713	NaN	NaN	NaN	+	1	14.282	5	NaN	NaN	NaN	0.892806	0.892806			0.95756	0.95756	NaN	NaN	NaN	+	1	23.522	14	1.07559	1.07559
O14497;H0Y488;Q8NC65;Q96SM7	AT-rich interactive domain-containing protein 1A	ARID1A;ARID1A;ARID1A	1;2	S	7.76387e-14	93.179	_TLLDPGRFS(ph)KVS(ph)SPAPMEGGEEEEELLGPK_	T(0.009)LLDPGRFS(0.975)KVS(0.931)S(0.085)PAPMEGGEEEEELLGPK	T(-20.68)LLDPGRFS(17.46)KVS(11.27)S(-11.27)PAPMEGGEEEEELLGPK	12	3	1120.51	-0.64297	0.621073	0.621073			0.971406	0.971406			0.9259	0.9259	NaN	NaN	NaN	+	1	NaN	1	NaN	NaN	NaN														0.904937	0.904937
O14497;H0Y488;Q8NC65;Q96SM7;Q96T01;Q96SY8	AT-rich interactive domain-containing protein 1A	ARID1A;ARID1A;ARID1A	1	S	8.13057e-05	64.244	_FPFGISPAQS(ph)HR_	FPFGIS(0.006)PAQS(0.994)HR	FPFGIS(-22)PAQS(22)HR	10	2	712.33	0.01623					1.22534	1.22534			1.182	1.182	NaN	NaN	NaN	+	1	NaN	1	NaN	NaN	NaN														0.863178	0.863178
O14497;H0Y488;Q4LE49;H0YEW5	AT-rich interactive domain-containing protein 1A	ARID1A;ARID1A;ARID1A variant protein;ARID1A	1;2	T	1.39324e-05	83.087	_T(ph)SPSKSPFLHSGM(ox)K_	T(0.959)S(0.032)PS(0.002)KS(0.007)PFLHSGMK	T(14.81)S(-14.81)PS(-26.95)KS(-21.12)PFLHS(-52.49)GMK	1	2	800.365	0.44028					1.22162	1.22162	1.55777		1.0733	1.0733	1.4503	NaN	NaN	+	1	NaN	1	NaN	NaN	NaN														0.797572	0.797572
O14497;Q4LE49	AT-rich interactive domain-containing protein 1A	ARID1A;ARID1A variant protein	1	S	0.000178801	101.01	_TPQPSS(ph)PMDQMGK_	TPQPS(0.011)S(0.989)PMDQMGK	T(-62.89)PQPS(-19.48)S(19.48)PMDQMGK	6	2	742.301	1.1215	0.578973	0.578973			1.45951	1.45951			1.5255	1.5255	NaN	NaN	NaN	+	1	11.973	2	NaN	NaN	NaN	0.835547	0.835547			0.83391	0.83391	NaN	NaN	NaN	+	1	6.7	3	1.08762	1.08762
O14497;H0Y488;Q8NC65;Q96SM7	AT-rich interactive domain-containing protein 1A	ARID1A;ARID1A;ARID1A	1;2	S	3.02982e-19	78.352	_VSS(ph)PAPM(ox)EGGEEEEELLGPK_	VS(0.022)S(0.978)PAPMEGGEEEEELLGPK	VS(-16.41)S(16.41)PAPMEGGEEEEELLGPK	3	2	1090.97	0.20427	0.621073	0.621073			1.2895	1.2895			1.2808	1.2808	NaN	NaN	NaN	+	1	20.909	2	NaN	NaN	NaN	1.0923	1.0923			1.1106	1.1106	NaN	NaN	NaN	+	1	19.685	2	0.97556	0.97556
O14497;H0Y488;Q4LE49;Q96TA9	AT-rich interactive domain-containing protein 1A	ARID1A;ARID1A;ARID1A variant protein	1	S	8.27769e-86	197.37	_S(ph)NSVGIQDAFNDGSDSTFQKR_	S(0.987)NS(0.013)VGIQDAFNDGSDSTFQKR	S(18.68)NS(-18.68)VGIQDAFNDGS(-164.07)DS(-174.61)T(-172.74)FQKR	1	2	1177.01	-0.1113	0.342119	0.342119			2.22022	2.22022			2.2366	2.2366	NaN	NaN	NaN	+	1	NaN	1	NaN	NaN	NaN	0.800928	0.800928			0.80132	0.80132	NaN	NaN	NaN	+	1	1.7324	3	0.90812	0.90812
O14497;Q4LE49	AT-rich interactive domain-containing protein 1A	ARID1A;ARID1A variant protein	1	S	1.97907e-100	186.35	_SHHAPMS(ph)PGSSGGGGQPLAR_	SHHAPMS(1)PGSSGGGGQPLAR	S(-72.65)HHAPMS(53.98)PGS(-53.98)S(-59.49)GGGGQPLAR	7	2	984.431	-0.087235	0.793254	0.793254			1.11259	1.11259			1.1219	1.1219	NaN	NaN	NaN	+	1	23.676	5	NaN	NaN	NaN	1.0063	1.0063			0.94792	0.94792	NaN	NaN	NaN	+	1	6.712	8	0.996062	0.996062
O14497	AT-rich interactive domain-containing protein 1A	ARID1A	1	S	3.06745e-05	108.71	_SAYPPPAPAYALSS(ph)PR_	SAYPPPAPAYALS(0.015)S(0.985)PR	S(-104.82)AY(-102.14)PPPAPAY(-67.34)ALS(-18.27)S(18.27)PR	14	3	575.606	-0.0082788	0.990369	0.990369			0.99814	0.99814			1.0241	1.0241	NaN	NaN	NaN	+	1	3.6133	2	NaN	NaN	NaN	1.06271	1.06271			1.0897	1.0897	NaN	NaN	NaN	+	1	13.121	2	1.03059	1.03059
O14497;H0Y488;Q8NC65;Q96SM7;Q96T01;Q96SY8	AT-rich interactive domain-containing protein 1A	ARID1A;ARID1A;ARID1A	1	S	3.23447e-05	152.88	_FPFGIS(ph)PAQSHR_	FPFGIS(1)PAQSHR	FPFGIS(96.74)PAQS(-96.74)HR	6	3	475.222	-0.27351	0.630782	0.630782			1.39504	1.39504			1.3856	1.3856	NaN	NaN	NaN	+	1	20.493	2	NaN	NaN	NaN	0.905583	0.905583			0.90938	0.90938	NaN	NaN	NaN	+	1	43.872	4	0.962018	0.962018
O14497	AT-rich interactive domain-containing protein 1A	ARID1A	1	S	3.06745e-05	90.707	_SAYPPPAPAYALS(ph)SPR_	SAYPPPAPAY(0.017)ALS(0.85)S(0.133)PR	S(-82.24)AY(-82.79)PPPAPAY(-16.87)ALS(8.06)S(-8.06)PR	13	2	862.906	0.44978					1.08136	1.08136			1.101	1.101	NaN	NaN	NaN		1	5.3102	2	NaN	NaN	NaN	0.887191	0.887191			0.92509	0.92509	NaN	NaN	NaN	+	1	NaN	1	1.02654	1.02654
O14497;Q4LE49;Q96TA9	AT-rich interactive domain-containing protein 1A	ARID1A;ARID1A variant protein	1	S	1.07843e-84	208.69	_NPQMPQYSSPQPGSALS(ph)PR_	NPQMPQYSSPQPGSALS(1)PR	NPQMPQY(-151.16)S(-108.77)S(-103.46)PQPGS(-46.58)ALS(46.58)PR	17	2	1061.47	-0.22093	0.801068	0.801068			1.189	1.189			1.1443	1.1443	NaN	NaN	NaN	+	1	16.313	2	NaN	NaN	NaN	1.03501	1.03501			1.0073	1.0073	NaN	NaN	NaN	+	1	18.477	3	1.00464	1.00464
O14497;H0Y488;Q4LE49;H0YEW5	AT-rich interactive domain-containing protein 1A	ARID1A;ARID1A;ARID1A variant protein;ARID1A	1;2	S	2.44111e-06	147.09	_TS(ph)PSKS(ph)PFLHSGMK_	T(0.42)S(0.58)PS(0.001)KS(0.999)PFLHSGMK	T(-1.4)S(1.4)PS(-30.96)KS(33.23)PFLHS(-33.23)GMK	6	2	832.351	0.095059	0.664588		0.664588		1.55777		1.55777		1.4503	NaN	1.4503	NaN	NaN		2	NaN	1	NaN	NaN	NaN	1.03433	1.03433	0.707568		1.0675	1.0675	0.74043	NaN	NaN	+	1	NaN	1	1.013		1.013
O14497;Q4LE49;Q96TA9	AT-rich interactive domain-containing protein 1A	ARID1A;ARID1A variant protein	1;2	S	3.52049e-82	183.25	_GPS(ph)PSPVGSPAS(ph)VAQSR_	GPS(1)PSPVGS(0.156)PAS(0.844)VAQSR	GPS(54.05)PS(-54.05)PVGS(-7.32)PAS(7.32)VAQS(-55.21)R	3	2	870.871	0.54009	0.702185	0.702185	0.84261		1.31197	1.31197	0.680984		1.2764	1.2764	0.56978	NaN	NaN	+	1	5.0023	3	NaN	NaN	NaN	1.25793	1.25793			1.2194	1.2194	NaN	NaN	NaN	+	1	11.947	3	0.974804	0.974804	0.678122
O14497;H0Y488;Q4LE49;Q96TA9	AT-rich interactive domain-containing protein 1A	ARID1A;ARID1A;ARID1A variant protein	1	S	1.12484e-19	126.31	_SNS(ph)VGIQDAFNDGSDSTFQKR_	S(0.09)NS(0.91)VGIQDAFNDGSDSTFQKR	S(-10.07)NS(10.07)VGIQDAFNDGS(-115.26)DS(-115.26)T(-118.92)FQKR	3	3	785.008	0.18118	0.346405	0.346405			2.07315	2.07315			2.0895	2.0895	NaN	NaN	NaN	+	1	3.1555	2	NaN	NaN	NaN	0.76818	0.76818			0.79115	0.79115	NaN	NaN	NaN	+	1	NaN	1	1.17351	1.17351
Q8NFD5;G3XAA0;H0Y7H8;B4DYC0	AT-rich interactive domain-containing protein 1B	ARID1B;ARID1B;ARID1B	1;2	S	6.49954e-19	105.5	_MS(ph)PSKS(ph)PFLPSMK_	MS(1)PS(0.003)KS(0.998)PFLPSMK	MS(33.29)PS(-26.72)KS(26.72)PFLPS(-36.08)MK	2	2	798.834	-0.74893	0.639609	0.639609			1.15653	1.15653			1.1423	1.1423	NaN	NaN	NaN	+	1	9.173	4	NaN	NaN	NaN	0.999121	0.999121			1.0569	1.0569	NaN	NaN	NaN	+	1	22.808	9	1.06766	1.06766	0.648503
Q8NFD5;G3XAA0;H0Y7H8;B4DYC0	AT-rich interactive domain-containing protein 1B	ARID1B;ARID1B;ARID1B	1	S	0.00355228	147.62	_APS(ph)PASFQR_	APS(1)PASFQR	APS(72.66)PAS(-72.66)FQR	3	2	520.732	0.17307	0.478033	0.478033			1.79551	1.79551			1.7741	1.7741	NaN	NaN	NaN	+	1	NaN	1	NaN	NaN	NaN	0.689974	0.689974			0.7019	0.7019	NaN	NaN	NaN	+	1	NaN	1	1.34594	1.34594
Q68CP9;F8WCU9;F8W108;Q8NBP1;F8VWP4	AT-rich interactive domain-containing protein 2	ARID2;ARID2;ARID2;ARID2	1	S	5.6573e-13	136.83	_VSHS(ph)PALSSDVR_	VSHS(1)PALSSDVR	VS(-38.24)HS(38.24)PALS(-59.63)S(-59.63)DVR	4	2	667.809	-0.25546	0.765505	0.765505			1.04711	1.04711			1.0846	1.0846	NaN	NaN	NaN	+	1	NaN	1	NaN	NaN	NaN	0.791829	0.791829			0.7985	0.7985	NaN	NaN	NaN	+	1	NaN	1	0.946426	0.946426
Q99856	AT-rich interactive domain-containing protein 3A	ARID3A	1	S	3.06649e-123	135.21	_EGPGEEHFEDMAS(ph)DEDMKPK_	EGPGEEHFEDMAS(1)DEDMKPK	EGPGEEHFEDMAS(135.21)DEDMKPK	13	3	786.636	0.003079	1.13921	1.13921			0.949632	0.949632			0.89421	0.89421	NaN	NaN	NaN	+	1	14.205	2	NaN	NaN	NaN	0.877816	0.877816			0.90989	0.90989	NaN	NaN	NaN	+	1	8.4717	4	1.04052	1.04052
P29374;H7C485	AT-rich interactive domain-containing protein 4A	ARID4A;ARID4A	1	S	4.77386e-08	136.6	_ILGQSS(ph)PEKK_	ILGQS(0.005)S(0.995)PEKK	ILGQS(-23.35)S(23.35)PEKK	6	2	583.794	-0.66876	0.790701	0.790701			1.29764	1.29764			1.2951	1.2951	NaN	NaN	NaN	+	1	2.4266	3	NaN	NaN	NaN	0.889844	0.889844			0.92109	0.92109	NaN	NaN	NaN	+	1	5.2074	4	1.07192	1.07192
P29374;H7C485	AT-rich interactive domain-containing protein 4A	ARID4A;ARID4A	1	S	2.27924e-06	87.138	_KDLEES(ph)MEEALK_	KDLEES(1)MEEALK	KDLEES(87.14)MEEALK	6	2	751.328	-0.51199	0.632685	0.632685			1.13165	1.13165			1.1177	1.1177	NaN	NaN	NaN	+	1	NaN	1	NaN	NaN	NaN														1.24187	1.24187
Q4LE39	AT-rich interactive domain-containing protein 4B	ARID4B	1	T	4.78485e-47	185.71	_HFAESETLDQLPLTNPEHFGT(ph)PVIGK_	HFAESETLDQLPLTNPEHFGT(1)PVIGK	HFAES(-172)ET(-165.16)LDQLPLT(-87.94)NPEHFGT(87.94)PVIGK	21	3	986.474	-0.48116	1.0743	1.0743			1.05262	1.05262			0.98703	0.98703	NaN	NaN	NaN	+	1	NaN	1	NaN	NaN	NaN	0.910856	0.910856			0.93663	0.93663	NaN	NaN	NaN	+	1	8.6627	2	0.860804	0.860804
Q4LE39;H0Y7Y8;H7C5R6	AT-rich interactive domain-containing protein 4B	ARID4B;ARID4B;ARID4B	1	S	7.07655e-50	148.7	_VHADLVISKPVSKS(ph)PER_	VHADLVISKPVSKS(1)PER	VHADLVIS(-89.45)KPVS(-42.13)KS(42.13)PER	14	4	486.259	0.35025	0.744548	0.744548			1.16474	1.16474			1.1438	1.1438	NaN	NaN	NaN	+	1	5.7777	2	NaN	NaN	NaN	0.911263	0.911263			0.96308	0.96308	NaN	NaN	NaN	+	1	6.5729	2	0.998058	0.998058
Q4LE39;H0Y7Y8	AT-rich interactive domain-containing protein 4B	ARID4B;ARID4B	1	S	8.28576e-11	153.36	_LSKPPFQTNPS(ph)PEMVSK_	LSKPPFQTNPS(1)PEMVSK	LS(-123.91)KPPFQT(-50.05)NPS(50.05)PEMVS(-51.97)K	11	2	983.971	0.17867	0.991065	0.991065			1.00643	1.00643			0.88424	0.88424	NaN	NaN	NaN	+	1	10.942	3	NaN	NaN	NaN	0.823177	0.823177			0.88699	0.88699	NaN	NaN	NaN	+	1	NaN	1	0.903156	0.903156
A8K0S6;O75143;A8KAP4;B4DKE5;B7Z9G0;H0YEM7;H0YCL5	Autophagy-related protein 13	ATG13;ATG13;ATG13	1	S	7.84783e-19	110.97	_AS(ph)PHDVLETIFVR_	AS(1)PHDVLETIFVR	AS(89.09)PHDVLET(-89.09)IFVR	2	2	782.382	-0.12174	1.54597	1.54597			1.07671	1.07671			1.119	1.119	NaN	NaN	NaN	+	1	23.915	4	NaN	NaN	NaN	0.911735	0.911735			0.90248	0.90248	NaN	NaN	NaN	+	1	7.8171	2	1.24397	1.24397
Q96BJ3;B7Z7D5;F5H715;B7ZW30	Axin interactor, dorsalization-associated protein	AIDA;AIDA;AIDA	1	S	5.17087e-05	144.18	_LPS(ph)EPGMTLLTIR_	LPS(1)EPGMTLLTIR	LPS(89.95)EPGMT(-89.95)LLT(-109.99)IR	3	2	754.383	-0.046817					0.726377	0.726377			0.71031	0.71031	NaN	NaN	NaN	+	1	NaN	1	NaN	NaN	NaN	0.761019	0.761019			0.7636	0.7636	NaN	NaN	NaN	+	1	NaN	1	0.951767	0.951767
O95817;Q53GY1;C9JFK9	BAG family molecular chaperone regulator 3	BAG3;BAG3	1	S	0.000115426	108.35	_S(ph)SLGSHQLPR_	S(0.913)S(0.087)LGSHQLPR	S(10.19)S(-10.19)LGS(-42.51)HQLPR	1	2	581.274	0.0010535	0.939543	0.939543			1.49028	1.49028			1.4739	1.4739	NaN	NaN	NaN		1	NaN	1	NaN	NaN	NaN														1.09792	1.09792
O95817;Q53GY1;C9JFK9	BAG family molecular chaperone regulator 3	BAG3;BAG3	1	S	0.000107591	142.1	_SS(ph)LGSHQLPR_	S(0.163)S(0.837)LGSHQLPR	S(-7.12)S(7.12)LGS(-53.76)HQLPR	2	2	581.274	-0.84609					1.49028	1.49028			1.4739	1.4739	NaN	NaN	NaN		1	NaN	1	NaN	NaN	NaN	0.59502	0.59502			0.59947	0.59947	NaN	NaN	NaN	+	1	NaN	1	1.09792	1.09792
O95817;Q53GY1;C9JFK9	BAG family molecular chaperone regulator 3	BAG3;BAG3	2	S	5.70563e-07	144.18	_S(ph)SVQGASSREGS(ph)PAR_	S(0.5)S(0.5)VQGASSREGS(1)PAR	S(0)S(0)VQGAS(-42.69)S(-42.69)REGS(42.69)PAR	12	2	818.33	0.46741	1.46993		1.46993		0.992406		0.992406		0.85413	NaN	0.85413	NaN	NaN	+	2	NaN	1	NaN	NaN	NaN														0.973078		0.973078
O95817;Q53GY1	BAG family molecular chaperone regulator 3	BAG3	1;2	S	9.81271e-47	172.2	_VPPAPVPCPPPS(ph)PGPSAVPSSPK_	VPPAPVPCPPPS(1)PGPSAVPSSPK	VPPAPVPCPPPS(69.5)PGPS(-69.5)AVPS(-89.35)S(-88.83)PK	12	2	1150.06	-1.0827	1.4092	1.4092	0.531095		0.766253	0.766253	1.03789		0.77189	0.77189	0.91136	NaN	NaN	+	1	NaN	1	NaN	NaN	NaN	0.737793	0.737793			0.72891	0.72891	NaN	NaN	NaN	+	1	6.689	2	1.21737	1.21737	0.982466
E9PHY5;O43491;E9PK52;E9PII3;Q59FD8;I6L9B1;H0Y5B0	Band 4.1-like protein 2	EPB41L2;EPB41L2;EPB41L2;EPB41L2;EPB41L2	1	S	1.60235e-36	177.6	_S(ph)LDGAPIGVMDQSLMK_	S(1)LDGAPIGVMDQSLMK	S(163.23)LDGAPIGVMDQS(-163.23)LMK	1	2	871.399	-0.54643	1.83615	1.83615			0.793258	0.793258			0.77852	0.77852	NaN	NaN	NaN	+	1	12.162	3	NaN	NaN	NaN	0.732926	0.732926			0.79429	0.79429	NaN	NaN	NaN	+	1	10.985	7	1.14799	1.14799
E9PHY5;O43491;E9PK52;E9PII3;Q59FD8;I6L9B1	Band 4.1-like protein 2	EPB41L2;EPB41L2;EPB41L2;EPB41L2	1	S	2.47588e-32	160.67	_GLS(ph)PAQADSQFLENAK_	GLS(1)PAQADSQFLENAK	GLS(95.58)PAQADS(-95.58)QFLENAK	3	2	878.401	-0.20571	1.05999	1.05999			1.12538	1.12538			1.1469	1.1469	NaN	NaN	NaN	+	1	NaN	1	NaN	NaN	NaN	1.01818	1.01818			1.0358	1.0358	NaN	NaN	NaN	+	1	18.056	2	1.05638	1.05638
E9PHY5;O43491;E9PK52;E9PII3;Q59FD8;I6L9B1;E9PQD2;E9PIG0;E9PRG1;E9PQN0;E9PJP4	Band 4.1-like protein 2	EPB41L2;EPB41L2;EPB41L2;EPB41L2;EPB41L2;EPB41L2;EPB41L2;EPB41L2;EPB41L2	1	S	2.04231e-32	132.74	_EVAENQQNQSS(ph)DPEEEK_	EVAENQQNQS(0.12)S(0.88)DPEEEK	EVAENQQNQS(-8.66)S(8.66)DPEEEK	11	2	1020.91	-0.026092					0.754893	0.754893			0.65018	0.65018	NaN	NaN	1.1434		1	NaN	1	0	0	0														0.999407	0.999407
E9PHY5;O43491;E9PK52;E9PII3;Q59FD8;I6L9B1;E9PQD2;E9PIG0;E9PRG1;E9PQN0;E9PJP4	Band 4.1-like protein 2	EPB41L2;EPB41L2;EPB41L2;EPB41L2;EPB41L2;EPB41L2;EPB41L2;EPB41L2;EPB41L2	1	S	8.35982e-05	170.95	_(gl)QKS(ph)YTLVVAK_	QKS(1)YTLVVAK	QKS(58.87)Y(-92.46)T(-58.87)LVVAK	3	2	600.307	-0.047972	0.434046	0.434046			6.1852	6.1852			5.8341	5.8341	NaN	NaN	NaN	+	1	36.644	5	NaN	NaN	NaN	0.935286	0.935286			0.98956	0.98956	NaN	NaN	NaN	+	1	10.725	3	1.27068	1.27068
Q54A51;P35613;B4DY23;B4DNE1;A8MZ77	Basigin	hEMMPRIN;BSG;BSG	1	S	3.273e-138	114.88	_RKPEDVLDDDDAGS(ph)APLK_	RKPEDVLDDDDAGS(1)APLK	RKPEDVLDDDDAGS(114.88)APLK	14	2	1010.96	-0.50235	0.743217	0.743217			0.748051	0.748051			0.65723	0.65723	NaN	NaN	NaN	+	1	9.3913	3	NaN	NaN	NaN	0.932975	0.932975			0.97425	0.97425	NaN	NaN	NaN	+	1	15.714	2	0.877151	0.877151
O00512;Q1JQ81	B-cell CLL/lymphoma 9 protein	BCL9;BCL9	1	S	5.42765e-23	165.53	_KPLDISVAGSQVHS(ph)PGINPLK_	KPLDISVAGSQVHS(1)PGINPLK	KPLDIS(-65.87)VAGS(-64.63)QVHS(64.63)PGINPLK	14	3	746.394	0.19229	1.58682	1.58682			0.594762	0.594762			0.58282	0.58282	NaN	NaN	NaN	+	1	NaN	1	NaN	NaN	NaN	1.63232	1.63232			1.7529	1.7529	NaN	NaN	NaN	+	1	NaN	1	0.560561	0.560561
O00512;Q1JQ81	B-cell CLL/lymphoma 9 protein	BCL9;BCL9	1	S	1.5932e-33	42.314	_PAAPPRPLDRES(ph)PGVENK_	PAAPPRPLDRES(1)PGVENK	PAAPPRPLDRES(42.31)PGVENK	12	3	670.665	0.5999					0.850058	0.850058			0.84168	0.84168	NaN	NaN	NaN	+	1	NaN	1	NaN	NaN	NaN	0.812288	0.812288			0.85572	0.85572	NaN	NaN	NaN	+	1	14.456	2	0.914594	0.914594
O00512;Q1JQ81	B-cell CLL/lymphoma 9 protein	BCL9;BCL9	1	S	1.99727e-80	183.65	_SPPVLGSAAAS(ph)PVHLK_	SPPVLGSAAAS(1)PVHLK	S(-148.9)PPVLGS(-57.25)AAAS(57.25)PVHLK	11	2	805.919	-0.038097	1.0767	1.0767			1.05502	1.05502			1.0246	1.0246	NaN	NaN	NaN	+	1	13.806	4	NaN	NaN	NaN	1.11276	1.11276			1.2126	1.2126	NaN	NaN	NaN	+	1	11.649	2	0.789156	0.789156
O00512;Q1JQ81	B-cell CLL/lymphoma 9 protein	BCL9;BCL9	1	S	1.86036e-36	188.12	_IPVEGPLS(ph)PSR_	IPVEGPLS(0.997)PS(0.003)R	IPVEGPLS(25.18)PS(-25.18)R	8	2	616.308	0.20967	1.66689	1.66689			0.704378	0.704378			0.697	0.697	NaN	NaN	NaN	+	1	5.8741	6	NaN	NaN	NaN	0.970947	0.970947			1.0079	1.0079	NaN	NaN	NaN	+	1	5.6512	7	0.9488	0.9488
D6W5D9;Q9H165;B4DMK8;F5H2Y4;Q53TS1;B3KNX8;D9YZV9;B3KRW8;B4DT16	B-cell lymphoma/leukemia 11A	BCL11A;BCL11A;BCL11A;BCL11A;BCL11A;BCL11A	1;2	S	4.41892e-68	220.27	_IYLESEHGS(ph)PLTPR_	IYLESEHGS(1)PLTPR	IY(-169.7)LES(-83.87)EHGS(65.81)PLT(-65.81)PR	9	2	839.895	0.23432	0.8734	0.8734			1.25386	1.25386			1.2189	1.2189	NaN	NaN	NaN	+	1	2.645	3	NaN	NaN	NaN	1.05872	1.05872			1.1029	1.1029	NaN	NaN	NaN	+	1	7.3214	3	1.00129	1.00129
D6W5D9;Q9H165;B4DMK8;F5H2Y4;Q53TS1;B3KNX8;D9YZV9;B3KRW8;B4DT16;I3PG23	B-cell lymphoma/leukemia 11A	BCL11A;BCL11A;BCL11A;BCL11A;BCL11A;BCL11A	1;2	S	3.81561e-52	218.14	_LLLGS(ph)PSSLS(ph)PFSK_	LLLGS(1)PSSLS(1)PFSK	LLLGS(43.95)PS(-43.95)S(-50.06)LS(53.17)PFS(-63.66)K	10	2	796.872	0.36334	0.501868	0.501868	0.762975		1.87981	1.87981			1.9321	1.9321	NaN	NaN	NaN	+	1	14.125	3	NaN	NaN	NaN	0.903906	0.903906	0.738037		0.98641	0.98641	0.78315	NaN	NaN	+	1	3.2942	3	1.17993	1.17993	0.948907
D6W5D9;Q9H165;B4DMK8;F5H2Y4;Q53TS1;B3KNX8;D9YZV9;B3KRW8;B4DT16;I3PG23	B-cell lymphoma/leukemia 11A	BCL11A;BCL11A;BCL11A;BCL11A;BCL11A;BCL11A	1;2	S	2.521e-38	130.49	_KLLLGS(ph)PS(ph)SLSPFSKR_	KLLLGS(1)PS(0.997)S(0.002)LS(0.002)PFSKR	KLLLGS(61.46)PS(27.83)S(-27.83)LS(-27.83)PFS(-39.32)KR	6	2	938.97	0.17959	0.755804	0.755804	0.762975		1.0988	1.0988			1.2001	1.2001	NaN	NaN	NaN	+	1	8.8932	4	NaN	NaN	NaN	0.828955	0.828955	0.832438		0.89014	0.89014	0.89475	NaN	NaN	+	1	6.6389	6	1.15544	1.15544	1.05843
D6W5D9;Q9H165;B4DMK8;F5H2Y4;Q53TS1;B3KNX8;D9YZV9;B3KRW8;B4DT16	B-cell lymphoma/leukemia 11A	BCL11A;BCL11A;BCL11A;BCL11A;BCL11A;BCL11A	1;2	T	5.36993e-15	148.52	_IYLESEHGS(ph)PLT(ph)PR_	IYLESEHGS(1)PLT(1)PR	IY(-107.13)LES(-48.12)EHGS(48.12)PLT(94.23)PR	12	2	879.879	0.047612	0.278683	0.278683			2.43534	2.43534			2.4684	2.4684	NaN	NaN	NaN	+	1	NaN	1	NaN	NaN	NaN	0.783561	0.783561			0.74687	0.74687	NaN	NaN	NaN	+	1	NaN	1	1.30472	1.30472
D6W5D9;Q9H165;B4DMK8;F5H2Y4;Q53TS1;B3KNX8;D9YZV9;B3KRW8;B4DT16;I3PG23	B-cell lymphoma/leukemia 11A	BCL11A;BCL11A;BCL11A;BCL11A;BCL11A;BCL11A	1	S	5.58347e-29	162.59	_GCS(ph)PGESASGGLSKK_	GCS(1)PGESASGGLSKK	GCS(87.02)PGES(-94.06)AS(-87.02)GGLS(-104.16)KK	3	2	751.321	0.098843	0.703423	0.703423			1.45486	1.45486			1.3683	1.3683	NaN	NaN	NaN	+	1	10.524	2	NaN	NaN	NaN	0.852295	0.852295			0.88932	0.88932	NaN	NaN	NaN	+	1	14.526	3	1.14103	1.14103
D6W5D9;Q9H165;B4DMK8;F5H2Y4;Q53TS1;B3KNX8;D9YZV9;B3KRW8	B-cell lymphoma/leukemia 11A	BCL11A;BCL11A;BCL11A;BCL11A;BCL11A	1;2	S	3.31811e-05	74.793	_ELAGNTS(ph)SPPLS(ph)PGRPSPMQR_	ELAGNT(0.134)S(0.732)S(0.135)PPLS(0.997)PGRPS(0.002)PMQR	ELAGNT(-7.38)S(7.38)S(-7.38)PPLS(26.85)PGRPS(-26.85)PMQR	12	3	780.347	0.27647					1.50198		1.50198		1.4765	NaN	1.4765	NaN	NaN	+	2	NaN	1	NaN	NaN	NaN	1.12031		1.12031		1.1002	NaN	1.1002	NaN	NaN	+	2	11.355	2	1.4928	1.4928	0.755112
L8B7P7;Q9C0K0;L8B8F6	B-cell lymphoma/leukemia 11B	BCL11B	1	S	7.01304e-38	168.69	_PAQLPAVAPIAASSHPHSSVITS(ph)PLR_	PAQLPAVAPIAASSHPHS(0.008)S(0.026)VIT(0.043)S(0.922)PLR	PAQLPAVAPIAAS(-47.2)S(-47.2)HPHS(-20.84)S(-15.42)VIT(-13.27)S(13.27)PLR	23	2	1342.7	0.28255					1.1267	1.1267			1.0983	1.0983	NaN	NaN	NaN		1	NaN	1	NaN	NaN	NaN	0.778304	0.778304			0.78841	0.78841	NaN	NaN	NaN	+	1	NaN	1	1.14184	1.14184
Q9H3K3;O60238;Q6IBV1;B4DTN1;H0YBC7;B0AZS9	BCL2/adenovirus E1B 19 kDa protein-interacting protein 3-like	BNIP3L;BNIP3L;BNIP3L;BNIP3L	1	S	6.74706e-68	206.74	_DHSSQS(ph)EEEVVEGEK_	DHSS(0.007)QS(0.993)EEEVVEGEK	DHS(-34.95)S(-21.65)QS(21.65)EEEVVEGEK	6	2	884.849	-0.067678	0.352756	0.352756			1.90632	1.90632			1.6739	1.6739	NaN	NaN	NaN	+	1	NaN	1	NaN	NaN	NaN														1.16401	1.16401
Q9NYF8;H0YF14;B0AZU3	Bcl-2-associated transcription factor 1	BCLAF1;BCLAF1	1	T	1.475e-67	161.91	_RPKEEEWDPEYT(ph)PK_	RPKEEEWDPEYT(1)PK	RPKEEEWDPEY(-76)T(76)PK	12	2	942.414	0.22684	0.379028	0.379028			1.82681	1.82681			1.7755	1.7755	NaN	NaN	NaN	+	1	7.2023	2	NaN	NaN	NaN	0.877946	0.877946			0.94748	0.94748	NaN	NaN	NaN	+	1	1.9979	4	0.859833	0.859833
Q9HB09	Bcl-2-like protein 12	BCL2L12	1	S	4.09045e-16	152.32	_ACPGPPPPS(ph)PEPLAR_	ACPGPPPPS(1)PEPLAR	ACPGPPPPS(152.32)PEPLAR	9	2	811.873	-0.30856	1.18307	1.18307			0.900194	0.900194			0.92952	0.92952	NaN	NaN	NaN	+	1	NaN	1	NaN	NaN	NaN	1.39458	1.39458			1.3972	1.3972	NaN	NaN	NaN	+	1	NaN	1	0.724629	0.724629
Q9HB09	Bcl-2-like protein 12	BCL2L12	1	S	6.05189e-05	73.499	_LS(ph)SDSFAR_	LS(0.997)S(0.003)DSFAR	LS(25.66)S(-25.66)DS(-38.73)FAR	2	2	481.703	0.74773	1.10486	1.10486			0.865091	0.865091			0.98443	0.98443	NaN	NaN	NaN	+	1	27.539	6	NaN	NaN	NaN	1.08465	1.08465			1.0749	1.0749	NaN	NaN	NaN	+	1	9.923	5	0.888913	0.888913
H9A532;Q6W2J9;E3UVQ2;H7BYY2	BCL-6 corepressor	BCOR;BCOR-RARA;BCOR	1	S	0.000110382	132.79	_DGSS(ph)PPLLEK_	DGS(0.039)S(0.961)PPLLEK	DGS(-13.92)S(13.92)PPLLEK	4	2	561.758	-0.017513	0.520914	0.520914			1.12515	1.12515			1.1196	1.1196	NaN	NaN	NaN	+	1	NaN	1	NaN	NaN	NaN	1.57952	1.57952			1.7188	1.7188	NaN	NaN	NaN	+	1	NaN	1	0.715187	0.715187
P25098;Q59F73	Beta-adrenergic receptor kinase 1	ADRBK1	1	S	5.71757e-30	152.34	_S(ph)PVVELSKVPLVQR_	S(1)PVVELSKVPLVQR	S(91.39)PVVELS(-91.39)KVPLVQR	1	2	815.95	0.03014	2.16037	2.16037			0.877024	0.877024			0.86685	0.86685	NaN	NaN	NaN	+	1	12.833	2	NaN	NaN	NaN	0.763997	0.763997			0.81216	0.81216	NaN	NaN	NaN	+	1	3.4318	3	1.12064	1.12064
P25098;Q59F73	Beta-adrenergic receptor kinase 1	ADRBK1	1	S	5.63908e-13	193.06	_NKPRSPVVELS(ph)K_	NKPRSPVVELS(1)K	NKPRS(-52.27)PVVELS(52.27)K	11	2	717.379	-0.48283	2.3687	2.3687			0.810151	0.810151			0.79561	0.79561	NaN	NaN	NaN	+	1	NaN	1	NaN	NaN	NaN	0.724902	0.724902			0.76613	0.76613	NaN	NaN	NaN	+	1	NaN	1	1.10758	1.10758
P35626;A8K869	Beta-adrenergic receptor kinase 2	ADRBK2	1	S	3.86172e-13	78.814	_PSLCHRNS(ph)NGL_	PSLCHRNS(1)NGL	PS(-60.36)LCHRNS(60.36)NGL	8	2	667.787	-0.66531					1.58164	1.58164			1.6292	1.6292	NaN	NaN	NaN	+	1	NaN	1	NaN	NaN	NaN	0.557129	0.557129			0.57276	0.57276	NaN	NaN	NaN	+	1	4.819	2	1.39698	1.39698
J3KPP7;P49407;A8K103	Beta-arrestin-1	ARRB1	1	S	2.97169e-120	166.48	_DDKEEEEDGTGS(ph)PQLNNR_	DDKEEEEDGTGS(1)PQLNNR	DDKEEEEDGT(-38.43)GS(38.43)PQLNNR	12	3	704.95	0.49329					0.825959	0.825959			0.66497	0.66497	NaN	NaN	NaN	+	1	9.9617	3	NaN	NaN	NaN	1.00597	1.00597			1.0664	1.0664	NaN	NaN	NaN	+	1	22.691	3	0.893607	0.893607
Q8WYA6;Q0VAM0;B4DE16	Beta-catenin-like protein 1	CTNNBL1;CTNNBL1	1	S	0	186.13	_HIIKEYAENIGDGRS(ph)PEFR_	HIIKEYAENIGDGRS(1)PEFR	HIIKEY(-107.63)AENIGDGRS(107.63)PEFR	15	2	1156.05	0.7322	0.782346	0.782346			0.965362	0.965362			1.0001	1.0001	NaN	NaN	NaN	+	1	11.527	2	NaN	NaN	NaN	0.91849	0.91849			0.94292	0.94292	NaN	NaN	NaN	+	1	7.9632	5	0.934286	0.934286
Q13057;K7EN91	Bifunctional coenzyme A synthase;Phosphopantetheine adenylyltransferase;Dephospho-CoA kinase	COASY	1	S	1.78162e-17	105.65	_PAS(ph)PVAGSPK_	PAS(1)PVAGSPK	PAS(41.53)PVAGS(-41.53)PK	3	2	495.736	-0.52076	2.52497	2.52497			0.769097	0.769097			0.80122	0.80122	NaN	NaN	NaN		1	9.4974	2	NaN	NaN	NaN														1.09706	1.09706
P07814;Q3KQZ8;B4DKX5;H6WCP5	Bifunctional glutamate/proline--tRNA ligase;Glutamate--tRNA ligase;Proline--tRNA ligase	EPRS;EPRS	1	S	1.06356e-07	118.51	_LNLNNTVLS(ph)KR_	LNLNNTVLS(1)KR	LNLNNT(-44.03)VLS(44.03)KR	9	2	676.358	0.016117					0.756738	0.756738			0.77551	0.77551	NaN	NaN	0.92288	+	1	6.981	2	0	0	0	0.906787	0.906787			0.96056	0.96056	NaN	NaN	0.93129	+	1	NaN	1	0.94826	0.94826
P07814;Q3KQZ8;B4DKX5	Bifunctional glutamate/proline--tRNA ligase;Glutamate--tRNA ligase;Proline--tRNA ligase	EPRS;EPRS	1;2	S	5.16072e-10	126.9	_EYIPGQPPLSQSSDS(ph)SPTR_	EYIPGQPPLSQS(0.001)S(0.001)DS(0.773)S(0.215)PT(0.011)R	EY(-105.59)IPGQPPLS(-36.5)QS(-31.28)S(-31.28)DS(5.55)S(-5.55)PT(-18.62)R	15	2	1063.48	-0.60357					0.903991	0.903991			0.91155	0.91155	NaN	NaN	NaN	+	1	NaN	1	NaN	NaN	NaN														1.03043		1.03043
Q96T60;M0QYH2;Q9BUL2;M0R3C8	Bifunctional polynucleotide phosphatase/kinase;Polynucleotide 3'-phosphatase;Polynucleotide 5'-hydroxyl-kinase	PNKP	1;2	T	2.3638e-110	219.3	_TPESQPDT(ph)PPGTPLVSQDEK_	TPESQPDT(1)PPGTPLVSQDEK	T(-76.51)PES(-68)QPDT(68)PPGT(-72.3)PLVS(-134.29)QDEK	8	2	1101.99	0.11386	0.772839	0.772839	0.41729		1.08338	1.08338			1.0913	1.0913	NaN	NaN	NaN	+	1	4.2875	2	NaN	NaN	NaN	0.747689	0.747689			0.76867	0.76867	NaN	NaN	NaN	+	1	8.5043	5	1.21748	1.21748
P53004	Biliverdin reductase A	BLVRA	1	S	0.0108919	126.07	_YLS(ph)FHFK_	YLS(1)FHFK	Y(-87.93)LS(87.93)FHFK	3	2	511.231	0.067154	1.78525	1.78525			0.77838	0.77838			0.81843	0.81843	NaN	NaN	NaN	+	1	12.174	2	NaN	NaN	NaN	0.881543	0.881543			0.95215	0.95215	NaN	NaN	NaN	+	1	NaN	1	0.958079	0.958079
Q8NFC6	Biorientation of chromosomes in cell division protein 1-like 1	BOD1L1	1	S	2.7816e-27	97.69	_DKDVTLS(ph)PVK_	DKDVTLS(1)PVK	DKDVT(-44.24)LS(44.24)PVK	7	3	394.532	-0.31158	0.860171	0.860171			1.27075	1.27075			1.2195	1.2195	NaN	NaN	NaN	+	1	12.42	6	NaN	NaN	NaN	0.916162	0.916162			1.0087	1.0087	NaN	NaN	NaN	+	1	14.603	5	0.934502	0.934502
Q8NFC6;B4DNZ8	Biorientation of chromosomes in cell division protein 1-like 1	BOD1L1	1	S	5.32085e-05	109.04	_GLEGNANS(ph)PAHLR_	GLEGNANS(1)PAHLR	GLEGNANS(109.04)PAHLR	8	2	708.325	-0.20605	0.715693	0.715693			1.23216	1.23216			1.2132	1.2132	NaN	NaN	NaN	+	1	0.049205	2	NaN	NaN	NaN	0.87404	0.87404			0.8748	0.8748	NaN	NaN	NaN	+	1	NaN	1	0.984732	0.984732
Q8NFC6	Biorientation of chromosomes in cell division protein 1-like 1	BOD1L1	1	S	3.89026e-07	144.27	_RLS(ph)ESLHVVDENKNESK_	RLS(1)ESLHVVDENKNESK	RLS(37.89)ES(-37.89)LHVVDENKNES(-111.92)K	3	3	688.663	-0.12995	0.25611	0.25611			2.55847	2.55847			2.4361	2.4361	NaN	NaN	NaN	+	1	5.7509	2	NaN	NaN	NaN	0.418408	0.418408			0.44276	0.44276	NaN	NaN	NaN	+	1	1.7495	2	1.65762	1.65762
Q9NSY1;H0Y9P1	BMP-2-inducible protein kinase	BMP2K;BMP2K	1	S	4.19273e-20	155.94	_(gl)QNS(ph)LHGSFHSADVLK_	QNS(1)LHGSFHSADVLK	QNS(58.65)LHGS(-71)FHS(-58.65)ADVLK	3	2	851.883	-0.16123	0.886551	0.886551			1.1976	1.1976			1.2665	1.2665	NaN	NaN	NaN	+	1	1.7736	2	NaN	NaN	NaN	0.983203	0.983203			1.0065	1.0065	NaN	NaN	NaN	+	1	NaN	1	1.11756	1.11756
Q53HL2;A8K7A2;B4DXT3	Borealin	CDCA8	1	T	2.00594e-07	166.14	_LTAEAIQT(ph)PLK_	LTAEAIQT(1)PLK	LT(-125.05)AEAIQT(125.05)PLK	8	2	632.831	-0.24754	0.664024	0.664024			1.01147	1.01147			0.97198	0.97198	NaN	NaN	NaN	+	1	1.9831	2	NaN	NaN	NaN	0.554215	0.554215			0.60893	0.60893	NaN	NaN	NaN	+	1	0.10078	2	1.14373	1.14373
Q53HL2	Borealin	CDCA8	1	S	7.92749e-51	230.67	_IYNISGNGS(ph)PLADSK_	IYNISGNGS(1)PLADSK	IY(-144.46)NIS(-56.65)GNGS(56.65)PLADS(-115.41)K	9	2	808.372	-0.31073	0.576537	0.576537			1.31662	1.31662			1.3789	1.3789	NaN	NaN	NaN	+	1	8.7686	2	NaN	NaN	NaN	0.965641	0.965641			1.0111	1.0111	NaN	NaN	NaN	+	1	7.8746	2	0.960561	0.960561
Q9NWK9	Box C/D snoRNA protein 1	ZNHIT6	1	S	2.74956e-60	199.87	_SGGGLHSVAEGVRLS(ph)PEPGR_	SGGGLHSVAEGVRLS(1)PEPGR	S(-125.62)GGGLHS(-84.95)VAEGVRLS(84.95)PEPGR	15	2	1021.49	0.38912	1.07144	1.07144			0.937854	0.937854			0.92268	0.92268	NaN	NaN	NaN	+	1	1.9527	3	NaN	NaN	NaN	1.1528	1.1528			1.1678	1.1678	NaN	NaN	NaN	+	1	9.1558	5	0.865714	0.865714
F8VQY2;Q96RL1;Q9NTC5	BRCA1-A complex subunit RAP80	UIMC1;UIMC1;DKFZp434I1926	1	S	7.74288e-17	121.32	_VPS(ph)PGMEEAGCSR_	VPS(1)PGMEEAGCSR	VPS(91.21)PGMEEAGCS(-91.21)R	3	2	728.783	-0.084252	0.804626	0.804626			1.21054	1.21054			1.2549	1.2549	NaN	NaN	NaN	+	1	3.7668	3	NaN	NaN	NaN	0.991374	0.991374			0.96425	0.96425	NaN	NaN	NaN	+	1	10.653	4	1.03167	1.03167
F8VQY2;Q96RL1;Q9NTC5	BRCA1-A complex subunit RAP80	UIMC1;UIMC1;DKFZp434I1926	1	S	6.3158e-45	87.719	_RDLNES(ph)PVK_	RDLNES(1)PVK	RDLNES(87.72)PVK	6	2	569.269	0.14105	0.787143	0.787143			1.14793	1.14793			1.0738	1.0738	NaN	NaN	NaN	+	1	19.473	5	NaN	NaN	NaN	0.913184	0.913184			0.95478	0.95478	NaN	NaN	NaN	+	1	12.235	5	0.973294	0.973294
F8VQY2;Q96RL1;Q9NTC5	BRCA1-A complex subunit RAP80	UIMC1;UIMC1;DKFZp434I1926	1	S	6.2405e-05	145.81	_LLS(ph)FLEQSEHK_	LLS(1)FLEQSEHK	LLS(86.57)FLEQS(-86.57)EHK	3	2	705.837	-0.27653	0.314114	0.314114			1.90539	1.90539			1.866	1.866	NaN	NaN	NaN	+	1	NaN	1	NaN	NaN	NaN	1.03263	1.03263			1.1305	1.1305	NaN	NaN	NaN	+	1	NaN	1	1.21365	1.21365
Q6PJG6	BRCA1-associated ATM activator 1	BRAT1	1	S	2.05233e-83	243.83	_GS(ph)PNTASAEATLPR_	GS(1)PNTASAEATLPR	GS(78.91)PNT(-78.91)AS(-120.44)AEAT(-180.15)LPR	2	2	726.33	0.4415	1.48246	1.48246			0.83363	0.83363			0.82812	0.82812	NaN	NaN	NaN	+	1	NaN	1	NaN	NaN	NaN	1.05459	1.05459			1.0214	1.0214	NaN	NaN	NaN	+	1	2.1968	2	0.957432	0.957432
Q59H81;A8K2W4;Q7Z569;J3KNN7	BRCA1-associated protein	BRAP	1	S	0.000510955	103.14	_ECINAAPDS(ph)PSK_	ECINAAPDS(0.965)PS(0.035)K	ECINAAPDS(14.43)PS(-14.43)K	9	2	684.779	0.35688	1.58473	1.58473			0.927238	0.927238			0.93393	0.93393	NaN	NaN	NaN	+	1	NaN	1	NaN	NaN	NaN	0.856104	0.856104			0.85565	0.85565	NaN	NaN	NaN	+	1	6.2566	2	1.0055	1.0055
P11274;B4E065;Q12843;Q12844	Breakpoint cluster region protein	BCR;BCR;BCR	1	S	0.000132383	129.34	_RQS(ph)ILFSTEV_	RQS(1)ILFSTEV	RQS(55.71)ILFS(-55.71)T(-87.26)EV	3	2	630.305	0.34309	2.59606	2.59606			0.600225	0.600225			0.58998	0.58998	NaN	NaN	NaN	+	1	7.3955	2	NaN	NaN	NaN	0.831234	0.831234			0.83265	0.83265	NaN	NaN	NaN	+	1	11.452	3	1.16876	1.16876
Q9H6U6;B2RBN7;K7ESE9	Breast carcinoma-amplified sequence 3	BCAS3	2	S	8.60349e-13	116.2	_(gl)QGGRCS(ph)PVPGLS(ph)SSPSGSPLHGK_	QGGRCS(1)PVPGLS(0.595)S(0.329)S(0.075)PSGSPLHGK	QGGRCS(77.65)PVPGLS(2.57)S(-2.57)S(-8.97)PS(-34.04)GS(-41.47)PLHGK	6	3	798.01	0.18579	1.50876		1.50876		0.827896		0.827896		0.71172	NaN	0.71172	NaN	NaN	+	2	NaN	1	NaN	NaN	NaN														0.726949		0.726949
Q9H6U6;B7ZKU7;K7ESE9;K7EIE2	Breast carcinoma-amplified sequence 3	BCAS3;BCAS3	1	S	5.3083e-107	259.49	_SVTLLEVCGS(ph)WPEGFGLR_	SVTLLEVCGS(1)WPEGFGLR	S(-140.53)VT(-140.53)LLEVCGS(140.53)WPEGFGLR	10	2	1043.99	0.10748	2.87897	2.87897			0.738791	0.738791			0.77505	0.77505	NaN	NaN	NaN	+	1	17.42	3	NaN	NaN	NaN	0.944857	0.944857			0.93344	0.93344	NaN	NaN	NaN	+	1	NaN	1	0.960076	0.960076
Q9H6U6;B7ZKU7;B2RBN7;K7ESE9;B4E3M9	Breast carcinoma-amplified sequence 3	BCAS3;BCAS3	1	S	0.000455925	103.14	_VKPPPQIS(ph)PSK_	VKPPPQIS(0.999)PS(0.001)K	VKPPPQIS(28.28)PS(-28.28)K	8	2	629.334	-0.1066	1.35574	1.35574			1.05091	1.05091			0.95587	0.95587	NaN	NaN	NaN	+	1	17.034	2	NaN	NaN	NaN	0.522868	0.522868			0.54198	0.54198	NaN	NaN	NaN	+	1	4.0703	2	1.35268	1.35268
Q9H6U6;B7ZKU7;B2RBN7;K7ESE9	Breast carcinoma-amplified sequence 3	BCAS3;BCAS3	1	S	3.19564e-10	123.29	_LADAMAES(ph)PSR_	LADAMAES(1)PSR	LADAMAES(42.66)PS(-42.66)R	8	2	614.257	-0.11991	2.00665	2.00665			0.671104	0.671104			0.70783	0.70783	NaN	NaN	NaN	+	1	NaN	1	NaN	NaN	NaN	1.27603	1.27603			1.2704	1.2704	NaN	NaN	NaN	+	1	NaN	1	1.41063	1.41063
Q9Y6D6;Q59FY5;E5RIF2;E5RHL7;B3KMS9	Brefeldin A-inhibited guanine nucleotide-exchange protein 1	ARFGEF1;ARFGEF1;ARFGEF1	1	S	3.20097e-12	131.06	_S(ph)VDIHDSIQPR_	S(1)VDIHDSIQPR	S(93.47)VDIHDS(-93.47)IQPR	1	2	673.809	0.6574	6.59158	6.59158			0.348787	0.348787			0.34965	0.34965	NaN	NaN	NaN	+	1	2.6448	2	NaN	NaN	NaN	1.12819	1.12819			1.145	1.145	NaN	NaN	NaN	+	1	4.6603	2	0.77475	0.77475
Q9Y6D5;B4DYN7;Q59FR3	Brefeldin A-inhibited guanine nucleotide-exchange protein 2	ARFGEF2	1	S	8.95901e-28	161.95	_GQSQLS(ph)NPTDDSWK_	GQSQLS(1)NPTDDSWK	GQS(-58.08)QLS(50.3)NPT(-50.3)DDS(-93.7)WK	6	2	821.841	0.62852	2.20709	2.20709			1.2196	1.2196			1.2751	1.2751	NaN	NaN	NaN	+	1	NaN	1	NaN	NaN	NaN														0.663609	0.663609
Q9Y6D5;Q86TH5	Brefeldin A-inhibited guanine nucleotide-exchange protein 2	ARFGEF2;ARFGEF2	1;2	S	1.68293e-38	206.64	_PQSPVIQAAAVS(ph)PK_	PQSPVIQAAAVS(1)PK	PQS(-161.98)PVIQAAAVS(161.98)PK	12	2	736.879	0.13252	2.84029	2.84029	2.01524		0.746075	0.746075	0.772088		0.66851	0.66851	0.71077	NaN	NaN	+	1	13.248	4	NaN	NaN	NaN	1.07946	1.07946	0.956022		1.1811	1.1811	1.0116	NaN	NaN	+	1	7.1934	4	1.01327	1.01327	0.933801
Q9Y6D5;Q86TH5	Brefeldin A-inhibited guanine nucleotide-exchange protein 2	ARFGEF2;ARFGEF2	1	S	1.4613e-46	138.28	_ERGS(ph)SLSGTDDGAQEVVK_	ERGS(0.808)S(0.191)LSGTDDGAQEVVK	ERGS(6.26)S(-6.26)LS(-33.32)GT(-40.71)DDGAQEVVK	4	2	957.926	0.66901					0.880821	0.880821			0.8872	0.8872	NaN	NaN	NaN		1	NaN	1	NaN	NaN	NaN	0.968132	0.968132			0.97886	0.97886	NaN	NaN	NaN		1	NaN	1	1.34292	1.34292
B2RAR0;Q9UBW5;B7Z6F3;F5H0W4;S4R418	Bridging integrator 2	BIN2;BIN2	1;2	S	8.07007e-16	102.8	_ASLGTGT(ph)ASPRTS(ph)LEVSPNPEPPEKPVR_	AS(0.022)LGT(0.091)GT(0.523)AS(0.362)PRT(0.068)S(0.933)LEVSPNPEPPEKPVR	AS(-13.72)LGT(-7.6)GT(1.5)AS(-1.5)PRT(-11.02)S(11.02)LEVS(-34.49)PNPEPPEKPVR	13	3	1012.15	0.025399	3.60067	3.60067	0.735791		0.55291	0.55291			0.57016	0.57016	NaN	NaN	NaN		1	NaN	1	NaN	NaN	NaN	1.06665	1.06665	0.833073		1.0523	1.0523	0.90233	NaN	NaN		1	NaN	1	0.797842	0.797842	0.963475
B2RAR0;Q9UBW5;B7Z6F3;F5H0W4;S4R418	Bridging integrator 2	BIN2;BIN2	1;2	T	8.07007e-16	154.48	_T(ph)SLEVSPNPEPPEKPVR_	T(0.883)S(0.117)LEVSPNPEPPEKPVR	T(8.77)S(-8.77)LEVS(-74.1)PNPEPPEKPVR	1	2	978.477	0.34648	3.60067	3.60067			0.55291	0.55291			0.57016	0.57016	NaN	NaN	NaN		1	NaN	1	NaN	NaN	NaN	1.06665	1.06665			1.0523	1.0523	NaN	NaN	NaN		1	NaN	1	0.797842	0.797842
B2RAR0;Q9UBW5;B7Z6F3;F5H0W4;S4R418	Bridging integrator 2	BIN2;BIN2	1	S	0.00208948	136.02	_S(ph)LVISPPVR_	S(1)LVISPPVR	S(78.24)LVIS(-78.24)PPVR	1	2	524.284	-0.12974	5.90005	5.90005			0.261689	0.261689			0.26727	0.26727	NaN	NaN	NaN	+	1	1.7338	2	NaN	NaN	NaN	1.03999	1.03999			1.0417	1.0417	NaN	NaN	NaN	+	1	1.9041	2	0.848071	0.848071
B2RAR0;Q9UBW5;B7Z6F3;F5H0W4;S4R418	Bridging integrator 2	BIN2;BIN2	1	S	9.40382e-10	93.374	_AKS(ph)QEEVLPSSTTPSPGGALSPSGQPSSSATEVVLR_	AKS(1)QEEVLPSSTTPSPGGALSPSGQPSSSATEVVLR	AKS(37.98)QEEVLPS(-37.98)S(-46.06)T(-50.22)T(-50.22)PS(-59.76)PGGALS(-82.9)PS(-87.31)GQPS(-89.15)S(-90.63)S(-90.63)AT(-92.31)EVVLR	3	3	1206.92	-0.6714	0.859629	0.859629			0.713491	0.713491			0.61337	0.61337	NaN	NaN	NaN	+	1	NaN	1	NaN	NaN	NaN														0.931913	0.931913
B2RAR0;Q9UBW5;B7Z6F3;F5H0W4;S4R418	Bridging integrator 2	BIN2;BIN2	1;2	T	1.18325e-09	107.47	_TSLEVS(ph)PNPEPPEKPVRT(ph)PEAK_	T(0.006)S(0.007)LEVS(0.987)PNPEPPEKPVRT(1)PEAK	T(-22.31)S(-21.54)LEVS(21.54)PNPEPPEKPVRT(100.6)PEAK	18	3	854.734	-0.66479	2.76146	2.76146			0.696257	0.696257			0.673	0.673	NaN	NaN	NaN	+	1	NaN	1	NaN	NaN	NaN	1.35304	1.35304			1.4825	1.4825	NaN	NaN	NaN	+	1	13.891	2	0.736337	0.736337	0.744807
B2RAR0;Q9UBW5;B7Z6F3;F5H0W4;S4R418	Bridging integrator 2	BIN2;BIN2	1	T	7.52192e-85	77.506	_TATVSSPLTSPT(ph)SPSTLSLK_	TATVSSPLTS(0.001)PT(0.95)S(0.031)PS(0.009)T(0.009)LS(0.001)LK	T(-63.78)AT(-58.39)VS(-55.81)S(-55.81)PLT(-48.41)S(-31.63)PT(14.85)S(-14.85)PS(-20.33)T(-20.33)LS(-30.96)LK	12	3	685.68	-0.26579					1.22332	1.22332			1.2521	1.2521	NaN	NaN	NaN	+	1	4.0459	2	NaN	NaN	NaN														1.40545	1.40545
B2RAR0;Q9UBW5;B7Z6F3;F5H0W4;S4R418	Bridging integrator 2	BIN2;BIN2	1;2	S	9.87402e-32	164.28	_PSSGNIPSSPTASGGGS(ph)PTSPR_	PSSGNIPSSPTAS(0.001)GGGS(0.921)PT(0.072)S(0.006)PR	PS(-133.15)S(-133.15)GNIPS(-89.95)S(-77.57)PT(-54.29)AS(-29.46)GGGS(11.05)PT(-11.05)S(-21.97)PR	17	2	1039.46	0.13138					0.582247		0.582247		0.49236	NaN	0.49236	NaN	NaN		2	NaN	1	NaN	NaN	NaN	0.922201	0.922201			0.96123	0.96123	NaN	NaN	NaN		1	NaN	1	1.30801	1.30801	1.05902
J3KQS6;Q9NWV8;M0QX07;M0R0I0;M0R2I2;M0R193;M0R2K3;M0R2A4;M0R3F4;M0QY17	BRISC and BRCA1-A complex member 1	BABAM1	1	S	7.47798e-144	247.64	_S(ph)EGEGEAASADDGSLNTSGAGPK_	S(1)EGEGEAASADDGSLNTSGAGPK	S(141.85)EGEGEAAS(-141.85)ADDGS(-210.44)LNT(-227.38)S(-232.19)GAGPK	1	2	1093.94	-0.21684					0.743851	0.743851			0.64067	0.64067	NaN	NaN	NaN	+	1	NaN	1	NaN	NaN	NaN														1.09749	1.09749
Q9NRL2;D3DS96;Q59G54	Bromodomain adjacent to zinc finger domain protein 1A	BAZ1A;BAZ1A	1	T	4.68175e-60	196.61	_ELDQDMVT(ph)EDEDDPGSHKR_	ELDQDMVT(1)EDEDDPGSHKR	ELDQDMVT(78.53)EDEDDPGS(-78.53)HKR	8	2	1148.46	0.73503	0.670738	0.670738			1.18109	1.18109			1.2037	1.2037	NaN	NaN	NaN	+	1	17.53	6	NaN	NaN	NaN	1.09801	1.09801			1.1308	1.1308	NaN	NaN	NaN	+	1	11.901	7	0.900351	0.900351
Q9UIF9;J3KPG5;F8VU39;J3QK86	Bromodomain adjacent to zinc finger domain protein 2A	BAZ2A;BAZ2A	1	S	1.43629e-79	190.46	_MELAGSNTTASS(ph)PAR_	MELAGSNTTAS(0.006)S(0.994)PAR	MELAGS(-95.03)NT(-81.69)T(-81.69)AS(-22.04)S(22.04)PAR	12	2	786.84	-0.071897					0.833165	0.833165			0.83192	0.83192	NaN	NaN	NaN	+	1	NaN	1	NaN	NaN	NaN	1.13351	1.13351			1.0932	1.0932	NaN	NaN	NaN		1	NaN	1	0.834475	0.834475
Q9UIF9;J3KPG5;F8VU39;J3QK86;B7Z8F7	Bromodomain adjacent to zinc finger domain protein 2A	BAZ2A;BAZ2A	1	S	0.000188942	135.02	_(gl)QPS(ph)SPSHNTNLR_	QPS(0.905)S(0.095)PSHNTNLR	QPS(9.81)S(-9.81)PS(-52.5)HNT(-85.84)NLR	3	2	700.801	-0.44154	0.80362	0.80362			1.26943	1.26943			1.166	1.166	NaN	NaN	NaN	+	1	14.769	2	NaN	NaN	NaN	1.15907	1.15907			1.063	1.063	NaN	NaN	NaN	+	1	NaN	1	0.927704	0.927704
Q9UIF9;J3KPG5;F8VU39;J3QK86;H0YHL2	Bromodomain adjacent to zinc finger domain protein 2A	BAZ2A;BAZ2A;BAZ2A	1	S	1.39076e-56	147.49	_AGDPGEMPQS(ph)PTGLGQPK_	AGDPGEMPQS(1)PTGLGQPK	AGDPGEMPQS(33.75)PT(-33.75)GLGQPK	10	2	923.906	-0.0072984	0.596031	0.596031			0.941108	0.941108			0.99368	0.99368	NaN	NaN	NaN	+	1	NaN	1	NaN	NaN	NaN	0.656364	0.656364			0.65507	0.65507	NaN	NaN	NaN	+	1	1.2382	2	1.06167	1.06167
Q9UIF9;J3KPG5;F8VU39;J3QK86	Bromodomain adjacent to zinc finger domain protein 2A	BAZ2A;BAZ2A	1	S	2.92593e-19	202.29	_YSEEGLS(ph)PSK_	YSEEGLS(1)PSK	Y(-183.34)S(-132.48)EEGLS(42.11)PS(-42.11)K	7	2	588.745	-0.17846	0.900012	0.900012			1.31337	1.31337			1.35	1.35	NaN	NaN	NaN	+	1	20.302	2	NaN	NaN	NaN	1.14909	1.14909			1.2187	1.2187	NaN	NaN	NaN	+	1	9.2766	5	0.94184	0.94184
O95696	Bromodomain-containing protein 1	BRD1	1;2	S	1.40527e-06	114.96	_HPSS(ph)PCSVKHS(ph)PTR_	HPS(0.114)S(0.885)PCS(0.001)VKHS(0.991)PT(0.009)R	HPS(-9.07)S(9.07)PCS(-30.31)VKHS(22.7)PT(-22.7)R	11	3	579.571	0.22068	0.734468	0.734468	0.511182		1.25819		1.25819		1.0711	NaN	1.0711	NaN	NaN	+	2	NaN	1	NaN	NaN	NaN														0.689992	0.689992	0.921931
O95696	Bromodomain-containing protein 1	BRD1	2	S	3.20846e-10	158.45	_HPS(ph)SPCS(ph)VKHSPTR_	HPS(1)S(0.09)PCS(0.882)VKHS(0.021)PT(0.007)R	HPS(48.58)S(-9.94)PCS(9.94)VKHS(-16.19)PT(-21)R	3	2	868.852	0.71444	0.511182		0.511182		1.25819		1.25819		1.0711	NaN	1.0711	NaN	NaN	+	2	NaN	1	NaN	NaN	NaN														0.953439		0.953439
P25440;U3KQA6;E9PIQ3;E9PKQ9	Bromodomain-containing protein 2	BRD2;BRD2;BRD2	1	T	2.32457e-24	87.792	_(ac)MLQNVT(ph)PHNKLPGEGNAGLLGLGPEAAAPGKR_	MLQNVT(1)PHNKLPGEGNAGLLGLGPEAAAPGKR	MLQNVT(87.79)PHNKLPGEGNAGLLGLGPEAAAPGKR	6	4	833.176	-0.097255					1.23657	1.23657			1.2345	1.2345	NaN	NaN	NaN	+	1	3.933	2	NaN	NaN	NaN	0.563379	0.563379			0.60705	0.60705	NaN	NaN	NaN	+	1	30.919	3	0.821203	0.821203
Q15059	Bromodomain-containing protein 3	BRD3	1	S	2.39489e-05	137.62	_SES(ph)PPPLSDPK_	SES(1)PPPLSDPK	S(-46.76)ES(46.76)PPPLS(-63.75)DPK	3	2	617.274	0.55941	0.64808	0.64808			1.34088	1.34088			1.4349	1.4349	NaN	NaN	NaN	+	1	NaN	1	NaN	NaN	NaN	1.05975	1.05975			1.0717	1.0717	NaN	NaN	NaN	+	1	14.287	2	0.992285	0.992285
O60885	Bromodomain-containing protein 4	BRD4	1	S	0.000194624	86.772	_SEPFS(ph)PSLRPEPPK_	SEPFS(0.999)PS(0.001)LRPEPPK	S(-40.7)EPFS(32.43)PS(-32.43)LRPEPPK	5	3	549.931	0.052725	1.14803	1.14803			0.838512	0.838512			0.87488	0.87488	NaN	NaN	NaN	+	1	NaN	1	NaN	NaN	NaN	0.878109	0.878109			0.92803	0.92803	NaN	NaN	NaN	+	1	5.0226	3	1.0567	1.0567
O60885;M0QZD9;Q5BJ26;Q05BM2;Q6NXE4;Q6PIS5	Bromodomain-containing protein 4	BRD4;BRD4;BRD4;BRD4;BRD4	1	S	5.91772e-11	89.365	_MPDEPEEPVVAVS(ph)SPAVPPPTK_	MPDEPEEPVVAVS(0.863)S(0.137)PAVPPPTK	MPDEPEEPVVAVS(7.99)S(-7.99)PAVPPPT(-59.41)K	13	3	785.039	-0.31699	0.761343	0.761343			1.22356	1.22356			1.2816	1.2816	NaN	NaN	NaN		1	8.7484	4	NaN	NaN	NaN														0.995738	0.995738
O60885	Bromodomain-containing protein 4	BRD4	1	S	0.000129816	113.71	_IHS(ph)PIIR_	IHS(1)PIIR	IHS(113.71)PIIR	3	2	458.244	0.10926	0.571485	0.571485			1.40085	1.40085			1.4454	1.4454	NaN	NaN	NaN	+	1	5.954	2	NaN	NaN	NaN	0.924219	0.924219			0.96077	0.96077	NaN	NaN	NaN	+	1	4.5159	4	0.971136	0.971136
O60885;M0QZD9;Q5BJ26;Q05BM2;Q6NXE4;Q6PIS5	Bromodomain-containing protein 4	BRD4;BRD4;BRD4;BRD4;BRD4	1	S	8.16235e-24	118.72	_MPDEPEEPVVAVSS(ph)PAVPPPTK_	MPDEPEEPVVAVS(0.032)S(0.968)PAVPPPTK	MPDEPEEPVVAVS(-14.84)S(14.84)PAVPPPT(-73.93)K	14	3	785.039	0.09291	0.783584	0.783584			1.21565	1.21565			1.2873	1.2873	NaN	NaN	NaN		1	10.291	3	NaN	NaN	NaN	0.920036	0.920036			0.94248	0.94248	NaN	NaN	NaN	+	1	5.7416	3	1.02018	1.02018
Q9NPI1	Bromodomain-containing protein 7	BRD7	1	S	5.35047e-40	173.51	_EREDS(ph)GDAEAHAFK_	EREDS(1)GDAEAHAFK	EREDS(173.51)GDAEAHAFK	5	2	821.331	-0.0084038	0.587615	0.587615			1.22883	1.22883			1.2672	1.2672	NaN	NaN	NaN	+	1	NaN	1	NaN	NaN	NaN	1.28029	1.28029			1.2606	1.2606	NaN	NaN	NaN	+	1	NaN	1	0.819153	0.819153
Q9NW68;B4DM89;B7ZA57	BSD domain-containing protein 1	BSDC1;BSDC1	1	S	1.47647e-21	212.72	_KGS(ph)STDISEDWEK_	KGS(1)STDISEDWEK	KGS(34.22)S(-34.22)T(-44.08)DIS(-94.24)EDWEK	3	2	781.325	0.087106					1.54506	1.54506			1.4385	1.4385	NaN	NaN	NaN	+	1	NaN	1	NaN	NaN	NaN														1.84753	1.84753
Q9NXV2;H3BSS5	BTB/POZ domain-containing protein KCTD5	KCTD5;KCTD5	1	S	8.9424e-13	160.8	_(ac)AENHCELLS(ph)PAR_	AENHCELLS(1)PAR	AENHCELLS(160.8)PAR	9	2	759.824	0.20119	1.08026	1.08026			1.06184	1.06184			1.0839	1.0839	NaN	NaN	NaN	+	1	3.0548	3	NaN	NaN	NaN	0.675033	0.675033			0.69172	0.69172	NaN	NaN	NaN	+	1	7.6731	2	1.00928	1.00928
A8K4Z6;Q9BRD0	BUD13 homolog	BUD13	1;2;3	S	3.28808e-07	136.81	_HDS(ph)PDPS(ph)PPRR_	HDS(1)PDPS(1)PPRR	HDS(136.81)PDPS(136.81)PPRR	3	2	710.774	0.042913	0.669454		0.669454	0.538088	0.725564	0.725564	1.24122		0.73165	0.73165	1.0533	NaN	NaN	+	1	NaN	1	NaN	NaN	NaN	0.981673		0.981673		1.0232	NaN	1.0232	NaN	NaN	+	2	18.893	4	0.91864		0.91864
A8K4Z6;Q9BRD0;H7C462	BUD13 homolog	BUD13;BUD13	1	S	1.04981e-60	139.11	_HDS(ph)PDLAPNVTYSLPR_	HDS(1)PDLAPNVTYSLPR	HDS(81.7)PDLAPNVT(-81.7)Y(-98.25)S(-102.9)LPR	3	2	931.428	-1.5116	0.629877	0.629877			1.15467	1.15467			1.1902	1.1902	NaN	NaN	NaN	+	1	16.775	7	NaN	NaN	NaN	1.11206	1.11206			1.1119	1.1119	NaN	NaN	NaN	+	1	9.0893	7	0.900297	0.900297
A8K4Z6;Q9BRD0;H7C462	BUD13 homolog	BUD13;BUD13	1	S	5.83381e-35	185.95	_YEYDPDIS(ph)PPR_	YEYDPDIS(1)PPR	Y(-136.95)EY(-77.48)DPDIS(77.48)PPR	8	2	716.295	0.2266	0.663087	0.663087			1.23014	1.23014			1.1918	1.1918	NaN	NaN	NaN	+	1	7.9556	7	NaN	NaN	NaN	1.00622	1.00622			1.0439	1.0439	NaN	NaN	NaN	+	1	8.0928	6	0.889021	0.889021
A8K4Z6;Q9BRD0	BUD13 homolog	BUD13	1;2	S	4.75346e-07	120.77	_HDT(ph)PDPS(ph)PLRGAR_	HDT(1)PDPS(1)PLRGAR	HDT(120.77)PDPS(120.77)PLRGAR	7	2	789.827	-1.1317	0.50849	0.50849	0.665872		1.72577	1.72577	1.24107		1.6961	1.6961	1.2023	NaN	NaN	+	1	NaN	1	NaN	NaN	NaN	1.12463	1.12463	1.10469		1.1244	1.1244	1.0849	NaN	NaN	+	1	NaN	1	1.18764	1.18764	0.896304
A8K4Z6;Q9BRD0	BUD13 homolog	BUD13	1;2;3	S	3.28808e-07	136.81	_HDS(ph)PDPS(ph)PPRR_	HDS(1)PDPS(1)PPRR	HDS(136.81)PDPS(136.81)PPRR	7	2	710.774	0.042913	0.669454		0.669454	0.538088	0.593196	0.593196	1.24122		0.58335	0.58335	1.0533	NaN	NaN	+	1	NaN	1	NaN	NaN	NaN	1.08896	1.08896	0.981673		1.0481	1.0481	1.0232	NaN	NaN	+	1	NaN	1	0.91864		0.91864
A8K4Z6;Q9BRD0	BUD13 homolog	BUD13	1;2	T	4.75346e-07	120.77	_HDT(ph)PDPS(ph)PLRGAR_	HDT(1)PDPS(1)PLRGAR	HDT(120.77)PDPS(120.77)PLRGAR	3	2	789.827	-1.1317	0.835802	0.835802	0.665872		1.13661	1.13661	1.24107		1.1244	1.1244	1.2023	NaN	NaN	+	1	NaN	1	NaN	NaN	NaN	1.15825	1.15825	1.10469		1.2044	1.2044	1.0849	NaN	NaN	+	1	19.159	3	0.96164	0.96164	0.896304
Q13895;F8WBL2	Bystin	BYSL;BYSL	1	S	5.3422e-77	145.55	_M(ox)PQDGS(ph)DDEDEEWPTLEK_	MPQDGS(1)DDEDEEWPTLEK	MPQDGS(121.34)DDEDEEWPT(-121.34)LEK	6	2	1108.91	0.058206					1.00558	1.00558			1.0471	1.0471	NaN	NaN	NaN	+	1	1.7129	3	NaN	NaN	NaN	1.07075	1.07075			1.0686	1.0686	NaN	NaN	NaN	+	1	20.102	4	0.877259	0.877259
P27708;Q53SY7;F8VPD4;Q96CK3;H7C3Z5	CAD protein;Glutamine-dependent carbamoyl-phosphate synthase;Aspartate carbamoyltransferase;Dihydroorotase	CAD;CAD;CAD;CAD;CAD	1	S	0.00924582	114.86	_RLS(ph)SFVTK_	RLS(0.986)S(0.014)FVTK	RLS(18.63)S(-18.63)FVT(-57.52)K	3	2	509.26	0.17249	1.00097	1.00097			2.39868	2.39868			2.3758	2.3758	NaN	NaN	NaN	+	1	NaN	1	NaN	NaN	NaN	0.893408	0.893408			0.91396	0.91396	NaN	NaN	NaN	+	1	NaN	1	1.09733	1.09733
P27708;Q53SY7;F8VPD4;Q96CK3	CAD protein;Glutamine-dependent carbamoyl-phosphate synthase;Aspartate carbamoyltransferase;Dihydroorotase	CAD;CAD;CAD;CAD	1	S	5.5307e-15	114.46	_IHRAS(ph)DPGLPAEEPKEK_	IHRAS(1)DPGLPAEEPKEK	IHRAS(114.46)DPGLPAEEPKEK	5	2	977.475	0.41495	2.68255	2.68255			0.948082	0.948082			0.92037	0.92037	NaN	NaN	NaN	+	1	12.167	6	NaN	NaN	NaN	0.971777	0.971777			1.0217	1.0217	NaN	NaN	NaN	+	1	11.774	8	0.997248	0.997248
Q9Y6J0;G5E9F3;Q6PHY0;Q8WTX5;B5MEB3;Q9NPU0	Calcineurin-binding protein cabin-1	CABIN1;CABIN1;CABIN1;DKFZp762G2015	1;2	T	1.985e-43	169.19	_FPPEITVT(ph)PPT(ph)PTLLSPK_	FPPEITVT(1)PPT(0.992)PT(0.008)LLSPK	FPPEIT(-55.29)VT(50.95)PPT(20.99)PT(-20.99)LLS(-48.86)PK	11	2	1048.01	-0.49094	0.760438	0.760438	0.36395		1.51298	1.51298			1.5751	1.5751	NaN	NaN	NaN	+	1	8.1132	2	NaN	NaN	NaN	0.85415	0.85415			0.90161	0.90161	NaN	NaN	NaN	+	1	NaN	1	0.935527	0.935527	1.26345
Q9Y6J0;G5E9F3;Q6PHY0;Q8WTX5	Calcineurin-binding protein cabin-1	CABIN1;CABIN1	1	S	3.17829e-30	169.67	_GKNEES(ph)LESTEGFR_	GKNEES(1)LESTEGFR	GKNEES(47.95)LES(-47.95)T(-75.91)EGFR	6	2	831.854	-0.12363	0.721185	0.721185			1.10515	1.10515			1.1384	1.1384	NaN	NaN	NaN	+	1	NaN	1	NaN	NaN	NaN	1.85693	1.85693			2.0036	2.0036	NaN	NaN	NaN	+	1	NaN	1	0.556407	0.556407
B4DV02;Q96RR4;F5GZ00	Calcium/calmodulin-dependent protein kinase kinase 2	CAMKK2;CAMKK2	1	S	0.000259678	122.97	_SLS(ph)APGNLLTK_	SLS(1)APGNLLTK	S(-41.06)LS(41.06)APGNLLT(-88.19)K	3	2	590.802	-0.22481	1.14261	1.14261			1.85037	1.85037			1.7548	1.7548	NaN	NaN	NaN	+	1	NaN	1	NaN	NaN	NaN	0.732161	0.732161			0.79685	0.79685	NaN	NaN	NaN	+	1	7.8218	2	1.89172	1.89172
Q16566;B2R747	Calcium/calmodulin-dependent protein kinase type IV	CAMK4	1;2	S	1.20004e-15	69.431	_DPS(ph)PIQDGNEDM(ox)K_	DPS(1)PIQDGNEDMK	DPS(69.43)PIQDGNEDMK	3	2	771.295	-0.77456					0.924138	0.924138	1.28935		0.95404	0.95404	1.038	NaN	NaN	+	1	NaN	1	NaN	NaN	NaN	0.982113	0.982113	0.859521		0.99793	0.99793	0.90169	NaN	NaN	+	1	9.4577	2	0.847316	0.847316	1.00766
Q9Y2V2;H3BNU9;H3BPY5;H3BUY4;H3BSW7;I3L3X8;H3BTK3	Calcium-regulated heat stable protein 1	CARHSP1;CARHSP1;CARHSP1;CARHSP1;CARHSP1;CARHSP1	1;2;3	S	1.72208e-25	149.32	_ERS(ph)PS(ph)PLRGNVVPS(ph)PLPTR_	ERS(1)PS(1)PLRGNVVPS(0.95)PLPT(0.05)R	ERS(85.94)PS(86.2)PLRGNVVPS(12.75)PLPT(-12.75)R	5	3	767.018	0.11183	1.26399	1.26399	2.68619	2.90813	2.33026	2.33026	0.756691		2.4238	2.4238	0.77545	NaN	NaN	+	1	NaN	1	NaN	NaN	NaN	0.671403		0.671403	1.10189	0.67034	NaN	0.67034	1.1445	NaN	+	2	10.62	3	1.0335		1.0335
Q9Y2V2;H3BNU9;H3BPY5;H3BUY4;H3BSW7;I3L3X8;H3BTK3	Calcium-regulated heat stable protein 1	CARHSP1;CARHSP1;CARHSP1;CARHSP1;CARHSP1;CARHSP1	1;2;3	S	1.72208e-25	143.05	_GNVVPS(ph)PLPTR_	GNVVPS(1)PLPTR	GNVVPS(46.46)PLPT(-46.46)R	6	2	608.808	0.62895	2.52218	2.52218		2.90813	0.722077	0.722077			0.7316	0.7316	NaN	NaN	NaN	+	1	21.991	4	NaN	NaN	NaN	1.13957	1.13957	1.01799	1.10189	1.1234	1.1234	0.98833	1.1445	NaN	+	1	3.8615	5	0.780901	0.780901
Q9Y2V2;H3BNU9;H3BPY5;H3BUY4;H3BSW7;I3L3X8;H3BTK3	Calcium-regulated heat stable protein 1	CARHSP1;CARHSP1;CARHSP1;CARHSP1;CARHSP1;CARHSP1	1	S	0.00341487	107.17	_TRTFS(ph)ATVR_	TRTFS(1)ATVR	T(-66.69)RT(-51.08)FS(33.53)AT(-33.53)VR	5	3	373.517	0.0952	2.89846	2.89846			0.650159	0.650159			0.63603	0.63603	NaN	NaN	NaN	+	1	86.674	4	NaN	NaN	NaN	0.951497	0.951497			0.92703	0.92703	NaN	NaN	NaN	+	1	3.656	7	0.934448	0.934448
Q9Y2V2;H3BNU9;H3BPY5;H3BUY4;H3BSW7;I3L3X8;H3BTK3	Calcium-regulated heat stable protein 1	CARHSP1;CARHSP1;CARHSP1;CARHSP1;CARHSP1;CARHSP1	1;2;3	S	1.72208e-25	149.32	_ERS(ph)PS(ph)PLRGNVVPS(ph)PLPTR_	ERS(1)PS(1)PLRGNVVPS(0.95)PLPT(0.05)R	ERS(85.94)PS(86.2)PLRGNVVPS(12.75)PLPT(-12.75)R	3	3	767.018	0.11183	2.68619		2.68619	2.90813	0.756691		0.756691		0.77545	NaN	0.77545	NaN	NaN	+	2	5.5536	3	NaN	NaN	NaN	0.821549	0.821549	0.671403	1.10189	0.84892	0.84892	0.67034	1.1445	NaN	+	1	NaN	1	1.30116	1.30116	1.0335
Q5T5Y3;B7ZLW1	Calmodulin-regulated spectrin-associated protein 1	CAMSAP1;CAMSAP1	1	S	0.000547459	98.676	_VES(ph)MEALPILSR_	VES(1)MEALPILSR	VES(84.23)MEALPILS(-84.23)R	3	2	712.846	-0.016706	1.09287	1.09287			1.23355	1.23355			1.2225	1.2225	NaN	NaN	NaN	+	1	NaN	1	NaN	NaN	NaN	0.859766	0.859766			0.84929	0.84929	NaN	NaN	NaN	+	1	NaN	1	1.30046	1.30046
Q5T5Y3;B7ZLW1	Calmodulin-regulated spectrin-associated protein 1	CAMSAP1;CAMSAP1	1	S	3.00322e-20	177.04	_GTAAFS(ph)PSHPLLPLR_	GTAAFS(1)PSHPLLPLR	GT(-43.79)AAFS(40.78)PS(-40.78)HPLLPLR	6	2	822.419	0.41153	1.12211	1.12211			0.790081	0.790081			0.79968	0.79968	NaN	NaN	NaN	+	1	NaN	1	NaN	NaN	NaN	0.676237	0.676237			0.67115	0.67115	NaN	NaN	NaN	+	1	6.5428	2	1.13628	1.13628
Q5T5Y3;B7ZLW1	Calmodulin-regulated spectrin-associated protein 1	CAMSAP1;CAMSAP1	1	S	2.05813e-24	149.41	_ADVVPQQADPEFPRAS(ph)PR_	ADVVPQQADPEFPRAS(1)PR	ADVVPQQADPEFPRAS(149.41)PR	16	2	1030.48	0.52824	2.22674	2.22674			0.525664	0.525664			0.50018	0.50018	NaN	NaN	NaN	+	1	NaN	1	NaN	NaN	NaN	0.925391	0.925391			0.94645	0.94645	NaN	NaN	NaN	+	1	NaN	1	0.834691	0.834691
Q5T5Y3;B7ZLW1	Calmodulin-regulated spectrin-associated protein 1	CAMSAP1;CAMSAP1	1	S	3.90465e-05	85.619	_S(ph)PQGQLDTSESKPDSFFLEPLMPAVLKPAK_	S(1)PQGQLDTSESKPDSFFLEPLMPAVLKPAK	S(43.72)PQGQLDT(-44.53)S(-44.53)ES(-43.72)KPDS(-45.55)FFLEPLMPAVLKPAK	1	3	1113.22	-0.0037478	2.88137	2.88137			0.498109	0.498109			0.50185	0.50185	NaN	NaN	NaN	+	1	1.5543	2	NaN	NaN	NaN	1.03452	1.03452			1.1731	1.1731	NaN	NaN	NaN	+	1	30.215	2	0.785109	0.785109
Q5T5Y3;B7ZLW1	Calmodulin-regulated spectrin-associated protein 1	CAMSAP1;CAMSAP1	1	S	1.78569e-23	141.38	_SIS(ph)KDSLASNIVNLTPQNQPHPTATK_	S(0.147)IS(0.852)KDSLASNIVNLTPQNQPHPTATK	S(-7.63)IS(7.63)KDS(-34.23)LAS(-58.21)NIVNLT(-83)PQNQPHPT(-121.64)AT(-121.14)K	3	3	947.81	0.19051	1.2308	1.2308			1.06695	1.06695			0.98062	0.98062	NaN	NaN	NaN	+	1	NaN	1	NaN	NaN	NaN	0.723958	0.723958			0.76558	0.76558	NaN	NaN	NaN	+	1	NaN	1	1.25109	1.25109
Q5T5Y3;B7ZLW1	Calmodulin-regulated spectrin-associated protein 1	CAMSAP1;CAMSAP1	1	S	1.43799e-56	135.81	_APVHFVEPLS(ph)PTGVAGHR_	APVHFVEPLS(1)PTGVAGHR	APVHFVEPLS(47.26)PT(-47.26)GVAGHR	10	3	650.991	-0.037626	1.44989	1.44989			1.06501	1.06501			1.0533	1.0533	NaN	NaN	NaN	+	1	4.8672	3	NaN	NaN	NaN	0.738607	0.738607			0.76567	0.76567	NaN	NaN	NaN	+	1	16.56	4	1.21624	1.21624
Q5T5Y3;B7ZLW1	Calmodulin-regulated spectrin-associated protein 1	CAMSAP1;CAMSAP1	1	S	1.70932e-12	181.67	_RPS(ph)EGPQPLVR_	RPS(1)EGPQPLVR	RPS(181.67)EGPQPLVR	3	2	658.33	-0.29699	0.749963	0.749963			1.55227	1.55227			1.6082	1.6082	NaN	NaN	NaN	+	1	42.968	2	NaN	NaN	NaN	0.897021	0.897021			0.9797	0.9797	NaN	NaN	NaN	+	1	52.592	3	1.77869	1.77869
B4DGP8;P27824;B4E2T8	Calnexin	CANX;CANX	1	S	0.000146117	48.741	_AEEDEILNRS(ph)PR_	AEEDEILNRS(1)PR	AEEDEILNRS(48.74)PR	10	3	503.563	-0.27959	0.68406	0.68406			1.11461	1.11461			1.0984	1.0984	NaN	NaN	1.2303	+	1	10.044	10	0	0	0	1.03402	1.03402			1.0354	1.0354	NaN	NaN	1.0835	+	1	10.183	9	0.831832	0.831832
B4DGP8;P27824;B4E2T8	Calnexin	CANX;CANX	1;2	S	0	167.99	_(gl)QKS(ph)DAEEDGGTVSQEEEDRK_	QKS(1)DAEEDGGTVSQEEEDRK	QKS(96.93)DAEEDGGT(-96.93)VS(-105.89)QEEEDRK	3	2	1150.46	-0.2694	0.480331	0.480331	0.818783		1.49469	1.49469	0.98365		1.2725	1.2725	0.84251	NaN	1.9769	+	1	6.4149	5	0	0	0.63532	1.06878	1.06878			1.0901	1.0901	NaN	NaN	NaN	+	1	NaN	1	0.978959	0.978959	0.887726
B4DGP8;P27824;B4E2T8	Calnexin	CANX;CANX	1;2	S	0	365.35	_(gl)QKS(ph)DAEEDGGTVS(ph)QEEEDR_	QKS(1)DAEEDGGTVS(1)QEEEDR	QKS(200.53)DAEEDGGT(-60.63)VS(60.63)QEEEDR	13	2	1126.4	0.52291	0.493096	0.493096	0.818783		1.40907	1.40907	0.98365		1.179	1.179	0.84251	NaN	1.9769	+	1	47.049	3	0.69005	0.67753	0.6683														0.986782	0.986782	0.887726
B2R5T5;P10644;Q68DQ4;K7ER48;K7EPB2;Q15300;K7EK41;K7EJ40;K7ENR3;K7EID3;K7EIE5;K7EMZ6;A6YCE1;K7EMU2	cAMP-dependent protein kinase type I-alpha regulatory subunit	PRKAR1A;PRKAR1A;DKFZp779L0468;RET/PTC2;PRKAR1A/RARA fusion	1	S	7.7216e-57	203.79	_TDSREDEIS(ph)PPPPNPVVK_	TDSREDEIS(1)PPPPNPVVK	T(-80.43)DS(-80.43)REDEIS(80.43)PPPPNPVVK	9	2	1028.98	-0.29592	1.67424	1.67424			0.950407	0.950407			0.99212	0.99212	NaN	NaN	NaN	+	1	14.016	8	NaN	NaN	NaN	0.914258	0.914258			0.91956	0.91956	NaN	NaN	NaN	+	1	7.4933	6	0.988616	0.988616
A8KAH7;P13861;Q9BUB1	cAMP-dependent protein kinase type II-alpha regulatory subunit	PRKAR2A;PRKAR2A	1	S	2.4556e-40	120.13	_RVS(ph)VCAETYNPDEEEEDTDPR_	RVS(1)VCAETYNPDEEEEDTDPR	RVS(41.16)VCAET(-41.16)Y(-74.14)NPDEEEEDT(-96.69)DPR	3	2	1296.02	-0.25523	1.09465	1.09465			1.10632	1.10632			0.97779	0.97779	NaN	NaN	NaN		1	NaN	1	NaN	NaN	NaN	1.07843	1.07843			1.0916	1.0916	NaN	NaN	NaN	+	1	4.5975	2	0.921176	0.921176
P31323;Q6DHZ2;B3KY43;Q75MP1	cAMP-dependent protein kinase type II-beta regulatory subunit	PRKAR2B;PRKAR2B;PRKAR2B	1	T	1.21755e-17	178.54	_TWGDLGAAAGGGT(ph)PSK_	TWGDLGAAAGGGT(0.999)PS(0.001)K	T(-125.81)WGDLGAAAGGGT(32.39)PS(-32.39)K	13	2	763.338	1.6529	0.911616	0.911616			0.921193	0.921193			0.92935	0.92935	NaN	NaN	NaN	+	1	NaN	1	NaN	NaN	NaN	1.33864	1.33864			1.3612	1.3612	NaN	NaN	NaN	+	1	NaN	1	0.98225	0.98225
P31323;Q6DHZ2;B3KY43;Q75MP1	cAMP-dependent protein kinase type II-beta regulatory subunit	PRKAR2B;PRKAR2B;PRKAR2B	1	S	2.74317e-40	177.82	_RAS(ph)VCAEAYNPDEEEDDAESR_	RAS(1)VCAEAYNPDEEEDDAESR	RAS(91.07)VCAEAY(-91.07)NPDEEEDDAES(-123.74)R	3	2	1246.98	0.14913	0.660805	0.660805			1.06548	1.06548			0.94166	0.94166	NaN	NaN	NaN	+	1	NaN	1	NaN	NaN	NaN														0.932452	0.932452
P56211	cAMP-regulated phosphoprotein 19	ARPP19	1	T	9.52261e-36	168.08	_EMEDKVT(ph)SPEKAEEAK_	EMEDKVT(0.996)S(0.004)PEKAEEAK	EMEDKVT(24.09)S(-24.09)PEKAEEAK	7	2	950.916	-0.16286					0.565726	0.565726			0.49645	0.49645	NaN	NaN	NaN	+	1	NaN	1	NaN	NaN	NaN														1.04705	1.04705
P56211	cAMP-regulated phosphoprotein 19	ARPP19	1	S	1.66742e-07	64.82	_VTS(ph)PEKAEEAK_	VT(0.002)S(0.998)PEKAEEAK	VT(-27.88)S(27.88)PEKAEEAK	3	3	423.531	-0.41953	2.69292	2.69292			0.87129	0.87129			0.78315	0.78315	NaN	NaN	NaN	+	1	6.1557	4	NaN	NaN	NaN														1.29603	1.29603
Q9UBL0;C9J5R1;C9J091;C9JI74;F8WDL2;C9JD93;C9JTF2;A8K1F3;A8K0T4;C9JQQ6	cAMP-regulated phosphoprotein 21	ARPP21;ARPP21;ARPP21;ARPP21;ARPP21;ARPP21;ARPP21;ARPP-21;ARPP21	1	S	3.04718e-95	160.04	_SES(ph)LDEEEKLELQR_	SES(1)LDEEEKLELQR	S(-43.26)ES(43.26)LDEEEKLELQR	3	3	595.603	0.3426	1.32758	1.32758			2.36552	2.36552			2.3599	2.3599	NaN	NaN	NaN	+	1	3.0984	3	NaN	NaN	NaN	1.17791	1.17791			1.2507	1.2507	NaN	NaN	NaN	+	1	NaN	1	1.25519	1.25519
Q9UBL0;H7C2X8;H7C3J7	cAMP-regulated phosphoprotein 21	ARPP21;ARPP21;ARPP21	1	S	0.000188471	131.86	_TAS(ph)FGGITVLTR_	TAS(1)FGGITVLTR	T(-37.33)AS(37.33)FGGIT(-58.14)VLT(-104.13)R	3	2	651.826	0.26644	0.309357	0.309357			4.13468	4.13468			4.3205	4.3205	NaN	NaN	NaN	+	1	22.13	2	NaN	NaN	NaN	0.671077	0.671077			0.65999	0.65999	NaN	NaN	NaN	+	1	7.0376	3	1.74929	1.74929
Q6JBY9	CapZ-interacting protein	RCSD1	1	S	1.29352e-06	108.5	_VDLGQNGEEKS(ph)PPNASHPPK_	VDLGQNGEEKS(1)PPNASHPPK	VDLGQNGEEKS(44.22)PPNAS(-44.22)HPPK	11	3	727.671	0.12608	1.7222	1.7222			0.651484	0.651484			0.55804	0.55804	NaN	NaN	NaN	+	1	NaN	1	NaN	NaN	NaN	0.813493	0.813493			0.84882	0.84882	NaN	NaN	NaN	+	1	NaN	1	0.738764	0.738764
Q6JBY9;B7ZKW8	CapZ-interacting protein	RCSD1;RCSD1	1;2	S	2.09195e-49	128.97	_RSS(ph)EEVDGQHPAQEEVPESPQTSGPEAENR_	RS(0.024)S(0.976)EEVDGQHPAQEEVPESPQTSGPEAENR	RS(-16.11)S(16.11)EEVDGQHPAQEEVPES(-60.32)PQT(-84.37)S(-89.18)GPEAENR	3	4	839.863	0.6058	2.87626	2.87626	1.20195		0.608493	0.608493	0.604866		0.51455	0.51455	0.51149	NaN	0.68739	+	1	28.011	3	0	0	0	0.838005	0.838005	0.675911		0.86042	0.86042	0.72797	NaN	0.8164	+	1	18.76	4	0.887456	0.887456	0.779067
Q6JBY9;B7ZKW8;F6T4W9	CapZ-interacting protein	RCSD1;RCSD1;RCSD1	1	S	9.25976e-38	169.13	_(ac)MEERPAETNANVDNSAS(ph)PSVAQLAGR_	MEERPAETNANVDNSAS(0.998)PS(0.001)VAQLAGR	MEERPAET(-115.16)NANVDNS(-35.38)AS(28.54)PS(-28.54)VAQLAGR	17	3	946.09	0.72697	2.21731	2.21731			0.935219	0.935219			0.91325	0.91325	NaN	NaN	NaN	+	1	NaN	1	NaN	NaN	NaN	0.8132	0.8132			0.79096	0.79096	NaN	NaN	NaN	+	1	34.015	2	0.728244	0.728244
Q6JBY9;B7ZKW8	CapZ-interacting protein	RCSD1;RCSD1	1;2	S	5.92024e-65	93.876	_SSEEVDGQHPAQEEVPES(ph)PQTSGPEAENR_	SSEEVDGQHPAQEEVPES(0.997)PQT(0.002)S(0.001)GPEAENR	S(-71.53)S(-71.53)EEVDGQHPAQEEVPES(26.95)PQT(-26.95)S(-32.39)GPEAENR	18	3	1067.45	-0.33592	1.89959	1.89959	1.20195		1.01782	1.01782	0.604866		0.83171	0.83171	0.51149	NaN	0.68739	+	1	6.1719	2	0	0	0	1.07	1.07			1.0764	1.0764	NaN	NaN	0.8164	+	1	28.001	2	0.775074	0.775074	0.779067
Q6JBY9;B7ZKW8	CapZ-interacting protein	RCSD1;RCSD1	1;2	S	2.21909e-84	131.56	_LQANLTFDPAALLPGAS(ph)PKS(ph)PGLK_	LQANLTFDPAALLPGAS(1)PKS(1)PGLK	LQANLT(-94.39)FDPAALLPGAS(94.39)PKS(108.05)PGLK	17	3	856.095	-0.42789	1.69195	1.69195			0.603565	0.603565			0.58565	0.58565	NaN	NaN	NaN	+	1	18.271	4	NaN	NaN	NaN	0.720996	0.720996	0.622575		0.79523	0.79523	0.66584	NaN	NaN	+	1	11.43	3	1.07413	1.07413
Q6JBY9;B7ZKW8	CapZ-interacting protein	RCSD1;RCSD1	1	S	1.79271e-121	217.26	_SKAPGS(ph)PLSSEGAAGEGVR_	SKAPGS(1)PLSSEGAAGEGVR	S(-78.43)KAPGS(60.14)PLS(-60.14)S(-65.81)EGAAGEGVR	6	2	918.928	-0.24495	2.69238	2.69238			0.642363	0.642363			0.6281	0.6281	NaN	NaN	NaN	+	1	5.2088	3	NaN	NaN	NaN	1.09032	1.09032			1.0877	1.0877	NaN	NaN	NaN	+	1	6.5384	6	0.748098	0.748098
Q6JBY9;B7ZKW8	CapZ-interacting protein	RCSD1;RCSD1	1	S	0.000242868	116.19	_ETPHS(ph)PPGGVK_	ETPHS(1)PPGGVK	ET(-35.88)PHS(35.88)PPGGVK	5	2	593.269	0.34636	2.09268	2.09268			0.738574	0.738574			0.77184	0.77184	NaN	NaN	NaN	+	1	2.0404	4	NaN	NaN	NaN	1.08823	1.08823			1.0861	1.0861	NaN	NaN	NaN	+	1	16.503	5	0.834206	0.834206
Q6JBY9;B7ZKW8;F6T4W9	CapZ-interacting protein	RCSD1;RCSD1;RCSD1	1	S	1.01155e-46	148.52	_SQS(ph)DCGELGDFR_	SQS(1)DCGELGDFR	S(-39.75)QS(39.75)DCGELGDFR	3	2	725.769	1.4893	1.08893	1.08893			2.03495	2.03495			2.024	2.024	NaN	NaN	0.50084	+	1	34.549	6	0	0.17643	0	1.12982	1.12982			1.0989	1.0989	NaN	NaN	NaN	+	1	6.9705	2	0.9488	0.9488
Q6JBY9;B7ZKW8	CapZ-interacting protein	RCSD1;RCSD1	1;2	S	5.53718e-49	106.99	_RS(ph)SEEVDGQHPAQEEVPESPQTSGPEAENR_	RS(0.846)S(0.154)EEVDGQHPAQEEVPESPQTSGPEAENR	RS(7.39)S(-7.39)EEVDGQHPAQEEVPES(-55.03)PQT(-68.76)S(-74.83)GPEAENR	2	4	839.863	0.64019	2.87626	2.87626	1.20195		0.879194	0.879194	0.604866		0.72049	0.72049	0.51149	NaN	0.68739		1	38.849	2	0	0	0	0.871875	0.871875			0.90877	0.90877	NaN	NaN	0.8164		1	3.317	3	0.861343	0.861343
Q6JBY9;B7ZKW8;F6T4W9	CapZ-interacting protein	RCSD1;RCSD1;RCSD1	1	S	7.20148e-28	113.01	_S(ph)QSDCGELGDFR_	S(0.999)QS(0.001)DCGELGDFR	S(31.67)QS(-31.67)DCGELGDFR	1	2	725.769	0.59245	1.99714	1.99714			0.415072	0.415072			0.41226	0.41226	NaN	NaN	0.50084	+	1	51.948	5	0	0	0	0.631608	0.631608			0.63155	0.63155	NaN	NaN	NaN	+	1	20.298	7	1.1038	1.1038
Q6JBY9;B7ZKW8	CapZ-interacting protein	RCSD1;RCSD1	1	S	0.00412267	117.79	_VKSS(ph)PLIEK_	VKS(0.015)S(0.985)PLIEK	VKS(-18.29)S(18.29)PLIEK	4	2	540.789	0.31914	1.95513	1.95513			0.574638	0.574638			0.57282	0.57282	NaN	NaN	NaN	+	1	8.1357	3	NaN	NaN	NaN	0.502962	0.502962			0.53754	0.53754	NaN	NaN	NaN	+	1	NaN	1	1.44543	1.44543
Q6JBY9;B7ZKW8	CapZ-interacting protein	RCSD1;RCSD1	1	S	0.00292651	104.24	_VKS(ph)SPLIEK_	VKS(0.993)S(0.007)PLIEK	VKS(21.39)S(-21.39)PLIEK	3	2	540.789	-0.15746	2.15882	2.15882			2.31189	2.31189			2.2125	2.2125	NaN	NaN	NaN	+	1	NaN	1	NaN	NaN	NaN														1.37373	1.37373
Q6JBY9;B7ZKW8;F6T4W9	CapZ-interacting protein	RCSD1;RCSD1;RCSD1	1;2	S	2.56706e-19	143.57	_AMVS(ph)PFHS(ph)PPSTPSSPGVR_	AMVS(1)PFHS(1)PPSTPSSPGVR	AMVS(69.54)PFHS(65.61)PPS(-65.61)T(-69.54)PS(-102.48)S(-102.48)PGVR	8	3	699.967	-0.22349	1.76018	1.76018			1.21581	1.21581	0.621356		1.1825	1.1825	0.62091	NaN	NaN	+	1	3.5206	3	NaN	NaN	NaN	1.01388	1.01388	1.13514		1.0339	1.0339	1.0961	NaN	NaN	+	1	4.0733	3	1.19741	1.19741	0.958943
Q6JBY9;B7ZKW8;F6T4W9	CapZ-interacting protein	RCSD1;RCSD1;RCSD1	1;2	S	9.90387e-93	235.5	_AMVSPFHSPPSTPSS(ph)PGVR_	AMVSPFHSPPSTPS(0.029)S(0.971)PGVR	AMVS(-193.15)PFHS(-109.71)PPS(-54.7)T(-54.7)PS(-15.22)S(15.22)PGVR	15	2	1009.46	0.51965	2.41574	2.41574			0.696815	0.696815	0.590717		0.68968	0.68968	0.58823	NaN	NaN	+	1	3.5914	2	NaN	NaN	NaN	1.01242	1.01242			1.0457	1.0457	NaN	NaN	NaN	+	1	NaN	1	1.02115	1.02115	0.958943
Q6JBY9;B7ZKW8	CapZ-interacting protein	RCSD1;RCSD1	1;2	S	9.32377e-106	117.48	_LQANLTFDPAALLPGAS(ph)PKS(ph)PGLK_	LQANLTFDPAALLPGAS(1)PKS(1)PGLK	LQANLT(-74.31)FDPAALLPGAS(74.31)PKS(75.35)PGLK	20	3	856.095	0.1312	2.29289	2.29289			0.83363	0.83363			0.8105	0.8105	NaN	NaN	NaN	+	1	6.9217	2	NaN	NaN	NaN	0.842285	0.842285	0.622575		0.89559	0.89559	0.66584	NaN	NaN	+	1	11.404	2	1.11249	1.11249
Q6JBY9;B7ZKW8;F6T4W9	CapZ-interacting protein	RCSD1;RCSD1;RCSD1	2	S	2.57824e-12	154.33	_AMVS(ph)PFHSPPS(ph)TPSSPGVR_	AMVS(1)PFHS(0.051)PPS(0.818)T(0.126)PS(0.004)S(0.001)PGVR	AMVS(77.42)PFHS(-12.07)PPS(8.13)T(-8.13)PS(-22.82)S(-28.17)PGVR	4	2	1049.45	-0.33522	1.92566		1.92566		0.605843		0.605843		0.60435	NaN	0.60435	NaN	NaN	+	2	3.8227	2	NaN	NaN	NaN	1.13615		1.13615		1.0972	NaN	1.0972	NaN	NaN	+	2	21.963	4	1.07354		1.07354
Q8WXE0	Caskin-2	CASKIN2	1	S	0.000312554	131.53	_VGLSPDS(ph)PAGDR_	VGLSPDS(1)PAGDR	VGLS(-62.7)PDS(62.7)PAGDR	7	2	625.774	0.27846	1.93958	1.93958			1.01542	1.01542			1.037	1.037	NaN	NaN	NaN	+	1	NaN	1	NaN	NaN	NaN														1.18791	1.18791
Q8WXE0	Caskin-2	CASKIN2	1	S	2.65378e-99	118.32	_S(ph)GEQIFTQDVRPEQLLEGK_	S(1)GEQIFTQDVRPEQLLEGK	S(80.5)GEQIFT(-80.5)QDVRPEQLLEGK	1	3	752.03	0.29619	5.11577	5.11577			0.545509	0.545509			0.55554	0.55554	NaN	NaN	NaN	+	1	24.561	2	NaN	NaN	NaN	0.84484	0.84484			0.89608	0.89608	NaN	NaN	NaN	+	1	8.3334	2	1.47489	1.47489
Q9UKL3;A7E2C0	CASP8-associated protein 2	CASP8AP2;CASP8AP2	1	S	0.00584309	68.355	_S(ph)NDHFIVK_	S(1)NDHFIVK	S(68.36)NDHFIVK	1	2	520.234	0.88389	0.781341	0.781341			1.43998	1.43998			1.4381	1.4381	NaN	NaN	NaN	+	1	NaN	1	NaN	NaN	NaN														0.34177	0.34177
Q9UKL3;A7E2C0	CASP8-associated protein 2	CASP8AP2;CASP8AP2	1	S	1.68772e-23	129.8	_NSPLDELEEGEIRS(ph)DSETSKPQESFEK_	NSPLDELEEGEIRS(0.999)DS(0.001)ETSKPQESFEK	NS(-62.16)PLDELEEGEIRS(31.17)DS(-31.17)ET(-66.95)S(-72.71)KPQES(-93.46)FEK	14	3	1054.13	0.35964	0.765281	0.765281			1.29802	1.29802			1.2547	1.2547	NaN	NaN	NaN	+	1	NaN	1	NaN	NaN	NaN	0.962826	0.962826			1.0549	1.0549	NaN	NaN	NaN	+	1	NaN	1	0.922525	0.922525
Q9UKL3;A7E2C0	CASP8-associated protein 2	CASP8AP2;CASP8AP2	1	S	5.04423e-08	189.24	_LNLTLS(ph)PAK_	LNLTLS(1)PAK	LNLT(-59.14)LS(59.14)PAK	6	2	518.776	-0.027538	0.679356	0.679356			1.27718	1.27718			1.1891	1.1891	NaN	NaN	NaN	+	1	13.01	7	NaN	NaN	NaN	1.03976	1.03976			1.1316	1.1316	NaN	NaN	NaN	+	1	9.5251	5	0.881036	0.881036
Q9UKL3;A7E2C0	CASP8-associated protein 2	CASP8AP2;CASP8AP2	1	S	4.87854e-06	101.53	_NES(ph)PPQVPVYNNSHK_	NES(1)PPQVPVYNNSHK	NES(77.54)PPQVPVY(-77.54)NNS(-88.69)HK	3	2	895.399	-0.86819	0.710888	0.710888			1.34057	1.34057			1.1771	1.1771	NaN	NaN	NaN	+	1	NaN	1	NaN	NaN	NaN	0.900602	0.900602			0.93284	0.93284	NaN	NaN	NaN	+	1	NaN	1	1.03086	1.03086
Q9UKL3;A7E2C0	CASP8-associated protein 2	CASP8AP2;CASP8AP2	1	T	0.000209662	137.84	_SLEVHCPST(ph)PK_	SLEVHCPS(0.02)T(0.98)PK	S(-130.05)LEVHCPS(-16.96)T(16.96)PK	9	2	667.794	-0.21068	3.10618	3.10618			0.407625	0.407625			0.38835	0.38835	NaN	NaN	NaN	+	1	NaN	1	NaN	NaN	NaN														0.685838	0.685838
Q9H8G2;B4DUP7	Caspase activity and apoptosis inhibitor 1	CAAP1	1	S	2.97948e-57	209.66	_SVNEILGLAESS(ph)PNEPK_	SVNEILGLAES(0.003)S(0.997)PNEPK	S(-186.73)VNEILGLAES(-24.68)S(24.68)PNEPK	12	3	621.963	-0.23709	0.649611	0.649611			1.30198	1.30198			1.2144	1.2144	NaN	NaN	NaN	+	1	0.19727	2	NaN	NaN	NaN	1.01875	1.01875			1.0587	1.0587	NaN	NaN	NaN	+	1	17.298	5	0.992824	0.992824
P42575;B4E0I5;D3DXE0;B4E085	Caspase-2;Caspase-2 subunit p18;Caspase-2 subunit p13;Caspase-2 subunit p12;Caspase	CASP2;hCG_20684	1	S	1.86958e-81	149.94	_NHAGS(ph)PGCEESDAGKEK_	NHAGS(1)PGCEESDAGKEK	NHAGS(96.17)PGCEES(-96.17)DAGKEK	5	3	618.244	0.0030394	2.72448	2.72448			0.631104	0.631104			0.52906	0.52906	NaN	NaN	NaN	+	1	NaN	1	NaN	NaN	NaN														0.837497	0.837497
P04040;Q8TAK2	Catalase	CAT	1	S	0.000142996	109.87	_NAIHTFVQS(ph)GSHLAAR_	NAIHTFVQS(0.993)GS(0.007)HLAAR	NAIHT(-44.7)FVQS(21.59)GS(-21.59)HLAAR	9	3	596.956	-0.066733	0.712676	0.712676			1.82387	1.82387			1.7946	1.7946	NaN	NaN	NaN	+	1	NaN	1	NaN	NaN	NaN	0.912646	0.912646			0.91633	0.91633	NaN	NaN	NaN	+	1	NaN	1	1.04678	1.04678
P21964;B8XPJ8;B8XPJ7;Q9BWC7	Catechol O-methyltransferase	COMT;COMT;COMT;COMT	1	S	0.000660256	107.74	_AIYKGPGS(ph)EAGP_	AIYKGPGS(1)EAGP	AIY(-78.43)KGPGS(78.43)EAGP	8	2	613.776	0.1477	0.61804	0.61804			1.18466	1.18466			1.1981	1.1981	NaN	NaN	NaN	+	1	NaN	1	NaN	NaN	NaN	0.993392	0.993392			1.032	1.032	NaN	NaN	NaN	+	1	NaN	1	1.07505	1.07505
P35222;B4DGU4;B4DL06;B5BU28	Catenin beta-1	CTNNB1;CTNNB1;CTNNB1	1	S	2.44608e-30	197.47	_RLS(ph)VELTSSLFR_	RLS(1)VELTSSLFR	RLS(82.41)VELT(-82.41)S(-94.57)S(-120.74)LFR	3	2	744.385	-0.05737	0.803853	0.803853			1.08384	1.08384			0.96433	0.96433	NaN	NaN	NaN	+	1	9.5609	4	NaN	NaN	NaN	0.700309	0.700309			0.71357	0.71357	NaN	NaN	NaN	+	1	15.756	6	1.13596	1.13596
P35222;B4DGU4;B4DL06;B5BU28;B4DSW9	Catenin beta-1	CTNNB1;CTNNB1;CTNNB1	1	S	1.22713e-45	156.15	_RTS(ph)MGGTQQQFVEGVR_	RT(0.001)S(0.999)MGGTQQQFVEGVR	RT(-31.8)S(31.8)MGGT(-55.74)QQQFVEGVR	3	2	930.925	-0.34186	0.731845	0.731845			1.3291	1.3291			1.3279	1.3279	NaN	NaN	NaN	+	1	4.3704	2	NaN	NaN	NaN	0.887939	0.887939			0.89947	0.89947	NaN	NaN	NaN	+	1	NaN	1	1.06172	1.06172
P11717;Q59EZ3	Cation-independent mannose-6-phosphate receptor	IGF2R	1	S	4.53048e-23	134.4	_ALSSLHGDDQDS(ph)EDEVLTIPEVK_	ALSSLHGDDQDS(1)EDEVLTIPEVK	ALS(-71.7)S(-71.7)LHGDDQDS(71.7)EDEVLT(-73.58)IPEVK	12	2	1289.08	0.21975	0.963447	0.963447			1.02937	1.02937			1.1036	1.1036	NaN	NaN	NaN	+	1	1.3644	2	NaN	NaN	NaN	1.20854	1.20854			1.2402	1.2402	NaN	NaN	NaN	+	1	NaN	1	0.901484	0.901484
Q9NZN8;F8VV52;B3KTL6;B2RDX7;F8VP97;F8W145;F8VX63;F8VUB4;F8VVY1;F8VQD8;F8VWH8	CCR4-NOT transcription complex subunit 2	CNOT2;CNOT2;CNOT2;CNOT2;CNOT2;CNOT2;CNOT2;CNOT2;CNOT2	1	T	2.00989e-07	157.2	_GMSNNT(ph)PQLNR_	GMSNNT(1)PQLNR	GMS(-78.71)NNT(78.71)PQLNR	6	2	656.279	0.087055	1.40138	1.40138			0.979698	0.979698			0.97763	0.97763	NaN	NaN	1.0392	+	1	NaN	1	0.51711	0	0	0.765544	0.765544			0.73752	0.73752	NaN	NaN	0.90147	+	1	NaN	1	1.15668	1.15668
Q9NZN8;F8VV52;B3KTL6;F8VP97;F8VX63;F8VUB4;F8VVY1;F8VQD8	CCR4-NOT transcription complex subunit 2	CNOT2;CNOT2;CNOT2;CNOT2;CNOT2;CNOT2;CNOT2	1	S	3.99922e-22	172.6	_TNSMSSSGLGS(ph)PNR_	TNSMSSSGLGS(1)PNR	T(-127.94)NS(-92.06)MS(-61.84)S(-56.09)S(-50.31)GLGS(50.31)PNR	11	2	737.803	-0.26007	1.43921	1.43921			1.09756	1.09756			1.1068	1.1068	NaN	NaN	NaN	+	1	17.427	2	NaN	NaN	NaN	1.05174	1.05174			0.99534	0.99534	NaN	NaN	NaN	+	1	1.9179	2	0.965902	0.965902
Q9NZN8;F8VV52;B3KTL6;B2RDX7;F8VP97;F8VX63;F8VUB4;F8VVY1;F8VQD8	CCR4-NOT transcription complex subunit 2	CNOT2;CNOT2;CNOT2;CNOT2;CNOT2;CNOT2;CNOT2	1	S	2.61107e-07	104.81	_SLSQGTQLPSHVTPTTGVPTMSLHTPPS(ph)PSR_	SLSQGTQLPSHVTPTTGVPTMS(0.001)LHT(0.003)PPS(0.811)PS(0.185)R	S(-79.57)LS(-79.57)QGT(-87.19)QLPS(-79.24)HVT(-79.9)PT(-79.38)T(-78.81)GVPT(-35.39)MS(-30.75)LHT(-24.16)PPS(6.41)PS(-6.41)R	28	3	1093.53	0.085571	1.65505	1.65505			0.858504	0.858504			0.8657	0.8657	NaN	NaN	NaN	+	1	NaN	1	NaN	NaN	NaN	0.692448	0.692448			0.65531	0.65531	NaN	NaN	NaN		1	NaN	1	1.43604	1.43604
O95628	CCR4-NOT transcription complex subunit 4	CNOT4	1	S	1.13363e-109	167.34	_S(ph)PFEGAVTESQSLFSDNFR_	S(1)PFEGAVTESQSLFSDNFR	S(91.29)PFEGAVT(-91.29)ES(-126.67)QS(-130.13)LFS(-159.91)DNFR	1	2	1099.48	0.066449	2.65857	2.65857			0.673034	0.673034			0.69988	0.69988	NaN	NaN	NaN	+	1	6.1126	2	NaN	NaN	NaN	0.951432	0.951432			0.97754	0.97754	NaN	NaN	NaN	+	1	NaN	1	0.926356	0.926356
O95400;Q5QTR6	CD2 antigen cytoplasmic tail-binding protein 2	CD2BP2	1	S	1.3707e-05	152.07	_GPGQPSS(ph)PQRLDR_	GPGQPS(0.001)S(0.999)PQRLDR	GPGQPS(-30.94)S(30.94)PQRLDR	7	2	737.844	0.44872	1.11941	1.11941			0.89136	0.89136			0.87041	0.87041	NaN	NaN	NaN	+	1	NaN	1	NaN	NaN	NaN	0.942546	0.942546			0.91676	0.91676	NaN	NaN	NaN	+	1	NaN	1	0.93515	0.93515
O95400;Q5QTR6	CD2 antigen cytoplasmic tail-binding protein 2	CD2BP2	1	S	0.000154582	89.311	_KGPGQPS(ph)SPQRLDR_	KGPGQPS(0.954)S(0.046)PQRLDR	KGPGQPS(13.15)S(-13.15)PQRLDR	7	2	801.891	0.053865	0.888175	0.888175			0.944518	0.944518			1	1	NaN	NaN	NaN	+	1	NaN	1	NaN	NaN	NaN	0.92347	0.92347			0.96875	0.96875	NaN	NaN	NaN		1	208.02	3	0.974697	0.974697
O95400	CD2 antigen cytoplasmic tail-binding protein 2	CD2BP2	1	S	4.14988e-292	344.69	_HSLDS(ph)DEEEDDDDGGSSK_	HSLDS(1)DEEEDDDDGGSSK	HS(-83.11)LDS(83.11)DEEEDDDDGGS(-226.64)S(-218.77)K	5	2	1008.84	0.19384	0.906974	0.906974			1.00852	1.00852			0.86863	0.86863	NaN	NaN	NaN	+	1	1.4053	2	NaN	NaN	NaN	0.865853	0.865853			0.8126	0.8126	NaN	NaN	NaN	+	1	NaN	1	1.24721	1.24721
Q9Y5K6	CD2-associated protein	CD2AP	1	S	3.5272e-13	207.47	_S(ph)VDFDSLTVR_	S(1)VDFDSLTVR	S(112.37)VDFDS(-112.37)LT(-150.3)VR	1	2	609.774	-0.25388	2.95331	2.95331			0.668539	0.668539			0.65766	0.65766	NaN	NaN	NaN	+	1	84.123	3	NaN	NaN	NaN	0.971159	0.971159			0.93006	0.93006	NaN	NaN	NaN	+	1	8.254	4	0.975182	0.975182
Q9Y5K6	CD2-associated protein	CD2AP	1	S	5.61385e-24	172.57	_IS(ph)TYGLPAGGIQPHPQTK_	IS(0.883)T(0.117)YGLPAGGIQPHPQTK	IS(8.79)T(-8.79)Y(-85.49)GLPAGGIQPHPQT(-139.84)K	2	2	972.983	0.25007	2.99478	2.99478			0.5958	0.5958			0.63324	0.63324	NaN	NaN	NaN	+	1	5.1863	2	NaN	NaN	NaN	0.752539	0.752539			0.7702	0.7702	NaN	NaN	NaN		1	27.365	3	0.889722	0.889722
Q9Y5K6	CD2-associated protein	CD2AP	1;2	S	1.14996e-20	108.89	_FNGGHS(ph)PT(ph)HSPEK_	FNGGHS(1)PT(0.5)HS(0.5)PEK	FNGGHS(33.58)PT(0)HS(0)PEK	6	3	518.864	-0.47237	2.53541	2.53541	1.58937		0.854243	0.854243	1.65889		0.86056	0.86056	1.4567	NaN	NaN	+	1	6.2812	2	NaN	NaN	NaN														1.07408	1.07408	1.14351
Q9Y5K6	CD2-associated protein	CD2AP	1;2	S	1.14996e-20	209.23	_FNGGHS(ph)PTHS(ph)PEK_	FNGGHS(0.997)PT(0.003)HS(1)PEK	FNGGHS(25.63)PT(-25.63)HS(50.26)PEK	10	2	777.792	-0.89468	2.32824	2.32824	1.58937		1.57482		1.57482		1.3828	NaN	1.3828	NaN	NaN	+	2	NaN	1	NaN	NaN	NaN														1.14351		1.14351
Q9Y5K6	CD2-associated protein	CD2AP	1	T	7.36748e-06	104.26	_ANTTAFLT(ph)PLEIK_	ANTTAFLT(1)PLEIK	ANT(-41.13)T(-42.62)AFLT(41.13)PLEIK	8	2	749.881	0.19671					1.22852	1.22852			1.2558	1.2558	NaN	NaN	NaN	+	1	NaN	1	NaN	NaN	NaN	0.582471	0.582471			0.63843	0.63843	NaN	NaN	NaN	+	1	NaN	1	1.70537	1.70537
P14209;B2R932	CD99 antigen	CD99	1	T	8.53761e-59	141.6	_NANAEPAVQRT(ph)LLEK_	NANAEPAVQRT(1)LLEK	NANAEPAVQRT(141.6)LLEK	11	2	867.433	-0.8413	1.01659	1.01659			1.25843	1.25843			1.2816	1.2816	NaN	NaN	NaN	+	1	NaN	1	NaN	NaN	NaN	2.02344	2.02344			2.1495	2.1495	NaN	NaN	NaN	+	1	NaN	1	0.450461	0.450461
P14209;B2R932	CD99 antigen	CD99	1	S	8.29629e-153	67.396	_LCFKENAEQGEVDMES(ph)HR_	LCFKENAEQGEVDMES(1)HR	LCFKENAEQGEVDMES(67.4)HR	16	4	565.486	-0.69733	1.18872	1.18872			0.590508	0.590508			0.59546	0.59546	NaN	NaN	NaN	+	1	12.912	5	NaN	NaN	NaN	0.758203	0.758203			0.79116	0.79116	NaN	NaN	0.97765	+	1	8.4279	7	1.03787	1.03787
P51948;H0YJ92	CDK-activating kinase assembly factor MAT1	MNAT1;MNAT1	1	S	1.52449e-74	141.69	_AAS(ph)PQDLAGGYTSSLACHR_	AAS(1)PQDLAGGYTSSLACHR	AAS(94.04)PQDLAGGY(-97.11)T(-94.04)S(-94.12)S(-100.24)LACHR	3	2	1021.44	0.26105	0.940935	0.940935			1.07547	1.07547			1.0737	1.0737	NaN	NaN	NaN	+	1	8.0078	2	NaN	NaN	NaN	0.910124	0.910124			0.87853	0.87853	NaN	NaN	NaN	+	1	9.8221	2	0.997141	0.997141
B3KY60;Q99459;B4DSH1	Cell division cycle 5-like protein	CDC5L	1	T	0.000395226	140.96	_TPSNGAEGLT(ph)PR_	TPSNGAEGLT(1)PR	T(-114.41)PS(-84.67)NGAEGLT(84.67)PR	10	2	640.288	-0.5667	1.1734	1.1734			1.00178	1.00178			0.98873	0.98873	NaN	NaN	NaN	+	1	NaN	1	NaN	NaN	NaN	2.86003	2.86003			2.878	2.878	NaN	NaN	NaN	+	1	NaN	1	0.526043	0.526043
B3KY60;Q99459;B4DSH1	Cell division cycle 5-like protein	CDC5L	1;2	T	3.881e-130	245.36	_GGLNTPLHESDFSGVT(ph)PQR_	GGLNTPLHESDFSGVT(1)PQR	GGLNT(-198.31)PLHES(-129.4)DFS(-74.86)GVT(74.86)PQR	16	2	1046.48	-0.67816	0.994159	0.994159	0.968398		0.812321	0.812321	0.915304		0.80139	0.80139	0.91411	NaN	1.037	+	1	NaN	1	0	0	0	1.07279	1.07279			1.0838	1.0838	NaN	NaN	NaN	+	1	NaN	1	0.746857	0.746857	0.889183
B3KY60;Q99459;B4DSH1	Cell division cycle 5-like protein	CDC5L	1	T	3.59446e-26	124.84	_ILQEAQNLMALTNVDT(ph)PLK_	ILQEAQNLMALTNVDT(1)PLK	ILQEAQNLMALT(-46.77)NVDT(46.77)PLK	16	3	731.373	0.17291	0.962364	0.962364			1.00891	1.00891			0.99417	0.99417	NaN	NaN	NaN	+	1	9.6698	3	NaN	NaN	NaN	0.863249	0.863249			0.89131	0.89131	NaN	NaN	NaN	+	1	NaN	1	0.953224	0.953224
B3KY60;Q99459;B4DSH1	Cell division cycle 5-like protein	CDC5L	1;2	T	1.41774e-89	227.03	_GGLNT(ph)PLHESDFS(ph)GVTPQR_	GGLNT(1)PLHESDFS(0.857)GVT(0.143)PQR	GGLNT(96.59)PLHES(-52.03)DFS(7.77)GVT(-7.77)PQR	5	2	1086.46	-0.15008	0.968398		0.968398		0.861217	0.861217	0.915304		0.87971	0.87971	0.91411	NaN	1.037	+	1	68.589	2	0	0	0														1.38425		1.38425
Q13042;B2RCW0;Q7Z651;Q5T8C6	Cell division cycle protein 16 homolog	CDC16;CDC16;CDC16	1	S	0.000108635	57.804	_NIIS(ph)PPWDFREFEVEK_	NIIS(1)PPWDFREFEVEK	NIIS(57.8)PPWDFREFEVEK	4	3	695.994	0.16676	0.793177	0.793177			1.24177	1.24177			1.1759	1.1759	NaN	NaN	NaN	+	1	NaN	1	NaN	NaN	NaN	0.754736	0.754736			0.74909	0.74909	NaN	NaN	NaN	+	1	9.3576	2	1.00318	1.00318
Q12834;B4E1H5;B4DYP9	Cell division cycle protein 20 homolog	CDC20;CDC20	1	S	2.12909e-05	101.43	_EAAGPAPS(ph)PMR_	EAAGPAPS(1)PMR	EAAGPAPS(101.43)PMR	8	2	582.249	0.39689	1.73256	1.73256			0.885858	0.885858			0.87273	0.87273	NaN	NaN	NaN	+	1	7.3673	5	NaN	NaN	NaN	0.932926	0.932926			0.96172	0.96172	NaN	NaN	NaN	+	1	6.7224	3	0.965687	0.965687
Q9UJX2	Cell division cycle protein 23 homolog	CDC23	1;2	T	0.000228129	179.93	_VSPLNLSSVT(ph)P_	VSPLNLSSVT(1)P	VS(-141.74)PLNLS(-84.3)S(-78.61)VT(78.61)P	10	2	597.294	0.01781	0.700004	0.700004			1.33863	1.33863			1.3685	1.3685	NaN	NaN	NaN	+	1	NaN	1	NaN	NaN	NaN	1.06175	1.06175			1.0677	1.0677	NaN	NaN	NaN	+	1	NaN	1	1.08751	1.08751
Q96GN5	Cell division cycle-associated 7-like protein	CDCA7L	1	S	0.00170798	131.06	_RAFS(ph)EGQITR_	RAFS(1)EGQITR	RAFS(83.07)EGQIT(-83.07)R	4	2	622.793	0.56705	0.342645	0.342645			3.37792	3.37792			3.3461	3.3461	NaN	NaN	NaN	+	1	NaN	1	NaN	NaN	NaN	1.09036	1.09036			1.1393	1.1393	NaN	NaN	NaN	+	1	NaN	1	0.742865	0.742865
Q96GN5;A8K8X5	Cell division cycle-associated 7-like protein	CDCA7L	1	S	2.03341e-99	80.361	_EVADIFNAPS(ph)DDEEFVGFR_	EVADIFNAPS(1)DDEEFVGFR	EVADIFNAPS(80.36)DDEEFVGFR	10	3	746.319	0.024412	0.747047	0.747047			1.07509	1.07509			1.0523	1.0523	NaN	NaN	NaN	+	1	9.1375	2	NaN	NaN	NaN	1.31706	1.31706			1.25	1.25	NaN	NaN	NaN	+	1	NaN	1	0.885676	0.885676
B2R749;Q99618;J3KMY0	Cell division cycle-associated protein 3	CDCA3	1	T	7.15834e-77	168.84	_SPLTILQDDNSPGTLT(ph)LR_	SPLTILQDDNSPGTLT(1)LR	S(-139.37)PLT(-123.13)ILQDDNS(-74.13)PGT(-48.43)LT(48.43)LR	16	2	1011	-0.61667	2.54346	2.54346			0.38764	0.38764			0.38005	0.38005	NaN	NaN	NaN	+	1	6.7159	3	NaN	NaN	NaN	0.980241	0.980241			0.93455	0.93455	NaN	NaN	NaN	+	1	5.2113	2	0.829134	0.829134
B2R749;Q99618;J3KMY0	Cell division cycle-associated protein 3	CDCA3	1	S	1.50493e-07	161.91	_RPS(ph)PLSENVSELK_	RPS(1)PLSENVSELK	RPS(56.02)PLS(-56.02)ENVS(-98.29)ELK	3	2	768.377	0.41492	0.626295	0.626295			1.13196	1.13196			1.1774	1.1774	NaN	NaN	NaN	+	1	NaN	1	NaN	NaN	NaN	0.550863	0.550863			0.5692	0.5692	NaN	NaN	NaN	+	1	NaN	1	0.704883	0.704883
B4DV66;Q9BWT1;B4DLP8;B4DM13	Cell division cycle-associated protein 7	CDCA7;CDCA7;CDCA7	1	S	4.62518e-29	123.2	_ILGS(ph)LDALPMEEEEEEDKYMLVR_	ILGS(1)LDALPMEEEEEEDKYMLVR	ILGS(122.26)LDALPMEEEEEEDKY(-122.26)MLVR	4	2	1395.14	-0.20869	0.97273	0.97273			1.06222	1.06222			0.98297	0.98297	NaN	NaN	1.088	+	1	15.935	3	0	0	0														1.38079	1.38079
P41208	Centrin-2	CETN2	1	T	2.2071e-19	202.18	_RMSPKPELT(ph)EEQK_	RMSPKPELT(1)EEQK	RMS(-57.88)PKPELT(57.88)EEQK	9	2	826.889	-0.39897					1.02379	1.02379			1.0054	1.0054	NaN	NaN	NaN	+	1	NaN	1	NaN	NaN	NaN	0.710482	0.710482			0.75088	0.75088	NaN	NaN	NaN	+	1	NaN	1	0.931157	0.931157
P41208	Centrin-2	CETN2	1	S	1.95053e-14	157.2	_MS(ph)PKPELTEEQK_	MS(1)PKPELTEEQK	MS(76.45)PKPELT(-76.45)EEQK	2	2	748.839	0.03193	0.712498	0.712498			1.26966	1.26966			1.1793	1.1793	NaN	NaN	NaN	+	1	27.323	6	NaN	NaN	NaN	0.849658	0.849658			0.88071	0.88071	NaN	NaN	NaN	+	1	8.2508	3	0.998921	0.998921
O43303;B4DTZ1	Centriolar coiled-coil protein of 110 kDa	CCP110	1	S	9.87503e-08	151.99	_LPSPEPSM(ox)S(ph)PK_	LPSPEPSMS(1)PK	LPS(-125.88)PEPS(-34.29)MS(34.29)PK	9	2	633.278	-0.36427	0.812517	0.812517			1.10546	1.10546			1.0653	1.0653	NaN	NaN	NaN	+	1	3.5697	2	NaN	NaN	NaN	1.1429	1.1429			1.2258	1.2258	NaN	NaN	NaN	+	1	7.0113	3	0.887942	0.887942
O43303;B4DTZ1	Centriolar coiled-coil protein of 110 kDa	CCP110	1	S	2.20256e-05	138.02	_LPSPEPS(ph)M(ox)SPK_	LPSPEPS(0.915)MS(0.085)PK	LPS(-93.51)PEPS(10.31)MS(-10.31)PK	7	2	633.278	0.12496	0.762171	0.762171			1.1277	1.1277			1.179	1.179	NaN	NaN	NaN	+	1	2.0661	2	NaN	NaN	NaN	1.0639	1.0639			1.1237	1.1237	NaN	NaN	NaN		1	0.63949	2	0.864688	0.864688
Q03188;Q8IW27;H0Y8J2;H0Y9W1	Centromere protein C 1	CENPC1;CENPC1;CENPC1;CENPC1	1	T	1.58325e-07	182.33	_LVLPSNT(ph)PNVR_	LVLPSNT(1)PNVR	LVLPS(-42.86)NT(42.86)PNVR	7	2	645.334	0.12688	0.859707	0.859707			0.85742	0.85742			0.84366	0.84366	NaN	NaN	NaN	+	1	5.6026	2	NaN	NaN	NaN	0.757064	0.757064			0.74915	0.74915	NaN	NaN	NaN	+	1	11.717	2	0.939142	0.939142
Q03188;Q8IW27;H0Y8J2;Q6PIR0	Centromere protein C 1	CENPC1;CENPC1;CENPC1;CENPC1	1	T	6.88806e-79	252.83	_ILATDVSSKNT(ph)PDSK_	ILATDVSSKNT(1)PDSK	ILAT(-152.25)DVS(-85.69)S(-57.89)KNT(57.89)PDS(-64.73)K	11	2	828.398	0.1194	0.750667	0.750667			1.21581	1.21581			1.1449	1.1449	NaN	NaN	NaN	+	1	NaN	1	NaN	NaN	NaN	1.12272	1.12272			1.1638	1.1638	NaN	NaN	NaN	+	1	NaN	1	0.780685	0.780685
Q03188;Q8IW27;H0Y8J2	Centromere protein C 1	CENPC1;CENPC1;CENPC1	1	S	5.73739e-20	165.58	_SEES(ph)PVYSNSSVR_	SEES(1)PVYSNSSVR	S(-67.07)EES(67.07)PVY(-96.24)S(-69.49)NS(-98.17)S(-105.34)VR	4	2	760.817	-0.31461	0.666747	0.666747			1.13855	1.13855			1.1154	1.1154	NaN	NaN	NaN	+	1	19.865	2	NaN	NaN	NaN	1.26991	1.26991			1.2341	1.2341	NaN	NaN	NaN	+	1	NaN	1	0.842568	0.842568
Q03188;H0Y8J2;Q6PIR0	Centromere protein C 1	CENPC1;CENPC1;CENPC1	1	S	4.70517e-28	185.99	_TIS(ph)PAESTALLQGR_	T(0.002)IS(0.998)PAESTALLQGR	T(-26.59)IS(26.59)PAES(-81.73)T(-80.46)ALLQGR	3	2	762.377	0.56822	0.639338	0.639338			1.36335	1.36335			1.3571	1.3571	NaN	NaN	NaN	+	1	3.0789	2	NaN	NaN	NaN	0.892985	0.892985			0.93013	0.93013	NaN	NaN	NaN	+	1	NaN	1	0.971783	0.971783
Q03188;Q8IW27;H0Y8J2;H0Y9W1	Centromere protein C 1	CENPC1;CENPC1;CENPC1;CENPC1	1;2	S	1.39651e-91	233.56	_PSGGFVISGVLS(ph)PDTISSK_	PSGGFVISGVLS(1)PDTISSK	PS(-152.57)GGFVIS(-66.66)GVLS(47.44)PDT(-47.44)IS(-98.74)S(-113.31)K	12	2	964.474	-0.19469	0.855761	0.855761			1.13514	1.13514	2.55482		1.0499	1.0499	2.6018	NaN	NaN	+	1	5.6628	4	NaN	NaN	NaN	1.01273	1.01273	0.716455		1.0842	1.0842	0.76129	NaN	NaN	+	1	68.487	6	0.990936	0.990936	1.79806
Q03188;Q8IW27;Q6PIR0	Centromere protein C 1	CENPC1;CENPC1;CENPC1	1	S	3.4478e-116	233.14	_DTCIQS(ph)PSKECQK_	DTCIQS(1)PSKECQK	DT(-58.75)CIQS(41.7)PS(-41.7)KECQK	6	2	830.839	-0.37053	0.727219	0.727219			1.24766	1.24766			1.0927	1.0927	NaN	NaN	NaN	+	1	5.3449	3	NaN	NaN	NaN	1.15825	1.15825			1.2086	1.2086	NaN	NaN	NaN	+	1	22.209	2	0.884003	0.884003
P49454	Centromere protein F	CENPF	1	S	5.53326e-39	81.635	_TS(ph)PYILR_	T(0.006)S(0.994)PYILR	T(-22.43)S(22.43)PY(-35.92)ILR	2	2	465.228	-0.39172	0.612826	0.612826			1.51461	1.51461			1.5799	1.5799	NaN	NaN	NaN	+	1	NaN	1	NaN	NaN	NaN	0.824235	0.824235			0.89405	0.89405	NaN	NaN	NaN	+	1	NaN	1	0.921554	0.921554
P49454	Centromere protein F	CENPF	1	T	2.18845e-84	195.36	_SQQAAQSADVSLNPCNT(ph)PQK_	SQQAAQSADVSLNPCNT(1)PQK	S(-187.02)QQAAQS(-158.23)ADVS(-99.35)LNPCNT(99.35)PQK	17	2	1112.49	-0.64791	0.673655	0.673655			0.992406	0.992406			0.85475	0.85475	NaN	NaN	NaN	+	1	21.603	2	NaN	NaN	NaN	0.758805	0.758805			0.71214	0.71214	NaN	NaN	NaN	+	1	0.86331	2	1.08719	1.08719
P49454	Centromere protein F	CENPF	1	S	5.56471e-11	77.42	_SVPVNNLPERS(ph)PTDSPR_	SVPVNNLPERS(0.99)PT(0.01)DSPR	S(-66.65)VPVNNLPERS(20.01)PT(-20.01)DS(-32.98)PR	11	3	648.977	-0.17589	0.428345	0.428345			1.3983	1.3983			1.3654	1.3654	NaN	NaN	NaN		1	NaN	1	NaN	NaN	NaN	0.628564	0.628564			0.61137	0.61137	NaN	NaN	NaN	+	1	NaN	1	1.1085	1.1085
P49454	Centromere protein F	CENPF	1	S	5.50925e-07	149.49	_S(ph)PVDSGTILR_	S(1)PVDSGTILR	S(89.33)PVDS(-89.33)GT(-103.33)ILR	1	2	562.771	0.20709	0.480223	0.480223			1.26424	1.26424			1.2716	1.2716	NaN	NaN	NaN	+	1	8.528	3	NaN	NaN	NaN	0.682145	0.682145			0.69081	0.69081	NaN	NaN	NaN	+	1	8.0629	4	1.09021	1.09021
P49454	Centromere protein F	CENPF	1	S	3.39254e-10	92.363	_ITETGAVKPTGECSGEQS(ph)PDTNYEPPGEDK_	ITETGAVKPT(0.001)GECS(0.002)GEQS(0.946)PDT(0.041)NY(0.01)EPPGEDK	IT(-62.5)ET(-54.56)GAVKPT(-30.93)GECS(-26.48)GEQS(13.61)PDT(-13.61)NY(-19.89)EPPGEDK	18	3	1091.8	0.019591	0.368824	0.368824			1.80643	1.80643			1.5144	1.5144	NaN	NaN	NaN	+	1	NaN	1	NaN	NaN	NaN														1.41489	1.41489
P49454	Centromere protein F	CENPF	1;2	S	4.08598e-80	211.64	_GSPLLGPVVPGPS(ph)PIPSVTEK_	GSPLLGPVVPGPS(1)PIPSVTEK	GS(-176.46)PLLGPVVPGPS(42.45)PIPS(-42.45)VT(-57.76)EK	13	2	1054.56	-0.51392	0.512969	0.512969			1.24696		1.24696		1.2538	NaN	1.2538	NaN	NaN		2	NaN	1	NaN	NaN	NaN	0.82251	0.82251	0.635677		0.8668	0.8668	0.68831	NaN	NaN	+	1	9.6005	4	1.15722		1.15722
P49454	Centromere protein F	CENPF	1;2	S	1.45234e-12	118.9	_GS(ph)PLLGPVVPGPS(ph)PIPSVTEK_	GS(1)PLLGPVVPGPS(1)PIPSVTEK	GS(109.18)PLLGPVVPGPS(37.75)PIPS(-37.75)VT(-43.18)EK	2	2	1094.54	-0.0205	0.380706	0.380706			1.63929	1.63929	1.24696		1.6323	1.6323	1.2538	NaN	NaN	+	1	NaN	1	NaN	NaN	NaN	0.707161	0.707161	0.579671		0.73468	0.73468	0.60781	NaN	NaN	+	1	5.7959	3	1.22018	1.22018	1.14788
P49454	Centromere protein F	CENPF	1	S	1.13712e-54	151.7	_LALS(ph)PLSLGK_	LALS(1)PLSLGK	LALS(54.88)PLS(-54.88)LGK	4	2	539.799	0.024857	0.592535	0.592535			1.52561	1.52561			1.5682	1.5682	NaN	NaN	NaN	+	1	20.764	3	NaN	NaN	NaN	0.704183	0.704183			0.75521	0.75521	NaN	NaN	NaN	+	1	10.342	4	1.08541	1.08541
P49454	Centromere protein F	CENPF	1	S	7.38504e-40	183.31	_S(ph)LLGIDTEDAIQGR_	S(1)LLGIDTEDAIQGR	S(120.6)LLGIDT(-120.6)EDAIQGR	1	2	784.372	0.093067	0.311755	0.311755			2.78334	2.78334			2.6324	2.6324	NaN	NaN	NaN	+	1	5.3972	2	NaN	NaN	NaN	0.703841	0.703841			0.69511	0.69511	NaN	NaN	NaN	+	1	9.0694	3	1.31416	1.31416
Q7L2Z9	Centromere protein Q	CENPQ	1	S	3.30726e-09	183.41	_DLDILHNSS(ph)QMK_	DLDILHNS(0.001)S(0.999)QMK	DLDILHNS(-30.53)S(30.53)QMK	9	2	740.829	-0.34155	0.50292	0.50292			1.32902	1.32902			1.3415	1.3415	NaN	NaN	NaN	+	1	NaN	1	NaN	NaN	NaN														0.121791	0.121791
Q02224	Centromere-associated protein E	CENPE	1	S	0.000274217	134.81	_NLQDPVPKES(ph)PK_	NLQDPVPKES(1)PK	NLQDPVPKES(134.81)PK	10	2	716.348	1.0236	0.580358	0.580358			1.0468	1.0468			0.91974	0.91974	NaN	NaN	NaN	+	1	NaN	1	NaN	NaN	NaN														0.798813	0.798813
Q66GS9	Centrosomal protein of 135 kDa	CEP135	1	S	0.00102481	69.716	_DRS(ph)PSRLDTFLK_	DRS(0.996)PS(0.003)RLDTFLK	DRS(24.64)PS(-24.64)RLDT(-38.72)FLK	3	3	505.584	-0.75795	0.741732	0.741732			0.950639	0.950639			0.94515	0.94515	NaN	NaN	NaN	+	1	NaN	1	NaN	NaN	NaN	1.01984	1.01984			1.1276	1.1276	NaN	NaN	NaN	+	1	13.016	2	0.801888	0.801888
Q66GS9	Centrosomal protein of 135 kDa	CEP135	1	T	0.000475382	130.27	_HGLAT(ph)PPLSSTLR_	HGLAT(1)PPLSSTLR	HGLAT(51.94)PPLS(-51.94)S(-66.59)T(-66.59)LR	5	2	715.364	-0.0019231	0.678707	0.678707			1.33491	1.33491			1.3568	1.3568	NaN	NaN	NaN	+	1	NaN	1	NaN	NaN	NaN	1.28019	1.28019			1.2358	1.2358	NaN	NaN	NaN	+	1	7.5071	2	1.16499	1.16499
O94986	Centrosomal protein of 152 kDa	CEP152	1	S	1.16007e-06	109.32	_NVS(ph)PEFVPCEGEGGFGLHK_	NVS(1)PEFVPCEGEGGFGLHK	NVS(109.32)PEFVPCEGEGGFGLHK	3	2	1070.46	-0.1997	0.713936	0.713936			1.33599	1.33599			1.3993	1.3993	NaN	NaN	NaN	+	1	NaN	1	NaN	NaN	NaN	1.06672	1.06672			1.0837	1.0837	NaN	NaN	NaN	+	1	2.8022	2	0.917615	0.917615
O94986	Centrosomal protein of 152 kDa	CEP152	1	T	5.19502e-11	114.31	_NKLEELQTLCKT(ph)PPR_	NKLEELQTLCKT(1)PPR	NKLEELQT(-66.54)LCKT(66.54)PPR	12	3	636.32	-0.64623	0.58862	0.58862			1.32577	1.32577			1.3971	1.3971	NaN	NaN	NaN	+	1	NaN	1	NaN	NaN	NaN	0.886621	0.886621			0.95048	0.95048	NaN	NaN	NaN	+	1	NaN	1	0.851093	0.851093
O94986	Centrosomal protein of 152 kDa	CEP152	1	T	0.00747974	100.93	_LLET(ph)PISSK_	LLET(1)PISSK	LLET(39.59)PIS(-39.59)S(-43.91)K	4	2	534.273	0.17488	0.45792	0.45792			1.40015	1.40015			1.4234	1.4234	NaN	NaN	NaN	+	1	NaN	1	NaN	NaN	NaN	0.875993	0.875993			0.95556	0.95556	NaN	NaN	NaN	+	1	9.1279	2	1.09981	1.09981
O94986	Centrosomal protein of 152 kDa	CEP152	1	S	1.49898e-05	153.79	_LLENSEHQS(ph)IK_	LLENSEHQS(1)IK	LLENS(-52.36)EHQS(52.36)IK	9	2	689.324	0.52067	0.957026	0.957026			0.391926	0.391926			0.38106	0.38106	NaN	NaN	NaN	+	1	NaN	1	NaN	NaN	NaN														1.05832	1.05832
Q9P209	Centrosomal protein of 72 kDa	CEP72	1	S	0.000571866	85.909	_EPS(ph)PGSHSALPGK_	EPS(0.999)PGS(0.001)HSALPGK	EPS(29.38)PGS(-29.38)HS(-35.1)ALPGK	3	2	672.303	0.80647	0.697907	0.697907			1.3852	1.3852			1.3968	1.3968	NaN	NaN	NaN		1	NaN	1	NaN	NaN	NaN	0.966862	0.966862			1.0249	1.0249	NaN	NaN	NaN		1	NaN	1	0.948584	0.948584
Q9P209	Centrosomal protein of 72 kDa	CEP72	1	S	4.94146e-67	211.17	_HLLS(ph)PQLVQYQCGDSGKQGR_	HLLS(1)PQLVQYQCGDSGKQGR	HLLS(109.28)PQLVQY(-109.28)QCGDS(-189.88)GKQGR	4	3	784.37	0.18898					1.24409	1.24409			1.3235	1.3235	NaN	NaN	NaN	+	1	NaN	1	NaN	NaN	NaN	1.33989	1.33989			1.3239	1.3239	NaN	NaN	NaN	+	1	114.75	3	1.043	1.043
Q8TAP6;B4DP81	Centrosomal protein of 76 kDa	CEP76	1	S	7.25975e-77	141.83	_ELNFVTDSVEQELPSS(ph)PK_	ELNFVTDSVEQELPS(0.008)S(0.992)PK	ELNFVT(-126.02)DS(-117.93)VEQELPS(-21.12)S(21.12)PK	16	3	700.324	0.20569	1.34275	1.34275			0.948237	0.948237			0.88324	0.88324	NaN	NaN	NaN	+	1	4.9546	2	NaN	NaN	NaN	0.832357	0.832357			0.88065	0.88065	NaN	NaN	NaN	+	1	8.3758	5	1.01381	1.01381
Q1MSJ5;Q9H688	Centrosome and spindle pole-associated protein 1	CSPP1	1	S	0.00259488	47.639	_(gl)QPS(ph)PIVPALQNK_	QPS(1)PIVPALQNK	QPS(47.64)PIVPALQNK	3	2	677.842	0.52961	1.14849	1.14849			0.853158	0.853158			0.80746	0.80746	NaN	NaN	NaN	+	1	NaN	1	NaN	NaN	NaN	1.40999	1.40999			1.5339	1.5339	NaN	NaN	NaN	+	1	NaN	1	0.693499	0.693499
Q1MSJ5;Q9H688	Centrosome and spindle pole-associated protein 1	CSPP1	1	S	0.00463979	86.772	_AQS(ph)PPVPARK_	AQS(1)PPVPARK	AQS(86.77)PPVPARK	3	2	565.79	0.59993	1.0036	1.0036			1.02263	1.02263			1.0362	1.0362	NaN	NaN	NaN	+	1	NaN	1	NaN	NaN	NaN	1.20762	1.20762			1.2132	1.2132	NaN	NaN	NaN	+	1	NaN	1	0.75263	0.75263
Q1MSJ5;Q9H688	Centrosome and spindle pole-associated protein 1	CSPP1	1	S	7.72338e-06	61.641	_LLHMDS(ph)DDEIPIRK_	LLHMDS(1)DDEIPIRK	LLHMDS(61.64)DDEIPIRK	6	3	587.946	-0.32536	1.13116	1.13116			0.944828	0.944828			0.92259	0.92259	NaN	NaN	NaN	+	1	9.7329	3	NaN	NaN	NaN	1.28535	1.28535			1.2695	1.2695	NaN	NaN	NaN	+	1	11.435	4	0.83113	0.83113
Q1MSJ5;Q9H688	Centrosome and spindle pole-associated protein 1	CSPP1	1	S	0.000459261	91.812	_LQRPPS(ph)VDSIIR_	LQRPPS(0.998)VDS(0.002)IIR	LQRPPS(27.71)VDS(-27.71)IIR	6	3	487.592	0.23124	0.417677	0.417677			1.83673	1.83673			1.6886	1.6886	NaN	NaN	NaN	+	1	5.7908	3	NaN	NaN	NaN	1.52686	1.52686			1.573	1.573	NaN	NaN	NaN	+	1	NaN	1	0.886377	0.886377
Q1MSJ5	Centrosome and spindle pole-associated protein 1	CSPP1	1	S	2.84185e-32	183.06	_VAASGAQDPEKS(ph)PDRLK_	VAASGAQDPEKS(1)PDRLK	VAAS(-139)GAQDPEKS(139)PDRLK	12	2	924.946	0.63898	0.925541	0.925541			1.18009	1.18009			1.0974	1.0974	NaN	NaN	NaN	+	1	NaN	1	NaN	NaN	NaN	1.06095	1.06095			1.1227	1.1227	NaN	NaN	NaN	+	1	NaN	1	0.880712	0.880712
Q5VT06;H0Y7F7;Q7LGH1	Centrosome-associated protein 350	CEP350;CEP350;KIAA0480	1	S	7.07286e-14	201.3	_LLELKS(ph)PTELMK_	LLELKS(1)PTELMK	LLELKS(35.44)PT(-35.44)ELMK	6	2	741.388	-0.098704	0.626179	0.626179			1.16288	1.16288			1.1779	1.1779	NaN	NaN	NaN	+	1	11.718	7	NaN	NaN	NaN	0.75083	0.75083			0.75802	0.75802	NaN	NaN	NaN	+	1	8.2834	7	0.957971	0.957971
Q5VT06	Centrosome-associated protein 350	CEP350	1	S	5.02206e-14	96.489	_VRS(ph)PGPKPEGLLAQLCK_	VRS(1)PGPKPEGLLAQLCK	VRS(96.49)PGPKPEGLLAQLCK	3	3	644.004	-0.13252	0.452543	0.452543			1.26005	1.26005			1.3278	1.3278	NaN	NaN	NaN	+	1	NaN	1	NaN	NaN	NaN	0.513151	0.513151			0.5501	0.5501	NaN	NaN	NaN	+	1	NaN	1	1.04899	1.04899
Q5VT06	Centrosome-associated protein 350	CEP350	1	S	0.000628626	97.417	_ATS(ph)PGPTDLETR_	AT(0.005)S(0.995)PGPTDLETR	AT(-22.96)S(22.96)PGPT(-69.06)DLET(-80.99)R	3	2	662.793	-0.075939	0.687526	0.687526			1.34839	1.34839			1.3856	1.3856	NaN	NaN	NaN	+	1	NaN	1	NaN	NaN	NaN														0.754896	0.754896
Q5VT06	Centrosome-associated protein 350	CEP350	1	S	2.52793e-07	117.18	_PGYQPSGES(ph)DKENK_	PGYQPSGES(1)DKENK	PGY(-101.36)QPS(-57.45)GES(57.45)DKENK	9	3	539.226	0.067117					1.09663	1.09663			0.93933	0.93933	NaN	NaN	NaN	+	1	24.934	2	NaN	NaN	NaN	0.684326	0.684326			0.7063	0.7063	NaN	NaN	NaN	+	1	NaN	1	1.01101	1.01101
Q9BV73;H7C0P0	Centrosome-associated protein CEP250	CEP250;CEP250	1	S	6.05028e-68	213.94	_LHS(ph)PGATSTAELGSR_	LHS(1)PGATSTAELGSR	LHS(83.72)PGAT(-85.2)S(-83.72)T(-91.19)AELGS(-149.4)R	3	2	782.362	-0.3079	0.863343	0.863343			1.06036	1.06036			1.0802	1.0802	NaN	NaN	NaN	+	1	8.1905	2	NaN	NaN	NaN	0.894515	0.894515			0.90345	0.90345	NaN	NaN	NaN	+	1	NaN	1	1.00847	1.00847
Q13370;A7E2E5;B7ZM37	cGMP-inhibited 3',5'-cyclic phosphodiesterase B	PDE3B;PDE3B;PDE3B	1	S	2.53447e-05	69.261	_FCNVELRPPPAS(ph)PQQPR_	FCNVELRPPPAS(1)PQQPR	FCNVELRPPPAS(69.26)PQQPR	12	3	691.663	1.0962	0.502742	0.502742			1.03441	1.03441			1.0334	1.0334	NaN	NaN	NaN	+	1	NaN	1	NaN	NaN	NaN														1.04068	1.04068
B2RE76;Q9UQN3;C9J0A7	Charged multivesicular body protein 2b	CHMP2B;CHMP2B;CHMP2B	1	S	1.46511e-13	172.76	_ATIS(ph)DEEIER_	ATIS(1)DEEIER	AT(-48.63)IS(48.63)DEEIER	4	2	621.766	0.40368	3.22477	3.22477			0.609787	0.609787			0.61279	0.61279	NaN	NaN	NaN	+	1	2.2359	2	NaN	NaN	NaN	1.07236	1.07236			1.1268	1.1268	NaN	NaN	NaN	+	1	3.7374	2	0.914594	0.914594
B3KUH0;Q8WUX9;B3KRZ9;B3KMN6	Charged multivesicular body protein 7	CHMP7	1;2	S	1.77022e-44	152.12	_IS(ph)DAELEAELEKLSLSEGGLVPSSK_	IS(1)DAELEAELEKLSLSEGGLVPSSK	IS(103.02)DAELEAELEKLS(-103.02)LS(-128.48)EGGLVPS(-144.1)S(-144.1)K	2	2	1341.16	-0.50607	2.25916	2.25916			0.640294	0.640294			0.57786	0.57786	NaN	NaN	NaN	+	1	3.5195	3	NaN	NaN	NaN	0.77417	0.77417	0.671322		0.83847	0.83847	0.77593	NaN	NaN	+	1	9.2799	7	1.04613	1.04613
Q96S66	Chloride channel CLIC-like protein 1	CLCC1	1	S	6.63021e-13	190.41	_FQTGNKS(ph)PEVLR_	FQTGNKS(1)PEVLR	FQT(-100.41)GNKS(100.41)PEVLR	7	2	728.353	-0.20285	0.345298	0.345298			1.65889	1.65889			1.6175	1.6175	NaN	NaN	NaN	+	1	22.586	2	NaN	NaN	NaN	0.67959	0.67959			0.712	0.712	NaN	NaN	NaN	+	1	20.335	2	1.29118	1.29118
P49585;C9JEJ2;B2R8P1;B4E322	Choline-phosphate cytidylyltransferase A	PCYT1A;PCYT1A;PCYT1A	2	S	2.26424e-15	119.27	_WPFSGKTS(ph)PPCS(ph)PANLSR_	WPFS(0.039)GKT(0.374)S(0.587)PPCS(1)PANLSR	WPFS(-11.8)GKT(-1.96)S(1.96)PPCS(43.91)PANLS(-49.68)R	12	3	716.971	0.27341	2.35106		2.35106		0.612972		0.612972		0.63141	NaN	0.63141	NaN	NaN	+	2	15.577	2	NaN	NaN	NaN	0.927409		0.927409		0.99762	NaN	0.99762	NaN	NaN	+	2	1.5792	2	0.914378		0.914378
P49585;C9JEJ2;B2R8P1;B4E322	Choline-phosphate cytidylyltransferase A	PCYT1A;PCYT1A;PCYT1A	1;2	T	5.58795e-33	186.56	_WPFSGKT(ph)SPPCSPANLSR_	WPFSGKT(0.987)S(0.013)PPCSPANLSR	WPFS(-47.45)GKT(18.93)S(-18.93)PPCS(-63.92)PANLS(-92.32)R	7	2	1034.97	0.4679	2.02847	2.02847			0.895234	0.895234	0.684339		0.87285	0.87285	0.70493	NaN	NaN		1	NaN	1	NaN	NaN	NaN	0.93654		0.93654		1.0088	NaN	1.0088	NaN	NaN		2	NaN	1	1.08336	1.08336	0.961101
Q9NRG0;H0YBP8	Chromatin accessibility complex protein 1	CHRAC1;CHRAC1	1	S	3.63217e-27	82.007	_REEDEENDNDNES(ph)DHDEADS_	REEDEENDNDNES(1)DHDEADS	REEDEENDNDNES(44.45)DHDEADS(-44.45)	13	3	815.269	-0.38269	0.844854	0.844854			1.06424	1.06424			0.8271	0.8271	NaN	NaN	NaN	+	1	19.72	2	NaN	NaN	NaN	0.959749	0.959749			0.94136	0.94136	NaN	NaN	NaN	+	1	1.4354	2	0.962665	0.962665
B2R7X3;Q13112	Chromatin assembly factor 1 subunit B	CHAF1B	1	S	3.81839e-05	112.16	_GSS(ph)PGPRPVEGTPASR_	GS(0.066)S(0.906)PGPRPVEGT(0.028)PASR	GS(-11.39)S(11.39)PGPRPVEGT(-15.08)PAS(-44.52)R	3	2	816.38	0.13321	0.876494	0.876494			0.985432	0.985432			0.87097	0.87097	NaN	NaN	NaN		1	NaN	1	NaN	NaN	NaN	0.984896	0.984896			0.9815	0.9815	NaN	NaN	NaN		1	NaN	1	0.926841	0.926841
B2R7X3;Q13112	Chromatin assembly factor 1 subunit B	CHAF1B	1	S	5.11678e-34	121.84	_(gl)QAPAPTVIRDPPSITPAVKS(ph)PLPGPSEEK_	QAPAPTVIRDPPSITPAVKS(1)PLPGPSEEK	QAPAPT(-106.8)VIRDPPS(-104.43)IT(-86.16)PAVKS(36.04)PLPGPS(-36.04)EEK	20	3	1014.86	-0.2035	1.11399	1.11399			0.918869	0.918869			0.87808	0.87808	NaN	NaN	NaN	+	1	11.391	2	NaN	NaN	NaN	0.706087	0.706087			0.74718	0.74718	NaN	NaN	NaN	+	1	17.599	3	1.028	1.028
Q9Y3Y2	Chromatin target of PRMT1 protein	CHTOP	1	T	0.00999484	71.176	_NKQPT(ph)PVNIR_	NKQPT(1)PVNIR	NKQPT(71.18)PVNIR	5	3	416.215	0.12106	0.477562	0.477562			1.93801	1.93801			1.9963	1.9963	NaN	NaN	NaN	+	1	6.7216	2	NaN	NaN	NaN	0.584098	0.584098			0.62884	0.62884	NaN	NaN	NaN	+	1	9.7972	2	1.21694	1.21694
P45973;Q6I9T7	Chromobox protein homolog 5	CBX5;CBX5	1	S	1.43494e-23	216.54	_S(ph)NFSNSADDIK_	S(1)NFSNSADDIK	S(78.33)NFS(-78.33)NS(-114.04)ADDIK	1	2	639.256	0.2235	0.311244	0.311244			2.8155	2.8155			2.6709	2.6709	NaN	NaN	NaN	+	1	7.8013	2	NaN	NaN	NaN	0.594189	0.594189			0.63015	0.63015	NaN	NaN	0.20277	+	1	15.696	5	1.25482	1.25482
Q9HC52;C9J6K3;C9JM54	Chromobox protein homolog 8	CBX8;CBX8;CBX8	1	S	5.13025e-16	167.99	_IPYPGRS(ph)PQDLASTSR_	IPYPGRS(1)PQDLASTSR	IPY(-91.63)PGRS(37.98)PQDLAS(-37.98)T(-41.92)S(-50.69)R	7	2	912.936	0.19198	0.745136	0.745136			1.07609	1.07609			1.0705	1.0705	NaN	NaN	NaN	+	1	24.036	2	NaN	NaN	NaN	0.759847	0.759847			0.78111	0.78111	NaN	NaN	NaN	+	1	15.951	2	0.753439	0.753439
Q9Y232	Chromodomain Y-like protein	CDYL	1	S	0.0016715	72.434	_ILVPKS(ph)PVK_	ILVPKS(1)PVK	ILVPKS(72.43)PVK	6	3	354.21	-0.58888	0.581109	0.581109			1.30213	1.30213			1.1786	1.1786	NaN	NaN	NaN	+	1	27.33	4	NaN	NaN	NaN	0.848877	0.848877			0.93581	0.93581	NaN	NaN	NaN	+	1	7.7885	5	1.08994	1.08994
Q9Y232	Chromodomain Y-like protein	CDYL	1	S	7.00087e-30	105.03	_WKGYDS(ph)EDDTWEPEQHLVNCEEYIHDFNR_	WKGY(0.001)DS(0.999)EDDT(0.001)WEPEQHLVNCEEYIHDFNR	WKGY(-31.37)DS(31.37)EDDT(-31.92)WEPEQHLVNCEEY(-68.45)IHDFNR	6	3	1264.52	-0.56024					1.24487	1.24487			1.2695	1.2695	NaN	NaN	NaN	+	1	NaN	1	NaN	NaN	NaN	1.02539	1.02539			1.0676	1.0676	NaN	NaN	NaN	+	1	18.063	2	1.15916	1.15916
O14646;B3KT33	Chromodomain-helicase-DNA-binding protein 1	CHD1	1;2	S	0.000127038	175.15	_S(ph)PFEHSVEHK_	S(1)PFEHSVEHK	S(92.07)PFEHS(-92.07)VEHK	1	2	638.772	-0.21649	0.769396	0.769396	0.502611		1.55785	1.55785			1.6298	1.6298	NaN	NaN	NaN	+	1	2.762	2	NaN	NaN	NaN	1.19567	1.19567			1.2804	1.2804	NaN	NaN	NaN	+	1	NaN	1	0.967251	0.967251
O14646;B3KT33	Chromodomain-helicase-DNA-binding protein 1	CHD1	1;2	S	2.84743e-05	149.22	_ASSSGPRS(ph)PLDQR_	ASSSGPRS(1)PLDQR	AS(-66.96)S(-63.75)S(-63.75)GPRS(63.75)PLDQR	8	2	719.328	0.27761	0.843693	0.843693	0.343697		1.09097	1.09097			1.0725	1.0725	NaN	NaN	NaN	+	1	1.2142	2	NaN	NaN	NaN	0.969938	0.969938			0.95254	0.95254	NaN	NaN	NaN	+	1	1.4519	3	0.900782	0.900782
O14646;Q7Z4M7	Chromodomain-helicase-DNA-binding protein 1	CHD1;CHD1	1	S	3.41503e-05	150.06	_SS(ph)PSILAVQR_	S(0.138)S(0.862)PSILAVQR	S(-7.97)S(7.97)PS(-44.41)ILAVQR	2	2	569.287	0.28834	0.756082	0.756082			1.7174	1.7174			1.7679	1.7679	NaN	NaN	NaN	+	1	NaN	1	NaN	NaN	NaN	1.37677	1.37677			1.4291	1.4291	NaN	NaN	NaN	+	1	NaN	1	0.842676	0.842676
Q12873	Chromodomain-helicase-DNA-binding protein 3	CHD3	1	S	3.5681e-66	172.57	_ELQGDGPPSS(ph)PTNDPTVK_	ELQGDGPPS(0.031)S(0.91)PT(0.059)NDPTVK	ELQGDGPPS(-14.69)S(11.91)PT(-11.91)NDPT(-40.6)VK	10	2	959.925	0.037056	0.494016	0.494016			1.44882	1.44882			1.4595	1.4595	NaN	NaN	NaN	+	1	NaN	1	NaN	NaN	NaN	0.826611	0.826611			0.81666	0.81666	NaN	NaN	NaN	+	1	NaN	1	1.03615	1.03615
Q12873	Chromodomain-helicase-DNA-binding protein 3	CHD3	1	S	0.000315987	102.73	_RDS(ph)EEEFGSERDEYR_	RDS(1)EEEFGSERDEYR	RDS(60.74)EEEFGS(-60.74)ERDEY(-92.89)R	3	3	661.929	-0.99765	0.679031	0.679031			1.12662	1.12662			1.1928	1.1928	NaN	NaN	NaN	+	1	NaN	1	NaN	NaN	NaN														1.05606	1.05606
Q12873;B4DLC6;Q2TAZ1;B4DKV1;B3KWV4	Chromodomain-helicase-DNA-binding protein 3	CHD3;CHD3	1	S	6.79489e-112	224.59	_M(ox)ETEADAPS(ph)PAPSLGER_	METEADAPS(1)PAPSLGER	MET(-125.25)EADAPS(68.08)PAPS(-68.08)LGER	9	2	927.385	0.98981	0.773032	0.773032			0.878187	0.878187			0.92719	0.92719	NaN	NaN	NaN	+	1	9.8383	3	NaN	NaN	NaN	0.81766	0.81766			0.8156	0.8156	NaN	NaN	NaN	+	1	7.4777	5	0.979067	0.979067
Q9P2D1;B4DIS0	Chromodomain-helicase-DNA-binding protein 7	CHD7	1	S	1.20497e-24	122.94	_TPFKDEIDEFANS(ph)PSEDKEESMEIHATGK_	TPFKDEIDEFANS(0.999)PS(0.001)EDKEESMEIHATGK	T(-53.99)PFKDEIDEFANS(29.71)PS(-29.71)EDKEES(-62.73)MEIHAT(-96.81)GK	13	4	841.117	0.67496					1.27129	1.27129			1.1631	1.1631	NaN	NaN	NaN	+	1	NaN	1	NaN	NaN	NaN	0.922217	0.922217			1.0659	1.0659	NaN	NaN	NaN	+	1	NaN	1	0.753385	0.753385
Q9P2D1;B4DIS0	Chromodomain-helicase-DNA-binding protein 7	CHD7	1	S	0.000161544	127.3	_NIPS(ph)PGQLDPDTR_	NIPS(1)PGQLDPDTR	NIPS(85.05)PGQLDPDT(-85.05)R	4	2	745.338	1.2645	0.693707	0.693707			1.30345	1.30345			1.3188	1.3188	NaN	NaN	NaN	+	1	0.69083	2	NaN	NaN	NaN	0.917367	0.917367			0.93692	0.93692	NaN	NaN	NaN	+	1	NaN	1	1.16606	1.16606
Q9HCK8	Chromodomain-helicase-DNA-binding protein 8	CHD8	1	S	7.78532e-79	155.49	_APGYPSS(ph)PVTTASGTTLR_	APGYPS(0.001)S(0.999)PVTTASGTTLR	APGY(-62)PS(-32.3)S(32.3)PVT(-48.63)T(-48.63)AS(-61.72)GT(-74.48)T(-73.69)LR	7	2	921.935	-0.25019	0.648961	0.648961			1.60039	1.60039			1.5589	1.5589	NaN	NaN	NaN	+	1	NaN	1	NaN	NaN	NaN	0.974528	0.974528			0.99527	0.99527	NaN	NaN	NaN	+	1	9.3915	2	0.827516	0.827516
Q9HCK8	Chromodomain-helicase-DNA-binding protein 8	CHD8	1;2	S	1.38616e-14	51.875	_TAS(ph)PLPLRPDAPVEK_	T(0.018)AS(0.982)PLPLRPDAPVEK	T(-17.38)AS(17.38)PLPLRPDAPVEK	3	3	557.622	-0.34131	0.888717	0.888717	0.771315		1.03131	1.03131	0.918559		1.0727	1.0727	0.90208	NaN	NaN	+	1	NaN	1	NaN	NaN	NaN	1.06733	1.06733	0.879427		1.1021	1.1021	0.92943	NaN	NaN	+	1	55.03	3	0.772808	0.772808	0.898948
Q9HCK8	Chromodomain-helicase-DNA-binding protein 8	CHD8	1	S	9.33056e-06	112.02	_VS(ph)PSDTTPLVSR_	VS(1)PSDTTPLVSR	VS(38.3)PS(-38.3)DT(-57.62)T(-62.81)PLVS(-84.29)R	2	2	669.819	0.088192	1.02023	1.02023			0.956141	0.956141			0.92846	0.92846	NaN	NaN	NaN	+	1	8.3626	2	NaN	NaN	NaN	1.02122	1.02122			1.0545	1.0545	NaN	NaN	NaN	+	1	NaN	1	0.957324	0.957324
Q9HCK8	Chromodomain-helicase-DNA-binding protein 8	CHD8	1	S	4.52563e-66	210.29	_MNYMQNHQAGAPAPSLS(ph)R_	MNYMQNHQAGAPAPSLS(1)R	MNY(-190.2)MQNHQAGAPAPS(-36.86)LS(36.86)R	17	2	1026.94	-0.15098	0.928326	0.928326			0.96482	0.96482			0.9615	0.9615	NaN	NaN	NaN	+	1	NaN	1	NaN	NaN	NaN	0.904411	0.904411			0.87458	0.87458	NaN	NaN	NaN		1	NaN	1	0.946534	0.946534
Q9HCK8	Chromodomain-helicase-DNA-binding protein 8	CHD8	1;2	S	1.0146e-17	96.598	_TASPLPLRPDAPVEKS(ph)PEETATQVPSLESLTLK_	TASPLPLRPDAPVEKS(0.99)PEET(0.009)AT(0.001)QVPSLESLTLK	T(-48.71)AS(-48.71)PLPLRPDAPVEKS(20.39)PEET(-20.39)AT(-30.12)QVPS(-39.5)LES(-53.69)LT(-57.83)LK	16	3	1194.62	0.25982	0.771315		0.771315		1.22859	1.22859	0.918559		1.125	1.125	0.90208	NaN	NaN	+	1	NaN	1	NaN	NaN	NaN	0.84362	0.84362	0.98042		0.90903	0.90903	1.0362	NaN	NaN	+	1	NaN	1	1.29927	1.29927	0.907149
Q96JM3	Chromosome alignment-maintaining phosphoprotein 1	CHAMP1	1;2;3	S	2.93425e-10	105.55	_KPS(ph)PSES(ph)PEPWKPFPAVS(ph)PEPR_	KPS(0.895)PS(0.135)ES(0.97)PEPWKPFPAVS(1)PEPR	KPS(9.17)PS(-9.17)ES(14.61)PEPWKPFPAVS(86.69)PEPR	18	3	896.051	0.093916	0.849108		0.849108		0.792871		0.792871		0.73726	NaN	0.73726	NaN	NaN	+	2	10.659	2	NaN	NaN	NaN	0.883805	0.883805	0.975342	0.752653	0.95232	0.95232	1.0321	0.82464	NaN	+	1	NaN	1	0.613434	0.613434	0.94389
Q96JM3	Chromosome alignment-maintaining phosphoprotein 1	CHAMP1	1	S	7.04772e-13	183.31	_KPGPSGPSES(ph)PK_	KPGPSGPSES(1)PK	KPGPS(-101.79)GPS(-64.77)ES(64.77)PK	10	2	624.287	-0.25428	1.48138	1.48138			0.173506	0.173506			0.15947	0.15947	NaN	NaN	NaN	+	1	124.18	3	NaN	NaN	NaN														0.913569	0.913569
Q96JM3	Chromosome alignment-maintaining phosphoprotein 1	CHAMP1	1;2	S	0.00255	112.44	_S(ph)PAGS(ph)PELR_	S(1)PAGS(1)PELR	S(112.44)PAGS(112.44)PELR	5	2	537.207	0.68373	0.502982	0.502982			2.00976	2.00976			2.1065	2.1065	NaN	NaN	NaN	+	1	NaN	1	NaN	NaN	NaN	1.26753	1.26753			1.3235	1.3235	NaN	NaN	NaN	+	1	NaN	1	0.963205		0.963205
Q96JM3	Chromosome alignment-maintaining phosphoprotein 1	CHAMP1	1;2	S	2.80355e-06	130.43	_SSSVSPSSWKS(ph)PPAS(ph)PESWK_	SSSVSPS(0.001)SWKS(0.998)PPAS(1)PESWK	S(-43.38)S(-43.38)S(-43.38)VS(-36.49)PS(-29.39)S(-37.26)WKS(29.39)PPAS(50.08)PES(-55.91)WK	15	2	1139.48	1.0867	0.373264	0.373264	0.905968		2.20891	2.20891	1.1446		2.146	2.146	0.98044	NaN	NaN	+	1	0.17838	2	NaN	NaN	NaN	1.04744	1.04744	1.03716		1.0883	1.0883	1.0822	NaN	NaN	+	1	NaN	1	0.894686	0.894686	0.86566
Q96JM3	Chromosome alignment-maintaining phosphoprotein 1	CHAMP1	1;2	S	1.53138e-74	127.3	_RPAPAVS(ph)PGSWKPGPPGS(ph)PR_	RPAPAVS(0.758)PGS(0.242)WKPGPPGS(1)PR	RPAPAVS(4.95)PGS(-4.95)WKPGPPGS(78.42)PR	18	3	720.005	-0.082922	0.674637	0.674637	0.6544		1.06401	1.06401	1.19055		1.0815	1.0815	1.169	NaN	NaN	+	1	32.437	2	NaN	NaN	NaN	0.850798	0.850798	0.897428		0.90781	0.90781	0.94699	NaN	NaN	+	1	7.8038	3	0.837065	0.837065
Q96JM3	Chromosome alignment-maintaining phosphoprotein 1	CHAMP1	1;2	S	2.82476e-130	254.05	_KTS(ph)PASLDFPESQK_	KTS(1)PASLDFPESQK	KT(-63.81)S(63.81)PAS(-70.32)LDFPES(-190.59)QK	3	2	807.874	-0.40329	0.658515	0.658515			1.37807	1.37807	1.19961		1.2834	1.2834	1.0125	NaN	NaN	+	1	3.5929	3	NaN	NaN	NaN	1.10602	1.10602	0.997038		1.1465	1.1465	1.0569	NaN	NaN	+	1	5.1394	3	0.83345	0.83345	0.752145
Q96JM3	Chromosome alignment-maintaining phosphoprotein 1	CHAMP1	1	S	3.06694e-07	145.25	_GGS(ph)PDLWK_	GGS(1)PDLWK	GGS(145.25)PDLWK	3	2	470.202	0.14089	0.704576	0.704576			1.33413	1.33413			1.3685	1.3685	NaN	NaN	NaN	+	1	17.018	3	NaN	NaN	NaN	0.968734	0.968734			1.0343	1.0343	NaN	NaN	NaN	+	1	11.354	5	1.01101	1.01101
Q96JM3	Chromosome alignment-maintaining phosphoprotein 1	CHAMP1	1	S	7.45363e-13	190.24	_KTAPTLS(ph)PEHWK_	KTAPTLS(1)PEHWK	KT(-101.47)APT(-62.94)LS(62.94)PEHWK	7	2	737.858	-0.31182	0.669377	0.669377			1.28563	1.28563			1.1557	1.1557	NaN	NaN	NaN	+	1	8.1517	5	NaN	NaN	NaN	0.988346	0.988346			1.0242	1.0242	NaN	NaN	NaN	+	1	57.701	7	0.938872	0.938872
Q96JM3	Chromosome alignment-maintaining phosphoprotein 1	CHAMP1	1;2	S	0.000109814	60.093	_AVPPVS(ph)PELRKPGPPLS(ph)PEIR_	AVPPVS(1)PELRKPGPPLS(1)PEIR	AVPPVS(60.09)PELRKPGPPLS(60.09)PEIR	6	3	799.409	-0.97323	0.715329	0.715329			1.25819	1.25819			1.2755	1.2755	NaN	NaN	NaN	+	1	5.9225	2	NaN	NaN	NaN	0.982243	0.982243	1.02176		0.96968	0.96968	1.1453	NaN	NaN	+	1	2.4733	2	0.960022	0.960022
Q96JM3;S4R3K0	Chromosome alignment-maintaining phosphoprotein 1	CHAMP1	1	S	9.91376e-13	96.015	_HAS(ph)PDKWNDKPK_	HAS(1)PDKWNDKPK	HAS(96.01)PDKWNDKPK	3	4	376.425	-0.023341	0.60482	0.60482			1.26114	1.26114			1.1067	1.1067	NaN	NaN	NaN	+	1	12.659	3	NaN	NaN	NaN														0.901214	0.901214
Q96JM3	Chromosome alignment-maintaining phosphoprotein 1	CHAMP1	1;2;3	S	4.31098e-53	194.33	_KPS(ph)PSESPEPWKPFPAVSPEPR_	KPS(0.999)PS(0.001)ESPEPWKPFPAVSPEPR	KPS(30.73)PS(-30.73)ES(-59.7)PEPWKPFPAVS(-177.83)PEPR	3	3	842.74	0.25453	0.606754	0.606754	0.640104		1.31856	1.31856	1.15513		1.2503	1.2503	1.0741	NaN	NaN	+	1	8.4531	2	NaN	NaN	NaN	1.16882	1.16882	0.923356	0.752653	1.2353	1.2353	0.97711	0.82464	NaN	+	1	NaN	1	0.844241	0.844241	1.03243
Q96JM3	Chromosome alignment-maintaining phosphoprotein 1	CHAMP1	1;2	S	7.06819e-115	216.87	_LAPVPSPEPQKPAPVS(ph)PESVK_	LAPVPSPEPQKPAPVS(1)PESVK	LAPVPS(-107.19)PEPQKPAPVS(71.22)PES(-71.22)VK	16	2	1117.58	0.62908	0.608579	0.608579	0.733834		1.30027	1.30027	1.24409		1.1827	1.1827	1.1508	NaN	NaN	+	1	26.309	2	NaN	NaN	NaN	0.973861		0.973861		1.0191	NaN	1.0191	NaN	NaN	+	2	9.7533	3	1.07559	1.07559	1.17103
Q96JM3	Chromosome alignment-maintaining phosphoprotein 1	CHAMP1	1;2	S	1.53138e-74	203.25	_RPAPAVS(ph)PGSWKPGPPGS(ph)PR_	RPAPAVS(1)PGSWKPGPPGS(1)PR	RPAPAVS(49.15)PGS(-38.85)WKPGPPGS(38.85)PR	7	2	1079.5	0.36674	0.661014	0.661014	0.6544		1.26052	1.26052	1.18133		1.3111	1.3111	1.0757	NaN	NaN	+	1	4.6579	2	NaN	NaN	NaN	0.873926		0.873926		0.94657	NaN	0.94657	NaN	NaN		2	NaN	1	1.01435	1.01435
Q96JM3	Chromosome alignment-maintaining phosphoprotein 1	CHAMP1	1;2	S	8.40727e-52	230.96	_KPSGS(ph)PDLWK_	KPSGS(1)PDLWK	KPS(-47.06)GS(47.06)PDLWK	5	2	597.781	0.77245	0.720381	0.720381	0.554597		1.21263	1.21263			1.1844	1.1844	NaN	NaN	NaN	+	1	14.159	4	NaN	NaN	NaN	1.08094	1.08094	0.948682		1.1552	1.1552	1.0039	NaN	NaN	+	1	NaN	1	0.967035		0.967035
Q96JM3	Chromosome alignment-maintaining phosphoprotein 1	CHAMP1	1	S	1.48442e-11	175.26	_KLLEDTLFPS(ph)SK_	KLLEDTLFPS(0.975)S(0.025)K	KLLEDT(-61.25)LFPS(15.86)S(-15.86)K	10	2	729.368	0.43026	1.04104	1.04104			1.22077	1.22077			1.2599	1.2599	NaN	NaN	NaN	+	1	NaN	1	NaN	NaN	NaN														1.10121	1.10121
Q96JM3	Chromosome alignment-maintaining phosphoprotein 1	CHAMP1	1	S	8.5106e-07	96.82	_TAPPAS(ph)PEAR_	TAPPAS(1)PEAR	T(-80.05)APPAS(80.05)PEAR	6	2	538.742	0.4174	0.73788	0.73788			1.30655	1.30655			1.282	1.282	NaN	NaN	NaN	+	1	8.3039	2	NaN	NaN	NaN	0.935205	0.935205			0.98838	0.98838	NaN	NaN	NaN	+	1	NaN	1	0.970974	0.970974
Q96JM3	Chromosome alignment-maintaining phosphoprotein 1	CHAMP1	1;2	S	1.98865e-36	185.62	_KPSGS(ph)PDLWKLS(ph)PDQR_	KPS(0.085)GS(0.915)PDLWKLS(1)PDQR	KPS(-10.34)GS(10.34)PDLWKLS(106.65)PDQR	12	2	985.942	-0.63275	0.48536	0.48536	0.583429		1.53165	1.53165	1.10198		1.4025	1.4025	1.0247	NaN	NaN	+	1	NaN	1	NaN	NaN	NaN	0.898275	0.898275	0.957324		0.95858	0.95858	1.0131	NaN	NaN	+	1	14.304	2	0.944429	0.944429	0.90963
Q96JM3	Chromosome alignment-maintaining phosphoprotein 1	CHAMP1	1;2	S	7.06819e-115	174.26	_LAPVPS(ph)PEPQKPAPVS(ph)PESVK_	LAPVPS(1)PEPQKPAPVS(0.978)PES(0.022)VK	LAPVPS(126.98)PEPQKPAPVS(16.54)PES(-16.54)VK	6	2	1157.56	-0.83194	0.653031	0.653031	0.665981		1.32057	1.32057	1.30988		1.1603	1.1603	1.2195	NaN	NaN	+	1	NaN	1	NaN	NaN	NaN	0.963411	0.963411	0.973861		0.99733	0.99733	1.0191	NaN	NaN	+	1	9.0416	4	0.947774	0.947774	1.11745
Q96JM3	Chromosome alignment-maintaining phosphoprotein 1	CHAMP1	1	S	5.41868e-34	137.81	_CDILVQEELLAS(ph)PK_	CDILVQEELLAS(1)PK	CDILVQEELLAS(137.81)PK	12	3	565.607	-0.36849	0.82621	0.82621			0.876792	0.876792			0.92128	0.92128	NaN	NaN	NaN	+	1	32.903	2	NaN	NaN	NaN	0.892529	0.892529			0.95129	0.95129	NaN	NaN	NaN	+	1	7.3143	4	1.00167	1.00167
Q96JM3	Chromosome alignment-maintaining phosphoprotein 1	CHAMP1	1;2;3	S	4.81597e-11	132.69	_KPS(ph)PSES(ph)PEPWKPFPAVSPEPR_	KPS(0.964)PS(0.038)ES(0.998)PEPWKPFPAVSPEPR	KPS(14.26)PS(-14.26)ES(26.85)PEPWKPFPAVS(-83.2)PEPR	7	3	869.396	0.16933	0.482536		0.482536		1.4048	1.4048	1.24556		1.2863	1.2863	1.1582	NaN	NaN	+	1	NaN	1	NaN	NaN	NaN	1.06554	1.06554	1.00841	0.752653	1.1261	1.1261	1.0671	0.82464	NaN	+	1	NaN	1	1.03243		1.03243
Q96JM3	Chromosome alignment-maintaining phosphoprotein 1	CHAMP1	1;2	S	5.35195e-08	112.42	_KPGPPLS(ph)PEIR_	KPGPPLS(1)PEIR	KPGPPLS(112.42)PEIR	7	2	635.831	-0.32782	0.570735	0.570735			1.2919	1.2919			1.2974	1.2974	NaN	NaN	NaN	+	1	8.5068	6	NaN	NaN	NaN	1.01087	1.01087	0.919043		1.0481	1.0481	1.0169	NaN	NaN	+	1	111.92	8	1.015	1.015	1.02698
Q96JM3	Chromosome alignment-maintaining phosphoprotein 1	CHAMP1	1	S	8.88155e-05	193.28	_MDMTS(ph)PEQSR_	MDMTS(1)PEQSR	MDMT(-45.95)S(45.95)PEQS(-67.16)R	5	2	631.233	0.01065	1.0798	1.0798			0.809919	0.809919			0.80059	0.80059	NaN	NaN	NaN	+	1	NaN	1	NaN	NaN	NaN	0.857552	0.857552			0.8619	0.8619	NaN	NaN	NaN	+	1	NaN	1	1.40593	1.40593
Q8WVB6;E7EXA6;Q96S08	Chromosome transmission fidelity protein 18 homolog	CHTF18;CHTF18;CHTF18	1	S	2.7616e-236	228.05	_VENSPQVDGS(ph)PPGLEGLLGGIGEK_	VENSPQVDGS(1)PPGLEGLLGGIGEK	VENS(-117.02)PQVDGS(117.02)PPGLEGLLGGIGEK	10	2	1215.08	-0.013058	1.03137	1.03137			1.05455	1.05455			1.0883	1.0883	NaN	NaN	NaN	+	1	15.543	4	NaN	NaN	NaN	1.02131	1.02131			1.0444	1.0444	NaN	NaN	NaN	+	1	23.838	5	1.00459	1.00459
Q8WVB6;E7EXA6;Q96S08;F8WCC1;H0Y7D3;B4DEY3	Chromosome transmission fidelity protein 18 homolog	CHTF18;CHTF18;CHTF18;CHTF18;CHTF18	1	S	3.16374e-50	223.46	_GGGQLDLLGVSLAS(ph)LK_	GGGQLDLLGVSLAS(1)LK	GGGQLDLLGVS(-71.5)LAS(71.5)LK	14	2	804.424	0.26327	0.675666	0.675666			1.38071	1.38071			1.2101	1.2101	NaN	NaN	NaN	+	1	14.974	6	NaN	NaN	NaN	0.556608	0.556608			0.59195	0.59195	NaN	NaN	NaN	+	1	11.006	7	1.69733	1.69733
O95239;Q59HG1;B3KNC0	Chromosome-associated kinesin KIF4A	KIF4A	1	T	1.00026e-67	89.111	_TQDSEGSFKLEDPTEVTPGLSFFNPVCAT(ph)PNSK_	TQDSEGSFKLEDPTEVTPGLSFFNPVCAT(0.933)PNS(0.067)K	T(-87.57)QDS(-86.1)EGS(-86.1)FKLEDPT(-84.11)EVT(-74.73)PGLS(-42.7)FFNPVCAT(11.41)PNS(-11.41)K	29	3	1227.22	-0.12259	1.07415	1.07415			0.564045	0.564045			0.57143	0.57143	NaN	NaN	NaN	+	1	16.58	4	NaN	NaN	NaN	0.899414	0.899414			0.92763	0.92763	NaN	NaN	NaN	+	1	12.361	2	0.877367	0.877367
O95239;Q59HG1;B3KNC0	Chromosome-associated kinesin KIF4A	KIF4A	1	T	8.9369e-07	132.59	_T(ph)PPAPSPFDLPELK_	T(1)PPAPSPFDLPELK	T(91.9)PPAPS(-91.9)PFDLPELK	1	2	794.887	0.22084	0.652543	0.652543			1.26804	1.26804			1.2136	1.2136	NaN	NaN	NaN	+	1	22.715	5	NaN	NaN	NaN	0.703988	0.703988			0.72189	0.72189	NaN	NaN	NaN	+	1	15.234	2	1.0696	1.0696
O95239;Q59HG1;B3KNC0	Chromosome-associated kinesin KIF4A	KIF4A	1	S	4.2624e-24	172.75	_(gl)QLEES(ph)VSEKEQQLLSTLK_	QLEES(1)VSEKEQQLLSTLK	QLEES(44.37)VS(-44.37)EKEQQLLS(-152.45)T(-163.73)LK	5	2	1076.52	0.58591	0.977063	0.977063			0.857342	0.857342			0.85463	0.85463	NaN	NaN	NaN	+	1	NaN	1	NaN	NaN	NaN	0.901107	0.901107			0.98068	0.98068	NaN	NaN	NaN	+	1	12.193	3	0.811276	0.811276
O95239;Q59HG1;B3KNC0	Chromosome-associated kinesin KIF4A	KIF4A	1	S	0.00772093	151.7	_LTLLQVAS(ph)R_	LTLLQVAS(1)R	LT(-86.47)LLQVAS(86.47)R	8	2	540.794	-0.057234	0.659072	0.659072			1.46346	1.46346			1.5579	1.5579	NaN	NaN	NaN	+	1	NaN	1	NaN	NaN	NaN	0.525944	0.525944			0.51949	0.51949	NaN	NaN	NaN	+	1	2.8417	3	1.28649	1.28649
O95239;Q59HG1;B3KNC0	Chromosome-associated kinesin KIF4A	KIF4A	1	S	0.00276673	179.42	_TFS(ph)LTEVR_	TFS(1)LTEVR	T(-64.45)FS(49.01)LT(-49.01)EVR	3	2	516.742	0.18454	0.411124	0.411124			2.52305	2.52305			2.481	2.481	NaN	NaN	NaN	+	1	5.4708	2	NaN	NaN	NaN	0.714535	0.714535			0.70807	0.70807	NaN	NaN	NaN	+	1	3.2891	5	1.2123	1.2123
B9EK46;Q9P2M7;A6PVU7;A2A3M4	Cingulin	CGN;CGN;CGN;CGN	1	S	3.78314e-19	201.48	_SNS(ph)MLELAPK_	SNS(1)MLELAPK	S(-43.93)NS(43.93)MLELAPK	3	2	585.267	0.034472	1.17217	1.17217			1.26703	1.26703			1.1592	1.1592	NaN	NaN	NaN	+	1	6.8422	3	NaN	NaN	NaN	1.29334	1.29334			1.3491	1.3491	NaN	NaN	NaN	+	1	15.453	6	0.815214	0.815214
B9EK46;Q9P2M7;A6PVU7	Cingulin	CGN;CGN;CGN	1	S	5.63284e-32	176.9	_VAS(ph)PGSTIDTAPLSSVDSLINK_	VAS(1)PGSTIDTAPLSSVDSLINK	VAS(38.65)PGS(-38.65)T(-45.63)IDT(-79.78)APLS(-112.4)S(-116.69)VDS(-129.2)LINK	3	2	1126.56	-0.079515	1.25618	1.25618			0.812863	0.812863			0.76331	0.76331	NaN	NaN	NaN	+	1	NaN	1	NaN	NaN	NaN	1.05067	1.05067			1.0899	1.0899	NaN	NaN	NaN	+	1	7.7536	2	0.958565	0.958565
B9EK46;Q9P2M7;A6PVU7;A2A3M4	Cingulin	CGN;CGN;CGN;CGN	1	S	3.06707e-77	205.43	_SHS(ph)QASLAGPGPVDPSNR_	SHS(1)QASLAGPGPVDPSNR	S(-40.31)HS(40.31)QAS(-84.11)LAGPGPVDPS(-183.39)NR	3	2	928.918	0.034018	1.34275	1.34275			1.1301	1.1301			0.94558	0.94558	NaN	NaN	NaN	+	1	NaN	1	NaN	NaN	NaN	1.19629	1.19629			1.0971	1.0971	NaN	NaN	NaN	+	1	NaN	1	0.944861	0.944861
F5H2X7;Q9ULV3;B7Z3U7;H0Y5D5;Q5SYW2;Q9BTG3;B4E0A3;B0EXJ7	Cip1-interacting zinc finger protein	CIZ1;CIZ1;CIZ1;CIZ1;CIZ1	1	S	0.000338031	77.185	_NPS(ph)PTTRPVSR_	NPS(1)PTTRPVSR	NPS(48.37)PT(-48.37)T(-59.56)RPVS(-68.15)R	3	2	646.311	-0.040045	0.669408	0.669408			1.24587	1.24587			1.2206	1.2206	NaN	NaN	NaN	+	1	0.13947	2	NaN	NaN	NaN	0.917529	0.917529			0.90107	0.90107	NaN	NaN	NaN	+	1	NaN	1	1.01743	1.01743
F5H2X7;Q9ULV3;B7Z3U7;H0Y5D5;Q5SYW2;Q9BTG3;B4E0A3;Q96KB7	Cip1-interacting zinc finger protein	CIZ1;CIZ1;CIZ1;CIZ1;CIZ1;CIZ1	1	S	1.17928e-36	180.62	_(gl)QAQTQTS(ph)PEHLVLQQK_	QAQTQT(0.005)S(0.995)PEHLVLQQK	QAQT(-39.02)QT(-23.08)S(23.08)PEHLVLQQK	7	2	949.954	0.29996	0.764708	0.764708			1.04285	1.04285			1.0505	1.0505	NaN	NaN	NaN	+	1	14.309	3	NaN	NaN	NaN	0.95874	0.95874			0.9472	0.9472	NaN	NaN	NaN	+	1	9.0316	3	1.05163	1.05163
F5H2X7;Q9ULV3;B7Z3U7;H0Y5D5;Q5SYW2;Q9BTG3;B4E0A3;Q96KB7	Cip1-interacting zinc finger protein	CIZ1;CIZ1;CIZ1;CIZ1;CIZ1;CIZ1	1	T	3.86424e-36	128.71	_(gl)QAQTQT(ph)SPEHLVLQQK_	QAQTQT(0.857)S(0.143)PEHLVLQQK	QAQT(-43.21)QT(7.78)S(-7.78)PEHLVLQQK	6	2	949.954	-0.050352					1.30794	1.30794			1.3176	1.3176	NaN	NaN	NaN		1	NaN	1	NaN	NaN	NaN														1.00944	1.00944
O14578;H7BYJ3	Citron Rho-interacting kinase	CIT;CIT	1	S	0.000441752	99.663	_VAS(ph)SPAPPEGPSHPR_	VAS(0.841)S(0.159)PAPPEGPSHPR	VAS(7.22)S(-7.22)PAPPEGPS(-50.32)HPR	3	2	783.359	0.52187	1.76622	1.76622			0.67501	0.67501			0.68068	0.68068	NaN	NaN	NaN	+	1	NaN	1	NaN	NaN	NaN														0.750148	0.750148
O14578;H7BYJ3	Citron Rho-interacting kinase	CIT;CIT	1	S	6.58991e-05	83.37	_VASS(ph)PAPPEGPSHPR_	VAS(0.113)S(0.887)PAPPEGPSHPR	VAS(-8.94)S(8.94)PAPPEGPS(-67.55)HPR	4	2	783.359	-0.51842	1.31025	1.31025			0.859357	0.859357			0.85489	0.85489	NaN	NaN	NaN		1	15.912	2	NaN	NaN	NaN	0.881217	0.881217			0.83395	0.83395	NaN	NaN	NaN		1	NaN	1	1.04338	1.04338
O60271;H0YBE9	C-Jun-amino-terminal kinase-interacting protein 4	SPAG9;SPAG9	1	T	8.18958e-41	204.82	_EVENLILENT(ph)QLLETK_	EVENLILENT(1)QLLETK	EVENLILENT(96.24)QLLET(-96.24)K	10	2	983.493	-0.18828	1.29401	1.29401			1.10097	1.10097			1.1004	1.1004	NaN	NaN	NaN	+	1	11.883	3	NaN	NaN	NaN	0.763721	0.763721			0.83156	0.83156	NaN	NaN	NaN	+	1	3.0287	2	0.901322	0.901322
O60271;B4DS36;Q5JB53	C-Jun-amino-terminal kinase-interacting protein 4	SPAG9	1	T	3.56637e-38	243.83	_YNAPTSHVT(ph)PSVK_	YNAPTSHVT(1)PSVK	Y(-197.77)NAPT(-65.7)S(-53.01)HVT(40.3)PS(-40.3)VK	9	2	740.845	0.15124	1.14045	1.14045			1.07788	1.07788			1.0917	1.0917	NaN	NaN	NaN	+	1	NaN	1	NaN	NaN	NaN	0.740413	0.740413			0.73897	0.73897	NaN	NaN	NaN	+	1	NaN	1	1.15792	1.15792
O60271;B4DS36;Q5JB53	C-Jun-amino-terminal kinase-interacting protein 4	SPAG9	1;2	S	2.83297e-58	235.75	_SASQSS(ph)LDKLDQELK_	SASQSS(1)LDKLDQELK	S(-100.46)AS(-90.32)QS(-52.15)S(52.15)LDKLDQELK	6	2	864.906	-0.21729	3.64329	3.64329			0.438822	0.438822	1.33429		0.41321	0.41321	1.1282	NaN	NaN	+	1	17.329	2	NaN	NaN	NaN	1.00968	1.00968			1.0466	1.0466	NaN	NaN	NaN	+	1	NaN	1	0.803075	0.803075	1.12145
O60271;D6RHI8	C-Jun-amino-terminal kinase-interacting protein 4	SPAG9;SPAG9	1;2	S	1.04247e-88	106.6	_KERPIS(ph)LGIFPLPAGDGLLTPDAQK_	KERPIS(1)LGIFPLPAGDGLLTPDAQK	KERPIS(88.33)LGIFPLPAGDGLLT(-88.33)PDAQK	6	3	905.149	0.24835	4.63389	4.63389			0.351259	0.351259			0.34996	0.34996	NaN	NaN	NaN	+	1	14.124	7	NaN	NaN	NaN	0.881071	0.881071	0.461849		0.91685	0.91685	0.49111	NaN	NaN	+	1	8.0007	10	1.03717	1.03717
O60271;B4DS36;Q5JB53	C-Jun-amino-terminal kinase-interacting protein 4	SPAG9	1;2	S	1.44832e-23	174.65	_SAS(ph)QSSLDKLDQELK_	S(0.021)AS(0.979)QSSLDKLDQELK	S(-16.67)AS(16.67)QS(-34.3)S(-55.69)LDKLDQELK	3	2	864.906	-0.5716	1.63679	1.63679			1.06796	1.06796	1.33429		0.93832	0.93832	1.1282	NaN	NaN	+	1	NaN	1	NaN	NaN	NaN	0.886589	0.886589	0.79738		0.91899	0.91899	0.87313	NaN	NaN	+	1	15.178	3	0.900998	0.900998
O60271;D6RHI8	C-Jun-amino-terminal kinase-interacting protein 4	SPAG9;SPAG9	1	T	1.0869e-07	175.74	_GGET(ph)PGSEQWK_	GGET(1)PGSEQWK	GGET(82.4)PGS(-82.4)EQWK	4	2	628.253	-0.43027	2.1401	2.1401			0.652925	0.652925			0.66511	0.66511	NaN	NaN	NaN	+	1	NaN	1	NaN	NaN	NaN	0.793962	0.793962			0.83348	0.83348	NaN	NaN	NaN	+	1	4.7967	2	1.37453	1.37453
O60271;B4DS36;Q5JB53	C-Jun-amino-terminal kinase-interacting protein 4	SPAG9	1;2	S	4.71658e-20	135.49	_SAS(ph)QS(ph)SLDKLDQELK_	S(0.077)AS(0.922)QS(0.974)S(0.026)LDKLDQELK	S(-10.8)AS(10.8)QS(15.87)S(-15.87)LDKLDQELK	5	2	904.889	0.082474					1.33429		1.33429		1.1282	NaN	1.1282	NaN	NaN		2	NaN	1	NaN	NaN	NaN	0.970085		0.970085		1.0258	NaN	1.0258	NaN	NaN	+	2	NaN	1	1.12145		1.12145
O60271	C-Jun-amino-terminal kinase-interacting protein 4	SPAG9	1	S	1.07735e-07	114.76	_LHQLS(ph)GSDQLESTAHSR_	LHQLS(0.999)GS(0.001)DQLESTAHSR	LHQLS(30.44)GS(-30.44)DQLES(-53.68)T(-59.91)AHS(-85.93)R	5	2	973.442	0.17981					0.954049	0.954049			0.9514	0.9514	NaN	NaN	NaN	+	1	NaN	1	NaN	NaN	NaN	0.666195	0.666195			0.64309	0.64309	NaN	NaN	NaN	+	1	NaN	1	1.2839	1.2839
Q9HAW4;Q1RMC5;E7ESG2	Claspin	CLSPN;CLSPN;CLSPN	1	S	5.77826e-05	127.59	_LGADEDS(ph)FVILEPETNR_	LGADEDS(1)FVILEPETNR	LGADEDS(106.49)FVILEPET(-106.49)NR	7	2	992.949	0.082841	1.24496	1.24496			0.733336	0.733336			0.73212	0.73212	NaN	NaN	NaN	+	1	NaN	1	NaN	NaN	NaN	1.80046	1.80046			1.8011	1.8011	NaN	NaN	NaN	+	1	NaN	1	0.365255	0.365255
Q9HAW4;Q1RMC5;E7ESG2	Claspin	CLSPN;CLSPN;CLSPN	1	S	1.52963e-66	206.48	_LSEPSLPIEDSQDLYNAS(ph)PEPK_	LSEPSLPIEDSQDLYNAS(1)PEPK	LS(-168.91)EPS(-163.39)LPIEDS(-82.84)QDLY(-85.01)NAS(82.84)PEPK	18	2	1255.07	-0.3					1.06858	1.06858			1.0931	1.0931	NaN	NaN	NaN	+	1	0.40261	2	NaN	NaN	NaN	1.01527	1.01527			1.0389	1.0389	NaN	NaN	NaN	+	1	NaN	1	1.09911	1.09911
Q9HAW4;Q1RMC5;E7ESG2	Claspin	CLSPN;CLSPN;CLSPN	1	S	1.29588e-42	239.61	_NFVFHTLS(ph)PVK_	NFVFHTLS(1)PVK	NFVFHT(-51.14)LS(51.14)PVK	8	2	684.839	-0.066026	1.06417	1.06417			0.982642	0.982642			0.9217	0.9217	NaN	NaN	NaN	+	1	12.639	5	NaN	NaN	NaN	1.08771	1.08771			1.1767	1.1767	NaN	NaN	NaN	+	1	9.9627	4	0.807769	0.807769
Q9HAW4;Q1RMC5;E7ESG2;Q05D30	Claspin	CLSPN;CLSPN;CLSPN;CLSPN	1	S	3.93754e-66	78.326	_TTYDS(ph)AEEENKENLYAGK_	TTY(0.001)DS(0.998)AEEENKENLYAGK	T(-40.68)T(-40.68)Y(-28.98)DS(28.98)AEEENKENLY(-34.77)AGK	5	3	714.635	-0.66103	1.538	1.538			0.876327	0.876327			0.81586	0.81586	NaN	NaN	NaN	+	1	NaN	1	NaN	NaN	NaN														0.929539	0.929539
Q00610;J3KS13;K7EJJ5	Clathrin heavy chain 1	CLTC	1	S	4.49036e-33	139.28	_TSIDAYDNFDNIS(ph)LAQR_	TSIDAYDNFDNIS(1)LAQR	T(-94.04)S(-94.04)IDAY(-112.81)DNFDNIS(94.04)LAQR	13	2	1011.94	1.3531					0.812243	0.812243			0.81477	0.81477	NaN	NaN	0.89019	+	1	NaN	1	0	0	0														0.925115	0.925115
Q00610	Clathrin heavy chain 1	CLTC	1	T	0.0108979	71.241	_GILRT(ph)PDTIR_	GILRT(0.999)PDT(0.001)IR	GILRT(29.15)PDT(-29.15)IR	5	2	611.321	-0.54214	1.75337	1.75337			0.841457	0.841457			0.90081	0.90081	NaN	NaN	NaN	+	1	NaN	1	NaN	NaN	NaN														0.711627	0.711627
Q16630;F8WJN3;B4DSU9	Cleavage and polyadenylation specificity factor subunit 6	CPSF6;CPSF6	1	T	8.52312e-19	154.46	_T(ph)PLSEAEFEEIMNR_	T(1)PLSEAEFEEIMNR	T(71.09)PLS(-71.09)EAEFEEIMNR	1	2	873.376	-0.09373	0.997795	0.997795			1.37218	1.37218			1.4359	1.4359	NaN	NaN	1.1345	+	1	NaN	1	0.77528	0	0	0.85376	0.85376			0.86002	0.86002	NaN	NaN	NaN		1	6.1678	2	0.861559	0.861559
Q8N684;B4DGF8;F5H669;F5H047;F5H6M0;J3QT54;C9J323;C9J286;C9JM38;F5GXA3;F5H6A8;F5H6P5;F5H2K8;F5H1W4;F5H5B7	Cleavage and polyadenylation specificity factor subunit 7	CPSF7;CPSF7;CPSF7;CPSF7;CPSF7;CPSF7;CPSF7;CPSF7;CPSF7;CPSF7;CPSF7;CPSF7;CPSF7	1	S	7.3385e-05	61.235	_(gl)QEPS(ph)PKPNNK_	QEPS(1)PKPNNK	QEPS(61.24)PKPNNK	4	2	601.266	1.0304	0.692307	0.692307			1.10957	1.10957			0.95041	0.95041	NaN	NaN	NaN	+	1	NaN	1	NaN	NaN	NaN	1.24346	1.24346			1.3399	1.3399	NaN	NaN	NaN	+	1	NaN	1	0.88805	0.88805
Q12996;B4DMA4;B4DFQ5;H0YE74	Cleavage stimulation factor subunit 3	CSTF3;CSTF3	1	S	8.94525e-40	113.29	_RPNEDS(ph)DEDEEKGAVVPPVHDIYR_	RPNEDS(1)DEDEEKGAVVPPVHDIYR	RPNEDS(107.13)DEDEEKGAVVPPVHDIY(-107.13)R	6	3	949.426	-0.20088	0.757614	0.757614			1.27834	1.27834			1.3534	1.3534	NaN	NaN	NaN	+	1	3.757	2	NaN	NaN	NaN	0.959733	0.959733			0.98666	0.98666	NaN	NaN	NaN	+	1	3.5364	2	0.903588	0.903588
Q7Z460;H0YHV8	CLIP-associating protein 1	CLASP1;CLASP1	1	S	8.17576e-53	135.49	_VLSTS(ph)TDLEAAVADALK_	VLSTS(0.993)T(0.006)DLEAAVADALK	VLS(-49.75)T(-35.21)S(22)T(-22)DLEAAVADALK	5	2	892.44	0.037463	1.50002	1.50002			1.0024	1.0024			1.1996	1.1996	NaN	NaN	NaN	+	1	NaN	1	NaN	NaN	NaN	1.0355	1.0355			1.2228	1.2228	NaN	NaN	NaN	+	1	10.281	3	0.903804	0.903804
F5H604;B2RTR1;E7EW49;E7ERI8;E3W994;O75122;J3KR49;B4DM73;F5H3X0;E9PBA6;Q96F87;Q6N029	CLIP-associating protein 2	CLASP2;CLASP2;CLASP2;CLASP2;CLASP2;CLASP2;CLASP2;CLASP2;DKFZp686D11262	1	S	1.82274e-14	209.66	_GVTEAIQNFS(ph)FR_	GVTEAIQNFS(1)FR	GVT(-168.29)EAIQNFS(168.29)FR	10	2	724.832	0.010932	1.25061	1.25061			1.3945	1.3945			1.3615	1.3615	NaN	NaN	NaN	+	1	13.583	2	NaN	NaN	NaN	0.845915	0.845915			0.80681	0.80681	NaN	NaN	NaN	+	1	3.522	2	0.826544	0.826544
F5H604;B2RTR1;E7EW49;E7ERI8;E3W994;O75122;J3KR49;B4DM73;F5H3X0;E9PBA6;Q96F87	CLIP-associating protein 2	CLASP2;CLASP2;CLASP2;CLASP2;CLASP2;CLASP2;CLASP2;CLASP2	1	S	0.000303711	92.65	_VLVNSAS(ph)AQKR_	VLVNS(0.003)AS(0.997)AQKR	VLVNS(-25.63)AS(25.63)AQKR	7	2	626.824	-0.29811	0.779793	0.779793			1.0654	1.0654			1.0937	1.0937	NaN	NaN	NaN	+	1	0.52218	3	NaN	NaN	NaN	0.441569	0.441569			0.4691	0.4691	NaN	NaN	NaN	+	1	NaN	1	0.997087	0.997087
F5H604;E3W994;O75122;J3KR49;E9PBA6;Q96F87	CLIP-associating protein 2	CLASP2;CLASP2;CLASP2;CLASP2	1	S	4.3354e-153	229.15	_VLNTGS(ph)DVEEAVADALKK_	VLNTGS(1)DVEEAVADALKK	VLNT(-48.63)GS(48.63)DVEEAVADALKK	6	2	969.975	0.84647	2.46176	2.46176			0.595126	0.595126			0.60662	0.60662	NaN	NaN	NaN	+	1	8.9668	4	NaN	NaN	NaN	0.950114	0.950114			1.0125	1.0125	NaN	NaN	NaN	+	1	15.237	7	0.914756	0.914756
F5H604;B2RTR1;E7EW49;E7ERI8;E3W994;O75122;J3KR49;B4DM73;F5H3X0;E9PBA6;Q8NB74;E7ENG2;B3KR06;B4DG03	CLIP-associating protein 2	CLASP2;CLASP2;CLASP2;CLASP2;CLASP2;CLASP2;CLASP2;CLASP2;CLASP2;CLASP2	1	S	2.71555e-30	155.86	_SRS(ph)DIDVNAAAGAK_	S(0.001)RS(0.999)DIDVNAAAGAK	S(-30.07)RS(30.07)DIDVNAAAGAK	3	2	727.835	-0.63118	2.18567	2.18567			0.953739	0.953739			0.98351	0.98351	NaN	NaN	NaN	+	1	5.473	3	NaN	NaN	NaN	1.04149	1.04149			1.0549	1.0549	NaN	NaN	NaN	+	1	2.6426	2	0.829026	0.829026
F5H604;B2RTR1;E7EW49;E7ERI8;E3W994;O75122;J3KR49;B4DM73;F5H3X0;E9PBA6;Q96F87;H7C4M5	CLIP-associating protein 2	CLASP2;CLASP2;CLASP2;CLASP2;CLASP2;CLASP2;CLASP2;CLASP2;CLASP2	1;2	S	0.000450793	111.12	_IPRPS(ph)VSQGCSR_	IPRPS(0.905)VS(0.094)QGCS(0.001)R	IPRPS(9.81)VS(-9.81)QGCS(-31.24)R	5	2	712.329	-0.4602	2.28971	2.28971			0.698869		0.698869		0.61767	NaN	0.61767	NaN	NaN		2	NaN	1	NaN	NaN	NaN														1.06895	1.06895
F5H604;B2RTR1;E7EW49;E7ERI8;E3W994;O75122;J3KR49;B4DM73;F5H3X0;E9PBA6;Q8NB74;E7ENG2;B3KR06;B4DG03	CLIP-associating protein 2	CLASP2;CLASP2;CLASP2;CLASP2;CLASP2;CLASP2;CLASP2;CLASP2;CLASP2;CLASP2	1	S	3.32668e-11	167.69	_S(ph)RSDIDVNAAAGAK_	S(0.996)RS(0.004)DIDVNAAAGAK	S(23.51)RS(-23.51)DIDVNAAAGAK	1	3	485.559	0.30855					0.947772	0.947772			0.97738	0.97738	NaN	NaN	NaN		1	NaN	1	NaN	NaN	NaN	1.11632	1.11632			1.1062	1.1062	NaN	NaN	NaN	+	1	NaN	1	0.928082	0.928082
F5H604;B2RTR1;E7EW49;E7ERI8;E3W994;O75122;J3KR49;B4DM73;F5H3X0;E9PBA6;Q96F87;H7C4M5	CLIP-associating protein 2	CLASP2;CLASP2;CLASP2;CLASP2;CLASP2;CLASP2;CLASP2;CLASP2;CLASP2	1;2	S	0.00267576	102.57	_IPRPSVS(ph)QGCS(ph)R_	IPRPS(0.01)VS(0.99)QGCS(1)R	IPRPS(-20.12)VS(20.12)QGCS(63.24)R	11	2	752.312	-0.31358	2.30581	2.30581	2.52373		0.810384	0.810384	0.735513		0.79131	0.79131	0.65006	NaN	NaN	+	1	NaN	1	NaN	NaN	NaN	3.21517	3.21517			3.1273	3.1273	NaN	NaN	NaN	+	1	134.5	2	1.28325	1.28325	0.920151
F5H604;B2RTR1;E7EW49;E7ERI8;E3W994;O75122;J3KR49;B4DM73;F5H3X0;E9PBA6;Q96F87;Q8NB74	CLIP-associating protein 2	CLASP2;CLASP2;CLASP2;CLASP2;CLASP2;CLASP2;CLASP2;CLASP2	1	S	0.00013304	97.081	_AKLS(ph)APLAGM(ox)GNAK_	AKLS(1)APLAGMGNAK	AKLS(97.08)APLAGMGNAK	4	2	712.852	-0.078343	0.353321	0.353321			0.712553	0.712553			0.71029	0.71029	NaN	NaN	NaN	+	1	NaN	1	NaN	NaN	NaN	0.358415	0.358415			0.38544	0.38544	NaN	NaN	NaN	+	1	NaN	1	2.62595	2.62595
Q7Z401	C-myc promoter-binding protein	DENND4A	1	S	8.60087e-05	63.076	_LNKKS(ph)PPLVK_	LNKKS(1)PPLVK	LNKKS(63.08)PPLVK	5	3	401.9	-0.051833	2.78451	2.78451			0.892832	0.892832			0.85449	0.85449	NaN	NaN	NaN	+	1	NaN	1	NaN	NaN	NaN	0.788623	0.788623			0.82403	0.82403	NaN	NaN	NaN	+	1	6.6036	2	0.819099	0.819099
Q7Z401	C-myc promoter-binding protein	DENND4A	1	S	6.81455e-38	148.44	_S(ph)ISTSGPLDKEDTGR_	S(1)ISTSGPLDKEDTGR	S(36.67)IS(-36.67)T(-54.16)S(-68.77)GPLDKEDT(-140.43)GR	1	2	821.87	0.36056	2.6735	2.6735			0.717063	0.717063			0.73944	0.73944	NaN	NaN	NaN	+	1	NaN	1	NaN	NaN	NaN	1.0723	1.0723			1.1028	1.1028	NaN	NaN	NaN	+	1	12.602	2	0.900566	0.900566
Q7Z401	C-myc promoter-binding protein	DENND4A	1	S	0.00238485	143.5	_TPS(ph)IDLQR_	TPS(1)IDLQR	T(-67.99)PS(67.99)IDLQR	3	2	505.239	0.14889	3.49267	3.49267			0.721441	0.721441			0.76074	0.76074	NaN	NaN	NaN	+	1	NaN	1	NaN	NaN	NaN	0.849674	0.849674			0.88539	0.88539	NaN	NaN	NaN	+	1	NaN	1	1.25892	1.25892
Q7Z401	C-myc promoter-binding protein	DENND4A	1	S	0.00012471	147.1	_MNS(ph)SFSVKPFEK_	MNS(1)SFSVKPFEK	MNS(44.46)S(-44.46)FS(-73.8)VKPFEK	3	2	740.831	0.17089	0.494519	0.494519			2.41457	2.41457			2.3848	2.3848	NaN	NaN	NaN	+	1	NaN	1	NaN	NaN	NaN														1.3911	1.3911
P53621	Coatomer subunit alpha;Xenin;Proxenin	COPA	1	S	1.75784e-05	138.05	_NLS(ph)PGAVESDVR_	NLS(1)PGAVESDVR	NLS(101.7)PGAVES(-101.7)DVR	3	2	662.301	0.26973	0.945035	0.945035			1.09957	1.09957			1.0755	1.0755	NaN	NaN	NaN	+	1	NaN	1	NaN	NaN	NaN	0.792008	0.792008			0.83664	0.83664	NaN	NaN	NaN	+	1	5.4008	2	0.909684	0.909684
P35606;B4DZI8;H0YAC7	Coatomer subunit beta'	COPB2;COPB2;COPB2	1	S	7.44797e-56	156.71	_STAQQELDGKPAS(ph)PTPVIVASHTANK_	STAQQELDGKPAS(1)PTPVIVASHTANK	S(-70.77)T(-70.77)AQQELDGKPAS(33.27)PT(-33.27)PVIVAS(-91.75)HT(-96.36)ANK	13	3	909.783	0.34089	1.41036	1.41036			0.877722	0.877722			0.79322	0.79322	NaN	NaN	NaN	+	1	13.114	7	NaN	NaN	NaN	1.00163	1.00163			1.0648	1.0648	NaN	NaN	NaN	+	1	9.156	6	1.0362	1.0362
E9PK25;P23528;E9PP50;B4E112;E9PS23	Cofilin-1	CFL1;CFL1;CFL1;CFL1	1	S	0	314.48	_(ac)AS(ph)GVAVSDGVIKVFNDMKVR_	AS(1)GVAVSDGVIKVFNDMKVR	AS(76.43)GVAVS(-76.43)DGVIKVFNDMKVR	2	2	1107.55	-0.35019	3.22299	3.22299			0.273514	0.273514			0.26111	0.26111	NaN	NaN	0.95139	+	1	64.903	47	0	0	0.069665	0.898975	0.898975			0.97863	0.97863	NaN	NaN	0.9003	+	1	29.461	123	0.843647	0.843647
E9PK25;P23528;G3V1A4	Cofilin-1	CFL1;CFL1;CFL1	1	S	2.6198e-24	189.59	_LGGS(ph)AVISLEGKPL_	LGGS(1)AVISLEGKPL	LGGS(89.02)AVIS(-89.02)LEGKPL	4	2	710.876	-0.10178	1.75763	1.75763			0.876327	0.876327			0.87555	0.87555	NaN	NaN	0.73633	+	1	6.1958	2	0	0	0.4225	0.866715	0.866715			0.93131	0.93131	NaN	NaN	0.95534	+	1	1.2924	2	1.1235	1.1235
Q8N3U4;Q6MZM3;Q6MZM4;F8WAK8;B2R8Y6;Q6MZP3;Q6AI02;B4DQ46	Cohesin subunit SA-2	STAG2;DKFZp686C21148;DKFZp686P16143;STAG2;DKFZp686I05169;DKFZp686P168	1	S	5.47176e-152	264.21	_NSLLAGGDDDTMSVIS(ph)GISSR_	NSLLAGGDDDTMSVIS(1)GISSR	NS(-207.16)LLAGGDDDT(-107.69)MS(-86.41)VIS(59.09)GIS(-59.09)S(-64.91)R	16	2	1087.99	-0.31588					1.50508	1.50508			1.5171	1.5171	NaN	NaN	NaN	+	1	7.4575	2	NaN	NaN	NaN	1.28717	1.28717			1.2843	1.2843	NaN	NaN	NaN	+	1	6.8302	2	0.819854	0.819854
Q6P1N0;Q24K25	Coiled-coil and C2 domain-containing protein 1A	CC2D1A;CC2D1A	1	S	4.01214e-05	48.607	_AS(ph)ETPPPVAQPKPEAPHPGLETTLQER_	AS(0.906)ET(0.094)PPPVAQPKPEAPHPGLETTLQER	AS(9.84)ET(-9.84)PPPVAQPKPEAPHPGLET(-47.88)T(-47.93)LQER	2	4	740.116	0.45518					0.7969	0.7969			0.8218	0.8218	NaN	NaN	NaN		1	NaN	1	NaN	NaN	NaN	0.791797	0.791797			0.81547	0.81547	NaN	NaN	NaN		1	NaN	1	0.824009	0.824009
Q6P1N0;Q9H8P7	Coiled-coil and C2 domain-containing protein 1A	CC2D1A	1	S	2.90647e-08	153.75	_KQNS(ph)PVAPTAQPK_	KQNS(1)PVAPTAQPK	KQNS(81.43)PVAPT(-81.43)AQPK	4	2	723.361	-0.1661	1.13008	1.13008			0.946997	0.946997			0.81113	0.81113	NaN	NaN	NaN	+	1	NaN	1	NaN	NaN	NaN														0.838522	0.838522
Q96CT7	Coiled-coil domain-containing protein 124	CCDC124	1	S	0.000107488	105.65	_VLEEGS(ph)VEAR_	VLEEGS(1)VEAR	VLEEGS(105.65)VEAR	6	2	584.766	0.40407	0.720961	0.720961			1.41015	1.41015			1.398	1.398	NaN	NaN	1.0595	+	1	18.269	2	NaN	NaN	NaN	1.1179	1.1179			1.1421	1.1421	NaN	NaN	NaN	+	1	2.3134	2	0.948584	0.948584
Q96JG6;A7MD03;D6W5Q7;B4DS55;Q5JPD9;H0Y7Q2;Q75N11;Q9NXR2	Coiled-coil domain-containing protein 132	CCDC132;CCDC132;FLJ20097;CCDC132;DKFZp313I2429;CCDC132;FLJ20097	1;2	S	8.45034e-28	185.33	_FMEQSRS(ph)PSVSPSK_	FMEQS(0.009)RS(0.97)PS(0.021)VSPSK	FMEQS(-20.4)RS(16.69)PS(-16.69)VS(-64.43)PS(-111.41)K	7	2	823.866	-0.0028848	2.03473		2.03473		0.828826	0.828826	0.864316		0.85379	0.85379	0.6958	NaN	NaN		1	NaN	1	NaN	NaN	NaN														0.771244	0.771244	1.08476
Q96JG6;A7MD03;B4DS55;C9JA29;F2Z3F0;F8WDT1	Coiled-coil domain-containing protein 132	CCDC132;CCDC132;CCDC132;CCDC132;CCDC132;CCDC132	1	S	2.03299e-42	150.36	_(gl)QGLKS(ph)PQESLSDLGAIESLR_	QGLKS(1)PQESLSDLGAIESLR	QGLKS(68.8)PQES(-68.8)LS(-78.05)DLGAIES(-139.74)LR	5	2	1096.04	-0.035973					2.07602	2.07602			2.1661	2.1661	NaN	NaN	NaN	+	1	6.1107	3	NaN	NaN	NaN														2.24262	2.24262
H6QX63;Q6PK04;I3L0U5	Coiled-coil domain-containing protein 137	CCDC137	1	S	4.4395e-05	126.97	_MLLS(ph)PGGVSQPLTASLAR_	MLLS(1)PGGVSQPLTASLAR	MLLS(72.98)PGGVS(-72.98)QPLT(-81.61)AS(-110.92)LAR	4	2	939.481	-0.059966	1.70789	1.70789			0.795738	0.795738			0.78351	0.78351	NaN	NaN	NaN	+	1	NaN	1	NaN	NaN	NaN														0.678608	0.678608
Q49A88;J3QT39;B7Z2Q3	Coiled-coil domain-containing protein 14	CCDC14	1	S	0.00681266	79.659	_S(ph)LLNIHDK_	S(1)LLNIHDK	S(79.66)LLNIHDK	1	2	510.25	-0.47554	0.347921	0.347921			2.60775	2.60775			2.4311	2.4311	NaN	NaN	NaN	+	1	NaN	1	NaN	NaN	NaN	1.14427	1.14427			1.1861	1.1861	NaN	NaN	NaN	+	1	2.7723	2	1.23701	1.23701
Q16204	Coiled-coil domain-containing protein 6	CCDC6	1;2;3	S	1.14924e-22	144.26	_PIS(ph)PGLSYASHTVGFTPPTSLTR_	PIS(1)PGLSYASHTVGFTPPTSLTR	PIS(49.42)PGLS(-49.42)Y(-75)AS(-70.58)HT(-88.59)VGFT(-99.66)PPT(-118.52)S(-113.55)LT(-113.55)R	3	2	1233.61	0.27597	2.23579	2.23579			0.781403	0.781403	0.511957		0.7388	0.7388	0.53807	NaN	NaN	+	1	0.60824	2	NaN	NaN	NaN	0.953337	0.953337			0.99421	0.99421	NaN	NaN	NaN	+	1	NaN	1	1.21176	1.21176
B2RBH9;Q8N4S0;F5H777	Coiled-coil domain-containing protein 82	CCDC82;CCDC82	1	S	5.55287e-17	48.5	_NIDLQDQEKHLS(ph)QEDNDLNK_	NIDLQDQEKHLS(1)QEDNDLNK	NIDLQDQEKHLS(48.5)QEDNDLNK	12	3	826.038	0.25912	0.490473	0.490473			1.8141	1.8141			1.8272	1.8272	NaN	NaN	NaN	+	1	NaN	1	NaN	NaN	NaN	0.603955	0.603955			0.61065	0.61065	NaN	NaN	NaN	+	1	NaN	1	1.45347	1.45347
B2RBH9;Q8N4S0;F5H777	Coiled-coil domain-containing protein 82	CCDC82;CCDC82	1	S	1.21904e-47	167.28	_VVEDEGS(ph)SVEMEQK_	VVEDEGS(0.983)S(0.017)VEMEQK	VVEDEGS(17.55)S(-17.55)VEMEQK	7	2	823.337	0.28616					1.32406	1.32406			1.3643	1.3643	NaN	NaN	NaN	+	1	NaN	1	NaN	NaN	NaN	0.78444	0.78444			0.76237	0.76237	NaN	NaN	NaN		1	NaN	1	0.952414	0.952414
Q9H6F5;Q6ZW18	Coiled-coil domain-containing protein 86	CCDC86	1;2	S	6.0845e-72	148.12	_LQQGAGLES(ph)PQGQPEPGAAS(ph)PQR_	LQQGAGLES(1)PQGQPEPGAAS(1)PQR	LQQGAGLES(148.12)PQGQPEPGAAS(148.12)PQR	9	2	1232.04	-0.84536	0.948749		0.948749		0.986129		0.986129		0.80577	NaN	0.80577	NaN	NaN	+	2	NaN	1	NaN	NaN	NaN	1.10952	1.10952	1.055		1.0861	1.0861	0.99136	NaN	NaN	+	1	NaN	1	0.738333		0.738333
Q9H6F5;H0YG79;Q6ZW18	Coiled-coil domain-containing protein 86	CCDC86;CCDC86	1;2;3	S	5.13349e-56	112.08	_AGLGS(ph)PERPPK_	AGLGS(1)PERPPK	AGLGS(112.08)PERPPK	5	2	594.792	-0.27097	1.15855	1.15855	0.730956		0.776598	0.776598		0.958543	0.7572	0.7572	NaN	0.87286	NaN	+	1	8.1162	3	NaN	NaN	NaN	1.22445	1.22445	1.10021		1.2645	1.2645	1.1917	NaN	NaN	+	1	2.6181	2	0.782627	0.782627	0.731211
Q9H6F5;Q6ZW18	Coiled-coil domain-containing protein 86	CCDC86	1;2	S	8.71948e-144	148.12	_LQQGAGLES(ph)PQGQPEPGAAS(ph)PQR_	LQQGAGLES(1)PQGQPEPGAAS(1)PQR	LQQGAGLES(148.12)PQGQPEPGAAS(148.12)PQR	20	2	1232.04	-0.84536	0.670413	0.670413	0.948749		1.26602	1.26602	0.986129		1.0887	1.0887	0.80577	NaN	NaN	+	1	30.953	6	NaN	NaN	NaN	1.14826	1.14826	1.055		1.1717	1.1717	0.99136	NaN	NaN	+	1	9.5672	3	0.890747	0.890747	0.738333
Q9H6F5;H0YG79	Coiled-coil domain-containing protein 86	CCDC86;CCDC86	1	S	2.61999e-22	153.27	_ALVEFESNPEETREPGS(ph)PPSVQR_	ALVEFESNPEETREPGS(1)PPSVQR	ALVEFES(-82.95)NPEET(-41.44)REPGS(41.44)PPS(-55.14)VQR	17	2	1318.11	0.12108	0.925773	0.925773			1.06424	1.06424			1.0632	1.0632	NaN	NaN	NaN	+	1	17.428	5	NaN	NaN	NaN	1.33708	1.33708			1.3078	1.3078	NaN	NaN	NaN	+	1	3.8969	7	0.839223	0.839223
Q9H6F5	Coiled-coil domain-containing protein 86	CCDC86	1;2	S	4.23751e-31	119.25	_(gl)QPEYSPES(ph)PR_	QPEYSPES(1)PR	QPEY(-87.66)S(-38.94)PES(38.94)PR	8	2	626.748	0.30169	0.743047	0.743047			1.25099	1.25099	1.06788		1.2779	1.2779	0.94381	NaN	NaN	+	1	NaN	1	NaN	NaN	NaN	1.30835	1.30835			1.3466	1.3466	NaN	NaN	NaN	+	1	8.2746	5	0.876774	0.876774
Q9H6F5;H0YG79;Q6ZW18	Coiled-coil domain-containing protein 86	CCDC86;CCDC86	1	S	2.72028e-93	179.87	_LGGLRPES(ph)PESLTSVSR_	LGGLRPES(1)PESLTSVSR	LGGLRPES(59.77)PES(-59.77)LT(-92.35)S(-107.89)VS(-128.84)R	8	3	622.31	-0.65307	0.748896	0.748896			1.11647	1.11647			1.1276	1.1276	NaN	NaN	NaN	+	1	13.482	9	NaN	NaN	NaN	1.22015	1.22015			1.2449	1.2449	NaN	NaN	NaN	+	1	16.51	9	0.829781	0.829781
Q9H6F5	Coiled-coil domain-containing protein 86	CCDC86	1;2	S	7.15076e-31	132.86	_(gl)QPEYS(ph)PESPR_	QPEYS(1)PESPR	QPEY(-49.46)S(49.46)PES(-50.79)PR	5	2	626.748	0.74462	0.684911	0.684911	0.908057		1.26238	1.26238	1.16056		1.2424	1.2424	1.0257	NaN	NaN	+	1	4.4549	2	NaN	NaN	NaN	1.2874	1.2874	1.43883		1.2643	1.2643	1.4339	NaN	NaN	+	1	NaN	1	0.877151	0.877151	0.798543
Q9H6F5	Coiled-coil domain-containing protein 86	CCDC86	1;2	S	1.367e-10	78.401	_QQDLHLES(ph)PQR_	QQDLHLES(1)PQR	QQDLHLES(78.4)PQR	8	2	715.825	-0.44538	0.913782	0.913782	0.908057		1.18938	1.18938	1.11329		1.1767	1.1767	0.98392	NaN	NaN	+	1	8.8568	6	NaN	NaN	NaN	1.59162	1.59162	1.43883		1.5631	1.5631	1.4339	NaN	NaN	+	1	16.371	3	0.930024	0.930024	0.798543
Q9H6F5;H0YG79;Q6ZW18	Coiled-coil domain-containing protein 86	CCDC86;CCDC86	1;2;3	S	5.13349e-56	142.2	_AGLGS(ph)PERPPKTS(ph)PGS(ph)PR_	AGLGS(1)PERPPKT(0.064)S(0.936)PGS(1)PR	AGLGS(57.26)PERPPKT(-11.64)S(11.64)PGS(68.53)PR	16	2	1015.93	0.018871	0.536386	0.536386	0.752903		0.958543			0.958543	0.87286	NaN	NaN	0.87286	NaN	+	3	NaN	1	NaN	NaN	NaN	1.03078	1.03078	1.10021		1.0597	1.0597	1.1917	NaN	NaN		1	NaN	1	0.830267	0.830267	0.731211
Q9Y3X0;B4DXW2	Coiled-coil domain-containing protein 9	CCDC9	1	S	0.000203184	131.17	_S(ph)GPLEESER_	S(1)GPLEESER	S(106.48)GPLEES(-106.48)ER	1	2	542.221	-0.63032	1.63006	1.63006			1.18303	1.18303			1.2537	1.2537	NaN	NaN	NaN	+	1	NaN	1	NaN	NaN	NaN														0.740977	0.740977
Q9Y3X0;B4DXW2;M0QYB4	Coiled-coil domain-containing protein 9	CCDC9	1	S	0.000393993	107.65	_S(ph)PGTPRPPGASK_	S(1)PGTPRPPGASK	S(58.16)PGT(-58.16)PRPPGAS(-62.44)K	1	2	616.295	1.3014	1.72877	1.72877			0.855637	0.855637			0.73555	0.73555	NaN	NaN	NaN	+	1	NaN	1	NaN	NaN	NaN	0.911182	0.911182			0.92586	0.92586	NaN	NaN	NaN	+	1	NaN	1	0.811438	0.811438
Q567U6;F8W9X7	Coiled-coil domain-containing protein 93	CCDC93;CCDC93	1	S	2.83032e-97	180.56	_(gl)QSELSAEES(ph)PEKLGTSQLHR_	QSELSAEES(1)PEKLGTSQLHR	QS(-83.21)ELS(-69.96)AEES(69.96)PEKLGT(-90.46)S(-95.96)QLHR	9	2	1145.02	-0.46368	0.757351	0.757351			0.935916	0.935916			0.96516	0.96516	NaN	NaN	NaN	+	1	NaN	1	NaN	NaN	NaN	0.84821	0.84821			0.89759	0.89759	NaN	NaN	NaN	+	1	26.683	5	1.0123	1.0123
Q96F63	Coiled-coil domain-containing protein 97	CCDC97	1	S	5.23096e-05	77.689	_TPTHQPPKPGS(ph)PGRPACPLSNLLLQSYEER_	TPTHQPPKPGS(0.999)PGRPACPLSNLLLQSYEER	T(-50.02)PT(-54.4)HQPPKPGS(33.04)PGRPACPLS(-37.41)NLLLQS(-33.04)Y(-33.53)EER	11	3	1136.56	-0.29859	1.39458	1.39458			0.884308	0.884308			0.90562	0.90562	NaN	NaN	NaN	+	1	NaN	1	NaN	NaN	NaN	0.885189	0.885189			0.90475	0.90475	NaN	NaN	NaN	+	1	3.6695	4	1.30477	1.30477
Q96F63;M0QXS4	Coiled-coil domain-containing protein 97	CCDC97	1	S	7.07322e-35	186.45	_S(ph)GKDSEAWVPDSEER_	S(1)GKDSEAWVPDSEER	S(74.81)GKDS(-74.81)EAWVPDS(-175.23)EER	1	2	886.362	-0.14104	1.66712	1.66712			0.737381	0.737381			0.74353	0.74353	NaN	NaN	NaN	+	1	5.868	2	NaN	NaN	NaN														4.08001	4.08001
J3QTA6;Q9BRQ6;J3QTB2	Coiled-coil-helix-coiled-coil-helix domain-containing protein 6, mitochondrial	CHCHD6	1	S	2.32004e-07	141.85	_RVS(ph)FGVDEEER_	RVS(1)FGVDEEER	RVS(141.85)FGVDEEER	3	2	701.804	-0.76662	0.95633	0.95633			0.782565	0.782565			0.8429	0.8429	NaN	NaN	NaN	+	1	1.1271	2	NaN	NaN	NaN														0.818721	0.818721
P38432	Coilin	COIL	1	T	0.00156416	133.48	_LGFSLT(ph)PSKGK_	LGFSLT(0.999)PS(0.001)KGK	LGFS(-45.19)LT(30.97)PS(-30.97)KGK	6	2	607.813	-0.23723	0.772081	0.772081			1.00108	1.00108			0.99959	0.99959	NaN	NaN	NaN	+	1	31.672	2	NaN	NaN	NaN	1.09814	1.09814			1.1583	1.1583	NaN	NaN	NaN	+	1	8.1305	3	0.87904	0.87904
P38432	Coilin	COIL	1	T	3.0401e-70	181.83	_AFQLEEGEET(ph)EPDCKYSK_	AFQLEEGEET(1)EPDCKYSK	AFQLEEGEET(88.92)EPDCKY(-126.86)S(-88.92)K	10	2	1120.46	0.00025702	0.943024	0.943024			1.24642	1.24642			1.1737	1.1737	NaN	NaN	NaN	+	1	13.081	3	NaN	NaN	NaN	1.15498	1.15498			1.2159	1.2159	NaN	NaN	NaN	+	1	5.3639	3	0.899326	0.899326
A8K4T8;Q15003;E9PHA2;B4DRG7;C9J470;C9JZP1	Condensin complex subunit 2;Condensin complex subunit 2;Condensin complex subunit 2;Condensin complex subunit 2	NCAPH;NCAPH;NCAPH;NCAPH	1	S	5.28396e-18	220.6	_VFDLQFSTDS(ph)PR_	VFDLQFSTDS(1)PR	VFDLQFS(-72.03)T(-46.89)DS(46.89)PR	10	2	746.329	0.1014	0.800294	0.800294			1.23379	1.23379			1.2333	1.2333	NaN	NaN	NaN	+	1	NaN	1	NaN	NaN	NaN	0.772184	0.772184			0.73729	0.73729	NaN	NaN	NaN	+	1	2.845	3	0.998651	0.998651
A8K4T8;Q15003;E9PHA2;B4DRG7;B4E189;C9J470	Condensin complex subunit 2;Condensin complex subunit 2;Condensin complex subunit 2;Condensin complex subunit 2	NCAPH;NCAPH;NCAPH;NCAPH	1	S	7.90152e-19	125.31	_TMCPLLSMKPGEYSYFS(ph)PR_	TMCPLLSMKPGEYS(0.001)YFS(0.999)PR	T(-99.39)MCPLLS(-70.73)MKPGEY(-92.68)S(-32.75)Y(-97.17)FS(32.75)PR	17	2	1172.51	-0.11511	0.74239	0.74239			1.28012	1.28012			1.2741	1.2741	NaN	NaN	NaN	+	1	8.3712	2	NaN	NaN	NaN	0.760791	0.760791			0.77829	0.77829	NaN	NaN	NaN	+	1	NaN	1	0.974265	0.974265
A8K4T8;Q15003;E9PHA2;B4DRG7;C9J470;C9JZP1	Condensin complex subunit 2;Condensin complex subunit 2;Condensin complex subunit 2;Condensin complex subunit 2	NCAPH;NCAPH;NCAPH;NCAPH	1	S	0.0075811	104.22	_LLAS(ph)PSSR_	LLAS(0.997)PS(0.002)S(0.001)R	LLAS(26.56)PS(-26.56)S(-29.38)R	4	2	455.723	0.283	0.801222	0.801222			1.23797	1.23797			1.2015	1.2015	NaN	NaN	NaN	+	1	0.21878	2	NaN	NaN	NaN	0.859521	0.859521			0.83521	0.83521	NaN	NaN	NaN	+	1	20.572	4	0.971621	0.971621
A8K4T8;Q15003;E9PHA2;B4DRG7;C9J470;C9JZP1	Condensin complex subunit 2;Condensin complex subunit 2;Condensin complex subunit 2;Condensin complex subunit 2	NCAPH;NCAPH;NCAPH;NCAPH	1	T	2.44209e-20	61.181	_KAPLNIPGT(ph)PVLEDFPQNDDEKER_	KAPLNIPGT(1)PVLEDFPQNDDEKER	KAPLNIPGT(61.18)PVLEDFPQNDDEKER	9	4	701.339	-0.23758	0.763641	0.763641			1.2327	1.2327			1.2105	1.2105	NaN	NaN	NaN	+	1	8.0392	3	NaN	NaN	NaN	0.65944	0.65944			0.69694	0.69694	NaN	NaN	NaN	+	1	4.262	2	1.03976	1.03976
A8K4T8;Q15003;E9PHA2;B4DRG7;C9J470;C9JZP1	Condensin complex subunit 2;Condensin complex subunit 2;Condensin complex subunit 2;Condensin complex subunit 2	NCAPH;NCAPH;NCAPH;NCAPH	1	T	0.00263188	102.97	_SIDISAT(ph)IPK_	SIDIS(0.195)AT(0.805)IPK	S(-52.82)IDIS(-6.15)AT(6.15)IPK	7	2	562.784	-0.50774	0.327467	0.327467			2.52406	2.52406			2.5218	2.5218	NaN	NaN	NaN		1	NaN	1	NaN	NaN	NaN	0.604769	0.604769			0.6486	0.6486	NaN	NaN	NaN		1	3.2303	2	1.44931	1.44931
Q9BPX3;Q6NUR1;H0Y9Z8	Condensin complex subunit 3	NCAPG;NCAPG;NCAPG	1	S	7.51361e-192	273.33	_TLHCEGTEINS(ph)DDEQESK_	TLHCEGTEINS(1)DDEQESK	T(-166.08)LHCEGT(-104.65)EINS(104.65)DDEQES(-112.29)K	11	2	1086.43	0.2362	0.974123	0.974123			0.798373	0.798373			0.69238	0.69238	NaN	NaN	NaN	+	1	20.228	4	NaN	NaN	NaN	0.900179	0.900179			0.93241	0.93241	NaN	NaN	NaN	+	1	4.5288	2	1.0219	1.0219
Q9BPX3;Q6NUR1	Condensin complex subunit 3	NCAPG;NCAPG	1	S	8.10614e-199	140.27	_SKLNLAQFLNEDLS(ph)_	SKLNLAQFLNEDLS(1)	S(-138.54)KLNLAQFLNEDLS(138.54)	14	2	836.403	0.21505	2.74846	2.74846			0.71759	0.71759			0.70333	0.70333	NaN	NaN	NaN	+	1	11.898	3	NaN	NaN	NaN	1.18437	1.18437			1.2801	1.2801	NaN	NaN	NaN	+	1	5.3032	2	0.870461	0.870461
Q9BPX3;Q6NUR1	Condensin complex subunit 3	NCAPG;NCAPG	1	S	5.6573e-13	156.17	_GDFS(ph)YIGNLMTK_	GDFS(1)YIGNLMTK	GDFS(75.85)Y(-75.85)IGNLMT(-114.55)K	4	2	713.31	0.26191	0.812362	0.812362			1.36095	1.36095			1.3403	1.3403	NaN	NaN	NaN	+	1	6.0678	2	NaN	NaN	NaN	1.04382	1.04382			1.1423	1.1423	NaN	NaN	NaN	+	1	9.288	2	1.01878	1.01878
P42695;Q96FA6	Condensin-2 complex subunit D3	NCAPD3;NCAPD3	1	S	2.4995e-69	237.14	_SLGVLPFTLNSGS(ph)PEK_	SLGVLPFTLNSGS(1)PEK	S(-209)LGVLPFT(-98.68)LNS(-50.98)GS(50.98)PEK	13	2	863.427	0.18629	0.761637	0.761637			1.17024	1.17024			1.1442	1.1442	NaN	NaN	NaN	+	1	12.655	2	NaN	NaN	NaN	0.948812	0.948812			1.016	1.016	NaN	NaN	NaN	+	1	12.591	3	1.02795	1.02795
P42695;Q96FA6	Condensin-2 complex subunit D3	NCAPD3;NCAPD3	1	S	7.08678e-28	110.74	_S(ph)LGVLPFTLNSGSPEK_	S(1)LGVLPFTLNSGSPEK	S(76.09)LGVLPFT(-76.09)LNS(-95.57)GS(-88.63)PEK	1	2	863.427	0.27126	0.44767	0.44767			1.66184	1.66184			1.6906	1.6906	NaN	NaN	NaN	+	1	7.7124	2	NaN	NaN	NaN	0.6854	0.6854			0.74457	0.74457	NaN	NaN	NaN	+	1	NaN	1	1.24667	1.24667
Q6IBW4;E5RJN3	Condensin-2 complex subunit H2	NCAPH2;NCAPH2	1	S	8.1069e-83	202.09	_GAFMLEPEGMSPMEPAGVS(ph)PMPGTQK_	GAFMLEPEGMSPMEPAGVS(1)PMPGTQK	GAFMLEPEGMS(-154.66)PMEPAGVS(45.01)PMPGT(-45.01)QK	19	2	1378.6	1.4275	0.771137	0.771137			1.19884	1.19884			1.2021	1.2021	NaN	NaN	NaN	+	1	4.4535	4	NaN	NaN	NaN	1.12061	1.12061			1.1595	1.1595	NaN	NaN	NaN	+	1	10.901	3	0.942757	0.942757
Q6IBW4;E5RJN3	Condensin-2 complex subunit H2	NCAPH2;NCAPH2	1	S	1.12826e-18	142.1	_S(ph)PQQSAALPR_	S(1)PQQSAALPR	S(94.11)PQQS(-94.11)AALPR	1	2	567.769	0.55443	0.764399	0.764399			1.14862	1.14862			1.1353	1.1353	NaN	NaN	NaN	+	1	2.0585	2	NaN	NaN	NaN	0.948047	0.948047			0.93104	0.93104	NaN	NaN	NaN	+	1	149.09	3	0.988832	0.988832
Q9NZB2	Constitutive coactivator of PPAR-gamma-like protein 1	FAM120A	1	S	1.16239e-47	194.68	_NQAAIQGRPPYAAS(ph)AEEVAK_	NQAAIQGRPPYAAS(1)AEEVAK	NQAAIQGRPPY(-107.88)AAS(107.88)AEEVAK	14	2	1076.02	0.35854					0.839287	0.839287			0.86545	0.86545	NaN	NaN	NaN	+	1	NaN	1	NaN	NaN	NaN	1.34266	1.34266			1.3156	1.3156	NaN	NaN	NaN	+	1	NaN	1	0.628325	0.628325
O75367	Core histone macro-H2A.1	H2AFY	1	T	2.96729e-97	192.12	_AASADSTTEGT(ph)PADGFTVLSTK_	AASADSTTEGT(1)PADGFTVLSTK	AAS(-75.67)ADS(-61.82)T(-68.8)T(-48.64)EGT(48.64)PADGFT(-58.86)VLS(-103.62)T(-103.62)K	11	2	1103.99	0.65474	0.426658	0.426658			1.29973	1.29973			1.3507	1.3507	NaN	NaN	NaN	+	1	NaN	1	NaN	NaN	NaN	0.833984	0.833984			0.83235	0.83235	NaN	NaN	NaN	+	1	NaN	1	0.826652	0.826652
O75367;D6RCF2	Core histone macro-H2A.1;Histone H2A	H2AFY;H2AFY	1	T	1.65399e-13	75.968	_LEAIIT(ph)PPPAKK_	LEAIIT(1)PPPAKK	LEAIIT(75.97)PPPAKK	6	2	679.378	-0.12365	0.386299	0.386299			1.58907	1.58907			1.5448	1.5448	NaN	NaN	NaN	+	1	12.136	9	NaN	NaN	NaN	0.619531	0.619531			0.65663	0.65663	NaN	NaN	NaN	+	1	5.4489	17	1.21629	1.21629
Q86X95;A0PJI7	Corepressor interacting with RBPJ 1	CIR1;CIR	1	S	2.44521e-37	162.43	_NLTANDPSQEYVAS(ph)EGEEDPEVEFLK_	NLTANDPSQEYVAS(1)EGEEDPEVEFLK	NLT(-105.36)ANDPS(-67.31)QEY(-54.87)VAS(54.87)EGEEDPEVEFLK	14	3	997.432	0.15683					1.25626	1.25626			1.3381	1.3381	NaN	NaN	NaN	+	1	NaN	1	NaN	NaN	NaN	0.968962	0.968962			0.99311	0.99311	NaN	NaN	NaN	+	1	NaN	1	0.958349	0.958349
P31146;Q59G88	Coronin-1A	CORO1A	1	T	2.81855e-10	157.57	_AAPEASGT(ph)PSSDAVSR_	AAPEASGT(0.999)PS(0.001)SDAVSR	AAPEAS(-39.05)GT(32.54)PS(-32.54)S(-38.2)DAVS(-92.48)R	8	2	791.841	0.58138	0.903029	0.903029			1.40612	1.40612			1.4179	1.4179	NaN	NaN	0.71661	+	1	NaN	1	0	0	0.17083	0.606999	0.606999			0.57444	0.57444	NaN	NaN	0.89145	+	1	NaN	1	0.838036	0.838036
P57737;I3L167;I3L1G9;I3NI06;I3L1M1;I3L2Y6;I3L359	Coronin-7	CORO7	1	S	0.00259308	108.72	_RES(ph)WISDIR_	RES(1)WISDIR	RES(65.74)WIS(-65.74)DIR	3	2	621.287	-0.60236	1.64074	1.64074			0.74933	0.74933			0.6965	0.6965	NaN	NaN	NaN	+	1	0.17053	2	NaN	NaN	NaN	0.844661	0.844661			0.86368	0.86368	NaN	NaN	NaN	+	1	4.4425	2	1.10175	1.10175
Q92793;O60424	CREB-binding protein	CREBBP;CBP	1	S	0.00012456	144.18	_SIS(ph)PSALQDLLR_	S(0.001)IS(0.999)PSALQDLLR	S(-29.08)IS(29.08)PS(-38.66)ALQDLLR	3	2	690.35	0.23875	0.630642	0.630642			1.44603	1.44603			1.4567	1.4567	NaN	NaN	NaN	+	1	NaN	1	NaN	NaN	NaN	0.753255	0.753255			0.73199	0.73199	NaN	NaN	NaN	+	1	7.3646	2	1.19687	1.19687
Q53ET0	CREB-regulated transcription coactivator 2	CRTC2	1	S	2.43105e-18	124.17	_SSHYGGS(ph)LPNVNQIGSGLAEFQSPLHSPLDSSR_	S(0.001)S(0.001)HY(0.001)GGS(0.996)LPNVNQIGSGLAEFQSPLHSPLDSSR	S(-28.51)S(-28.51)HY(-29.21)GGS(28.51)LPNVNQIGS(-43.44)GLAEFQS(-70.64)PLHS(-92.8)PLDS(-109.84)S(-109.84)R	7	3	1173.55	-0.28048	2.48807	2.48807			0.740256	0.740256			0.73404	0.73404	NaN	NaN	NaN	+	1	NaN	1	NaN	NaN	NaN	1.14933	1.14933			1.1141	1.1141	NaN	NaN	NaN	+	1	8.315	3	0.888643	0.888643
Q6UUV7;Q8TEF4	CREB-regulated transcription coactivator 3	CRTC3;FLJ00243	1	S	4.45263e-61	174.28	_LFSLS(ph)NPSLSTTNLSGPSR_	LFSLS(1)NPSLSTTNLSGPSR	LFS(-34.22)LS(34.22)NPS(-54.76)LS(-79.44)T(-79.07)T(-89.27)NLS(-130.9)GPS(-143.93)R	5	2	1029.5	0.12773	2.89413	2.89413			0.519845	0.519845			0.53081	0.53081	NaN	NaN	NaN	+	1	7.7011	2	NaN	NaN	NaN														1.02692	1.02692
Q6UUV7;Q8TEF4	CREB-regulated transcription coactivator 3	CRTC3;FLJ00243	1	S	6.70928e-08	171.21	_S(ph)NPSIQATLNK_	S(1)NPSIQATLNK	S(48.24)NPS(-48.24)IQAT(-134.27)LNK	1	2	626.8	-0.23243	1.44386	1.44386			0.722162	0.722162			0.76381	0.76381	NaN	NaN	NaN	+	1	NaN	1	NaN	NaN	NaN														1.1031	1.1031
Q05D32;H0YMH7;H0YNW9;H0YNU2	CTD small phosphatase-like protein 2	CTDSPL2;CTDSPL2;CTDSPL2;CTDSPL2	1	S	3.84463e-12	149.41	_NETGLLSS(ph)IK_	NETGLLS(0.003)S(0.997)IK	NET(-76.88)GLLS(-25.29)S(25.29)IK	8	2	571.279	-0.045993	0.463026	0.463026			1.59419	1.59419			1.587	1.587	NaN	NaN	NaN	+	1	4.6461	2	NaN	NaN	NaN	0.523291	0.523291			0.55925	0.55925	NaN	NaN	NaN	+	1	NaN	1	1.27812	1.27812
Q05D32;H0YMH7;H0YNW9;H0YNU2	CTD small phosphatase-like protein 2	CTDSPL2;CTDSPL2;CTDSPL2;CTDSPL2	1	T	5.21559e-23	162.46	_DIDNNLITST(ph)PR_	DIDNNLITS(0.001)T(0.999)PR	DIDNNLIT(-62.53)S(-32.19)T(32.19)PR	10	2	719.832	0.6355	0.550087	0.550087			1.07927	1.07927			1.0484	1.0484	NaN	NaN	1.3092	+	1	5.5968	2	0.19668	0.11268	0.07805	0.748551	0.748551			0.76536	0.76536	NaN	NaN	1.0046	+	1	2.9742	2	1.14346	1.14346
Q05D32;H0YMH7	CTD small phosphatase-like protein 2	CTDSPL2;CTDSPL2	1	S	2.30751e-27	127.3	_RKS(ph)QVNGEAGSYEMTNQHVK_	RKS(1)QVNGEAGSYEMTNQHVK	RKS(81.75)QVNGEAGS(-81.75)Y(-90.44)EMT(-95.48)NQHVK	3	3	781.69	0.21785	0.29192	0.29192			1.9594	1.9594			1.6538	1.6538	NaN	NaN	NaN	+	1	NaN	1	NaN	NaN	NaN														1.2376	1.2376
P17812;B4E1E0;B4DR64	CTP synthase 1	CTPS;CTPS	1;2	S	1.97032e-67	135.23	_SGS(ph)SS(ph)PDSEITELK_	S(0.347)GS(0.65)S(0.018)S(0.986)PDSEITELK	S(-2.72)GS(2.72)S(-18.45)S(18.45)PDS(-49.87)EIT(-79.55)ELK	5	2	798.808	0.15803	1.94925	1.94925			0.902286	0.902286			0.9418	0.9418	NaN	NaN	NaN	+	1	8.7787	2	NaN	NaN	NaN	1.05309	1.05309			1.0648	1.0648	NaN	NaN	NaN	+	1	NaN	1	1.04802	1.04802	1.05746
Q9H467	CUE domain-containing protein 2	CUEDC2	1	S	8.10344e-09	102.21	_NKENLQPQSSGVQGQVPIS(ph)PEPLQRPEMLK_	NKENLQPQSSGVQGQVPIS(1)PEPLQRPEMLK	NKENLQPQS(-71.39)S(-71.39)GVQGQVPIS(71.39)PEPLQRPEMLK	19	4	852.93	-0.51544	1.20535	1.20535			0.936614	0.936614			0.90533	0.90533	NaN	NaN	NaN	+	1	21.037	3	NaN	NaN	NaN	0.809098	0.809098			0.88649	0.88649	NaN	NaN	NaN	+	1	NaN	1	1.07721	1.07721
G5EA30;Q92879;E9PKU1;F5H0D8;E9PSH0;E9PQK4;F5H4Y5;E9PKA1	CUGBP Elav-like family member 1	CELF1;CELF1;CELF1;CELF1;CELF1;CELF1;CELF1;CELF1	1	S	0.00523662	112.83	_TWS(ph)EKDLR_	TWS(1)EKDLR	T(-63.84)WS(63.84)EKDLR	3	2	557.75	0.14428	0.776312	0.776312			1.01457	1.01457			1.0218	1.0218	NaN	NaN	NaN	+	1	23.116	2	NaN	NaN	NaN	1.1342	1.1342			1.1627	1.1627	NaN	NaN	NaN	+	1	NaN	1	0.815754	0.815754
Q13619	Cullin-4A	CUL4A	1	S	0.000152853	166.62	_KGS(ph)FSALVGR_	KGS(1)FSALVGR	KGS(71.19)FS(-71.19)ALVGR	3	2	551.276	0.56922	1.16868	1.16868			1.06711	1.06711			1.0408	1.0408	NaN	NaN	NaN	+	1	8.6626	2	NaN	NaN	NaN	1.3777	1.3777			1.4212	1.4212	NaN	NaN	NaN	+	1	10.122	2	0.79331	0.79331
G3V599;Q59FD2;O15320;Q2VIL8	Cutaneous T-cell lymphoma-associated antigen 5	CTAGE5;CTAGE5	1	S	6.48368e-06	86.344	_LS(ph)GPAELR_	LS(1)GPAELR	LS(86.34)GPAELR	2	2	461.723	0.18696	1.28921	1.28921			0.469059	0.469059			0.47459	0.47459	NaN	NaN	NaN	+	1	NaN	1	NaN	NaN	NaN	1.23237	1.23237			1.2656	1.2656	NaN	NaN	NaN	+	1	5.8994	2	0.823199	0.823199
G3V599;Q59FD2;O15320	Cutaneous T-cell lymphoma-associated antigen 5	CTAGE5;CTAGE5	1	S	1.2247e-33	187.43	_EHSPYGPS(ph)PLGWPSSETR_	EHSPYGPS(1)PLGWPSSETR	EHS(-62.2)PY(-89.53)GPS(62.2)PLGWPS(-88.75)S(-102.74)ET(-113.75)R	8	2	1032.45	-0.40424					0.663231	0.663231			0.67719	0.67719	NaN	NaN	NaN	+	1	NaN	1	NaN	NaN	NaN	0.944124	0.944124			0.95417	0.95417	NaN	NaN	NaN		1	9.5844	2	0.898894	0.898894
G3V599;Q59FD2;O15320	Cutaneous T-cell lymphoma-associated antigen 5	CTAGE5;CTAGE5	1	S	1.40404e-16	140.46	_AFLS(ph)PPTLLEGPLR_	AFLS(1)PPTLLEGPLR	AFLS(60.95)PPT(-60.95)LLEGPLR	4	2	795.918	0.27593	0.338862	0.338862			2.42511	2.42511			2.4267	2.4267	NaN	NaN	NaN	+	1	NaN	1	NaN	NaN	NaN	1.0474	1.0474			1.0455	1.0455	NaN	NaN	NaN	+	1	NaN	1	1.01597	1.01597
G3V599;Q59FD2;O15320;Q4G155;Q05BM1;A4D2H0;Q86UF2;G3V5K6;P0CG41;Q8IX94;A4FU28	Cutaneous T-cell lymphoma-associated antigen 5;Putative protein cTAGE-6;Cutaneous T-cell lymphoma-associated antigen 8;Cutaneous T-cell lymphoma-associated antigen 4;Cutaneous T-cell lymphoma-associated antigen 9	CTAGE5;CTAGE5;CTAGE5;CTAGE5;LOC389592;CTAGE6P;CTAGE5;CTAGE8;CTAGE4;CTAGE9	1	S	8.41917e-22	129.11	_SNS(ph)ELEDEILCLEK_	S(0.037)NS(0.963)ELEDEILCLEK	S(-14.15)NS(14.15)ELEDEILCLEK	3	2	879.879	0.54483					1.89492	1.89492			1.9191	1.9191	NaN	NaN	NaN	+	1	NaN	1	NaN	NaN	NaN	0.950456	0.950456			0.98141	0.98141	NaN	NaN	NaN		1	NaN	1	1.03728	1.03728
G3V599;Q59FD2;O15320;Q4G155;Q05BM1;A4D2H0;Q86UF2;G3V5K6;P0CG41;Q8IX94;A4FU28	Cutaneous T-cell lymphoma-associated antigen 5;Putative protein cTAGE-6;Cutaneous T-cell lymphoma-associated antigen 8;Cutaneous T-cell lymphoma-associated antigen 4;Cutaneous T-cell lymphoma-associated antigen 9	CTAGE5;CTAGE5;CTAGE5;CTAGE5;LOC389592;CTAGE6P;CTAGE5;CTAGE8;CTAGE4;CTAGE9	1	S	1.78548e-34	223.65	_S(ph)NSELEDEILCLEK_	S(1)NSELEDEILCLEK	S(40.89)NS(-40.89)ELEDEILCLEK	1	2	879.879	1.6563					1.1143	1.1143			1.0478	1.0478	NaN	NaN	NaN	+	1	NaN	1	NaN	NaN	NaN	0.754492	0.754492			0.78223	0.78223	NaN	NaN	NaN	+	1	NaN	1	1.0382	1.0382
Q2TBE0;H7C3G7;A8KAD6;H0YE03	CWF19-like protein 2	CWF19L2;CWF19L2;CWF19L2	1	S	3.37221e-10	93.345	_STFAGS(ph)PER_	STFAGS(1)PER	S(-77.97)T(-77.97)FAGS(77.97)PER	6	2	516.213	0.13848	0.965226	0.965226			1.08253	1.08253			1.0591	1.0591	NaN	NaN	NaN	+	1	NaN	1	NaN	NaN	NaN	1.01761	1.01761			1.041	1.041	NaN	NaN	NaN	+	1	6.1259	2	0.997464	0.997464
P61073	C-X-C chemokine receptor type 4	CXCR4	1	S	5.56306e-06	159.04	_TSAQHALTSVS(ph)R_	TSAQHALTSVS(1)R	T(-137.5)S(-130.83)AQHALT(-70.49)S(-44.48)VS(44.48)R	11	2	669.314	0.23012	0.586292	0.586292			1.79279	1.79279			1.7822	1.7822	NaN	NaN	NaN	+	1	NaN	1	NaN	NaN	NaN	0.723503	0.723503			0.69982	0.69982	NaN	NaN	NaN	+	1	3.3504	3	1.31497	1.31497
Q5H9N4;P06493;I6L9I5;E5RIU6;B7Z3D6	Cyclin-dependent kinase 1	DKFZp686L20222;CDK1;CDK1	1;2	T	1.02534e-29	126.77	_IGEGT(ph)Y(ph)GVVYKGR_	IGEGT(1)Y(1)GVVYKGR	IGEGT(94.33)Y(47.42)GVVY(-47.42)KGR	5	2	779.839	0.22034	1.47704	1.47704	1.44571		1.13328	1.13328	0.919644		0.95889	0.95889	0.86504	NaN	NaN	+	1	28.894	9	NaN	NaN	NaN	0.815853	0.815853	0.710628		0.87868	0.87868	0.75201	NaN	0.75793	+	1	12.161	15	1.00944	1.00944	1.14891
Q5H9N4;P06493;I6L9I5;E5RIU6	Cyclin-dependent kinase 1	DKFZp686L20222;CDK1;CDK1	1	T	1.48996e-23	169.3	_VYT(ph)HEVVTLWYR_	VYT(1)HEVVTLWYR	VY(-89.8)T(77.99)HEVVT(-77.99)LWY(-157.38)R	3	2	823.392	0.12028	1.19553	1.19553			1.15521	1.15521			1.0275	1.0275	NaN	NaN	NaN	+	1	15.373	5	NaN	NaN	NaN	0.772119	0.772119			0.76211	0.76211	NaN	NaN	NaN	+	1	5.1365	5	1.15047	1.15047
Q5H9N4;P06493;I6L9I5;E5RIU6;B7Z3D6	Cyclin-dependent kinase 1	DKFZp686L20222;CDK1;CDK1	1;2	Y	3.15001e-07	159.83	_IGEGTYGVVY(ph)K_	IGEGTYGVVY(1)K	IGEGT(-51.11)Y(-62.02)GVVY(51.11)K	10	2	633.294	-0.31548	2.23641	2.23641			0.648935	0.648935			0.5989	0.5989	NaN	NaN	NaN	+	1	NaN	1	NaN	NaN	NaN	0.837435	0.837435			0.87602	0.87602	NaN	NaN	0.75793	+	1	7	2	1.27316		1.27316
Q5H9N4;P06493;I6L9I5;E5RIU6;B7Z3D6	Cyclin-dependent kinase 1	DKFZp686L20222;CDK1;CDK1	1;2	Y	3.54777e-18	146.79	_IGEGT(ph)Y(ph)GVVYK_	IGEGT(1)Y(1)GVVYK	IGEGT(113.79)Y(85.62)GVVY(-85.62)K	6	2	673.277	0.060417	1.80528	1.80528	1.44571		0.672809	0.672809	0.919644		0.68994	0.68994	0.86504	NaN	NaN	+	1	15.346	4	NaN	NaN	NaN	0.724707	0.724707	0.710628		0.7752	0.7752	0.75201	NaN	0.75793	+	1	18.237	8	1.24019	1.24019	1.10057
P21127;B7ZVY7;J3QR44;J3QKR5;J3QR29;J3KTL7;Q6PK02;B4DII1;Q3SWV2	Cyclin-dependent kinase 11B	CDK11B;CDC2L1;CDC2L1;CDC2L2	1	S	7.27215e-05	84.365	_RDS(ph)LEEGELRDHR_	RDS(1)LEEGELRDHR	RDS(84.36)LEEGELRDHR	3	3	564.588	-0.66281	0.78838	0.78838			1.24882	1.24882			1.3451	1.3451	NaN	NaN	NaN	+	1	9.704	3	NaN	NaN	NaN	0.651237	0.651237			0.66974	0.66974	NaN	NaN	NaN	+	1	21.247	4	1.00885	1.00885
P21127;B7ZVY7;J3QR44;J3QKR5;J3QR29;J3KTL7;Q6PK02;B4DII1;Q3SWV2	Cyclin-dependent kinase 11B	CDK11B;CDC2L1;CDC2L1;CDC2L2	1	S	8.33176e-07	154.65	_MEITIRNS(ph)PYR_	MEITIRNS(1)PYR	MEIT(-77.92)IRNS(77.92)PY(-78.83)R	8	2	730.342	-0.55738	0.844157	0.844157			1.08524	1.08524			1.0173	1.0173	NaN	NaN	NaN	+	1	2.102	3	NaN	NaN	NaN	0.936328	0.936328			0.95847	0.95847	NaN	NaN	NaN	+	1	5.5006	6	0.976207	0.976207
Q9NYV4	Cyclin-dependent kinase 12	CDK12	1	T	2.14112e-23	147.49	_RT(ph)PTMPQEEAAACPPHILPPEK_	RT(0.994)PT(0.006)MPQEEAAACPPHILPPEK	RT(22.46)PT(-22.46)MPQEEAAACPPHILPPEK	2	3	850.734	-0.51876	0.909991	0.909991			1.07602	1.07602			1.109	1.109	NaN	NaN	NaN	+	1	6.9496	2	NaN	NaN	NaN	0.396077	0.396077			0.38947	0.38947	NaN	NaN	NaN	+	1	NaN	1	0.983437	0.983437
Q9NYV4	Cyclin-dependent kinase 12	CDK12	1	T	1.34574e-09	94.281	_RTPT(ph)MPQEEAAACPPHILPPEK_	RT(0.005)PT(0.995)MPQEEAAACPPHILPPEK	RT(-22.69)PT(22.69)MPQEEAAACPPHILPPEK	4	4	638.302	0.047204					0.994886	0.994886			1.0254	1.0254	NaN	NaN	NaN	+	1	7.6322	2	NaN	NaN	NaN														1.00432	1.00432
Q14004	Cyclin-dependent kinase 13	CDK13	1;2	T	4.26608e-35	226.23	_TNT(ph)PQGVLPSSQLK_	T(0.001)NT(0.999)PQGVLPSSQLK	T(-28.55)NT(28.55)PQGVLPS(-112.95)S(-132.46)QLK	3	2	775.385	-0.43182	1.82308	1.82308			0.357598	0.357598			0.37762	0.37762	NaN	NaN	NaN	+	1	NaN	1	NaN	NaN	NaN	1.75635	1.75635			1.7529	1.7529	NaN	NaN	NaN	+	1	NaN	1	0.462957		0.462957
Q14004	Cyclin-dependent kinase 13	CDK13	1	T	0.000535907	66.595	_ILELT(ph)PEPDRPR_	ILELT(1)PEPDRPR	ILELT(66.6)PEPDRPR	5	3	505.924	-0.57665	1.01814	1.01814			0.76933	0.76933			0.83641	0.83641	NaN	NaN	NaN	+	1	3.5677	4	NaN	NaN	NaN	1.26011	1.26011			1.2475	1.2475	NaN	NaN	NaN	+	1	204.49	3	0.643377	0.643377
Q14004	Cyclin-dependent kinase 13	CDK13	1;6	S	1.90616e-40	163.41	_GGDVS(ph)PSPYSSSSWR_	GGDVS(1)PSPYSSSSWR	GGDVS(48.85)PS(-48.85)PY(-130.88)S(-92.14)S(-106.23)S(-117.53)S(-128.1)WR	5	2	824.836	0.013163	0.817545	0.817545			1.05928	1.05928			1.0582	1.0582	NaN	NaN	NaN	+	1	NaN	1	NaN	NaN	NaN	1.30705	1.30705			1.3263	1.3263	NaN	NaN	NaN	+	1	5.8592	2	0.809442	0.809442
Q14004;Q9BVE2	Cyclin-dependent kinase 13	CDK13	1	T	1.45005e-37	224.59	_LYSSEESRPYT(ph)NK_	LYSSEESRPYT(1)NK	LY(-218.46)S(-147.17)S(-133.52)EES(-94.12)RPY(-155.92)T(94.12)NK	11	2	827.361	-0.1914	0.748199	0.748199			1.09531	1.09531			1.1155	1.1155	NaN	NaN	NaN	+	1	NaN	1	NaN	NaN	NaN	1.14593	1.14593			1.2272	1.2272	NaN	NaN	NaN	+	1	3.6926	2	0.681953	0.681953
Q14004	Cyclin-dependent kinase 13	CDK13	1	S	3.49186e-05	132.84	_IEHAPS(ph)PSSGGTLK_	IEHAPS(1)PSSGGTLK	IEHAPS(48.33)PS(-48.33)S(-62.64)GGT(-62.64)LK	6	3	487.564	0.45108	0.81066	0.81066			1.28803	1.28803			1.3614	1.3614	NaN	NaN	NaN	+	1	5.4734	2	NaN	NaN	NaN	23.1478	23.1478			24.478	24.478	NaN	NaN	NaN	+	1	NaN	1	0.512387	0.512387
Q00537;F8VQZ9;F8VZY6;F8W1S5;F8VUX2	Cyclin-dependent kinase 17	CDK17;CDK17;CDK17;CDK17;CDK17	1	S	2.49359e-61	225.66	_RLS(ph)LTLR_	RLS(1)LTLR	RLS(50.15)LT(-50.15)LR	3	2	469.763	0.31889	2.07597	2.07597			0.931034	0.931034			0.96439	0.96439	NaN	NaN	NaN	+	1	NaN	1	NaN	NaN	NaN	0.56512	0.56512			0.56462	0.56462	NaN	NaN	0.43843	+	1	1.2454	2	1.27111	1.27111
G3V5T9;P24941	Cyclin-dependent kinase 2	CDK2;CDK2	1;2	T	1.04645e-48	255.85	_TYT(ph)HEVVTLWYR_	TYT(1)HEVVTLWYR	T(-51.98)Y(-116.86)T(51.98)HEVVT(-131.44)LWY(-242.26)R	3	2	824.382	-0.03662	1.24852	1.24852			0.955211	0.955211			0.91924	0.91924	NaN	NaN	NaN	+	1	21.081	6	NaN	NaN	NaN	0.92972	0.92972			0.91011	0.91011	NaN	NaN	NaN	+	1	4.3936	4	0.930564	0.930564
Q00535;Q6IAW3	Cyclin-dependent kinase 5	CDK5;CDK5	1	T	0.000104123	148.48	_IGEGTYGT(ph)VFK_	IGEGTYGT(1)VFK	IGEGT(-53.79)Y(-87.13)GT(53.79)VFK	8	2	626.286	-0.15136	0.771346	0.771346			1.18497	1.18497			1.1958	1.1958	NaN	NaN	NaN	+	1	NaN	1	NaN	NaN	NaN	0.840446	0.840446			0.91939	0.91939	NaN	NaN	NaN	+	1	NaN	1	0.920691	0.920691
P50613;D6RAD4;D6R9G1;D6REC6	Cyclin-dependent kinase 7	CDK7;CDK7;CDK7;CDK7	1	T	0.00625642	168.98	_AYT(ph)HQVVTR_	AYT(1)HQVVTR	AY(-77.33)T(77.33)HQVVT(-122.25)R	3	2	577.771	-0.0052065	0.831393	0.831393			1.03138	1.03138			0.9952	0.9952	NaN	NaN	NaN	+	1	3.549	2	NaN	NaN	NaN	1.18913	1.18913			1.2288	1.2288	NaN	NaN	NaN	+	1	6.0539	3	0.783167	0.783167
B5BU53;P50750;B2R9L6	Cyclin-dependent kinase 9	CDK9;CDK9	1	S	7.7623e-112	227.46	_KGS(ph)QITQQSTNQSR_	KGS(1)QITQQSTNQSR	KGS(107.7)QIT(-107.7)QQS(-164.87)T(-174.73)NQS(-192.71)R	3	2	821.881	0.2806	0.507709	0.507709			1.65866	1.65866			1.4341	1.4341	NaN	NaN	NaN	+	1	3.9886	2	NaN	NaN	NaN														0.901376	0.901376
O75909;G3V5E1	Cyclin-K	CCNK;CCNK	1	S	7.07812e-08	101.62	_RAVVVS(ph)PKEENK_	RAVVVS(1)PKEENK	RAVVVS(101.62)PKEENK	6	2	718.369	0.41868	0.937454	0.937454			1.07664	1.07664			1.0573	1.0573	NaN	NaN	NaN	+	1	19.612	5	NaN	NaN	NaN	1.04736	1.04736			1.0856	1.0856	NaN	NaN	NaN	+	1	16.546	5	0.893121	0.893121
Q9UK58;C9JPL0;H7C4G1	Cyclin-L1	CCNL1;CCNL1;CCNL1	1;2	S	3.04359e-45	173.01	_GLNPDGTPALSTLGGFS(ph)PASK_	GLNPDGTPALST(0.001)LGGFS(0.999)PASK	GLNPDGT(-91.36)PALS(-36.24)T(-30.69)LGGFS(30.69)PAS(-50.17)K	17	2	1033.99	0.068253	1.01342		1.01342		0.854862	0.854862			0.86333	0.86333	NaN	NaN	NaN	+	1	NaN	1	NaN	NaN	NaN	0.971143		0.971143		0.95443	NaN	0.95443	NaN	NaN	+	2	4.9196	2	0.687079	0.687079	0.991314
Q9UK58;C9JPL0	Cyclin-L1	CCNL1;CCNL1	1;2	S	1.26371e-40	190.24	_EVKAEEKS(ph)PISINVK_	EVKAEEKS(1)PISINVK	EVKAEEKS(91.67)PIS(-91.67)INVK	8	2	875.953	0.07129	0.847948	0.847948			1.21294	1.21294			1.0657	1.0657	NaN	NaN	NaN	+	1	5.7656	2	NaN	NaN	NaN	0.900244	0.900244			1.0003	1.0003	NaN	NaN	NaN	+	1	8.3254	6	0.980901	0.980901
Q9UK58;C9JPL0	Cyclin-L1	CCNL1;CCNL1	1;2	S	3.04359e-45	45.879	_PSS(ph)PREVKAEEK_	PS(0.022)S(0.978)PREVKAEEK	PS(-16.39)S(16.39)PREVKAEEK	3	3	479.564	-0.89278	0.762302	0.762302			0.861294		0.861294		0.88818	NaN	0.88818	NaN	NaN	+	2	NaN	1	NaN	NaN	NaN														1.15538		1.15538
Q9UK58;C9JPL0	Cyclin-L1	CCNL1;CCNL1	1	S	2.47521e-39	203.11	_(gl)QQASKS(ph)PYNGVR_	QQASKS(1)PYNGVR	QQAS(-94.01)KS(90.62)PY(-90.62)NGVR	6	2	699.314	0.70115	1.00545	1.00545			1.05014	1.05014			1.0708	1.0708	NaN	NaN	NaN	+	1	2.2208	2	NaN	NaN	NaN	1.02095	1.02095			1.0296	1.0296	NaN	NaN	NaN	+	1	18.252	4	0.914324	0.914324
Q9UK58;C9JPL0	Cyclin-L1	CCNL1;CCNL1	1	S	4.82772e-85	189.51	_LS(ph)PTPSMQDGLDLPSETDLR_	LS(0.999)PT(0.001)PSMQDGLDLPSETDLR	LS(28.63)PT(-28.63)PS(-63.04)MQDGLDLPS(-164.88)ET(-169.68)DLR	2	2	1126.51	0.29102					1.1869	1.1869			1.1889	1.1889	NaN	NaN	NaN	+	1	0.45889	2	NaN	NaN	NaN														1.23987	1.23987
Q96S94;B4DE38;B3KQ08;B4DVR5	Cyclin-L2	CCNL2	1	S	1.45226e-40	143.25	_GLLPGGTQVLDGTSGFS(ph)PAPK_	GLLPGGTQVLDGTSGFS(1)PAPK	GLLPGGT(-102.3)QVLDGT(-67.54)S(-63.89)GFS(63.89)PAPK	17	2	1040.01	0.19462	0.795033	0.795033			1.1642	1.1642			1.1129	1.1129	NaN	NaN	NaN	+	1	7.0064	5	NaN	NaN	NaN	0.898438	0.898438			0.98347	0.98347	NaN	NaN	NaN	+	1	13.173	3	1.0574	1.0574
Q9UHD1;E9PPQ5;E9PSD5;E9PIZ4	Cysteine and histidine-rich domain-containing protein 1	CHORDC1;CHORDC1;CHORDC1;CHORDC1	1	T	9.11982e-110	231.06	_T(ph)TDFSDFLSIVGCTK_	T(0.999)T(0.001)DFSDFLSIVGCTK	T(30.73)T(-30.73)DFS(-85.73)DFLS(-165.89)IVGCT(-226.81)K	1	2	885.886	0.079394	2.27943	2.27943			0.689655	0.689655			0.69551	0.69551	NaN	NaN	0.64949	+	1	3.2719	3	0	0	0.12454	0.793213	0.793213			0.85188	0.85188	NaN	NaN	NaN	+	1	12.686	4	1.21435	1.21435
Q9Y6G9;B3KM42;E9PHI6;Q6MZE7;C9JGM7	Cytoplasmic dynein 1 light intermediate chain 1	DYNC1LI1;DYNC1LI1;DKFZp686A1525;DYNC1LI1	1	S	4.07098e-44	89.831	_LIRDFQEYVEPGEDFPAS(ph)PQRR_	LIRDFQEYVEPGEDFPAS(1)PQRR	LIRDFQEY(-83.1)VEPGEDFPAS(83.1)PQRR	18	3	910.429	0.080857	1.61397	1.61397			0.92623	0.92623			0.92759	0.92759	NaN	NaN	0.93508	+	1	6.2449	8	0	0	0	0.952165	0.952165			0.96713	0.96713	NaN	NaN	NaN	+	1	22.75	8	0.953709	0.953709
O43237;B4DHD8;B4E2E0;H3BUM4	Cytoplasmic dynein 1 light intermediate chain 2	DYNC1LI2;DYNC1LI2;DYNC1LI2	1	S	7.23195e-57	92.792	_DFQDYMEPEEGCQGS(ph)PQRR_	DFQDYMEPEEGCQGS(1)PQRR	DFQDY(-84.13)MEPEEGCQGS(84.13)PQRR	15	2	1204.97	-0.39475	1.89371	1.89371			0.982022	0.982022			0.97774	0.97774	NaN	NaN	NaN	+	1	14.85	4	NaN	NaN	NaN	1.0133	1.0133			1.0009	1.0009	NaN	NaN	NaN	+	1	0.44183	3	0.942919	0.942919
B2R6S4;P16333;C9JAB9;C9J869;C9JVV5;H7C5C7;C9K098	Cytoplasmic protein NCK1	NCK1;NCK1;NCK1;NCK1;NCK1;NCK1	1	Y	2.47788e-07	174.4	_LY(ph)DLNMPAYVK_	LY(1)DLNMPAYVK	LY(124.12)DLNMPAY(-124.12)VK	2	2	703.825	0.038418	1.99768	1.99768			0.742433	0.742433			0.72517	0.72517	NaN	NaN	NaN	+	1	15.127	2	NaN	NaN	NaN	1.11118	1.11118			1.2176	1.2176	NaN	NaN	NaN	+	1	4.235	4	0.79973	0.79973
B2R6S4;P16333;C9JAB9;C9J869;C9JVV5;H7C5C7;C9K098	Cytoplasmic protein NCK1	NCK1;NCK1;NCK1;NCK1;NCK1;NCK1	1	S	1.24743e-10	96.793	_KPS(ph)VPDSASPADDSFVDPGER_	KPS(1)VPDSASPADDSFVDPGER	KPS(42.8)VPDS(-42.8)AS(-46.01)PADDS(-61.13)FVDPGER	3	2	1126.99	-0.8112	1.44726	1.44726			1.60798	1.60798			1.6744	1.6744	NaN	NaN	NaN	+	1	19.836	2	NaN	NaN	NaN	0.636133	0.636133			0.65018	0.65018	NaN	NaN	NaN	+	1	24.431	2	1.21624	1.21624
B2RMQ4;B4DR35;Q8WWK9;E9PD90	Cytoskeleton-associated protein 2	CKAP2;CKAP2;CKAP2	1;2	T	3.34761e-19	152.94	_YNVSTT(ph)PYLQSVK_	YNVST(0.001)T(0.997)PY(0.001)LQS(0.001)VK	Y(-123.02)NVS(-46.12)T(-31.61)T(28.87)PY(-28.87)LQS(-31.81)VK	6	2	790.374	-0.035648	0.531165	0.531165			1.43518	1.43518			1.3243	1.3243	NaN	NaN	NaN	+	1	NaN	1	NaN	NaN	NaN	0.540348	0.540348			0.58924	0.58924	NaN	NaN	NaN	+	1	NaN	1	1.06911	1.06911
B2RMQ4;B4DR35;Q8WWK9;E9PD90	Cytoskeleton-associated protein 2	CKAP2;CKAP2;CKAP2	1	T	0.000695486	118.21	_TKDPTHDVKT(ph)PNTETR_	TKDPTHDVKT(0.994)PNT(0.004)ET(0.001)R	T(-86.85)KDPT(-43.44)HDVKT(23.72)PNT(-23.72)ET(-28.3)R	10	3	640.633	0.40015	0.50176	0.50176			0.94599	0.94599			0.79845	0.79845	NaN	NaN	NaN		1	NaN	1	NaN	NaN	NaN	0.719352	0.719352			0.76253	0.76253	NaN	NaN	NaN	+	1	NaN	1	0.999892	0.999892
Q96KP4;B4DV28;J3QKT2;J3KSV5;J3QRD0;J3QKQ0;J3QLU1;J3QR27;J3QL02;J3QRA8;J3QQN6;J3KRD5	Cytosolic non-specific dipeptidase	CNDP2	1	S	0.003433	50.188	_QLGGS(ph)VELVDIGKQK_	QLGGS(1)VELVDIGKQK	QLGGS(50.19)VELVDIGKQK	5	2	825.927	0.28703	0.951534	0.951534			1.96172	1.96172			1.9555	1.9555	NaN	NaN	NaN	+	1	NaN	1	NaN	NaN	NaN	0.834896	0.834896			0.89691	0.89691	NaN	NaN	NaN	+	1	2.9617	2	0.985919	0.985919
O43175;B3KSC3;Q5SZU1;Q9UMY2;Q8N5M8;Q9UMY3	D-3-phosphoglycerate dehydrogenase	PHGDH;PHGDH;PGDH3;PHGDH;PGDH3	1	S	4.91028e-08	150.65	_NAGNCLS(ph)PAVIVGLLK_	NAGNCLS(1)PAVIVGLLK	NAGNCLS(150.65)PAVIVGLLK	7	2	853.439	-0.10892	0.97714	0.97714			1.20031	1.20031			1.184	1.184	NaN	NaN	0.96893	+	1	NaN	1	0	0	0	0.856934	0.856934			0.92797	0.92797	NaN	NaN	NaN	+	1	NaN	1	1.22676	1.22676
Q8N163;B3KTJ9;H0YB24;G3V119;E2PSM9	DBIRD complex subunit KIAA1967	KIAA1967;KIAA1967;KIAA1967	1;2	S	5.79162e-91	216.38	_SVAS(ph)NQSEMEFSSLQDMPK_	S(0.1)VAS(0.9)NQSEMEFSSLQDMPK	S(-9.54)VAS(9.54)NQS(-60.33)EMEFS(-143.47)S(-148.82)LQDMPK	4	2	1097.96	-0.25325					2.11608	2.11608			2.1684	2.1684	NaN	NaN	NaN		1	NaN	1	NaN	NaN	NaN	0.733545	0.733545			0.74646	0.74646	NaN	NaN	NaN	+	1	NaN	1	1.25374	1.25374
Q8N163;B3KTJ9;H0YB24;E2PSM9	DBIRD complex subunit KIAA1967	KIAA1967;KIAA1967	1	S	8.49302e-16	131.25	_ADSWVEKEEPAPS(ph)N_	ADSWVEKEEPAPS(1)N	ADS(-120.98)WVEKEEPAPS(120.98)N	13	2	819.838	0.029275					1.3494	1.3494			1.3592	1.3592	NaN	NaN	1.033	+	1	NaN	1	0.18518	0.34579	0.37254														0.893121	0.893121
Q8N163;B3KTJ9;H0YB24;G3V119;E2PSM9	DBIRD complex subunit KIAA1967	KIAA1967;KIAA1967;KIAA1967	1	S	2.90782e-38	156.57	_PLSS(ph)GGEEEEKPR_	PLS(0.001)S(0.999)GGEEEEKPR	PLS(-32.38)S(32.38)GGEEEEKPR	4	2	747.827	0.18497	2.76169	2.76169			1.09159	1.09159			1.1244	1.1244	NaN	NaN	NaN	+	1	NaN	1	NaN	NaN	NaN														0.938549	0.938549
Q8N163;B3KTJ9;E5RFJ3;E5RGU7;H0YC58;H0YC69	DBIRD complex subunit KIAA1967	KIAA1967;KIAA1967;KIAA1967;KIAA1967;KIAA1967	1	S	5.92907e-07	92.773	_S(ph)PAPPLLHVAALGQK_	S(1)PAPPLLHVAALGQK	S(92.77)PAPPLLHVAALGQK	1	2	789.924	-0.44728	0.555201	0.555201			1.36126	1.36126			1.357	1.357	NaN	NaN	1.4129	+	1	8.253	5	0	0	0	0.684147	0.684147			0.74069	0.74069	NaN	NaN	NaN	+	1	NaN	1	1.27079	1.27079
Q5BKZ1	DBIRD complex subunit ZNF326	ZNF326	1	S	7.92526e-22	198.74	_ISLSKS(ph)PTKTDPK_	ISLSKS(1)PTKTDPK	IS(-84.09)LS(-66.65)KS(44.04)PT(-44.04)KT(-51.62)DPK	6	2	741.384	-0.14107	0.696352	0.696352			1.15622	1.15622			1.0466	1.0466	NaN	NaN	NaN	+	1	8.254	3	NaN	NaN	NaN	1.09346	1.09346			1.2163	1.2163	NaN	NaN	NaN	+	1	7.651	4	0.853682	0.853682
Q9BTE7;E9PM04;E9PQV9;E9PLS2;H0YD80;E9PM78;E9PLH8	DCN1-like protein 5	DCUN1D5;DCUN1D5;DCUN1D5;DCUN1D5;DCUN1D5;DCUN1D5;DCUN1D5	1	S	2.65055e-109	153.75	_S(ph)PGVAAAVAEDGGLKK_	S(1)PGVAAAVAEDGGLKK	S(153.75)PGVAAAVAEDGGLKK	1	3	517.259	0.084729	1.31196	1.31196			0.906315	0.906315			0.88812	0.88812	NaN	NaN	NaN	+	1	6.2739	3	NaN	NaN	NaN	0.775065	0.775065			0.8473	0.8473	NaN	NaN	NaN	+	1	24.558	4	1.2539	1.2539
B7Z2P6;G3V3G9;Q5TAQ9;B7Z8C9;Q5TAQ8	DDB1- and CUL4-associated factor 8	DCAF8;DCAF8;DCAF8;WDR42A	1	S	4.38186e-97	91.518	_VHDRS(ph)EEEEEEEEEEEEEQPRR_	VHDRS(1)EEEEEEEEEEEEEQPRR	VHDRS(91.52)EEEEEEEEEEEEEQPRR	5	4	727.79	-0.73646	0.602151	0.602151			0.937389	0.937389			0.82847	0.82847	NaN	NaN	NaN	+	1	NaN	1	NaN	NaN	NaN														1.06021	1.06021
B2R7M0;Q9UER7;B4E1C1;A8K822;Q53F85	Death domain-associated protein 6	DAXX	1;2	S	1.40118e-18	140.46	_VDSPSHGLVTSSLCIPS(ph)PAR_	VDSPSHGLVTSSLCIPS(1)PAR	VDS(-123.3)PS(-119.11)HGLVT(-114.54)S(-105.16)S(-94.59)LCIPS(94.59)PAR	17	3	720.677	-0.22171	1.26956	1.26956			0.739055	0.739055	1.35025		0.72764	0.72764	1.3488	NaN	NaN	+	1	12.065	3	NaN	NaN	NaN	1.01322	1.01322	0.828304		1.025	1.025	0.79887	NaN	NaN	+	1	NaN	1	0.869166	0.869166	1.03717
B2R7M0;Q9UER7;B4E1C1;A8K822;Q53F85	Death domain-associated protein 6	DAXX	1;2	S	3.86806e-133	175.46	_ICTLPSPPS(ph)PLASLAPVADSSTR_	ICTLPSPPS(1)PLASLAPVADSSTR	ICT(-119.29)LPS(-65.4)PPS(46.19)PLAS(-46.19)LAPVADS(-97.36)S(-97.36)T(-97.36)R	9	2	1209.09	-0.016334	0.988589	0.988589			1.0912	1.0912			1.0604	1.0604	NaN	NaN	NaN	+	1	3.4047	3	NaN	NaN	NaN	1.00138	1.00138			1.0291	1.0291	NaN	NaN	NaN	+	1	3.0682	6	1.04953	1.04953	0.862746
B2R7M0;Q9UER7;B4E1C1;A8K822;Q53F85	Death domain-associated protein 6	DAXX	1;2	S	6.40747e-17	100.7	_ICTLPS(ph)PPSPLASLAPVADSSTR_	ICTLPS(1)PPSPLASLAPVADSSTR	ICT(-38.66)LPS(38.66)PPS(-39.47)PLAS(-43.01)LAPVADS(-63.77)S(-68.26)T(-63.77)R	6	2	1209.09	-0.32254					0.987679	0.987679			1.0348	1.0348	NaN	NaN	NaN		1	NaN	1	NaN	NaN	NaN	1.20234	1.20234			1.2316	1.2316	NaN	NaN	NaN	+	1	NaN	1	1.03825	1.03825	0.862746
B2R7M0;Q9UER7;B4E1C1;A8K822;Q53F85;F5ANJ6;F5ANJ7	Death domain-associated protein 6	DAXX;DAXX;DAXX	1	S	3.458e-51	209.85	_DGDKS(ph)PMSSLQISNEK_	DGDKS(1)PMSSLQISNEK	DGDKS(66.81)PMS(-66.81)S(-73.17)LQIS(-130.17)NEK	5	2	908.395	0.095302	0.950064	0.950064			1.05889	1.05889			0.98579	0.98579	NaN	NaN	NaN	+	1	7.9622	3	NaN	NaN	NaN	0.955648	0.955648			1.0053	1.0053	NaN	NaN	NaN	+	1	4.1197	2	1.00723	1.00723
B2R7M0;Q9UER7;B4E1C1;A8K822;Q53F85	Death domain-associated protein 6	DAXX	1;2	S	8.45465e-20	168.68	_VDS(ph)PSHGLVTSSLCIPSPAR_	VDS(0.998)PS(0.002)HGLVTSSLCIPSPAR	VDS(28.2)PS(-28.2)HGLVT(-74.01)S(-80.13)S(-91.99)LCIPS(-130.52)PAR	3	2	1080.51	0.097447	0.875102	0.875102			1.34243	1.34243			1.3207	1.3207	NaN	NaN	NaN	+	1	NaN	1	NaN	NaN	NaN	0.95319	0.95319	0.828304		0.96647	0.96647	0.79887	NaN	NaN	+	1	NaN	1	1.05255	1.05255	0.812031
Q9BTC0	Death-inducer obliterator 1	DIDO1	1	S	0.000114766	119.25	_TAAPS(ph)PSLLYK_	TAAPS(0.997)PS(0.003)LLYK	T(-78.53)AAPS(24.57)PS(-24.57)LLY(-65.69)K	5	2	614.305	-0.050887	0.532039	0.532039			1.46749	1.46749			1.4111	1.4111	NaN	NaN	NaN	+	1	1.5085	2	NaN	NaN	NaN	0.784831	0.784831			0.83795	0.83795	NaN	NaN	NaN	+	1	4.0165	3	0.774804	0.774804
Q9BTC0	Death-inducer obliterator 1	DIDO1	1	S	2.61025e-81	73.279	_SSS(ph)PAGETEGDREPQAR_	S(0.03)S(0.03)S(0.941)PAGETEGDREPQAR	S(-15.03)S(-15.03)S(15.03)PAGET(-46.51)EGDREPQAR	3	3	618.594	-0.893	0.721471	0.721471			1.42503	1.42503			1.2264	1.2264	NaN	NaN	NaN	+	1	NaN	1	NaN	NaN	NaN														0.940059	0.940059
Q9BTC0	Death-inducer obliterator 1	DIDO1	2	S	1.23373e-17	63.799	_KPSKYPLCSADAAVSTT(ph)PPGS(ph)PPPPPPLPEPPVLK_	KPS(0.019)KY(0.017)PLCS(0.096)ADAAVS(0.242)T(0.261)T(0.369)PPGS(0.996)PPPPPPLPEPPVLK	KPS(-13.1)KY(-13.48)PLCS(-5.88)ADAAVS(-1.84)T(-1.52)T(1.52)PPGS(27.05)PPPPPPLPEPPVLK	21	3	1250.61	-0.47649					1.23169		1.23169		1.1339	NaN	1.1339	NaN	NaN		2	NaN	1	NaN	NaN	NaN	0.847575		0.847575		0.91233	NaN	0.91233	NaN	NaN	+	2	12.336	2	0.953601		0.953601
Q9BTC0	Death-inducer obliterator 1	DIDO1	1	S	3.52069e-19	164.15	_S(ph)PPEGDTTLFLSR_	S(1)PPEGDTTLFLSR	S(107)PPEGDT(-107)T(-112.56)LFLS(-139.19)R	1	2	750.343	0.19812	0.651909	0.651909			1.2802	1.2802			1.2589	1.2589	NaN	NaN	NaN	+	1	3.6289	2	NaN	NaN	NaN	1.04858	1.04858			1.0945	1.0945	NaN	NaN	NaN	+	1	2.8098	2	1.04219	1.04219
Q9BTC0	Death-inducer obliterator 1	DIDO1	1	S	5.53367e-24	116.99	_RNS(ph)VERPAEPVAGAATPSLVEQQK_	RNS(1)VERPAEPVAGAATPSLVEQQK	RNS(98.92)VERPAEPVAGAAT(-98.92)PS(-98.92)LVEQQK	3	3	872.104	-0.43791	0.446703	0.446703			1.68857	1.68857			1.5377	1.5377	NaN	NaN	NaN	+	1	18.305	2	NaN	NaN	NaN	0.620101	0.620101			0.67165	0.67165	NaN	NaN	NaN	+	1	15.183	2	1.63054	1.63054
A6NIW2;Q5JSL3	Dedicator of cytokinesis protein 11	DOCK11;DOCK11	1	S	3.20998e-50	175.86	_EMLWGSSTQLASDGS(ph)PK_	EMLWGSSTQLASDGS(1)PK	EMLWGS(-102.57)S(-89.32)T(-80.63)QLAS(-35.13)DGS(35.13)PK	15	2	937.406	-0.22659					0.817513	0.817513			0.78791	0.78791	NaN	NaN	NaN	+	1	12.316	2	NaN	NaN	NaN														1.07046	1.07046
A6NIW2;Q5JSL3	Dedicator of cytokinesis protein 11	DOCK11;DOCK11	1	S	9.28155e-08	101.3	_RLS(ph)KPGTAAELR_	RLS(1)KPGTAAELR	RLS(48.78)KPGT(-48.78)AAELR	3	3	460.245	0.15603	1.34839	1.34839			1.22263	1.22263			1.2155	1.2155	NaN	NaN	NaN	+	1	NaN	1	NaN	NaN	NaN	0.408447	0.408447			0.44547	0.44547	NaN	NaN	NaN	+	1	7.1991	3	1.28346	1.28346
Q92608;E7ERW7;B3KXW9;Q5XG91;B3KY14	Dedicator of cytokinesis protein 2	DOCK2;DOCK2;DOCK2;DOCK2	1	S	5.4973e-100	180.66	_HEFMS(ph)DTNLSEHAAIPLK_	HEFMS(1)DTNLSEHAAIPLK	HEFMS(38.97)DT(-38.97)NLS(-69.28)EHAAIPLK	5	2	1060.48	-0.40179	2.76726	2.76726			0.604293	0.604293			0.58785	0.58785	NaN	NaN	NaN	+	1	11.494	6	NaN	NaN	NaN	1.35365	1.35365			1.3983	1.3983	NaN	NaN	NaN	+	1	13.266	11	0.720745	0.720745
Q92608;E7ERW7;B3KXW9;Q5XG91;B3KY14	Dedicator of cytokinesis protein 2	DOCK2;DOCK2;DOCK2;DOCK2	1	S	5.25613e-223	318.66	_VEQEEPIS(ph)PGSTLPEVK_	VEQEEPIS(1)PGSTLPEVK	VEQEEPIS(59.02)PGS(-59.02)T(-81.71)LPEVK	8	2	959.956	0.46108	1.13186	1.13186			0.948005	0.948005			1.0102	1.0102	NaN	NaN	NaN	+	1	9.4845	5	NaN	NaN	NaN	0.965625	0.965625			1.0255	1.0255	NaN	NaN	NaN	+	1	14.165	5	1.05314	1.05314
Q92608;E7ERW7;B3KXW9;Q5XG91;B3KY14;Q6ZNS5	Dedicator of cytokinesis protein 2	DOCK2;DOCK2;DOCK2;DOCK2	1;2	S	2.47995e-138	161.82	_RSS(ph)VVFADEK_	RS(0.001)S(0.999)VVFADEK	RS(-31.56)S(31.56)VVFADEK	3	2	609.282	0.8445	2.54833	2.54833			0.622952	0.622952			0.62548	0.62548	NaN	NaN	NaN	+	1	4.4737	4	NaN	NaN	NaN	0.859131	0.859131			0.92321	0.92321	NaN	NaN	NaN	+	1	4.9175	8	0.976747	0.976747
Q92608;E7ERW7;B3KXW9;Q5XG91;B3KY14	Dedicator of cytokinesis protein 2	DOCK2;DOCK2;DOCK2;DOCK2	1	S	8.7861e-28	171.29	_LS(ph)QTFLQLSDGDKK_	LS(1)QTFLQLSDGDKK	LS(33.24)QT(-33.24)FLQLS(-75.33)DGDKK	2	2	830.403	0.39563	4.7514	4.7514			0.406331	0.406331			0.39817	0.39817	NaN	NaN	NaN	+	1	18.282	3	NaN	NaN	NaN	0.955436	0.955436			1.0423	1.0423	NaN	NaN	NaN	+	1	6.6523	3	0.945994	0.945994
Q92608;E7ERW7;B3KXW9;Q5XG91;B3KY14;Q6ZNS5	Dedicator of cytokinesis protein 2	DOCK2;DOCK2;DOCK2;DOCK2	1;2	S	2.47995e-138	60.307	_TKRS(ph)S(ph)VVFADEK_	T(0.283)KRS(0.859)S(0.859)VVFADEK	T(-7.05)KRS(7.05)S(7.05)VVFADEK	4	2	763.836	0.15322	2.22172	2.22172			0.506664	0.506664			0.4977	0.4977	NaN	NaN	NaN		1	30.846	2	NaN	NaN	NaN	0.923649	0.923649			0.95372	0.95372	NaN	NaN	NaN	+	1	19.597	2	0.909361	0.909361
Q96N67;Q96NI0	Dedicator of cytokinesis protein 7	DOCK7;DOCK7	1	S	0.00132807	138.76	_S(ph)MSIDDTPR_	S(1)MSIDDTPR	S(39.86)MS(-39.86)IDDT(-96.13)PR	1	2	551.218	-0.10923	2.29188	2.29188			0.467733	0.467733			0.46745	0.46745	NaN	NaN	NaN	+	1	6.4626	2	NaN	NaN	NaN	0.752767	0.752767			0.76667	0.76667	NaN	NaN	NaN	+	1	8.7443	3	1.21726	1.21726
Q96N67	Dedicator of cytokinesis protein 7	DOCK7	1	S	7.25013e-17	180.1	_SPSGSAFGS(ph)QENLR_	SPSGSAFGS(1)QENLR	S(-119.55)PS(-122.01)GS(-89.54)AFGS(89.54)QENLR	9	2	758.825	-0.14198	2.24655	2.24655			1.10213	1.10213			1.0994	1.0994	NaN	NaN	NaN	+	1	NaN	1	NaN	NaN	NaN	0.899056	0.899056			0.8677	0.8677	NaN	NaN	NaN	+	1	1.2815	2	1.27429	1.27429
O43583;F8VVL1	Density-regulated protein	DENR;DENR	1	S	2.5276e-37	122.69	_LTVENS(ph)PK_	LTVENS(1)PK	LT(-86.98)VENS(86.98)PK	6	2	484.228	0.32746	1.75562	1.75562			0.879272	0.879272			0.75318	0.75318	NaN	NaN	NaN	+	1	12.434	3	NaN	NaN	NaN	0.95306	0.95306			1.0436	1.0436	NaN	NaN	NaN	+	1	NaN	1	0.807445	0.807445
F5CTF3;P27707;D6RFG8;D6RCP9	Deoxycytidine kinase	DCK;DCK;DCK	1	S	4.59239e-168	197.68	_WCNVQSTQDEFEELTM(ox)S(ph)QK_	WCNVQSTQDEFEELTMS(1)QK	WCNVQS(-172.06)T(-172.06)QDEFEELT(-63.84)MS(63.84)QK	17	3	819.331	0.28905	1.4198	1.4198			0.940721	0.940721			0.99918	0.99918	NaN	NaN	NaN	+	1	5.3074	5	NaN	NaN	NaN	0.878971	0.878971			0.90045	0.90045	NaN	NaN	NaN	+	1	13.314	4	1.13175	1.13175
P33316;H0YKI0	Deoxyuridine 5'-triphosphate nucleotidohydrolase, mitochondrial	DUT;DUT	1	S	1.1506e-207	302.04	_AGGSPAPGPETPAIS(ph)PSKR_	AGGSPAPGPETPAIS(1)PSKR	AGGS(-231.14)PAPGPET(-59.82)PAIS(37.4)PS(-37.4)KR	15	2	928.949	-0.21618					0.852305	0.852305			0.85939	0.85939	NaN	NaN	NaN	+	1	NaN	1	NaN	NaN	NaN	1.0985	1.0985			1.1313	1.1313	NaN	NaN	NaN	+	1	NaN	1	0.830914	0.830914
Q14126	Desmoglein-2	DSG2	1	S	3.47871e-57	132.76	_VVPSFLPVDQGGS(ph)LVGR_	VVPSFLPVDQGGS(1)LVGR	VVPS(-100.46)FLPVDQGGS(100.46)LVGR	13	2	903.961	0.082162	0.707732	0.707732			1.4816	1.4816			1.5317	1.5317	NaN	NaN	NaN	+	1	6.8566	3	NaN	NaN	NaN	0.806006	0.806006			0.79875	0.79875	NaN	NaN	NaN	+	1	2.6065	4	1.10213	1.10213
P60981;F6RFD5	Destrin	DSTN;DSTN	1	S	6.7507e-14	86.548	_AS(ph)GVQVADEVCR_	AS(1)GVQVADEVCR	AS(86.55)GVQVADEVCR	2	2	685.792	-0.061894	4.82907	4.82907			0.218481	0.218481			0.21846	0.21846	NaN	NaN	0.52842	+	1	15.809	4	0	0	0	0.902376	0.902376			0.95334	0.95334	NaN	NaN	0.78103	+	1	6.5932	6	0.890531	0.890531
Q9BW61	DET1- and DDB1-associated protein 1	DDA1	1	S	0.00481037	147.33	_RPS(ph)VYLPTR_	RPS(1)VYLPTR	RPS(93.26)VY(-93.26)LPT(-96.07)R	3	2	584.797	-0.5359	0.71249	0.71249			1.59341	1.59341			1.496	1.496	NaN	NaN	NaN	+	1	9.8173	2	NaN	NaN	NaN	0.970166	0.970166			0.99632	0.99632	NaN	NaN	NaN	+	1	4.9668	2	0.947774	0.947774
Q96JH7;B4DM84	Deubiquitinating protein VCIP135	VCPIP1	1	S	0.00330251	121.68	_APYS(ph)PTTSK_	APYS(0.997)PT(0.002)T(0.001)SK	APY(-50.77)S(26.2)PT(-26.2)T(-32.41)S(-41.67)K	4	2	516.226	0.11733	1.37593	1.37593			1.16606	1.16606			1.1846	1.1846	NaN	NaN	NaN	+	1	NaN	1	NaN	NaN	NaN														1.11109	1.11109
Q96JH7	Deubiquitinating protein VCIP135	VCPIP1	1;2	S	0.00501578	66.387	_SRES(ph)S(ph)PSHGLLK_	S(0.013)RES(0.98)S(0.98)PS(0.026)HGLLK	S(-21.65)RES(18.75)S(18.75)PS(-18.75)HGLLK	4	3	486.544	0.15665	0.80393	0.80393			1.46664		1.46664		1.4788	NaN	1.4788	NaN	NaN		2	NaN	1	NaN	NaN	NaN	1.06945	1.06945			1.0874	1.0874	NaN	NaN	NaN	+	1	NaN	1	0.969355	0.969355
Q96JH7	Deubiquitinating protein VCIP135	VCPIP1	1;2	S	0.000494572	109.36	_S(ph)RESS(ph)PSHGLLK_	S(0.997)RES(0.054)S(0.919)PS(0.031)HGLLK	S(24.5)RES(-12.59)S(12.59)PS(-14.79)HGLLK	1	2	729.313	-0.66965	2.45975		2.45975		1.46664		1.46664		1.4788	NaN	1.4788	NaN	NaN	+	2	NaN	1	NaN	NaN	NaN														1.0778		1.0778
Q96JH7;B4DM84	Deubiquitinating protein VCIP135	VCPIP1	1	S	0.00690615	119.22	_TVS(ph)PSTIR_	TVS(1)PSTIR	T(-59.12)VS(37.45)PS(-37.45)T(-43.71)IR	3	2	470.729	0.34081	1.5722	1.5722			1.06687	1.06687			1.0818	1.0818	NaN	NaN	NaN	+	1	1.0051	2	NaN	NaN	NaN	0.934456	0.934456			0.9741	0.9741	NaN	NaN	NaN	+	1	NaN	1	1.05071	1.05071
Q96JH7	Deubiquitinating protein VCIP135	VCPIP1	1;2	S	0.000890266	66.387	_SRES(ph)S(ph)PSHGLLK_	S(0.013)RES(0.98)S(0.98)PS(0.026)HGLLK	S(-21.65)RES(18.75)S(18.75)PS(-18.75)HGLLK	5	3	486.544	0.15665	2.45975		2.45975		0.83952	0.83952	1.46664		0.86961	0.86961	1.4788	NaN	NaN	+	1	NaN	1	NaN	NaN	NaN														1.0778		1.0778
Q59GB4;Q16555;Q53ET2;Q8NAN9	Dihydropyrimidinase-related protein 2	DPYSL2;DPYSL2	1;2;3	S	1.28522e-10	167.14	_TVTPASSAKTS(ph)PAK_	TVTPASSAKT(0.005)S(0.994)PAK	T(-143.91)VT(-127.8)PAS(-47.66)S(-33.28)AKT(-22.84)S(22.84)PAK	11	2	713.353	-0.45372	0.740518	0.740518			0.811003	0.811003	1.46935		0.74539	0.74539	1.2586	NaN	NaN	+	1	1.79	2	NaN	NaN	NaN	0.719173	0.719173	0.574642		0.73074	0.73074	0.60283	NaN	NaN	+	1	NaN	1	0.934934	0.934934	1.35743
Q59GB4;Q16555;Q53ET2;Q8NAN9	Dihydropyrimidinase-related protein 2	DPYSL2;DPYSL2	1	T	1.63495e-167	258.8	_GLYDGPVCEVSVT(ph)PK_	GLYDGPVCEVSVT(1)PK	GLY(-241.55)DGPVCEVS(-54.73)VT(54.73)PK	13	2	850.884	-0.43147	1.39783	1.39783			0.996126	0.996126			0.96148	0.96148	NaN	NaN	0.82259	+	1	7.7803	5	0	0	0	0.619808	0.619808			0.64619	0.64619	NaN	NaN	0.79693	+	1	11.707	7	1.45341	1.45341
Q59GB4;Q16555;Q53ET2;Q8NAN9	Dihydropyrimidinase-related protein 2	DPYSL2;DPYSL2	1;2;3	S	0.000130681	70.235	_TVTPAS(ph)SAKT(ph)SPAKQQAPPVR_	T(0.002)VT(0.011)PAS(0.795)S(0.203)AKT(0.495)S(0.495)PAKQQAPPVR	T(-24.72)VT(-18.27)PAS(6.9)S(-6.32)AKT(0)S(0)PAKQQAPPVR	6	3	761.37	-0.71197					1.2141		1.2141		0.97745	NaN	0.97745	NaN	NaN		2	NaN	1	NaN	NaN	NaN														1.78058
Q12882	Dihydropyrimidine dehydrogenase [NADP(+)]	DPYD	1	S	2.10058e-19	128.64	_LKEQNVAFS(ph)PLKR_	LKEQNVAFS(1)PLKR	LKEQNVAFS(128.64)PLKR	9	3	537.287	-0.24751	2.23812	2.23812			0.910887	0.910887			0.99334	0.99334	NaN	NaN	NaN	+	1	0.13783	2	NaN	NaN	NaN	0.954004	0.954004			1.0788	1.0788	NaN	NaN	NaN	+	1	9.7874	3	1.08584	1.08584
Q9BQC3;B3KRB8;B4DNI8;H0YCR5	Diphthamide biosynthesis protein 2	DPH2;DPH2;DPH2;DPH2	1	S	8.10726e-06	155.57	_RGIAIAYEDEGS(ph)G_	RGIAIAYEDEGS(1)G	RGIAIAY(-93.23)EDEGS(93.23)G	12	2	709.303	0.3595	0.488616	0.488616			0.472243	0.472243			0.48494	0.48494	NaN	NaN	NaN	+	1	NaN	1	NaN	NaN	NaN	0.97902	0.97902			0.97497	0.97497	NaN	NaN	NaN	+	1	NaN	1	1.07834	1.07834
Q8IYB7;B4DI15;C9JGP4	DIS3-like exonuclease 2	DIS3L2;DIS3L2	1	S	2.71641e-36	125.67	_GVSAVAGPHDIGAS(ph)PGDKK_	GVSAVAGPHDIGAS(1)PGDKK	GVS(-100.05)AVAGPHDIGAS(100.05)PGDKK	14	3	614.963	-0.47342	1.24434	1.24434			0.714483	0.714483			0.67277	0.67277	NaN	NaN	NaN	+	1	NaN	1	NaN	NaN	NaN	0.676595	0.676595			0.70802	0.70802	NaN	NaN	NaN	+	1	NaN	1	0.843162	0.843162
Q9P265;Q7Z3H2	Disco-interacting protein 2 homolog B	DIP2B;DKFZp686M1483	1	S	1.07962e-11	171.78	_S(ph)SLMDTADGVPVSSR_	S(0.974)S(0.026)LMDTADGVPVSSR	S(15.67)S(-15.67)LMDT(-70)ADGVPVS(-152.46)S(-160.28)R	1	2	801.347	0.48532					0.97931	0.97931			0.96971	0.96971	NaN	NaN	NaN		1	NaN	1	NaN	NaN	NaN														1.03793	1.03793
Q9P265;Q7Z3H2	Disco-interacting protein 2 homolog B	DIP2B;DKFZp686M1483	1	S	5.01157e-11	93.226	_SS(ph)LMDTADGVPVSSR_	S(0.175)S(0.825)LMDTADGVPVSSR	S(-6.74)S(6.74)LMDT(-34.25)ADGVPVS(-84.17)S(-87.56)R	2	2	801.347	-0.97007					0.97931	0.97931			0.96971	0.96971	NaN	NaN	NaN		1	NaN	1	NaN	NaN	NaN														1.10828	1.10828
Q9P265	Disco-interacting protein 2 homolog B	DIP2B	1	S	4.68379e-05	81.003	_GLEPS(ph)PAAVAALPPEVR_	GLEPS(1)PAAVAALPPEVR	GLEPS(81)PAAVAALPPEVR	5	2	877.448	-0.15885	1.06177	1.06177			1.13305	1.13305			1.1531	1.1531	NaN	NaN	NaN	+	1	NaN	1	NaN	NaN	NaN	0.688118	0.688118			0.68174	0.68174	NaN	NaN	NaN	+	1	NaN	1	0.988023	0.988023
Q9P265	Disco-interacting protein 2 homolog B	DIP2B	1	S	3.02442e-52	233.59	_YRS(ph)DIHTEAVQAALAK_	YRS(1)DIHTEAVQAALAK	Y(-99.34)RS(40.32)DIHT(-40.32)EAVQAALAK	3	2	926.951	0.95627	2.53495	2.53495			0.340372	0.340372			0.35404	0.35404	NaN	NaN	NaN	+	1	NaN	1	NaN	NaN	NaN	1.18747	1.18747			1.2265	1.2265	NaN	NaN	NaN	+	1	0.92471	2	0.675641	0.675641
O14672;B4DU28	Disintegrin and metalloproteinase domain-containing protein 10	ADAM10;ADAM10	1	T	0.000929459	65.5	_LPPPKPLPGT(ph)LKR_	LPPPKPLPGT(1)LKR	LPPPKPLPGT(65.5)LKR	10	3	498.625	-0.17247	0.608997	0.608997			1.01108	1.01108			1.0851	1.0851	NaN	NaN	NaN	+	1	14.372	3	NaN	NaN	NaN	1.09971	1.09971			1.2547	1.2547	NaN	NaN	NaN	+	1	8.2791	2	0.812948	0.812948
O14672;B4DU28	Disintegrin and metalloproteinase domain-containing protein 10	ADAM10;ADAM10	1	S	0.00234759	69.485	_(gl)QRPRES(ph)YQMGHMR_	QRPRES(1)YQMGHMR	QRPRES(54.5)Y(-54.5)QMGHMR	6	2	869.869	0.091832	1.74417	1.74417			0.571422	0.571422			0.59455	0.59455	NaN	NaN	NaN	+	1	30.354	2	NaN	NaN	NaN	0.67723	0.67723			0.69861	0.69861	NaN	NaN	NaN	+	1	14.8	2	1.46151	1.46151
Q9Y2H0;F8WF49	Disks large-associated protein 4	DLGAP4;DLGAP4	1	T	9.64358e-19	119.23	_ANSWQLVET(ph)PEKR_	ANSWQLVET(1)PEKR	ANS(-77.85)WQLVET(77.85)PEKR	9	2	819.388	-0.037419	1.58573	1.58573			0.878574	0.878574			0.85665	0.85665	NaN	NaN	NaN	+	1	8.5865	2	NaN	NaN	NaN	0.77876	0.77876			0.80409	0.80409	NaN	NaN	NaN	+	1	11.492	2	1.00658	1.00658
Q9Y2H0	Disks large-associated protein 4	DLGAP4	1	S	1.88436e-11	100.58	_RKLSS(ph)IGIQVDCIQPVPK_	RKLS(0.043)S(0.957)IGIQVDCIQPVPK	RKLS(-13.49)S(13.49)IGIQVDCIQPVPK	5	3	706.71	0.12283	0.60687	0.60687			2.01472	2.01472			2.0083	2.0083	NaN	NaN	NaN		1	NaN	1	NaN	NaN	NaN	0.736328	0.736328			0.79175	0.79175	NaN	NaN	NaN		1	10.889	2	1.03949	1.03949
Q9Y2H0	Disks large-associated protein 4	DLGAP4	1	S	6.54395e-82	231.89	_KLS(ph)SIGIQVDCIQPVPK_	KLS(1)SIGIQVDCIQPVPK	KLS(33.79)S(-33.79)IGIQVDCIQPVPK	3	2	981.51	0.14848	0.685421	0.685421			2.35823	2.35823			2.3508	2.3508	NaN	NaN	NaN	+	1	NaN	1	NaN	NaN	NaN	0.877718	0.877718			0.94091	0.94091	NaN	NaN	NaN	+	1	NaN	1	1.28336	1.28336
Q15398;B4DMI9;A8K732	Disks large-associated protein 5	DLGAP5	1	S	3.95917e-15	141.6	_S(ph)SIEDAQCPGLPDLIEENHVVNK_	S(0.885)S(0.115)IEDAQCPGLPDLIEENHVVNK	S(8.87)S(-8.87)IEDAQCPGLPDLIEENHVVNK	1	2	1322.6	-1.2732	0.578385	0.578385			2.00759	2.00759			2.0705	2.0705	NaN	NaN	NaN		1	14.298	2	NaN	NaN	NaN	0.633057	0.633057			0.64008	0.64008	NaN	NaN	NaN		1	NaN	1	1.46043	1.46043
Q15398;B4DMI9;A8K732	Disks large-associated protein 5	DLGAP5	1	S	2.64319e-60	109.5	_MS(ph)LPLLAGGVADDINTNKK_	MS(1)LPLLAGGVADDINTNKK	MS(105.97)LPLLAGGVADDINT(-105.97)NKK	2	3	679.674	-0.45784	0.678049	0.678049			1.65688	1.65688			1.6516	1.6516	NaN	NaN	NaN	+	1	2.6489	4	NaN	NaN	NaN	0.665885	0.665885			0.71165	0.71165	NaN	NaN	NaN	+	1	17.835	2	1.19908	1.19908
Q15398;B4DMI9;A8K732	Disks large-associated protein 5	DLGAP5	1	S	2.2953e-21	134.11	_SLTTECHLLDS(ph)PGLNCSNPFTQLER_	SLTTECHLLDS(1)PGLNCSNPFTQLER	S(-40.87)LT(-40.87)T(-40.87)ECHLLDS(40.87)PGLNCS(-42.44)NPFT(-58)QLER	11	2	1485.16	0.45872					1.66269	1.66269			1.627	1.627	NaN	NaN	NaN	+	1	NaN	1	NaN	NaN	NaN														1.24408	1.24408
Q8TDJ6	DmX-like protein 2	DMXL2	1	S	2.20031e-45	189.77	_NLAS(ph)PEGTLATLGLK_	NLAS(1)PEGTLATLGLK	NLAS(76.96)PEGT(-76.96)LAT(-116.09)LGLK	4	2	782.903	-0.015481	1.2503	1.2503			1.19039	1.19039			1.1672	1.1672	NaN	NaN	NaN	+	1	NaN	1	NaN	NaN	NaN	0.802913	0.802913			0.88393	0.88393	NaN	NaN	NaN	+	1	NaN	1	1.14233	1.14233
Q9Y6K1;Q59HC6;F8WE91	DNA (cytosine-5)-methyltransferase 3A	DNMT3A;DNMT3A	1	S	4.47783e-06	141.85	_SEPQPEEGS(ph)PAGGQK_	SEPQPEEGS(1)PAGGQK	S(-76.68)EPQPEEGS(76.68)PAGGQK	9	2	789.328	0.67061	0.76658	0.76658			0.922046	0.922046			0.80185	0.80185	NaN	NaN	NaN	+	1	41.359	2	NaN	NaN	NaN	1.17985	1.17985			1.1073	1.1073	NaN	NaN	NaN	+	1	7.8058	3	0.95004	0.95004
Q92466	DNA damage-binding protein 2	DDB2	1;2	S	7.3557e-13	107.51	_S(ph)RS(ph)PLELEPEAK_	S(1)RS(1)PLELEPEAK	S(107.51)RS(107.51)PLELEPEAK	3	2	758.328	0.15942	0.575191	0.575191			1.16521	1.16521			1.1595	1.1595	NaN	NaN	NaN	+	1	4.2677	2	NaN	NaN	NaN	0.848258	0.848258			0.89649	0.89649	NaN	NaN	NaN	+	1	5.4796	5	0.874454	0.874454	1.0573
Q92466	DNA damage-binding protein 2	DDB2	1;2	S	1.15874e-10	107.51	_S(ph)RS(ph)PLELEPEAK_	S(1)RS(1)PLELEPEAK	S(107.51)RS(107.51)PLELEPEAK	1	2	758.328	0.15942	0.673949	0.673949			1.20721	1.20721			1.177	1.177	NaN	NaN	NaN	+	1	3.6089	3	NaN	NaN	NaN	0.834912	0.834912			0.88238	0.88238	NaN	NaN	NaN	+	1	NaN	1	0.948152	0.948152	1.0573
Q2NKX8;B5MDQ0	DNA excision repair protein ERCC-6-like	ERCC6L;ERCC6L	1	S	5.57876e-20	136.87	_PSALAQETSLGAPEPLSGEQLVGS(ph)PQDK_	PSALAQETSLGAPEPLSGEQLVGS(1)PQDK	PS(-134.31)ALAQET(-134.45)S(-127.25)LGAPEPLS(-59.19)GEQLVGS(59.19)PQDK	24	3	962.797	-0.0019418	1.49793	1.49793			0.540783	0.540783			0.56171	0.56171	NaN	NaN	NaN	+	1	2.2434	2	NaN	NaN	NaN	1.83171	1.83171			1.8986	1.8986	NaN	NaN	NaN	+	1	NaN	1	0.593148	0.593148
Q2NKX8;B5MDQ0	DNA excision repair protein ERCC-6-like	ERCC6L;ERCC6L	1	S	1.58504e-41	117.48	_S(ph)LINM(ox)VLDHVEDM(ox)EER_	S(1)LINMVLDHVEDMEER	S(117.48)LINMVLDHVEDMEER	1	2	1021.43	-0.28845					2.11701	2.11701			2.1517	2.1517	NaN	NaN	NaN	+	1	13.617	4	NaN	NaN	NaN														1.19585	1.19585
Q2NKX8	DNA excision repair protein ERCC-6-like	ERCC6L	1	S	1.88271e-23	103.58	_RFPEAEALS(ph)PEQAAHYLR_	RFPEAEALS(1)PEQAAHYLR	RFPEAEALS(77.51)PEQAAHY(-77.51)LR	9	3	722.344	-0.21962	1.91336	1.91336			0.741007	0.741007			0.69463	0.69463	NaN	NaN	NaN	+	1	14.466	3	NaN	NaN	NaN	1.30586	1.30586			1.2895	1.2895	NaN	NaN	NaN	+	1	15.098	4	0.700405	0.700405
Q2NKX8;B5MDQ0	DNA excision repair protein ERCC-6-like	ERCC6L;ERCC6L	1	S	0.00108102	101.42	_GTGSADS(ph)IATLPK_	GTGSADS(0.999)IAT(0.001)LPK	GT(-56.09)GS(-45.76)ADS(29.11)IAT(-29.11)LPK	7	2	649.305	-0.53323					1.80821	1.80821			1.7727	1.7727	NaN	NaN	NaN	+	1	NaN	1	NaN	NaN	NaN														0.892096	0.892096
Q2NKX8;B5MDQ0	DNA excision repair protein ERCC-6-like	ERCC6L;ERCC6L	1	S	2.82316e-107	139.7	_GFGS(ph)VEELCTNSSLGMEK_	GFGS(1)VEELCTNSSLGMEK	GFGS(85.11)VEELCT(-85.11)NS(-100.02)S(-103.53)LGMEK	4	2	1012.92	-0.17125	2.33574	2.33574			1.10306	1.10306			1.1024	1.1024	NaN	NaN	NaN	+	1	13.945	3	NaN	NaN	NaN	0.948161	0.948161			0.98398	0.98398	NaN	NaN	NaN	+	1	13.184	4	1.42444	1.42444
Q2NKX8;B5MDQ0	DNA excision repair protein ERCC-6-like	ERCC6L;ERCC6L	1	S	1.52106e-11	140.46	_IVS(ph)DGEDEDDSFK_	IVS(1)DGEDEDDSFK	IVS(112.94)DGEDEDDS(-112.94)FK	3	2	768.293	0.10004					0.576722	0.576722			0.50671	0.50671	NaN	NaN	NaN		1	NaN	1	NaN	NaN	NaN	0.81945	0.81945			0.8649	0.8649	NaN	NaN	NaN	+	1	3.1236	2	1.31977	1.31977
O00273;Q53HN4	DNA fragmentation factor subunit alpha	DFFA	1	S	1.63372e-52	71.513	_AS(ph)PPGDLQNPK_	AS(1)PPGDLQNPK	AS(71.51)PPGDLQNPK	2	2	602.274	-0.48047	1.70642	1.70642			0.439241	0.439241			0.43369	0.43369	NaN	NaN	NaN	+	1	63.442	2	NaN	NaN	NaN	0.903451	0.903451			0.95538	0.95538	NaN	NaN	NaN	+	1	13.013	3	0.945401	0.945401
P18858;B4DTU4;Q2TB12;Q59HG7;M0R0Q7;B4E135	DNA ligase 1;DNA ligase;DNA ligase;DNA ligase	LIG1;LIG1;LIG1;LIG1	1	T	8.37728e-11	129.88	_EGEDGDQPTT(ph)PPKPLK_	EGEDGDQPT(0.004)T(0.996)PPKPLK	EGEDGDQPT(-23.99)T(23.99)PPKPLK	10	2	894.906	0.15242	1.4608	1.4608			0.809919	0.809919			0.754	0.754	NaN	NaN	NaN	+	1	1.7182	3	NaN	NaN	NaN														0.966172	0.966172
P18858;B4DTU4;Q2TB12;Q59HG7;M0R0Q7;B4E135	DNA ligase 1;DNA ligase;DNA ligase;DNA ligase	LIG1;LIG1;LIG1;LIG1	1	T	1.51985e-11	116.51	_EGEDGDQPT(ph)TPPKPLK_	EGEDGDQPT(0.868)T(0.132)PPKPLK	EGEDGDQPT(8.17)T(-8.17)PPKPLK	9	2	894.906	-0.041821					0.756126	0.756126			0.69607	0.69607	NaN	NaN	NaN		1	NaN	1	NaN	NaN	NaN	0.777751	0.777751			0.81387	0.81387	NaN	NaN	NaN	+	1	NaN	1	0.955921	0.955921
P18858;B4DTU4;Q2TB12;Q59HG7;M0R0Q7	DNA ligase 1;DNA ligase;DNA ligase;DNA ligase	LIG1;LIG1;LIG1	1	S	3.70093e-171	205.96	_TIQEVLEEQS(ph)EDEDREAKR_	TIQEVLEEQS(1)EDEDREAKR	T(-114.38)IQEVLEEQS(114.38)EDEDREAKR	10	2	1192.53	0.1323	1.74022	1.74022			0.725579	0.725579			0.73892	0.73892	NaN	NaN	NaN	+	1	5.4648	5	NaN	NaN	NaN	0.909163	0.909163			0.96152	0.96152	NaN	NaN	NaN	+	1	10.726	10	0.975668	0.975668
P18858;B4DTU4;F5GZ28;B4DM52;B4DUE1	DNA ligase 1;DNA ligase;DNA ligase;DNA ligase;DNA ligase	LIG1;LIG1;LIG1	1	S	5.84533e-95	107.69	_LGTGFS(ph)DEELEEHHQSLK_	LGTGFS(1)DEELEEHHQSLK	LGT(-42.22)GFS(42.22)DEELEEHHQS(-78.07)LK	6	3	712.648	-0.019116					0.767059	0.767059			0.72064	0.72064	NaN	NaN	NaN	+	1	NaN	1	NaN	NaN	NaN	0.971875	0.971875			0.9959	0.9959	NaN	NaN	NaN	+	1	4.456	2	0.755382	0.755382
P18858;B4DTU4;F5GZ28;B4DM52;B4DUE1	DNA ligase 1;DNA ligase;DNA ligase;DNA ligase;DNA ligase	LIG1;LIG1;LIG1	1	S	0.00111579	60.973	_ALVLPS(ph)PR_	ALVLPS(1)PR	ALVLPS(60.97)PR	6	2	466.752	-0.26917	1.11538	1.11538			0.911507	0.911507			0.86863	0.86863	NaN	NaN	NaN	+	1	2.4651	2	NaN	NaN	NaN	0.87238	0.87238			0.87507	0.87507	NaN	NaN	NaN	+	1	4.4481	3	1.21451	1.21451
P18858;B4DTU4;Q2TB12;F5GZ28;Q59HG7;M0R0Q7;B4DM52;B4E135;M0R1G7;M0QY71;Q76GR4	DNA ligase 1;DNA ligase;DNA ligase;DNA ligase;DNA ligase;DNA ligase	LIG1;LIG1;LIG1;LIG1;LIG1;LIG1	1;2	S	3.29767e-48	243.83	_EWNGVVSESDS(ph)PVK_	EWNGVVSES(0.001)DS(0.999)PVK	EWNGVVS(-60.48)ES(-29.34)DS(29.34)PVK	11	2	806.848	-0.16839	1.16861	1.16861			0.85587	0.85587			0.90404	0.90404	NaN	NaN	NaN	+	1	NaN	1	NaN	NaN	NaN	0.918034	0.918034			0.93296	0.93296	NaN	NaN	NaN	+	1	NaN	1	0.962503	0.962503	1.32258
P18858;B4DTU4;Q2TB12;F5GZ28;Q59HG7;M0R0Q7;B4DM52;B4E135;M0R1G7	DNA ligase 1;DNA ligase;DNA ligase;DNA ligase;DNA ligase;DNA ligase	LIG1;LIG1;LIG1;LIG1;LIG1	1;2	S	2.22085e-46	201.35	_TSKAET(ph)PTESVS(ph)EPEVATK_	TSKAET(0.994)PT(0.004)ESVS(1)EPEVATK	T(-33.09)S(-33.09)KAET(23.53)PT(-23.53)ES(-35.87)VS(35.87)EPEVAT(-96.97)K	12	2	1075.96	-0.2523					0.840062	0.840062			0.86589	0.86589	NaN	NaN	NaN	+	1	NaN	1	NaN	NaN	NaN														0.979552		0.979552
P18858;B4DTU4;Q2TB12;F5GZ28;Q59HG7;M0R0Q7;B4DM52;B4E135;M0R1G7;M0QY71;Q76GR4	DNA ligase 1;DNA ligase;DNA ligase;DNA ligase;DNA ligase;DNA ligase	LIG1;LIG1;LIG1;LIG1;LIG1;LIG1	1;2	S	4.92953e-177	153.82	_VLGS(ph)EGEEEDEALS(ph)PAKGQK_	VLGS(1)EGEEEDEALS(1)PAKGQK	VLGS(153.82)EGEEEDEALS(153.82)PAKGQK	14	2	1116.97	0.076948	1.12103	1.12103			0.973111	0.973111			1.035	1.035	NaN	NaN	NaN	+	1	NaN	1	NaN	NaN	NaN	0.978027	0.978027			0.99767	0.99767	NaN	NaN	NaN	+	1	2.5181	2	0.886593	0.886593	1.03102
P18858;B4DTU4;Q2TB12;F5GZ28;Q59HG7;M0R0Q7;B4DM52;B4E135;M0R1G7	DNA ligase 1;DNA ligase;DNA ligase;DNA ligase;DNA ligase;DNA ligase	LIG1;LIG1;LIG1;LIG1;LIG1	1;2	T	4.78528e-150	194.94	_AET(ph)PTESVSEPEVATK_	AET(1)PTESVSEPEVATK	AET(52.36)PT(-52.36)ES(-105.38)VS(-134.8)EPEVAT(-184.94)K	3	2	877.89	1.0552	0.878351	0.878351			0.967067	0.967067			0.82835	0.82835	NaN	NaN	NaN	+	1	NaN	1	NaN	NaN	NaN														1.07321	1.07321	0.979552
P18858;B4DTU4;Q2TB12;F5GZ28;Q59HG7;M0R0Q7;B4DM52;B4E135;M0R1G7;M0QY71;Q76GR4	DNA ligase 1;DNA ligase;DNA ligase;DNA ligase;DNA ligase;DNA ligase	LIG1;LIG1;LIG1;LIG1;LIG1;LIG1	1;2	S	3.88702e-57	89.946	_EWNGVVS(ph)ES(ph)DSPVKRPGR_	EWNGVVS(0.999)ES(0.997)DS(0.004)PVKRPGR	EWNGVVS(31.04)ES(25.46)DS(-25.46)PVKRPGR	9	2	1079.97	0.3837					1.30469	1.30469			1.3287	1.3287	NaN	NaN	NaN	+	1	NaN	1	NaN	NaN	NaN														0.912004	0.912004	1.1741
P18858;B4DTU4;Q2TB12;F5GZ28;Q59HG7;M0R0Q7;B4DM52;B4E135;M0R1G7;M0QY71;Q76GR4	DNA ligase 1;DNA ligase;DNA ligase;DNA ligase;DNA ligase;DNA ligase	LIG1;LIG1;LIG1;LIG1;LIG1;LIG1	1;2	S	8.48279e-82	153.82	_VLGS(ph)EGEEEDEALS(ph)PAKGQK_	VLGS(1)EGEEEDEALS(1)PAKGQK	VLGS(153.82)EGEEEDEALS(153.82)PAKGQK	4	2	1116.97	0.076948	1.46095	1.46095			0.678993	0.678993			0.7138	0.7138	NaN	NaN	NaN	+	1	NaN	1	NaN	NaN	NaN	0.978532	0.978532			0.99307	0.99307	NaN	NaN	NaN	+	1	NaN	1	0.996979	0.996979	1.03102
P18858;B4DTU4;Q2TB12;F5GZ28;Q59HG7;M0R0Q7;B4DM52;B4E135;M0R1G7;M0QY71;Q76GR4	DNA ligase 1;DNA ligase;DNA ligase;DNA ligase;DNA ligase;DNA ligase	LIG1;LIG1;LIG1;LIG1;LIG1;LIG1	1;2	S	0.00146336	68.634	_EWNGVVS(ph)ES(ph)DSPVKRPGR_	EWNGVVS(0.999)ES(0.995)DS(0.005)PVKRPGR	EWNGVVS(31.5)ES(23.33)DS(-23.33)PVKRPGR	7	2	1079.97	-0.46931	0.29161	0.29161			0.805889	0.805889			0.81155	0.81155	NaN	NaN	NaN	+	1	12.661	2	NaN	NaN	NaN	0.200326	0.200326			0.20325	0.20325	NaN	NaN	NaN		1	219.02	2	1.32258		1.32258
E5KLB5;P49916;E5KLB6;K7ERZ5;Q96DF0;K7ENR9	DNA ligase;DNA ligase 3;DNA ligase	LIG3;LIG3	1	S	8.69075e-59	174.42	_LTTTGQVTS(ph)PVK_	LTTTGQVT(0.003)S(0.997)PVK	LT(-102.91)T(-71.52)T(-72.99)GQVT(-25.95)S(25.95)PVK	9	2	656.331	-0.048859	0.796658	0.796658			1.23681	1.23681			1.2017	1.2017	NaN	NaN	NaN	+	1	4.8674	2	NaN	NaN	NaN	0.923145	0.923145			0.99006	0.99006	NaN	NaN	NaN	+	1	NaN	1	1.02385	1.02385
E5KLB5;P49916;E5KLB6;K7ERZ5;Q96DF0;K7ENR9	DNA ligase;DNA ligase 3;DNA ligase	LIG3;LIG3	1	S	5.42178e-66	136.57	_FSGFSAKPNNSGEAPSS(ph)PTPK_	FSGFSAKPNNSGEAPS(0.01)S(0.984)PT(0.007)PK	FS(-116.58)GFS(-116.58)AKPNNS(-71.61)GEAPS(-20.12)S(20.12)PT(-21.56)PK	17	2	1093.99	-0.46353	0.561668	0.561668			1.27106	1.27106			1.0952	1.0952	NaN	NaN	NaN		1	3.7947	2	NaN	NaN	NaN														1.27181	1.27181
Q9NPF5;B4DQG8	DNA methyltransferase 1-associated protein 1	DMAP1	1	T	7.35564e-32	183.56	_DTIIDVVGAPLT(ph)PNSR_	DTIIDVVGAPLT(1)PNSR	DT(-91.25)IIDVVGAPLT(61.79)PNS(-61.79)R	12	2	874.435	0.40166	0.672409	0.672409			1.41658	1.41658			1.3748	1.3748	NaN	NaN	NaN	+	1	NaN	1	NaN	NaN	NaN	1.03931	1.03931			1.1134	1.1134	NaN	NaN	NaN	+	1	5.7799	5	0.853844	0.853844
P40692;Q5GJ64;B2R6K0;Q53GX1;H0Y818;Q59EG3;B7Z821;H0Y806;A8W2L8;H0Y4N0;Q0ZAJ3	DNA mismatch repair protein Mlh1	MLH1;MLH1;MLH1;MLH1;MLH1;MLH1;MLH1	1	S	5.25349e-20	86.727	_HREDS(ph)DVEMVEDDSRK_	HREDS(1)DVEMVEDDSRK	HREDS(75.45)DVEMVEDDS(-75.45)RK	5	3	676.277	-0.1215	1.27645	1.27645			0.874932	0.874932			0.89601	0.89601	NaN	NaN	NaN	+	1	5.5824	3	NaN	NaN	NaN	0.870915	0.870915			0.89535	0.89535	NaN	NaN	NaN	+	1	11.364	5	1.1365	1.1365
Q14181;E9PIQ6	DNA polymerase alpha subunit B	POLA2;POLA2	1;2	S	3.31501e-36	119.28	_S(ph)PHQLLSPSSFS(ph)PSATPSQK_	S(1)PHQLLSPSSFS(0.999)PS(0.001)ATPSQK	S(38.46)PHQLLS(-38.46)PS(-45.15)S(-45.84)FS(29.11)PS(-29.11)AT(-38.22)PS(-46.06)QK	12	3	748.331	-0.52398					1.34715		1.34715		1.1829	NaN	1.1829	NaN	NaN	+	2	NaN	1	NaN	NaN	NaN	0.78195	0.78195			0.79061	0.79061	NaN	NaN	NaN	+	1	NaN	1	0.737955	0.737955	1.06722
Q14181;E9PIQ6	DNA polymerase alpha subunit B	POLA2;POLA2	1;2	T	1.19252e-06	189.3	_AIST(ph)PET(ph)PLTK_	AIST(1)PET(1)PLTK	AIS(-57.94)T(57.94)PET(54.68)PLT(-54.68)K	7	2	659.291	0.45937	1.2387	1.2387			0.893065	0.893065			0.84212	0.84212	NaN	NaN	NaN	+	1	NaN	1	NaN	NaN	NaN	0.937109	0.937109	0.745752		1.0043	1.0043	0.79061	NaN	NaN	+	1	7.0672	3	0.97707	0.97707	1.07596
Q14181;E9PIQ6	DNA polymerase alpha subunit B	POLA2;POLA2	1;2	S	3.63555e-151	198.47	_S(ph)PHQLLSPSSFSPSATPSQK_	S(1)PHQLLSPSSFSPSATPSQK	S(77.07)PHQLLS(-77.07)PS(-107.49)S(-112.58)FS(-110.81)PS(-127.51)AT(-141.78)PS(-168.89)QK	1	2	1082.01	0.34156	1.17333	1.17333			1.07408	1.07408	1.34715		1.0818	1.0818	1.1829	NaN	NaN	+	1	5.9138	2	NaN	NaN	NaN	0.772493	0.772493			0.78106	0.78106	NaN	NaN	NaN	+	1	7.8669	2	1.12301	1.12301	1.01246
Q14181;E9PIQ6	DNA polymerase alpha subunit B	POLA2;POLA2	1;2	T	7.1703e-06	189.3	_AIST(ph)PET(ph)PLTK_	AIST(1)PET(1)PLTK	AIS(-57.94)T(57.94)PET(54.68)PLT(-54.68)K	4	2	659.291	0.45937					1.15777	1.15777			1.1396	1.1396	NaN	NaN	NaN	+	1	15.392	3	NaN	NaN	NaN	0.782633	0.782633			0.82938	0.82938	NaN	NaN	NaN	+	1	8.1544	2	1.39277	1.39277	1.07596
A4D2J4;P49005;B2R5S4;B4DP28;F8W8R3;C9JLE1;C9J8Z7;C9IZD2;C9JHC7	DNA polymerase delta subunit 2	POLD2;POLD2;POLD2;POLD2;POLD2;POLD2;POLD2	1	S	7.89117e-58	224.89	_AHTLLS(ph)PPSANNATFAR_	AHTLLS(1)PPSANNATFAR	AHT(-65.64)LLS(65.64)PPS(-74.2)ANNAT(-124.5)FAR	6	2	924.444	0.031396	0.926701	0.926701			0.998605	0.998605			1.0473	1.0473	NaN	NaN	NaN	+	1	33.807	2	NaN	NaN	NaN	0.595898	0.595898			0.61257	0.61257	NaN	NaN	NaN	+	1	6.2847	3	1.25433	1.25433
B4DYZ7;Q15054;B7ZAQ5;Q32MZ9;Q32N00;Q05BV7;H0YD46	DNA polymerase delta subunit 3	POLD3;POLD3;POLD3;POLD3;POLD3	1	S	1.51525e-79	243.01	_VALS(ph)DDETKETENMR_	VALS(1)DDETKETENMR	VALS(145.74)DDET(-145.74)KET(-184.98)ENMR	4	2	909.385	0.51132	1.34468	1.34468			0.806587	0.806587			0.81026	0.81026	NaN	NaN	NaN	+	1	11.599	8	NaN	NaN	NaN	0.937891	0.937891			1.0022	1.0022	NaN	NaN	NaN	+	1	9.7522	10	0.942811	0.942811
A6NMQ1;P09884	DNA polymerase;DNA polymerase alpha catalytic subunit	POLA1;POLA1	1;2	S	6.64835e-107	158.52	_S(ph)IGASPNPFSVHTATAVPSGK_	S(1)IGASPNPFSVHTATAVPSGK	S(69.89)IGAS(-69.89)PNPFS(-133.19)VHT(-150.27)AT(-152.48)AVPS(-155.83)GK	1	3	702.34	0.2413	0.341887	0.341887			4.19721	4.19721			4.4578	4.4578	NaN	NaN	NaN	+	1	11.713	2	NaN	NaN	NaN	0.693538	0.693538			0.70983	0.70983	NaN	NaN	NaN	+	1	25.597	6	1.46798	1.46798
Q59HH7;P18887;B2RCY5;F5H8D7;B4DTD3;B4DEB2;M0QYS5	DNA repair protein XRCC1	XRCC1;XRCC1;XRCC1	1;2	S	3.8376e-39	152	_KTPSKPPAQLS(ph)PSVPK_	KTPSKPPAQLS(0.99)PS(0.01)VPK	KT(-94.2)PS(-72.54)KPPAQLS(20.02)PS(-20.02)VPK	11	2	871.466	-0.16344	0.667451	0.667451			1.43518	1.43518			1.2595	1.2595	NaN	NaN	NaN	+	1	NaN	1	NaN	NaN	NaN	0.675732	0.675732			0.72106	0.72106	NaN	NaN	NaN	+	1	6.5282	2	0.725654	0.725654	0.890154
Q59HH7;P18887;B2RCY5;F5H8D7;B4DTD3;B4DEB2;M0QYS5	DNA repair protein XRCC1	XRCC1;XRCC1;XRCC1	1;2	T	1.54448e-14	166.01	_KT(ph)PSKPPAQLS(ph)PSVPK_	KT(1)PSKPPAQLS(0.979)PS(0.021)VPK	KT(43.36)PS(-43.36)KPPAQLS(16.59)PS(-16.59)VPK	2	2	911.449	0.029615	0.875024	0.875024			1.01217	1.01217			0.93176	0.93176	NaN	NaN	NaN	+	1	NaN	1	NaN	NaN	NaN														0.906771		0.906771
Q59HH7;P18887;B2RCY5;F5H8D7;B4DTD3;B4DEB2;M0QYS5	DNA repair protein XRCC1	XRCC1;XRCC1;XRCC1	1	S	5.82518e-39	185.14	_AIGSTSKPQES(ph)PK_	AIGSTSKPQES(1)PK	AIGS(-124.49)T(-105.81)S(-77.46)KPQES(77.46)PK	11	2	705.337	-0.092862	0.745871	0.745871			1.46858	1.46858			1.3356	1.3356	NaN	NaN	NaN	+	1	10.041	4	NaN	NaN	NaN														1.03129	1.03129
Q59HH7;P18887;B2RCY5;F5H8D7;B4DTD3	DNA repair protein XRCC1	XRCC1;XRCC1	2	T	1.05016e-16	141.6	_TKPTQAAGPS(ph)SPQKPPT(ph)PEETK_	TKPTQAAGPS(0.5)S(0.5)PQKPPT(1)PEETK	T(-65.43)KPT(-52.1)QAAGPS(0)S(0)PQKPPT(42.07)PEET(-42.07)K	17	3	813.04	0.18523	0.827293		0.827293		1.14243		1.14243		1.0596	NaN	1.0596	NaN	NaN	+	2	3.0008	3	NaN	NaN	NaN	0.859229		0.859229		0.88287	NaN	0.88287	NaN	NaN	+	2	3.6983	2	1.04726		1.04726
Q59HH7;P18887;B2RCY5;F5H8D7;B4DTD3	DNA repair protein XRCC1	XRCC1;XRCC1	1;2	S	4.19315e-24	150.36	_TKPTQAAGPSS(ph)PQKPPTPEETK_	TKPTQAAGPS(0.01)S(0.99)PQKPPTPEETK	T(-80.72)KPT(-68.8)QAAGPS(-20.06)S(20.06)PQKPPT(-38.95)PEET(-46.22)K	11	2	1179.07	-0.092708	0.566588	0.566588	0.827293		1.34901	1.34901	1.19334		1.1956	1.1956	1.1069	NaN	NaN	+	1	NaN	1	NaN	NaN	NaN	0.881982		0.881982		0.90627	NaN	0.90627	NaN	NaN		2	NaN	1	0.998651	0.998651	0.950634
P49736;B7Z8Z6;F8WDM3;C9JZ21;C9J013	DNA replication licensing factor MCM2	MCM2;MCM2;MCM2;MCM2	1;2	S	7.96441e-08	165.86	_RTDALTS(ph)S(ph)PGR_	RTDALT(0.001)S(0.999)S(1)PGR	RT(-121.13)DALT(-30.15)S(30.15)S(36.86)PGR	7	2	660.771	0.15762	1.32781	1.32781	1.34599		1.526	1.526	0.78303		1.5073	1.5073	0.76969	NaN	NaN		1	90.176	2	NaN	NaN	NaN	1.09364	1.09364			1.08	1.08	NaN	NaN	NaN	+	1	NaN	1	0.852549		0.852549
P49736;B7Z8Z6;B3KXZ4;F8WDM3	DNA replication licensing factor MCM2	MCM2;MCM2	1	S	7.25961e-109	253.26	_(ac)AESSESFTMASS(ph)PAQR_	AESSESFTMASS(1)PAQR	AES(-152.49)S(-138.74)ES(-133.58)FT(-103.74)MAS(-37.08)S(37.08)PAQR	12	2	904.364	0.053849	1.32743	1.32743			0.860209	0.860209			0.8498	0.8498	NaN	NaN	NaN	+	1	23.066	4	NaN	NaN	NaN	0.991781	0.991781			1.0209	1.0209	NaN	NaN	NaN	+	1	10.792	10	0.943404	0.943404
P49736;B7Z8Z6;F8WDM3;C9JZ21;C9J013	DNA replication licensing factor MCM2	MCM2;MCM2;MCM2;MCM2	1;2	S	8.69686e-08	158.93	_RTDALTS(ph)S(ph)PGR_	RTDALT(0.001)S(0.999)S(1)PGR	RT(-95.86)DALT(-29.92)S(29.92)S(45.96)PGR	8	2	660.771	-0.1397	1.15213	1.15213	1.34599		0.879737	0.879737	0.78303		0.85906	0.85906	0.76969	NaN	NaN	+	1	NaN	1	NaN	NaN	NaN	0.967952		0.967952		0.95058	NaN	0.95058	NaN	NaN	+	2	NaN	1	0.801403	0.801403	0.852549
P49736;B7Z8Z6;B3KXZ4;F8WDM3;C9JZ21;C9J013	DNA replication licensing factor MCM2	MCM2;MCM2;MCM2;MCM2	1	S	3.31498e-21	168.89	_GNDPLTSS(ph)PGR_	GNDPLTSS(1)PGR	GNDPLT(-42.8)S(-36.58)S(36.58)PGR	8	2	590.753	0.21182	1.14153	1.14153			0.868578	0.868578			0.84888	0.84888	NaN	NaN	NaN	+	1	5.3341	2	NaN	NaN	NaN	1.1598	1.1598			1.1574	1.1574	NaN	NaN	NaN	+	1	4.9112	4	0.9331	0.9331
P49736;B7Z8Z6;B3KXZ4	DNA replication licensing factor MCM2	MCM2	1	S	6.17494e-285	140.63	_RGLLYDS(ph)DEEDEERPAR_	RGLLYDS(1)DEEDEERPAR	RGLLY(-81.81)DS(81.81)DEEDEERPAR	7	2	1065.46	0.082503	1.10718	1.10718			0.861217	0.861217			0.86975	0.86975	NaN	NaN	NaN	+	1	8.4341	7	NaN	NaN	NaN	0.975895	0.975895			1.0084	1.0084	NaN	NaN	NaN	+	1	84.544	15	0.888913	0.888913
P49736;B7Z8Z6;F8WDM3;C9JZ21;C9J013;H7C4N9	DNA replication licensing factor MCM2	MCM2;MCM2;MCM2;MCM2;MCM2	1	S	5.72632e-66	134.15	_AIPELDAYEAEGLALDDEDVEELTAS(ph)QR_	AIPELDAYEAEGLALDDEDVEELTAS(1)QR	AIPELDAY(-127.98)EAEGLALDDEDVEELT(-42.75)AS(42.75)QR	26	3	1048.14	0.043643					1.11592	1.11592			1.1634	1.1634	NaN	NaN	1.0444	+	1	26.54	2	0.27454	0	0	0.755843	0.755843			0.75784	0.75784	NaN	NaN	NaN	+	1	10.242	5	1.33164	1.33164
B4DWW4;B2R7C5;P25205;Q53HJ4;J3KQ69;B4DUQ9;B4DS46;Q8NHX6	DNA replication licensing factor MCM3	MCM3;MCM3;HCC5	1	S	3.16089e-07	163.53	_TPMENIGLQDS(ph)LLSR_	TPMENIGLQDS(1)LLSR	T(-120.27)PMENIGLQDS(46.24)LLS(-46.24)R	11	2	877.413	0.26526	0.798437	0.798437			0.719992	0.719992			0.73728	0.73728	NaN	NaN	0.87007	+	1	NaN	1	0	0	0	1.03211	1.03211			1.0083	1.0083	NaN	NaN	NaN	+	1	NaN	1	0.491233	0.491233
B4DWW4;B2R7C5;P25205;Q53HJ4;J3KQ69;B4DUQ9;B4DS46;Q7Z6P5	DNA replication licensing factor MCM3	MCM3;MCM3;MCM3	1;2	S	1.39218e-15	83.666	_DGDSYDPYDFS(ph)DT(ph)EEEM(ox)PQVHTPK_	DGDSYDPY(0.001)DFS(0.99)DT(0.846)EEEMPQVHT(0.163)PK	DGDS(-70.04)Y(-68.54)DPY(-33.44)DFS(19.42)DT(7.37)EEEMPQVHT(-7.37)PK	11	3	993.359	-0.31197					0.786362	0.786362			0.83244	0.83244	NaN	NaN	NaN	+	1	NaN	1	NaN	NaN	NaN	1.31862	1.31862			1.316	1.316	NaN	NaN	NaN	+	1	8.9578	3	0.755813	0.755813	1.19363
Q14566;B4E0N7;Q53T61	DNA replication licensing factor MCM6	MCM6;MCM6	1	S	2.4137e-91	79.635	_(ac)M(ox)DLAAAAEPGAGS(ph)QHLEVRDEVAEK_	MDLAAAAEPGAGS(1)QHLEVRDEVAEK	MDLAAAAEPGAGS(79.63)QHLEVRDEVAEK	13	3	911.413	0.53308	0.667822	0.667822			1.4568	1.4568			1.4493	1.4493	NaN	NaN	0.92576	+	1	11.76	14	0	0	0	0.608219	0.608219			0.62864	0.62864	NaN	NaN	1.2187	+	1	40.254	12	1.42422	1.42422
P33993;C6EMX8;B2RBA6;B4DDF5;B3KUD7;C9J8M6	DNA replication licensing factor MCM7	MCM7;MCM7	1	S	6.74405e-08	160.65	_S(ph)PQNQYPAELM(ox)R_	S(1)PQNQYPAELMR	S(99.41)PQNQY(-99.41)PAELMR	1	2	765.326	0.027157	0.887324	0.887324			1.01023	1.01023			1.0599	1.0599	NaN	NaN	0.98644	+	1	8.0962	2	0	0	0	0.884782	0.884782			0.89888	0.89888	NaN	NaN	1.0113	+	1	13.628	2	0.793418	0.793418
P33993;C6EMX8;B2RBA6;B4DDF5;B3KUD7;Q9H4N9	DNA replication licensing factor MCM7	MCM7	1	S	4.35025e-39	142.88	_S(ph)LEQNIQLPAALLSR_	S(1)LEQNIQLPAALLSR	S(135.66)LEQNIQLPAALLS(-135.66)R	1	2	866.953	0.1186	0.714656	0.714656			1.4172	1.4172			1.4456	1.4456	NaN	NaN	1.0083	+	1	16.561	4	0	0	0	0.708398	0.708398			0.73645	0.73645	NaN	NaN	1.1341	+	1	NaN	1	1.13952	1.13952
P11388	DNA topoisomerase 2-alpha	TOP2A	1	S	7.57003e-139	181.34	_GES(ph)DDFHMDFDSAVAPR_	GES(1)DDFHMDFDSAVAPR	GES(127.08)DDFHMDFDS(-127.08)AVAPR	3	2	988.38	-0.030345					0.437203	0.437203			0.45036	0.45036	NaN	NaN	NaN	+	1	78.192	3	NaN	NaN	NaN														0.548314	0.548314
P11388	DNA topoisomerase 2-alpha	TOP2A	1	S	7.16599e-13	153.94	_TQMAEVLPS(ph)PR_	TQMAEVLPS(1)PR	T(-143.51)QMAEVLPS(143.51)PR	9	2	654.805	0.12446	0.474328	0.474328			1.48028	1.48028			1.457	1.457	NaN	NaN	1.1189	+	1	14.553	17	0.35831	0	0	0.681055	0.681055			0.70401	0.70401	NaN	NaN	NaN	+	1	9.0447	17	1.06463	1.06463
P11388	DNA topoisomerase 2-alpha	TOP2A	1	S	3.91336e-187	244.22	_VPDEEENEES(ph)DNEKETEK_	VPDEEENEES(1)DNEKETEK	VPDEEENEES(90.39)DNEKET(-90.39)EK	10	2	1115.43	0.59119	0.462461	0.462461			1.54591	1.54591			1.3574	1.3574	NaN	NaN	NaN	+	1	30.46	9	NaN	NaN	NaN	0.700993	0.700993			0.71681	0.71681	NaN	NaN	NaN	+	1	12.625	4	1.14632	1.14632
P11388	DNA topoisomerase 2-alpha	TOP2A	1	S	2.38185e-152	238.89	_NENTEGS(ph)PQEDGVELEGLK_	NENTEGS(1)PQEDGVELEGLK	NENT(-85.01)EGS(85.01)PQEDGVELEGLK	7	2	1062.95	0.14389	0.497281	0.497281			1.39923	1.39923			1.355	1.355	NaN	NaN	1.4311	+	1	7.8228	10	0.12067	0	0	0.86748	0.86748			0.9024	0.9024	NaN	NaN	1.1888	+	1	25.383	14	1.03928	1.03928
P11388	DNA topoisomerase 2-alpha	TOP2A	1	S	1.46781e-16	84.689	_(ac)M(ox)EVS(ph)PLQPVNENM(ox)QVNKIK_	MEVS(1)PLQPVNENMQVNKIK	MEVS(84.69)PLQPVNENMQVNKIK	4	2	1176.55	0.56094	0.496592	0.496592			1.41798	1.41798			1.3561	1.3561	NaN	NaN	2.0346	+	1	11.917	10	0	0	0	0.682113	0.682113			0.70676	0.70676	NaN	NaN	0.82124	+	1	9.3118	15	1.13666	1.13666
P11388	DNA topoisomerase 2-alpha	TOP2A	1	S	0.0015652	73.783	_RDPALNS(ph)GVSQKPDPAK_	RDPALNS(1)GVSQKPDPAK	RDPALNS(37.1)GVS(-37.1)QKPDPAK	7	3	620.639	-0.1824					1.90988	1.90988			1.8461	1.8461	NaN	NaN	NaN	+	1	NaN	1	NaN	NaN	NaN														1.01554	1.01554
P11388	DNA topoisomerase 2-alpha	TOP2A	1;2	S	4.39007e-18	180.06	_SVVS(ph)DLEADDVK_	SVVS(1)DLEADDVK	S(-75.51)VVS(75.51)DLEADDVK	4	2	678.8	0.11787	0.578718	0.578718			1.32189	1.32189			1.2937	1.2937	NaN	NaN	1.5011	+	1	12.162	3	0.3958	0	0	0.670036	0.670036	0.676156		0.70319	0.70319	0.70756	NaN	NaN	+	1	7.7046	3	1.26755	1.26755
P11388	DNA topoisomerase 2-alpha	TOP2A	1;2	S	3.10384e-14	198.85	_S(ph)VVSDLEADDVK_	S(1)VVSDLEADDVK	S(71.52)VVS(-71.52)DLEADDVK	1	2	678.8	0.25235	0.263954	0.263954			3.58016	3.58016			3.5325	3.5325	NaN	NaN	1.5011	+	1	59.172	2	0	0	0.044787	0.831803	0.831803			0.89431	0.89431	NaN	NaN	NaN	+	1	23.489	2	1.51524	1.51524
B2R5R9;P48382;Q53EW3;F8W689;B7Z848;F6U6P3;H0Y4B4	DNA-binding protein RFX5	RFX5;RFX5;RFX5;RFX5;RFX5	1	S	7.1009e-39	191.47	_GSES(ph)PEMGPEVTPAPR_	GS(0.007)ES(0.993)PEMGPEVTPAPR	GS(-21.8)ES(21.8)PEMGPEVT(-86.71)PAPR	4	2	860.866	-1.7739	1.00089	1.00089			0.96265	0.96265			0.96006	0.96006	NaN	NaN	NaN		1	NaN	1	NaN	NaN	NaN	1.05273	1.05273			1.0481	1.0481	NaN	NaN	NaN		1	5.4198	2	0.874454	0.874454
B2R5R9;P48382;Q53EW3;F8W689;B7Z848;F6U6P3;F6UE82;F6R6G4;F6X9D6;F6TYI9;F6X8N2;F6S3S0;F2Z2G0;F8WFE4;F8WDU3	DNA-binding protein RFX5	RFX5;RFX5;RFX5;RFX5;RFX5;RFX5;RFX5;RFX5;RFX5;RFX5;RFX5;RFX5;RFX5	1	S	1.83434e-12	138.55	_(ac)AEDEPDAKS(ph)PK_	AEDEPDAKS(1)PK	AEDEPDAKS(138.55)PK	9	2	654.771	-0.40631	1.10842	1.10842			1.01147	1.01147			0.88866	0.88866	NaN	NaN	NaN	+	1	NaN	1	NaN	NaN	NaN	1.09308	1.09308			1.1316	1.1316	NaN	NaN	NaN	+	1	12.41	2	0.990612	0.990612
Q2KHR2;H0YLP2;B7ZKX1;C9JU50;H0YLX2	DNA-binding protein RFX7	RFX7;RFX7;RFX7;RFX7;RFX7	1;2	S	6.26281e-20	199.37	_SPTTVLFTSS(ph)PIK_	SPTTVLFTS(0.005)S(0.995)PIK	S(-157.75)PT(-125.98)T(-127.05)VLFT(-38.72)S(-22.97)S(22.97)PIK	10	2	729.368	0.54547	1.20682	1.20682			0.868346	0.868346			0.82661	0.82661	NaN	NaN	NaN		1	11.523	2	NaN	NaN	NaN	1.14451	1.14451			1.2559	1.2559	NaN	NaN	NaN	+	1	NaN	1	0.7488	0.7488	1.13396
Q2KHR2;H0YLP2;B7ZKX1;C9JU50;H0YLX2	DNA-binding protein RFX7	RFX7;RFX7;RFX7;RFX7;RFX7	1	S	0.000620338	109.07	_TPQNVPAS(ph)PGGDR_	TPQNVPAS(1)PGGDR	T(-88.72)PQNVPAS(88.72)PGGDR	8	2	688.304	-0.44502	0.900553	0.900553			1.25122	1.25122			1.2617	1.2617	NaN	NaN	NaN	+	1	NaN	1	NaN	NaN	NaN	1.19399	1.19399			1.1124	1.1124	NaN	NaN	NaN	+	1	8.5115	2	0.976693	0.976693
Q2KHR2;H0YLP2;B7ZKX1;C9JU50;H0YLX2	DNA-binding protein RFX7	RFX7;RFX7;RFX7;RFX7;RFX7	1	S	1.16182e-09	67.877	_SQS(ph)VPLTVM(ox)MQTAFPNALQK_	S(0.068)QS(0.932)VPLTVMMQTAFPNALQK	S(-11.42)QS(11.42)VPLT(-36.25)VMMQT(-41.04)AFPNALQK	3	3	763.034	-1.4304	1.21208	1.21208			1.19272	1.19272			1.1843	1.1843	NaN	NaN	NaN	+	1	NaN	1	NaN	NaN	NaN	0.954574	0.954574			0.99018	0.99018	NaN	NaN	NaN	+	1	NaN	1	1.08546	1.08546
Q2KHR2;H0YLP2;B7ZKX1;C9JU50;H0YLX2	DNA-binding protein RFX7	RFX7;RFX7;RFX7;RFX7;RFX7	1;2	S	1.91206e-47	196.61	_LTPVS(ph)PVQHQGATVNNTNK_	LTPVS(1)PVQHQGATVNNTNK	LT(-58.15)PVS(58.15)PVQHQGAT(-116.5)VNNT(-161.42)NK	5	2	1043.01	-1.3434					1.25037		1.25037		1.0749	NaN	1.0749	NaN	NaN	+	2	NaN	1	NaN	NaN	NaN														1.1509	1.1509
Q2KHR2;H0YLP2;B7ZKX1;C9JU50;H0YLX2	DNA-binding protein RFX7	RFX7;RFX7;RFX7;RFX7;RFX7	1	S	5.7865e-13	127.18	_LQS(ph)PLPGESAAK_	LQS(1)PLPGESAAK	LQS(81.97)PLPGES(-81.97)AAK	3	2	639.31	-0.027136	0.699393	0.699393			1.37404	1.37404			1.277	1.277	NaN	NaN	NaN	+	1	NaN	1	NaN	NaN	NaN	0.941504	0.941504			0.96339	0.96339	NaN	NaN	NaN	+	1	5.2612	2	0.979121	0.979121
Q2KHR2;H0YLP2;B7ZKX1;C9JU50;H0YLX2	DNA-binding protein RFX7	RFX7;RFX7;RFX7;RFX7;RFX7	1	S	5.70034e-27	46.159	_S(ph)QSVPLTVM(ox)MQTAFPNALQK_	S(0.864)QS(0.134)VPLT(0.001)VMMQT(0.001)AFPNALQK	S(8.14)QS(-8.14)VPLT(-28.06)VMMQT(-32.26)AFPNALQK	1	2	1144.05	-2.11					1.00798	1.00798			1.0047	1.0047	NaN	NaN	NaN		1	NaN	1	NaN	NaN	NaN	0.992318	0.992318			1.031	1.031	NaN	NaN	NaN		1	NaN	1	1.07931	1.07931
Q2KHR2;H0YLP2;B7ZKX1;C9JU50;H0YLX2	DNA-binding protein RFX7	RFX7;RFX7;RFX7;RFX7;RFX7	1	T	1.01419e-136	161.35	_LAQTT(ph)PVDSALGSSR_	LAQT(0.001)T(0.999)PVDSALGSSR	LAQT(-31.34)T(31.34)PVDS(-52.6)ALGS(-110.26)S(-116.14)R	5	2	791.877	-0.27257	1.13171	1.13171			1.06408	1.06408			1.0475	1.0475	NaN	NaN	NaN	+	1	NaN	1	NaN	NaN	NaN	0.912842	0.912842			0.91378	0.91378	NaN	NaN	NaN	+	1	NaN	1	1.04273	1.04273
Q01826	DNA-binding protein SATB1	SATB1	1;2	S	4.49947e-47	187.47	_(gl)QPTVAS(ph)PAESDEENR_	QPTVAS(1)PAESDEENR	QPT(-62.84)VAS(62.84)PAES(-65.46)DEENR	6	2	846.841	-0.32299	1.17866	1.17866	0.745484		0.737807	0.737807	1.11523		0.72527	0.72527	1.0156	NaN	NaN	+	1	NaN	1	NaN	NaN	NaN	0.934147	0.934147	1.04964		0.96344	0.96344	1.1369	NaN	NaN	+	1	0.049486	2	0.866469	0.866469	0.837335
Q01826;C9JP21;C9IZC5;C9JGL9;C9J7F3;C9JLL5;H0YN86;C9J3I0	DNA-binding protein SATB1	SATB1;SATB1;SATB1;SATB1;SATB1;SATB1;SATB1;SATB1	1	S	6.14099e-05	129.54	_LEQNGS(ph)PLGR_	LEQNGS(1)PLGR	LEQNGS(129.54)PLGR	6	2	575.766	1.4501	1.01071	1.01071			1.1143	1.1143			1.0861	1.0861	NaN	NaN	NaN	+	1	5.2351	2	NaN	NaN	NaN	0.59751	0.59751			0.60747	0.60747	NaN	NaN	NaN	+	1	71.069	4	0.986458	0.986458
Q01826	DNA-binding protein SATB1	SATB1	1;2	S	2.11126e-106	102.78	_(gl)QPTVAS(ph)PAES(ph)DEENRQK_	QPTVAS(1)PAES(1)DEENRQK	QPT(-39.51)VAS(39.51)PAES(88.89)DEENRQK	10	2	1014.9	-0.18094	1.43241	1.43241	0.745484		0.889345	0.889345	1.11523		0.772	0.772	1.0156	NaN	NaN	+	1	18.669	5	NaN	NaN	NaN	0.924577	0.924577	1.04964		0.94486	0.94486	1.1369	NaN	NaN	+	1	5.868	4	1.10645	1.10645	0.837335
P38935	DNA-binding protein SMUBP-2	IGHMBP2	1	S	2.33601e-24	126.27	_SLASEAPSQPSLNGGS(ph)PEGVESQDGVDHFR_	SLASEAPSQPS(0.003)LNGGS(0.989)PEGVES(0.008)QDGVDHFR	S(-83.6)LAS(-72.72)EAPS(-53.97)QPS(-25.65)LNGGS(20.95)PEGVES(-20.95)QDGVDHFR	16	3	1045.46	-0.13211	0.918733	0.918733			1.0616	1.0616			1.0705	1.0705	NaN	NaN	NaN	+	1	NaN	1	NaN	NaN	NaN														0.823415	0.823415
P78527;E7EUY0	DNA-dependent protein kinase catalytic subunit	PRKDC;PRKDC	1	S	6.24813e-52	159.16	_STVLTPMFVETQAS(ph)QGTLQTR_	STVLTPMFVET(0.003)QAS(0.997)QGTLQTR	S(-133.83)T(-138.12)VLT(-134.53)PMFVET(-24.6)QAS(24.6)QGT(-52.12)LQT(-55.44)R	14	2	1188.07	-0.20982					1.44014	1.44014			1.4349	1.4349	NaN	NaN	NaN	+	1	NaN	1	NaN	NaN	NaN														0.987537	0.987537
P78527;E7EUY0	DNA-dependent protein kinase catalytic subunit	PRKDC;PRKDC	1	S	5.20687e-13	150.09	_LTPLPEDNS(ph)MNVDQDGDPSDR_	LTPLPEDNS(1)MNVDQDGDPSDR	LT(-61.08)PLPEDNS(61.08)MNVDQDGDPS(-91.67)DR	9	2	1197.99	-0.16553					1.33568	1.33568			1.3025	1.3025	NaN	NaN	1.2771	+	1	NaN	1	0	0	0														1.0492	1.0492
P78527;E7EUY0	DNA-dependent protein kinase catalytic subunit	PRKDC;PRKDC	1	S	9.73289e-16	182.22	_KGGS(ph)WIQEINVAEK_	KGGS(1)WIQEINVAEK	KGGS(182.22)WIQEINVAEK	4	2	819.898	-0.83634					1.31151	1.31151			1.3074	1.3074	NaN	NaN	1.1761	+	1	12.422	3	0	0	0														1.07418	1.07418
O15446;A0JLT1;A8K818;Q05BI1	DNA-directed RNA polymerase I subunit RPA34	CD3EAP;CD3EAP;CD3EAP	1	S	1.686e-91	187.07	_QEQINTEPLEDTVLS(ph)PTK_	QEQINTEPLEDT(0.005)VLS(0.995)PT(0.001)K	QEQINT(-53.91)EPLEDT(-23.44)VLS(23.44)PT(-31.01)K	15	2	1061.5	-0.16744	0.798051	0.798051			0.981403	0.981403			1.0237	1.0237	NaN	NaN	NaN	+	1	16.652	3	NaN	NaN	NaN	0.947054	0.947054			0.99187	0.99187	NaN	NaN	NaN	+	1	35.77	4	1.02725	1.02725
O15446;A0JLT1;A8K818;Q05BI1	DNA-directed RNA polymerase I subunit RPA34	CD3EAP;CD3EAP;CD3EAP	1	S	7.94414e-19	178.03	_SALAPNLLTS(ph)GKK_	SALAPNLLT(0.004)S(0.996)GKK	S(-160.91)ALAPNLLT(-24.09)S(24.09)GKK	10	2	690.368	-0.19854	0.906665	0.906665			1.26207	1.26207			1.2079	1.2079	NaN	NaN	NaN		1	8.3573	3	NaN	NaN	NaN	0.711426	0.711426			0.76032	0.76032	NaN	NaN	NaN	+	1	26.591	3	0.901268	0.901268
O15446;A0JLT1;A8K818;Q05BI1	DNA-directed RNA polymerase I subunit RPA34	CD3EAP;CD3EAP;CD3EAP	1	S	4.11052e-09	104.97	_ILEGPQQSLSGS(ph)PLQPIPASPPPQIPPGLRPR_	ILEGPQQS(0.004)LS(0.061)GS(0.934)PLQPIPASPPPQIPPGLRPR	ILEGPQQS(-23.23)LS(-11.84)GS(11.84)PLQPIPAS(-43.55)PPPQIPPGLRPR	12	3	1135.61	-0.061501	0.654856	0.654856			1.37009	1.37009			1.3036	1.3036	NaN	NaN	NaN	+	1	NaN	1	NaN	NaN	NaN	1.29671	1.29671			1.3253	1.3253	NaN	NaN	NaN	+	1	NaN	1	0.801565	0.801565
O15446;A0JLT1;A8K818;Q05BI1	DNA-directed RNA polymerase I subunit RPA34	CD3EAP;CD3EAP;CD3EAP	1;2	S	1.27003e-24	121.84	_ILEGPQQSLSGSPLQPIPAS(ph)PPPQIPPGLRPR_	ILEGPQQSLSGSPLQPIPAS(1)PPPQIPPGLRPR	ILEGPQQS(-69.13)LS(-69.88)GS(-67.88)PLQPIPAS(67.88)PPPQIPPGLRPR	20	3	1135.61	-0.20054	0.535837	0.535837			1.23642	1.23642	1.1814		1.2861	1.2861	1.1241	NaN	NaN	+	1	4.5733	2	NaN	NaN	NaN	0.647021	0.647021			0.66259	0.66259	NaN	NaN	NaN	+	1	30.746	2	1.33029	1.33029
Q3B726	DNA-directed RNA polymerase I subunit RPA43	TWISTNB	1;2	S	2.78089e-57	143.25	_HSEEAEFTPPLKCS(ph)PK_	HSEEAEFTPPLKCS(1)PK	HS(-135.26)EEAEFT(-102.45)PPLKCS(102.45)PK	14	3	646.289	-1.3464	0.788922	0.788922			1.24967	1.24967	0.948315		1.0966	1.0966	0.83663	NaN	NaN	+	1	16.787	5	NaN	NaN	NaN	1.18919	1.18919			1.3063	1.3063	NaN	NaN	NaN	+	1	12.124	7	0.844834	0.844834
P0CAP2;H8Y6P7;Q53ER8	DNA-directed RNA polymerase II subunit GRINL1A	POLR2M;GCOM1	1	S	0.00073727	101.05	_RKS(ph)ELFNPVSLDCK_	RKS(1)ELFNPVSLDCK	RKS(71.47)ELFNPVS(-71.47)LDCK	3	3	591.618	-0.37945					0.712731	0.712731			0.75106	0.75106	NaN	NaN	NaN	+	1	NaN	1	NaN	NaN	NaN	0.590381	0.590381			0.6329	0.6329	NaN	NaN	NaN	+	1	NaN	1	1.31675	1.31675
P0CAP2;H8Y6P7;Q53ER8	DNA-directed RNA polymerase II subunit GRINL1A	POLR2M;GCOM1	1	S	0.000447507	88.101	_SGS(ph)PISSEER_	S(0.005)GS(0.995)PISSEER	S(-22.81)GS(22.81)PIS(-49.92)S(-54.91)EER	3	2	564.732	0.22129	2.91432	2.91432			0.802635	0.802635			0.79156	0.79156	NaN	NaN	NaN		1	1.4721	2	NaN	NaN	NaN														0.921068	0.921068
L0R6H6;Q6EEV4	DNA-directed RNA polymerase II subunit GRINL1A, isoforms 4/5	POLR2M	1	S	2.24716e-37	108.28	_APES(ph)PPSADPALVAGPAEEAECPPPRQPQPAQNVLAAPR_	APES(0.996)PPS(0.004)ADPALVAGPAEEAECPPPRQPQPAQNVLAAPR	APES(23.85)PPS(-23.85)ADPALVAGPAEEAECPPPRQPQPAQNVLAAPR	4	3	1354.98	-0.50665	1.87599	1.87599			0.746408	0.746408			0.73212	0.73212	NaN	NaN	NaN		1	8.6176	2	NaN	NaN	NaN	0.914844	0.914844			0.8965	0.8965	NaN	NaN	NaN	+	1	20.962	2	0.68287	0.68287
L0R6H6;Q6EEV4	DNA-directed RNA polymerase II subunit GRINL1A, isoforms 4/5	POLR2M	1	S	7.49876e-25	69.444	_APESPPS(ph)ADPALVAGPAEEAECPPPR_	APES(0.15)PPS(0.85)ADPALVAGPAEEAECPPPR	APES(-7.53)PPS(7.53)ADPALVAGPAEEAECPPPR	7	3	898.07	0.29161	1.87599	1.87599			0.746408	0.746408			0.73212	0.73212	NaN	NaN	NaN		1	8.6176	2	NaN	NaN	NaN	0.921663	0.921663			0.89328	0.89328	NaN	NaN	NaN	+	1	NaN	1	1.1577	1.1577
P24928	DNA-directed RNA polymerase II subunit RPB1	POLR2A	1;2	S	1.1012e-06	145.48	_YSPTS(ph)PKYS(ph)PTSPK_	YSPT(0.03)S(0.969)PKY(0.016)S(0.96)PT(0.02)S(0.005)PK	Y(-66.7)S(-35.98)PT(-17.89)S(17.89)PKY(-18.16)S(18.16)PT(-19.23)S(-24.92)PK	5	2	850.354	-0.21592	1.19243	1.19243			0.912205	0.912205	1.35575		0.85258	0.85258	1.2461	NaN	NaN	+	1	11.801	2	NaN	NaN	NaN	1.14215		1.14215		1.2078	NaN	1.2078	NaN	NaN	+	2	NaN	1	0.935204		0.935204
P31689;B7Z5C0;Q9NXZ8	DnaJ homolog subfamily A member 1	DNAJA1;DNAJA1;HDJ2	1	S	4.54252e-13	149.07	_VNFPENGFLSPDKLS(ph)LLEK_	VNFPENGFLSPDKLS(1)LLEK	VNFPENGFLS(-44.26)PDKLS(44.26)LLEK	15	2	1114.06	0.16347	1.18153	1.18153			1.20473	1.20473			1.009	1.009	NaN	NaN	NaN	+	1	NaN	1	NaN	NaN	NaN														1.06242	1.06242
P31689;B7Z5C0;Q9NXZ8	DnaJ homolog subfamily A member 1	DNAJA1;DNAJA1;HDJ2	1	S	1.9519e-74	64.537	_VNFPENGFLS(ph)PDK_	VNFPENGFLS(1)PDK	VNFPENGFLS(64.54)PDK	10	2	772.345	0.13102	0.919816	0.919816			1.15521	1.15521			1.0637	1.0637	NaN	NaN	0.96214	+	1	10.037	5	0	0	0	0.894515	0.894515			0.98073	0.98073	NaN	NaN	NaN	+	1	3.2902	5	0.937955	0.937955
A8KAG0;O75190;B4DNN5;B4DVN1;B4DMJ9;E9PH18;B4DN73;Q75MP3	DnaJ homolog subfamily B member 6	DNAJB6;DNAJB6;DNAJB6;DNAJB6;DNAJB6	1	S	1.05103e-52	68.129	_HAPHCLS(ph)EEEGEQDRPR_	HAPHCLS(1)EEEGEQDRPR	HAPHCLS(68.13)EEEGEQDRPR	7	3	709.629	-0.17	1.84149	1.84149			0.622604	0.622604			0.61203	0.61203	NaN	NaN	NaN	+	1	2.3614	2	NaN	NaN	NaN	0.875179	0.875179			0.85947	0.85947	NaN	NaN	NaN	+	1	NaN	1	1.0409	1.0409
Q96KC8;Q96NY3;A4VCI1	DnaJ homolog subfamily C member 1	DNAJC1;DNAJC1	1	S	2.64954e-06	79.177	_EDAEGVAAEEEQEGDS(ph)GEQETGATDARPR_	EDAEGVAAEEEQEGDS(0.995)GEQET(0.005)GATDARPR	EDAEGVAAEEEQEGDS(23.33)GEQET(-23.33)GAT(-34.44)DARPR	16	3	1038.42	0.30933					0.902363	0.902363			0.77657	0.77657	NaN	NaN	NaN	+	1	NaN	1	NaN	NaN	NaN														0.971729	0.971729
Q9NVM6;H0YLQ7	DnaJ homolog subfamily C member 17	DNAJC17;DNAJC17	1	S	1.59196e-27	165.66	_(gl)QAQAQES(ph)EEEEESR_	QAQAQES(1)EEEEESR	QAQAQES(90.28)EEEEES(-90.28)R	7	2	856.818	-0.089381					0.62833	0.62833			0.51343	0.51343	NaN	NaN	NaN	+	1	NaN	1	NaN	NaN	NaN	1.06419	1.06419			1	1	NaN	NaN	NaN	+	1	NaN	1	0.979336	0.979336
Q99543;H7C3L7;Q6P5S9;F2Z3N9;F2Z3H0	DnaJ homolog subfamily C member 2	DNAJC2;DNAJC2;DNAJC2;DNAJC2;DNAJC2	1	S	7.44556e-71	193.77	_NAS(ph)ASFQELEDKK_	NAS(1)ASFQELEDKK	NAS(86.95)AS(-86.95)FQELEDKK	3	2	773.843	-0.59285	2.21235	2.21235			0.789151	0.789151			0.79043	0.79043	NaN	NaN	NaN	+	1	22.929	2	NaN	NaN	NaN	0.961442	0.961442			0.99659	0.99659	NaN	NaN	NaN	+	1	9.1537	3	1.04489	1.04489
Q9H3Z4	DnaJ homolog subfamily C member 5	DNAJC5	1;2	S	1.75614e-63	132.13	_SLS(ph)TSGESLYHVLGLDK_	S(0.002)LS(0.996)T(0.002)SGESLYHVLGLDK	S(-28.11)LS(27.24)T(-27.24)S(-37.64)GES(-59.71)LY(-93.52)HVLGLDK	3	3	629.303	-0.03749	0.771562	0.771562			1.1088	1.1088			1.0314	1.0314	NaN	NaN	NaN	+	1	11.357	8	NaN	NaN	NaN	1.02091	1.02091			1.1135	1.1135	NaN	NaN	NaN	+	1	17.851	5	0.99536	0.99536
H0Y368;Q5QPK2;O60762;E9PHH5;Q5QPJ9	Dolichol-phosphate mannosyltransferase	DPM1;DPM1;DPM1;DPM1;DPM1	1	S	0.000172474	118.87	_ASLEVSRS(ph)PR_	ASLEVSRS(1)PR	AS(-77.65)LEVS(-39.96)RS(39.96)PR	8	2	591.287	-0.35026	0.694859	0.694859			1.00961	1.00961			0.94931	0.94931	NaN	NaN	NaN	+	1	15.549	5	NaN	NaN	NaN	1.05422	1.05422			1.1219	1.1219	NaN	NaN	1.1199	+	1	8.6121	4	0.721824	0.721824
Q8TCJ2	Dolichyl-diphosphooligosaccharide--protein glycosyltransferase subunit STT3B	STT3B	1;2	S	4.90983e-08	77.221	_ENPPVEDS(ph)S(ph)DEDDKR_	ENPPVEDS(1)S(1)DEDDKR	ENPPVEDS(77.22)S(77.22)DEDDKR	9	2	946.335	0.12911	0.614714	0.614714			1.24417	1.24417			1.0696	1.0696	NaN	NaN	NaN		1	2.7343	2	NaN	NaN	NaN	1.06224	1.06224			1.0793	1.0793	NaN	NaN	0.9086		1	NaN	1	0.858862	0.858862
Q8TCJ2	Dolichyl-diphosphooligosaccharide--protein glycosyltransferase subunit STT3B	STT3B	1;2	S	8.94577e-12	77.221	_ENPPVEDS(ph)S(ph)DEDDKR_	ENPPVEDS(1)S(1)DEDDKR	ENPPVEDS(77.22)S(77.22)DEDDKR	8	2	946.335	0.12911	0.615611	0.615611			1.35017	1.35017			1.087	1.087	NaN	NaN	NaN	+	1	NaN	1	NaN	NaN	NaN	1.09844	1.09844			1.1341	1.1341	NaN	NaN	0.9086	+	1	6.2959	2	0.975614	0.975614
Q8TCJ2	Dolichyl-diphosphooligosaccharide--protein glycosyltransferase subunit STT3B	STT3B	1	S	1.92456e-07	146.76	_SSLNSSPWSGLMALGNS(ph)R_	SSLNSSPWSGLMALGNS(1)R	S(-134.22)S(-134.71)LNS(-118.34)S(-110.09)PWS(-97.1)GLMALGNS(97.1)R	17	2	972.438	0.31248	0.256473	0.256473			2.73847	2.73847			2.885	2.885	NaN	NaN	NaN	+	1	7.1544	2	NaN	NaN	NaN	1.24404	1.24404			1.2411	1.2411	NaN	NaN	NaN	+	1	NaN	1	1.41737	1.41737
O60216;E5RIN7;E5RFV8	Double-strand-break repair protein rad21 homolog	RAD21;RAD21;RAD21	1	S	3.55032e-32	89.039	_EEVGNIS(ph)ILQENDFGDFGM(ox)DDR_	EEVGNIS(1)ILQENDFGDFGMDDR	EEVGNIS(89.04)ILQENDFGDFGMDDR	7	2	1298.53	1.326					2.99202	2.99202			2.9667	2.9667	NaN	NaN	NaN	+	1	12.374	4	NaN	NaN	NaN	0.682227	0.682227			0.68984	0.68984	NaN	NaN	NaN	+	1	39.915	2	1.30299	1.30299
Q9NUL3;E9PH62;E7EVJ4;E7EPX0;Q4LE57;F8VPI7;Q2TBD5;E5RJN7;G5EA18;E5RJ67;H0YBY0	Double-stranded RNA-binding protein Staufen homolog 2	STAU2;STAU2;STAU2;STAU2;STAU2 variant protein;STAU2;STAU2;STAU2;STAU2;STAU2;STAU2	1	S	3.22596e-57	182.15	_GILHLS(ph)PDVYQEMEASR_	GILHLS(1)PDVYQEMEASR	GILHLS(87.23)PDVY(-87.23)QEMEAS(-103.23)R	6	2	1012.96	-0.084328	0.784126	0.784126			1.18272	1.18272			1.1719	1.1719	NaN	NaN	NaN	+	1	8.3907	6	NaN	NaN	NaN	0.783431	0.783431			0.74754	0.74754	NaN	NaN	NaN	+	1	10.808	7	0.919234	0.919234
Q9NUL3;E9PH62;E7EVJ4;E7EPX0;Q4LE57;F8VPI7;Q2TBD5;A8K276;E5RJN7;G5EA18;E5RJ67;H0YBY0	Double-stranded RNA-binding protein Staufen homolog 2	STAU2;STAU2;STAU2;STAU2;STAU2 variant protein;STAU2;STAU2;STAU2;STAU2;STAU2;STAU2	1	S	1.24581e-06	160.81	_VISGTTLGYLS(ph)PK_	VISGTTLGYLS(1)PK	VIS(-104.52)GT(-94.75)T(-88.83)LGY(-71.18)LS(71.18)PK	11	2	708.363	-0.14091	0.765923	0.765923			1.1122	1.1122			1.0712	1.0712	NaN	NaN	NaN	+	1	NaN	1	NaN	NaN	NaN	0.695508	0.695508			0.74866	0.74866	NaN	NaN	NaN	+	1	7.0968	4	1.05935	1.05935
Q9NUL3;E9PH62;E7EVJ4;E7EPX0;Q4LE57;F8VPI7;Q2TBD5;A8K276;G5EA18;H0YBY0	Double-stranded RNA-binding protein Staufen homolog 2	STAU2;STAU2;STAU2;STAU2;STAU2 variant protein;STAU2;STAU2;STAU2;STAU2	2	S	1.42447e-25	186.75	_GSSPT(ph)PPCS(ph)PVQPSK_	GSS(0.008)PT(0.992)PPCS(1)PVQPSK	GS(-39.58)S(-20.85)PT(20.85)PPCS(90.54)PVQPS(-123.17)K	9	2	843.336	0.036104	0.474831		0.474831		1.19806		1.19806		1.0319	NaN	1.0319	NaN	NaN	+	2	NaN	1	NaN	NaN	NaN														1.03906		1.03906
Q9NUL3;E9PH62;E7EVJ4;E7EPX0;Q4LE57;F8VPI7;Q2TBD5;A8K276;G5EA18;H0YBY0	Double-stranded RNA-binding protein Staufen homolog 2	STAU2;STAU2;STAU2;STAU2;STAU2 variant protein;STAU2;STAU2;STAU2;STAU2	2	T	1.42447e-25	142.78	_GSSPT(ph)PPCS(ph)PVQPSK_	GS(0.001)S(0.001)PT(0.999)PPCS(1)PVQPSK	GS(-32.22)S(-31.14)PT(31.14)PPCS(55.69)PVQPS(-68.42)K	5	2	843.336	-0.5506	0.474831		0.474831		1.19806		1.19806		1.0319	NaN	1.0319	NaN	NaN	+	2	NaN	1	NaN	NaN	NaN														1.03906		1.03906
Q16643;B3KSQ7;B7Z2Z0;F8W9Z3;D6R9Q9	Drebrin	DBN1;DBN1;DBN1;DBN1	1	S	8.43548e-38	123.6	_S(ph)PSDSSTASTPVAEQIER_	S(0.963)PS(0.036)DSSTASTPVAEQIER	S(14.23)PS(-14.23)DS(-33.77)S(-45.97)T(-51.51)AS(-81.8)T(-86.43)PVAEQIER	1	2	971.426	-0.082337	1.48524	1.48524			1.0995	1.0995			0.91996	0.91996	NaN	NaN	NaN	+	1	NaN	1	NaN	NaN	NaN														0.98225	0.98225
P36507	Dual specificity mitogen-activated protein kinase kinase 2	MAP2K2	1	S	1.3361e-59	157.08	_RKPVLPALTINPTIAEGPS(ph)PTSEGASEANLVDLQK_	RKPVLPALTINPTIAEGPS(0.956)PT(0.042)S(0.002)EGASEANLVDLQK	RKPVLPALT(-87.05)INPT(-82.11)IAEGPS(13.61)PT(-13.61)S(-26.87)EGAS(-38.11)EANLVDLQK	19	3	1231.97	-0.21489	2.44776	2.44776			0.508454	0.508454			0.44672	0.44672	NaN	NaN	NaN		1	NaN	1	NaN	NaN	NaN	0.644727	0.644727			0.6947	0.6947	NaN	NaN	NaN	+	1	NaN	1	0.771082	0.771082
P36507;G5E9C7;Q7Z370;B3KS97	Dual specificity mitogen-activated protein kinase kinase 2	MAP2K2;MAP2K2;DKFZp686L02273;MAP2K2	1	S	3.53401e-69	175.56	_PVVDGEEGEPHSIS(ph)PR_	PVVDGEEGEPHSIS(1)PR	PVVDGEEGEPHS(-34.37)IS(34.37)PR	14	2	892.896	0.23564	2.03079	2.03079			0.614901	0.614901			0.60844	0.60844	NaN	NaN	NaN	+	1	12.472	3	NaN	NaN	NaN	0.8639	0.8639			0.88905	0.88905	NaN	NaN	NaN	+	1	NaN	1	0.829512	0.829512
P36507;G5E9C7;Q7Z370;B3KS97;M0R1B6	Dual specificity mitogen-activated protein kinase kinase 2	MAP2K2;MAP2K2;DKFZp686L02273;MAP2K2	1	T	0.00157965	160.18	_LNQPGT(ph)PTR_	LNQPGT(1)PTR	LNQPGT(33.17)PT(-33.17)R	6	2	532.25	-0.31499	2.2443	2.2443			0.806819	0.806819			0.78651	0.78651	NaN	NaN	NaN	+	1	13.76	2	NaN	NaN	NaN	0.868506	0.868506			0.89582	0.89582	NaN	NaN	NaN	+	1	4.4226	2	1.04322	1.04322
P36507;G5E9C7;Q7Z370;B3KS97	Dual specificity mitogen-activated protein kinase kinase 2	MAP2K2;MAP2K2;DKFZp686L02273;MAP2K2	1	S	0.00318778	92.295	_PVS(ph)GHGMDSR_	PVS(1)GHGMDSR	PVS(62.49)GHGMDS(-62.49)R	3	2	561.724	-0.19358	3.26105	3.26105			0.536939	0.536939			0.54168	0.54168	NaN	NaN	NaN	+	1	6.1851	3	NaN	NaN	NaN	0.614616	0.614616			0.5967	0.5967	NaN	NaN	NaN	+	1	1.1659	2	1.27569	1.27569
O14733;F6WCX7;B4DV95	Dual specificity mitogen-activated protein kinase kinase 7	MAP2K7;MAP2K7	1	S	6.99125e-09	61.657	_RIDLNLDIS(ph)PQRPR_	RIDLNLDIS(1)PQRPR	RIDLNLDIS(61.66)PQRPR	9	3	591.644	0.04433	2.07651	2.07651			0.688338	0.688338			0.64526	0.64526	NaN	NaN	NaN	+	1	22.571	3	NaN	NaN	NaN	0.930322	0.930322			0.96843	0.96843	NaN	NaN	NaN	+	1	3.4675	3	0.840518	0.840518
P33981	Dual specificity protein kinase TTK	TTK	1	S	7.62773e-16	138.46	_VPVNLLNS(ph)PDCDVK_	VPVNLLNS(1)PDCDVK	VPVNLLNS(138.46)PDCDVK	8	2	825.384	-0.13822	1.06943	1.06943			1.21488	1.21488			1.2239	1.2239	NaN	NaN	NaN	+	1	3.8904	2	NaN	NaN	NaN	0.818555	0.818555			0.8773	0.8773	NaN	NaN	NaN	+	1	NaN	1	0.875317	0.875317
P33981	Dual specificity protein kinase TTK	TTK	1	S	1.10537e-10	151.21	_YVLGQLVGLNS(ph)PNSILK_	YVLGQLVGLNS(0.999)PNS(0.001)ILK	Y(-137.59)VLGQLVGLNS(28.57)PNS(-28.57)ILK	11	2	948.006	-0.047673	0.956485	0.956485			1.2396	1.2396			1.2893	1.2893	NaN	NaN	NaN	+	1	19.581	3	NaN	NaN	NaN	0.65013	0.65013			0.68594	0.68594	NaN	NaN	NaN	+	1	NaN	1	1.16677	1.16677
P33981	Dual specificity protein kinase TTK	TTK	1	S	4.24861e-11	81.807	_HTTFEQPVFSVSKQS(ph)PPISTSK_	HTTFEQPVFSVS(0.01)KQS(0.967)PPIS(0.007)T(0.007)S(0.009)K	HT(-54.5)T(-50.24)FEQPVFS(-44.41)VS(-19.87)KQS(19.87)PPIS(-21.34)T(-21.34)S(-20.19)K	15	3	838.076	-0.036733	1.32093	1.32093			1.00984	1.00984			0.94012	0.94012	NaN	NaN	NaN		1	NaN	1	NaN	NaN	NaN	0.767741	0.767741			0.80339	0.80339	NaN	NaN	NaN	+	1	NaN	1	1.09485	1.09485
Q13627;B4DX02;F8WAP0	Dual specificity tyrosine-phosphorylation-regulated kinase 1A	DYRK1A;DYRK1A	1	S	3.40474e-15	138.25	_HS(ph)GGHFTAAVQAMDCETHSPQVR_	HS(1)GGHFTAAVQAMDCETHSPQVR	HS(35.56)GGHFT(-35.56)AAVQAMDCET(-122.7)HS(-132.97)PQVR	2	3	868.369	1.2098	1.76351	1.76351			0.894382	0.894382			0.9019	0.9019	NaN	NaN	NaN	+	1	NaN	1	NaN	NaN	NaN														0.918964	0.918964
Q13627;F8W9I9;B4DX02;F8WAP0;B3KQI0;Q9Y463;B4DXU2;Q15446	Dual specificity tyrosine-phosphorylation-regulated kinase 1A;Dual specificity tyrosine-phosphorylation-regulated kinase 1B	DYRK1A;DYRK1A;DYRK1A;DYRK1B	1	Y	0.00359545	169.44	_IYQY(ph)IQSR_	IYQY(1)IQSR	IY(-93.22)QY(77.78)IQS(-77.78)R	4	2	575.768	0.46519	1.27111	1.27111			0.899186	0.899186			0.91782	0.91782	NaN	NaN	NaN	+	1	8.0464	2	NaN	NaN	NaN	0.94484	0.94484			0.98452	0.98452	NaN	NaN	NaN	+	1	34.863	3	0.941948	0.941948
Q13561;F5H2S7;Q53H88;F5H223;B3KTX4;F8W1I6;F8VW18;F8VRV7;F8VX93;H0YHL1	Dynactin subunit 2	DCTN2;DCTN2;DCTN2;DCTN2;DCTN2;DCTN2;DCTN2;DCTN2	1	S	9.69689e-57	138.28	_TGYES(ph)GEYEMLGEGLGVK_	TGYES(1)GEYEMLGEGLGVK	T(-33.89)GY(-44.78)ES(33.89)GEY(-49.85)EMLGEGLGVK	5	2	999.924	1.3805					0.977063	0.977063			0.9703	0.9703	NaN	NaN	NaN	+	1	44.083	2	NaN	NaN	NaN														0.966927	0.966927
Q9UJW0;E5RK21	Dynactin subunit 4	DCTN4;DCTN4	1	S	0.000170325	79.805	_AGAS(ph)ISTLAGLSLK_	AGAS(1)ISTLAGLSLK	AGAS(37.42)IS(-37.42)T(-50.12)LAGLS(-77.14)LK	4	2	684.86	-0.048257	0.704437	0.704437			2.30205	2.30205			2.255	2.255	NaN	NaN	NaN	+	1	NaN	1	NaN	NaN	NaN	0.877702	0.877702			0.96108	0.96108	NaN	NaN	NaN	+	1	NaN	1	0.875209	0.875209
Q96L91	E1A-binding protein p400	EP400	1	S	1.71877e-05	89.954	_LAS(ph)PVAPGALTTPGGSAPAQVVHTQPPPR_	LAS(1)PVAPGALTTPGGSAPAQVVHTQPPPR	LAS(57.1)PVAPGALT(-57.1)T(-57.1)PGGS(-73.15)APAQVVHT(-83.47)QPPPR	3	3	952.159	-1.0724	0.648907	0.648907			1.59868	1.59868			1.5958	1.5958	NaN	NaN	NaN	+	1	NaN	1	NaN	NaN	NaN														0.618721	0.618721
Q96L91	E1A-binding protein p400	EP400	1	T	0.000265755	145.31	_LKT(ph)PTKPPCQ_	LKT(1)PTKPPCQ	LKT(38.15)PT(-38.15)KPPCQ	3	2	625.304	0.27732	0.640421	0.640421			1.63193	1.63193			1.5367	1.5367	NaN	NaN	NaN	+	1	5.1074	2	NaN	NaN	NaN	0.976221	0.976221			1.0119	1.0119	NaN	NaN	NaN	+	1	2.6729	2	0.942595	0.942595
Q96L91	E1A-binding protein p400	EP400	1	T	0.00153911	69.721	_AVGKLT(ph)PEHLIK_	AVGKLT(1)PEHLIK	AVGKLT(69.72)PEHLIK	6	3	462.59	-0.12273	0.656721	0.656721			1.35568	1.35568			1.1955	1.1955	NaN	NaN	NaN	+	1	NaN	1	NaN	NaN	NaN	0.737809	0.737809			0.78062	0.78062	NaN	NaN	NaN	+	1	9.0513	4	0.884057	0.884057
Q96L91	E1A-binding protein p400	EP400	1	S	3.13019e-64	216.15	_AVGS(ph)PATATPDLVSMATTQGVR_	AVGS(1)PATATPDLVSMATTQGVR	AVGS(48.86)PAT(-48.86)AT(-105.79)PDLVS(-146.87)MAT(-175.15)T(-174.12)QGVR	4	2	1105.53	0.30338					2.86494	2.86494			2.8807	2.8807	NaN	NaN	NaN	+	1	NaN	1	NaN	NaN	NaN	0.887907	0.887907			0.87521	0.87521	NaN	NaN	NaN	+	1	NaN	1	1.1864	1.1864
O00257	E3 SUMO-protein ligase CBX4	CBX4	1	S	0.00241477	126.84	_SGEVAEGEARS(ph)PSHK_	SGEVAEGEARS(1)PSHK	S(-76.01)GEVAEGEARS(39.6)PS(-39.6)HK	11	2	810.854	0.093194					0.818055	0.818055			0.70329	0.70329	NaN	NaN	NaN		1	NaN	1	NaN	NaN	NaN	1.15158	1.15158			1.2207	1.2207	NaN	NaN	NaN		1	NaN	1	0.685784	0.685784
A4ZVS8;B3KSY9;A4ZVS7;O75925;Q1XBU8	E3 SUMO-protein ligase PIAS1	PIAS1;PIAS1;PIAS1;PIAS1;PIAS1	1	S	2.76437e-30	210.98	_GILSLPHQAS(ph)PVSR_	GILSLPHQAS(1)PVSR	GILS(-68.59)LPHQAS(68.59)PVS(-79.79)R	10	2	771.395	-0.40873	0.791707	0.791707			1.21193	1.21193			1.2544	1.2544	NaN	NaN	NaN	+	1	6.0866	3	NaN	NaN	NaN	0.826546	0.826546			0.85569	0.85569	NaN	NaN	NaN	+	1	13.907	4	1.04138	1.04138
A4ZVS8;B3KSY9;A4ZVS7;O75925;Q1XBU8	E3 SUMO-protein ligase PIAS1	PIAS1;PIAS1;PIAS1;PIAS1;PIAS1	1	S	1.06494e-26	164.53	_RTCPSLSPTS(ph)PLNNK_	RTCPSLSPT(0.002)S(0.998)PLNNK	RT(-78.89)CPS(-57.6)LS(-59.65)PT(-27.08)S(27.08)PLNNK	10	2	876.411	-0.22155	0.978997	0.978997			0.936226	0.936226			0.96541	0.96541	NaN	NaN	NaN	+	1	NaN	1	NaN	NaN	NaN	0.833659	0.833659			0.82075	0.82075	NaN	NaN	NaN	+	1	6.7351	2	1.15263	1.15263
P49792	E3 SUMO-protein ligase RanBP2;Putative peptidyl-prolyl cis-trans isomerase	RANBP2	1	T	4.04214e-30	209.6	_SVFGT(ph)PTLETANK_	SVFGT(1)PTLETANK	S(-93.03)VFGT(54.72)PT(-54.72)LET(-109.86)ANK	5	2	722.84	0.40079	1.02139	1.02139			1.04851	1.04851			1.0705	1.0705	NaN	NaN	NaN	+	1	13.933	2	NaN	NaN	NaN	0.797331	0.797331			0.84483	0.84483	NaN	NaN	NaN	+	1	0.97393	2	0.924953	0.924953
P49792	E3 SUMO-protein ligase RanBP2;Putative peptidyl-prolyl cis-trans isomerase	RANBP2	1;2	T	3.84725e-39	207.97	_ELVGPPLAETVFT(ph)PK_	ELVGPPLAETVFT(1)PK	ELVGPPLAET(-52.88)VFT(52.88)PK	13	2	839.429	-0.0074665	0.544254	0.544254			1.37637	1.37637	1.09725		1.4834	1.4834	1.1174	NaN	1.4252	+	1	NaN	1	0	0	0	0.895931	0.895931	1.32205		0.95144	0.95144	1.4003	NaN	NaN	+	1	NaN	1	0.929647	0.929647	0.892636
P49792	E3 SUMO-protein ligase RanBP2;Putative peptidyl-prolyl cis-trans isomerase	RANBP2	1;2	S	7.05412e-13	157.68	_FESPATGILS(ph)PR_	FESPATGILS(1)PR	FES(-101.96)PAT(-56.38)GILS(56.38)PR	10	2	677.824	-0.16316	0.797896	0.797896			1.01	1.01			0.92828	0.92828	NaN	NaN	NaN	+	1	17.213	3	NaN	NaN	NaN	1.0959	1.0959			1.0803	1.0803	NaN	NaN	NaN	+	1	3.9418	4	0.920151	0.920151
P49792	E3 SUMO-protein ligase RanBP2;Putative peptidyl-prolyl cis-trans isomerase	RANBP2	1	S	1.43641e-25	131.42	_NRPDYVS(ph)EEEEDDEDFETAVK_	NRPDYVS(1)EEEEDDEDFETAVK	NRPDY(-77.97)VS(77.97)EEEEDDEDFET(-98.16)AVK	7	2	1298.52	0.28956	0.563486	0.563486			1.29965	1.29965			1.3402	1.3402	NaN	NaN	NaN	+	1	NaN	1	NaN	NaN	NaN	0.9382	0.9382			0.92522	0.92522	NaN	NaN	NaN	+	1	35	6	1.10111	1.10111
P49792;Q5JC45	E3 SUMO-protein ligase RanBP2;Putative peptidyl-prolyl cis-trans isomerase	RANBP2	1	S	0.00259308	126.09	_KIESFGS(ph)PK_	KIESFGS(1)PK	KIES(-60.06)FGS(60.06)PK	7	2	536.757	0.0045319	0.618427	0.618427			1.27176	1.27176			1.2578	1.2578	NaN	NaN	NaN	+	1	3.6029	2	NaN	NaN	NaN	0.913184	0.913184			0.96602	0.96602	NaN	NaN	NaN	+	1	NaN	1	1.01662	1.01662
P49792;D3DX73;F8WBP7	E3 SUMO-protein ligase RanBP2;Putative peptidyl-prolyl cis-trans isomerase	RANBP2;hCG_1994636;RANBP2	1	S	2.90848e-06	149.22	_YIASVQGSTPS(ph)PR_	YIASVQGST(0.003)PS(0.997)PR	Y(-137.3)IAS(-77.44)VQGS(-34.12)T(-25.05)PS(25.05)PR	11	2	721.837	-0.048777	0.57591	0.57591			1.58055	1.58055			1.5591	1.5591	NaN	NaN	NaN	+	1	NaN	1	NaN	NaN	NaN	1.03009	1.03009			1.054	1.054	NaN	NaN	NaN	+	1	NaN	1	0.98376	0.98376
P49792	E3 SUMO-protein ligase RanBP2;Putative peptidyl-prolyl cis-trans isomerase	RANBP2	1;2	S	8.70618e-06	87.676	_ELVGPPLAETVFT(ph)PKTS(ph)PENVQDR_	ELVGPPLAET(0.004)VFT(0.631)PKT(0.452)S(0.913)PENVQDR	ELVGPPLAET(-22.25)VFT(1.74)PKT(-1.74)S(8)PENVQDR	17	3	928.768	-0.25959	0.935752	0.935752			1.27772	1.27772	1.09725		1.2884	1.2884	1.1174	NaN	NaN	+	1	NaN	1	NaN	NaN	NaN	1.32205		1.32205		1.4003	NaN	1.4003	NaN	NaN		2	NaN	1	1.00885	1.00885
P49792	E3 SUMO-protein ligase RanBP2;Putative peptidyl-prolyl cis-trans isomerase	RANBP2	1	S	8.99942e-12	111.84	_NHETDGGS(ph)AHGDDDDDGPHFEPVVPLPDK_	NHET(0.003)DGGS(0.997)AHGDDDDDGPHFEPVVPLPDK	NHET(-25.66)DGGS(25.66)AHGDDDDDGPHFEPVVPLPDK	8	3	1050.43	-1.1791	0.536797	0.536797			1.40178	1.40178			1.2157	1.2157	NaN	NaN	0.97362	+	1	0.10525	2	0	0	0.38264	0.998242	0.998242			1.0416	1.0416	NaN	NaN	NaN	+	1	NaN	1	1.1597	1.1597
Q5VTR2;Q05DC0;C9JXC9;C9J0A5	E3 ubiquitin-protein ligase BRE1A	RNF20;RNF20;RNF20;RNF20	1	S	1.52027e-85	205.24	_ALVVPEPEPDSDS(ph)NQER_	ALVVPEPEPDS(0.001)DS(0.999)NQER	ALVVPEPEPDS(-28.82)DS(28.82)NQER	13	2	981.428	0.027858					1.03053	1.03053			1.0249	1.0249	NaN	NaN	NaN		1	NaN	1	NaN	NaN	NaN	1.16418	1.16418			1.1294	1.1294	NaN	NaN	NaN	+	1	5.0548	2	0.960237	0.960237
P22681	E3 ubiquitin-protein ligase CBL	CBL	1	S	2.48539e-13	144.48	_VERPPS(ph)PFSMAPQASLPPVPPR_	VERPPS(1)PFSMAPQASLPPVPPR	VERPPS(43.77)PFS(-43.77)MAPQAS(-77.5)LPPVPPR	6	2	1219.11	-0.037463	3.14834	3.14834			0.76592	0.76592			0.82498	0.82498	NaN	NaN	NaN	+	1	5.3345	2	NaN	NaN	NaN	0.987581	0.987581			0.99172	0.99172	NaN	NaN	NaN	+	1	69.783	4	0.993364	0.993364
P22681	E3 ubiquitin-protein ligase CBL	CBL	1	S	1.81334e-26	88.133	_HS(ph)LPFSLPSQMEPR_	HS(1)LPFSLPSQMEPR	HS(52.96)LPFS(-52.96)LPS(-69.68)QMEPR	2	2	853.392	0.42391	2.0605	2.0605			1.14545	1.14545			1.2338	1.2338	NaN	NaN	NaN	+	1	20.081	4	NaN	NaN	NaN	0.547298	0.547298			0.60555	0.60555	NaN	NaN	NaN	+	1	22.386	3	1.58327	1.58327
P22681	E3 ubiquitin-protein ligase CBL	CBL	1	S	9.22004e-33	155.87	_IKPSSS(ph)ANAIYSLAARPLPVPK_	IKPS(0.006)S(0.004)S(0.99)ANAIYSLAARPLPVPK	IKPS(-22.11)S(-23.93)S(22.11)ANAIY(-120.85)S(-60.5)LAARPLPVPK	6	2	1180.64	0.15816	1.18733	1.18733			2.01023	2.01023			2.1046	2.1046	NaN	NaN	NaN	+	1	6.0128	2	NaN	NaN	NaN	0.638704	0.638704			0.67046	0.67046	NaN	NaN	NaN	+	1	22.716	2	1.6205	1.6205
Q9UNE7;H3BS86	E3 ubiquitin-protein ligase CHIP	STUB1;STUB1	1;2	S	3.51216e-11	127.16	_LGAGGGS(ph)PEKS(ph)PSAQELK_	LGAGGGS(1)PEKS(1)PSAQELK	LGAGGGS(46.35)PEKS(43.85)PS(-43.85)AQELK	11	2	936.911	0.07698					0.813173	0.813173			0.75704	0.75704	NaN	NaN	NaN	+	1	NaN	1	NaN	NaN	NaN	0.972412		0.972412		1.0147	NaN	1.0147	NaN	NaN	+	2	NaN	1	0.74567	0.74567	0.830267
Q9UNE7;H3BS86	E3 ubiquitin-protein ligase CHIP	STUB1;STUB1	1;2	S	5.42616e-85	138.73	_LGAGGGS(ph)PEKSPSAQELK_	LGAGGGS(1)PEKSPSAQELK	LGAGGGS(79.91)PEKS(-79.91)PS(-96.48)AQELK	7	3	598.287	0.18817	1.17248	1.17248			1.01534	1.01534			0.95068	0.95068	NaN	NaN	NaN	+	1	11.653	4	NaN	NaN	NaN	1.08595	1.08595	0.972412		1.131	1.131	1.0147	NaN	NaN	+	1	11.307	4	0.870138	0.870138	0.830267
Q8TDB6	E3 ubiquitin-protein ligase DTX3L	DTX3L	1	S	5.6573e-13	182.02	_DSCIS(ph)PSEPETK_	DSCIS(0.999)PS(0.001)EPETK	DS(-65.83)CIS(29.85)PS(-29.85)EPET(-118.73)K	5	2	715.281	0.34174	2.06955	2.06955			0.858349	0.858349			0.86452	0.86452	NaN	NaN	NaN	+	1	13.86	2	NaN	NaN	NaN	0.932243	0.932243			0.93174	0.93174	NaN	NaN	NaN	+	1	18.22	2	0.798975	0.798975
Q8TDB6	E3 ubiquitin-protein ligase DTX3L	DTX3L	1	S	5.56523e-05	121.99	_(ac)ASHLRPPS(ph)PLLVR_	ASHLRPPS(1)PLLVR	AS(-96.62)HLRPPS(96.62)PLLVR	8	3	522.284	-0.41412	1.86446	1.86446			0.785509	0.785509			0.82717	0.82717	NaN	NaN	NaN	+	1	4.8182	4	NaN	NaN	NaN	1.09901	1.09901			1.088	1.088	NaN	NaN	NaN	+	1	7.3534	7	0.879202	0.879202
Q8TDB6	E3 ubiquitin-protein ligase DTX3L	DTX3L	1	S	5.41915e-06	113.93	_QQFS(ph)PSMTER_	QQFS(1)PSMTER	QQFS(50.84)PS(-50.84)MT(-62.48)ER	4	2	645.763	-0.76059	1.90253	1.90253			0.693561	0.693561			0.70575	0.70575	NaN	NaN	NaN	+	1	32.208	2	NaN	NaN	NaN	0.948258	0.948258			0.94939	0.94939	NaN	NaN	NaN	+	1	23.391	3	1.07872	1.07872
O95714;A8KAQ8	E3 ubiquitin-protein ligase HERC2	HERC2;HERC2	1	S	5.19456e-35	141.13	_IRAEEEDLAAVPFLAS(ph)DNEEEEDEKGNSGSLIR_	IRAEEEDLAAVPFLAS(1)DNEEEEDEKGNSGSLIR	IRAEEEDLAAVPFLAS(95.36)DNEEEEDEKGNS(-95.36)GS(-101.77)LIR	16	3	1238.23	-0.17702					0.377172	0.377172			0.38852	0.38852	NaN	NaN	NaN	+	1	NaN	1	NaN	NaN	NaN	1.11134	1.11134			1.2138	1.2138	NaN	NaN	NaN	+	1	24.104	3	0.884381	0.884381
O43164	E3 ubiquitin-protein ligase Praja-2	PJA2	1	S	8.03758e-10	125.78	_EAEAYTGLS(ph)PPVPSFNCEVR_	EAEAYTGLS(1)PPVPSFNCEVR	EAEAY(-94.64)T(-39.59)GLS(39.59)PPVPS(-62.9)FNCEVR	9	2	1152.01	-0.28739	1.01683	1.01683			0.89291	0.89291			0.92036	0.92036	NaN	NaN	NaN	+	1	3.7588	3	NaN	NaN	NaN	0.882178	0.882178			0.94727	0.94727	NaN	NaN	NaN	+	1	NaN	1	1.00059	1.00059
Q9NS91;F8WE49	E3 ubiquitin-protein ligase RAD18	RAD18;RAD18	1;2	S	1.10938e-54	175.59	_NHLLQFALES(ph)PAKS(ph)PASSSSK_	NHLLQFALES(1)PAKS(0.999)PASSSSK	NHLLQFALES(95.23)PAKS(36.28)PAS(-36.28)S(-36.28)S(-36.28)S(-36.28)K	10	2	1180.04	0.23632	0.588783	0.588783	0.772104		1.34057	1.34057	1.08322		1.2881	1.2881	0.99564	NaN	NaN	+	1	3.9979	4	NaN	NaN	NaN	0.788298	0.788298			0.81578	0.81578	NaN	NaN	NaN	+	1	28.645	6	1.02288	1.02288	0.954842
Q9NS91;F8WE49	E3 ubiquitin-protein ligase RAD18	RAD18;RAD18	1;2	S	3.00738e-30	145.65	_NHLLQFALES(ph)PAKS(ph)PASSSSK_	NHLLQFALES(1)PAKS(1)PASSSSK	NHLLQFALES(48.59)PAKS(37.33)PAS(-37.33)S(-45.24)S(-45.24)S(-45.24)K	14	2	1180.04	0.14746	0.835648	0.835648	0.772104		1.08322		1.08322		0.99564	NaN	0.99564	NaN	NaN	+	2	6.3777	2	NaN	NaN	NaN														1.07219	1.07219	0.954842
Q7Z6E9;B4DZQ0;H3BSK8	E3 ubiquitin-protein ligase RBBP6	RBBP6;RBBP6	1	S	1.23024e-05	152.34	_FLPLNIRNS(ph)PFTR_	FLPLNIRNS(1)PFTR	FLPLNIRNS(48.46)PFT(-48.46)R	9	2	827.927	-0.40293	0.60598	0.60598			1.23464	1.23464			1.171	1.171	NaN	NaN	NaN	+	1	9.5351	2	NaN	NaN	NaN	1.02332	1.02332			1.0222	1.0222	NaN	NaN	NaN	+	1	7.3751	4	0.962935	0.962935
Q7Z6E9;B4DZQ0;H3BSK8	E3 ubiquitin-protein ligase RBBP6	RBBP6;RBBP6	1	T	2.81039e-26	100.85	_DDAT(ph)PVRDEPM(ox)DAESITFK_	DDAT(1)PVRDEPMDAESITFK	DDAT(79.01)PVRDEPMDAES(-80.09)IT(-79.01)FK	4	2	1116.97	-0.045243					1.29996	1.29996			1.2675	1.2675	NaN	NaN	NaN	+	1	7.2088	3	NaN	NaN	NaN	4.01237	4.01237			4.2554	4.2554	NaN	NaN	NaN	+	1	NaN	1	0.933261	0.933261
Q7Z6E9	E3 ubiquitin-protein ligase RBBP6	RBBP6	1	S	1.42944e-58	233.4	_LEVTEIVKPS(ph)PK_	LEVTEIVKPS(1)PK	LEVT(-142.09)EIVKPS(142.09)PK	10	2	710.378	-0.1182	0.455375	0.455375			1.83014	1.83014			1.588	1.588	NaN	NaN	NaN	+	1	15.383	12	NaN	NaN	NaN	0.890625	0.890625			0.94366	0.94366	NaN	NaN	NaN	+	1	6.8667	8	0.939304	0.939304
Q7Z6E9	E3 ubiquitin-protein ligase RBBP6	RBBP6	1	S	1.44183e-111	117.4	_WDKDDFES(ph)EEEDVK_	WDKDDFES(1)EEEDVK	WDKDDFES(117.4)EEEDVK	8	3	617.572	0.010139	0.570572	0.570572			1.27943	1.27943			1.1241	1.1241	NaN	NaN	NaN	+	1	2.4015	2	NaN	NaN	NaN	0.856283	0.856283			0.88551	0.88551	NaN	NaN	NaN	+	1	1.6397	2	0.961047	0.961047
Q7Z6E9;B4DZQ0;H3BSK8	E3 ubiquitin-protein ligase RBBP6	RBBP6;RBBP6	1	S	4.87212e-13	92.039	_NLQPLM(ox)RS(ph)PISR_	NLQPLMRS(1)PISR	NLQPLMRS(62.4)PIS(-62.4)R	8	2	754.376	-0.06199	0.547008	0.547008			1.34491	1.34491			1.2646	1.2646	NaN	NaN	NaN	+	1	17.753	3	NaN	NaN	NaN	0.8111	0.8111			0.83563	0.83563	NaN	NaN	NaN	+	1	7.9112	5	1.18365	1.18365
Q7Z6E9;B4DZQ0;H3BSK8	E3 ubiquitin-protein ligase RBBP6	RBBP6;RBBP6	1	S	5.4053e-11	131.96	_PSANRENFS(ph)PER_	PSANRENFS(1)PER	PS(-87.52)ANRENFS(87.52)PER	9	2	742.32	-0.69273	0.604348	0.604348			1.43441	1.43441			1.4999	1.4999	NaN	NaN	NaN	+	1	10.312	6	NaN	NaN	NaN	0.867253	0.867253			0.8621	0.8621	NaN	NaN	NaN	+	1	7.7996	6	1.06356	1.06356
Q7Z6E9;B4DZQ0;H3BSK8	E3 ubiquitin-protein ligase RBBP6	RBBP6;RBBP6	1	S	8.33081e-08	111.12	_LGYLVS(ph)PPQQIR_	LGYLVS(1)PPQQIR	LGY(-80.91)LVS(80.91)PPQQIR	6	2	725.876	-0.27584	0.45751	0.45751			2.06734	2.06734			2.0693	2.0693	NaN	NaN	NaN	+	1	4.3399	2	NaN	NaN	NaN	0.742106	0.742106			0.73303	0.73303	NaN	NaN	NaN	+	1	4.1765	3	1.30121	1.30121
Q7Z6E9	E3 ubiquitin-protein ligase RBBP6	RBBP6	1	S	6.28542e-23	68.972	_IGS(ph)TENISNTK_	IGS(0.998)T(0.002)ENISNTK	IGS(26.4)T(-26.4)ENIS(-51.23)NT(-51.23)K	3	2	622.282	-0.062709	0.566317	0.566317			1.252	1.252			1.2208	1.2208	NaN	NaN	NaN	+	1	29.422	2	NaN	NaN	NaN														1.15937	1.15937
Q06587;B4DVB5	E3 ubiquitin-protein ligase RING1	RING1	1	S	3.54751e-122	178.35	_TPQEAIMDGTEIAVS(ph)PR_	TPQEAIMDGTEIAVS(1)PR	T(-171.02)PQEAIMDGT(-89.48)EIAVS(89.48)PR	15	2	947.934	0.12163	0.742065	0.742065			1.11306	1.11306			1.1344	1.1344	NaN	NaN	NaN	+	1	10.782	4	NaN	NaN	NaN	1.00474	1.00474			1.0489	1.0489	NaN	NaN	NaN	+	1	10.409	4	1.12037	1.12037
Q9NVW2;B2RBQ1	E3 ubiquitin-protein ligase RLIM	RLIM	1	S	0.000118927	127.18	_SRS(ph)PLHPMSEIPR_	S(0.004)RS(0.995)PLHPMSEIPR	S(-23.57)RS(23.57)PLHPMS(-36.61)EIPR	3	2	793.879	0.35492	0.966077	0.966077			1.08012	1.08012			1.1634	1.1634	NaN	NaN	NaN		1	1.5346	2	NaN	NaN	NaN	0.999886	0.999886			1.0185	1.0185	NaN	NaN	NaN		1	5.2519	2	0.943512	0.943512
B3KN55;Q9UBS8;B7Z229	E3 ubiquitin-protein ligase RNF14	RNF14;RNF14	1	S	4.11707e-05	109.44	_LTYHGVS(ph)PCK_	LTYHGVS(1)PCK	LT(-68.72)Y(-68.04)HGVS(68.04)PCK	7	2	621.273	-0.052172	1.40363	1.40363			1.0489	1.0489			1.007	1.007	NaN	NaN	NaN	+	1	NaN	1	NaN	NaN	NaN	0.792643	0.792643			0.81167	0.81167	NaN	NaN	NaN	+	1	6.8711	2	1.31395	1.31395
Q8IYW5	E3 ubiquitin-protein ligase RNF168	RNF168	1	S	7.1283e-08	156.6	_(gl)QKGS(ph)PDEYHLR_	QKGS(1)PDEYHLR	QKGS(130.19)PDEY(-130.19)HLR	4	2	696.801	0.045732	0.858314	0.858314			0.977451	0.977451			1.0068	1.0068	NaN	NaN	NaN	+	1	22.056	3	NaN	NaN	NaN	0.986035	0.986035			1.061	1.061	NaN	NaN	NaN	+	1	9.5977	5	0.763582	0.763582
Q8NCN4	E3 ubiquitin-protein ligase RNF169	RNF169	1	T	0.000271873	90.861	_EQFEGLGST(ph)PDAK_	EQFEGLGS(0.034)T(0.966)PDAK	EQFEGLGS(-14.5)T(14.5)PDAK	9	2	729.811	-0.29806					1.10345	1.10345			1.1345	1.1345	NaN	NaN	NaN		1	NaN	1	NaN	NaN	NaN	1.08133	1.08133			1.099	1.099	NaN	NaN	NaN	+	1	NaN	1	0.567953	0.567953
Q8NCN4	E3 ubiquitin-protein ligase RNF169	RNF169	1;2	S	0.0023097	124.25	_VLS(ph)PLIIKST(ph)PR_	VLS(1)PLIIKS(0.021)T(0.979)PR	VLS(87.07)PLIIKS(-16.75)T(16.75)PR	3	2	742.388	0.40626	1.32526	1.32526			0.855715	0.855715			0.82845	0.82845	NaN	NaN	NaN	+	1	NaN	1	NaN	NaN	NaN	1.12241	1.12241	0.969873		1.1751	1.1751	0.98252	NaN	NaN	+	1	NaN	1	0.85379	0.85379
Q9P0P0;C9J1C6	E3 ubiquitin-protein ligase RNF181	RNF181;RNF181	1	S	0.000269138	121.13	_TVIRGS(ph)QAELK_	TVIRGS(1)QAELK	T(-60.47)VIRGS(60.47)QAELK	6	2	641.332	0.14161					0.850678	0.850678			0.88483	0.88483	NaN	NaN	NaN	+	1	NaN	1	NaN	NaN	NaN	0.568311	0.568311			0.58677	0.58677	NaN	NaN	NaN	+	1	NaN	1	1.22611	1.22611
Q63HN8;J3QTP8	E3 ubiquitin-protein ligase RNF213	RNF213	1	S	1.06337e-153	290.49	_EDQEAAELLS(ph)EPEEESER_	EDQEAAELLS(1)EPEEESER	EDQEAAELLS(128.98)EPEEES(-128.98)ER	10	2	1085.44	0.39136	2.14002	2.14002			0.683704	0.683704			0.69319	0.69319	NaN	NaN	NaN	+	1	1.4971	2	NaN	NaN	NaN	0.966618	0.966618			0.94446	0.94446	NaN	NaN	NaN	+	1	11.335	2	0.92819	0.92819
Q9BRZ2	E3 ubiquitin-protein ligase TRIM56	TRIM56	1;2	S	6.56512e-16	127.29	_EPS(ph)PALGPNLDGSGLLPR_	EPS(1)PALGPNLDGSGLLPR	EPS(75.7)PALGPNLDGS(-75.7)GLLPR	3	2	935.459	-0.54114	0.750961	0.750961			1.30136	1.30136	0.972491		1.2456	1.2456	0.99412	NaN	NaN	+	1	1.6662	2	NaN	NaN	NaN	1.47616	1.47616			1.4768	1.4768	NaN	NaN	NaN	+	1	45.096	3	0.901915	0.901915	0.815862
Q9BRZ2	E3 ubiquitin-protein ligase TRIM56	TRIM56	2	S	6.56512e-16	110.33	_LKS(ph)IS(ph)REPSPALGPNLDGSGLLPR_	LKS(0.999)IS(0.988)REPS(0.013)PALGPNLDGSGLLPR	LKS(31.19)IS(19.23)REPS(-19.23)PALGPNLDGS(-82.72)GLLPR	3	3	878.773	0.36513					0.972491		0.972491		0.99412	NaN	0.99412	NaN	NaN	+	2	26.555	3	NaN	NaN	NaN														0.969895		0.969895
Q8IWV7;B4DYL2;A8K901;H3BNQ6;H3BS20	E3 ubiquitin-protein ligase UBR1	UBR1;UBR1;UBR1	1	T	4.04862e-20	177.04	_MEISAELPQT(ph)PQR_	MEISAELPQT(1)PQR	MEIS(-90.83)AELPQT(90.83)PQR	10	2	790.363	-0.61463	1.26655	1.26655			0.896784	0.896784			0.89233	0.89233	NaN	NaN	NaN	+	1	11.82	2	NaN	NaN	NaN														0.981009	0.981009
Q5T4S7	E3 ubiquitin-protein ligase UBR4	UBR4	1	S	2.38488e-60	200.95	_TLSDVEDQKELAS(ph)PVSPELR_	TLSDVEDQKELAS(1)PVSPELR	T(-119)LS(-119)DVEDQKELAS(63.05)PVS(-63.05)PELR	13	2	1147.05	0.43408	1.71044	1.71044			0.818133	0.818133			0.82171	0.82171	NaN	NaN	NaN	+	1	4.3539	2	NaN	NaN	NaN	0.951953	0.951953			0.94602	0.94602	NaN	NaN	NaN	+	1	6.7154	2	0.952792	0.952792
Q5T4S7	E3 ubiquitin-protein ligase UBR4	UBR4	1;2	S	0.000435232	149.23	_HVT(ph)LPSS(ph)PR_	HVT(1)LPS(0.015)S(0.985)PR	HVT(42.56)LPS(-18.05)S(18.05)PR	7	2	577.244	0.3146					0.806587	0.806587			0.78771	0.78771	NaN	NaN	NaN		1	2.2475	2	NaN	NaN	NaN														0.954518	0.954518
Q5T4S7	E3 ubiquitin-protein ligase UBR4	UBR4	1	S	2.50617e-07	69.261	_AAPPPPPPPPPLESS(ph)PR_	AAPPPPPPPPPLES(0.042)S(0.958)PR	AAPPPPPPPPPLES(-13.6)S(13.6)PR	15	2	892.443	0.23617	0.798051	0.798051			0.982642	0.982642			0.82218	0.82218	NaN	NaN	NaN		1	NaN	1	NaN	NaN	NaN	0.921761	0.921761			0.84534	0.84534	NaN	NaN	NaN		1	6.9481	2	1.10078	1.10078
Q5T4S7	E3 ubiquitin-protein ligase UBR4	UBR4	1	S	2.50617e-07	94.057	_AAPPPPPPPPPLES(ph)SPR_	AAPPPPPPPPPLES(0.979)S(0.021)PR	AAPPPPPPPPPLES(16.67)S(-16.67)PR	14	2	892.443	0.22084	0.798051	0.798051			0.982642	0.982642			0.82218	0.82218	NaN	NaN	NaN		1	NaN	1	NaN	NaN	NaN	0.877555	0.877555			0.80482	0.80482	NaN	NaN	NaN		1	NaN	1	1.10078	1.10078
O95071;J3KMW7;E7EMW7	E3 ubiquitin-protein ligase UBR5	UBR5;UBR5	1	S	1.15973e-15	143.52	_NVAIFTAGQES(ph)PIILR_	NVAIFTAGQES(1)PIILR	NVAIFT(-69.19)AGQES(69.19)PIILR	11	2	904.969	-0.20829	0.920203	0.920203			0.749136	0.749136			0.78214	0.78214	NaN	NaN	NaN	+	1	NaN	1	NaN	NaN	NaN	1.04728	1.04728			1.0224	1.0224	NaN	NaN	NaN	+	1	NaN	1	1.11875	1.11875
O95071;J3KMW7;E7EMW7	E3 ubiquitin-protein ligase UBR5	UBR5;UBR5	1	S	8.79023e-16	155.97	_RIS(ph)QSQPVR_	RIS(1)QSQPVR	RIS(50.51)QS(-50.51)QPVR	3	2	575.79	-0.3377	0.733362	0.733362			1.11786	1.11786			1.0637	1.0637	NaN	NaN	NaN	+	1	26.06	3	NaN	NaN	NaN														1.16682	1.16682
O95071;J3KMW7;E7EMW7	E3 ubiquitin-protein ligase UBR5	UBR5;UBR5	1	S	0.000524925	88.092	_WLDGAS(ph)FDNER_	WLDGAS(1)FDNER	WLDGAS(88.09)FDNER	6	2	695.277	0.34698	0.175856	0.175856			4.75932	4.75932			4.7589	4.7589	NaN	NaN	NaN	+	1	45.813	2	NaN	NaN	NaN	0.973242	0.973242			0.94052	0.94052	NaN	NaN	NaN	+	1	2.5277	2	0.865714	0.865714
Q96T88	E3 ubiquitin-protein ligase UHRF1	UHRF1	1	S	1.7083e-16	79.942	_IIFVDEVFKIERPGEGS(ph)PMVDNPMR_	IIFVDEVFKIERPGEGS(1)PMVDNPMR	IIFVDEVFKIERPGEGS(79.94)PMVDNPMR	17	3	985.81	-0.2345	0.829304	0.829304			1.02069	1.02069			1.0994	1.0994	NaN	NaN	NaN	+	1	21.201	6	NaN	NaN	NaN	0.99375	0.99375			0.99947	0.99947	NaN	NaN	NaN	+	1	20.669	6	0.914378	0.914378
Q96T88;B4E0F9	E3 ubiquitin-protein ligase UHRF1	UHRF1	1	S	3.27186e-28	203.26	_REEEEQQEGGFAS(ph)PR_	REEEEQQEGGFAS(1)PR	REEEEQQEGGFAS(203.26)PR	13	2	914.879	-0.14088					0.814181	0.814181			0.81065	0.81065	NaN	NaN	NaN	+	1	13.15	2	NaN	NaN	NaN														1.15436	1.15436
Q96PU4	E3 ubiquitin-protein ligase UHRF2	UHRF2	1	S	1.78628e-84	129.01	_RPIS(ph)DDDCPSASK_	RPIS(1)DDDCPSASK	RPIS(112.78)DDDCPS(-112.78)AS(-114.98)K	4	3	509.876	0.62661	1.06324	1.06324			1.00403	1.00403			1.0124	1.0124	NaN	NaN	NaN	+	1	1.437	2	NaN	NaN	NaN	0.990983	0.990983			1.0206	1.0206	NaN	NaN	NaN	+	1	4.1897	2	0.978527	0.978527
Q96JP5	E3 ubiquitin-protein ligase ZFP91	ZFP91	1	S	7.76782e-37	160.57	_RSS(ph)PSARPPDVPGQQPQAAK_	RS(0.001)S(0.983)PS(0.016)ARPPDVPGQQPQAAK	RS(-32.19)S(17.77)PS(-17.77)ARPPDVPGQQPQAAK	3	2	1077.53	0.013558					1.13956	1.13956			0.97019	0.97019	NaN	NaN	NaN	+	1	NaN	1	NaN	NaN	NaN	1.14079	1.14079			1.2422	1.2422	NaN	NaN	NaN	+	1	NaN	1	0.813218	0.813218
Q8NHG8;Q8NEX1	E3 ubiquitin-protein ligase ZNRF2	ZNRF2;ZNRF2	1;2	S	5.41827e-19	131.56	_LVIGS(ph)LPAHLS(ph)PHMFGGFK_	LVIGS(1)LPAHLS(1)PHMFGGFK	LVIGS(131.56)LPAHLS(131.56)PHMFGGFK	5	2	1084.51	-0.43432	2.4842	2.4842			0.485734	0.485734			0.50524	0.50524	NaN	NaN	NaN	+	1	2.3429	3	NaN	NaN	NaN	0.942969	0.942969			1.0021	1.0021	NaN	NaN	NaN	+	1	11.651	2	0.917831	0.917831
Q8NHG8	E3 ubiquitin-protein ligase ZNRF2	ZNRF2	1	S	7.17754e-68	139.75	_AYS(ph)GSDLPSSSSGGANGTAGGGGGAR_	AY(0.002)S(0.995)GS(0.004)DLPSSSSGGANGTAGGGGGAR	AY(-27.49)S(24.28)GS(-24.28)DLPS(-80.53)S(-94.05)S(-97.82)S(-101.48)GGANGT(-128.5)AGGGGGAR	3	2	1139.47	-1.1107					0.526494	0.526494			0.43022	0.43022	NaN	NaN	NaN	+	1	NaN	1	NaN	NaN	NaN														0.89652	0.89652
Q8NHG8;Q8NEX1	E3 ubiquitin-protein ligase ZNRF2	ZNRF2;ZNRF2	1	S	1.93012e-07	67.646	_DRPVGGS(ph)PGGPR_	DRPVGGS(1)PGGPR	DRPVGGS(67.65)PGGPR	7	3	411.191	-0.48769	2.58871	2.58871			0.6263	0.6263			0.62572	0.62572	NaN	NaN	NaN	+	1	10.844	2	NaN	NaN	NaN	1.0041	1.0041			0.99668	0.99668	NaN	NaN	NaN	+	1	10.767	2	0.775452	0.775452
Q8NHG8;Q8NEX1	E3 ubiquitin-protein ligase ZNRF2	ZNRF2;ZNRF2	1	S	7.6426e-51	121.72	_S(ph)LGGAVGSVASGAR_	S(1)LGGAVGSVASGAR	S(77.06)LGGAVGS(-77.06)VAS(-94.01)GAR	1	2	634.803	0.39804	2.30666	2.30666			0.855947	0.855947			0.85512	0.85512	NaN	NaN	NaN	+	1	12.21	3	NaN	NaN	NaN	0.845557	0.845557			0.86131	0.86131	NaN	NaN	NaN	+	1	7.9742	2	0.948098	0.948098
B7WPE2;Q32P44;B4DL97;H0Y3M3;G3V1D0	Echinoderm microtubule-associated protein-like 3	EML3;EML3;EML3;EML3	1	S	1.4286e-07	133.32	_AIS(ph)SANLLVR_	AIS(0.999)S(0.001)ANLLVR	AIS(29.08)S(-29.08)ANLLVR	3	2	562.297	-0.59121	0.726345	0.726345			3.81875	3.81875			3.7406	3.7406	NaN	NaN	NaN	+	1	1.8735	2	NaN	NaN	NaN	0.884115	0.884115			0.91321	0.91321	NaN	NaN	NaN	+	1	3.2229	4	1.19757	1.19757
Q9HC35;B5MBZ0	Echinoderm microtubule-associated protein-like 4	EML4;EML4	1	S	7.96732e-52	180.78	_ASPS(ph)PQPSSQPLQIHR_	ASPS(1)PQPSSQPLQIHR	AS(-37.84)PS(37.84)PQPS(-69.16)S(-72.44)QPLQIHR	4	2	905.436	0.0068785	2.88322	2.88322			0.641604	0.641604			0.64699	0.64699	NaN	NaN	NaN	+	1	6.9671	3	NaN	NaN	NaN	1.03934	1.03934			0.9836	0.9836	NaN	NaN	NaN	+	1	24.928	2	0.811708	0.811708
Q96C19	EF-hand domain-containing protein D2	EFHD2	1	S	1.1834e-185	242.45	_ADLNQGIGEPQS(ph)PSR_	ADLNQGIGEPQS(1)PSR	ADLNQGIGEPQS(64.86)PS(-64.86)R	12	2	824.87	1.2574	1.74734	1.74734			0.68303	0.68303			0.66335	0.66335	NaN	NaN	0.6922	+	1	8.2358	5	0	0	0	0.839974	0.839974			0.83175	0.83175	NaN	NaN	NaN	+	1	39.518	6	0.831562	0.831562
Q96C19	EF-hand domain-containing protein D2	EFHD2	1	S	6.27849e-11	155.86	_RADLNQGIGEPQSPS(ph)RR_	RADLNQGIGEPQS(0.001)PS(0.999)RR	RADLNQGIGEPQS(-30.07)PS(30.07)RR	15	2	980.971	0.093596					0.713437	0.713437			0.7591	0.7591	NaN	NaN	0.6922	+	1	NaN	1	0	0	0	0.948747	0.948747			0.98546	0.98546	NaN	NaN	NaN	+	1	NaN	1	0.90731	0.90731
Q8N3D4	EH domain-binding protein 1-like protein 1	EHBP1L1	1	S	7.95682e-18	100.23	_LRRPS(ph)VNGEPGSVPPPR_	LRRPS(1)VNGEPGSVPPPR	LRRPS(81.76)VNGEPGS(-81.76)VPPPR	5	3	632.326	0.2247	2.57208	2.57208			0.583774	0.583774			0.56855	0.56855	NaN	NaN	NaN	+	1	NaN	1	NaN	NaN	NaN	0.786426	0.786426			0.81264	0.81264	NaN	NaN	NaN	+	1	NaN	1	0.996115	0.996115
B2R5U3;Q9H4M9;B4DTR4;B4DR44;B4DMV9	EH domain-containing protein 1	EHD1;EHD1	1	S	0	182.82	_DKPTYDEIFYTLS(ph)PVNGK_	DKPTYDEIFYTLS(1)PVNGK	DKPT(-155.21)Y(-164.24)DEIFY(-113.34)T(-75.41)LS(75.41)PVNGK	13	3	723.005	0.33569	1.37152	1.37152			0.863231	0.863231			0.85316	0.85316	NaN	NaN	NaN	+	1	11.2	4	NaN	NaN	NaN	0.833675	0.833675			0.90065	0.90065	NaN	NaN	NaN	+	1	3.8913	4	0.936445	0.936445
A8K9B9;Q9H223	EH domain-containing protein 4	EHD4	1	S	5.14842e-85	223.44	_DKPVYDELFYTLS(ph)PINGK_	DKPVYDELFYTLS(1)PINGK	DKPVY(-188.14)DELFY(-145.54)T(-59.14)LS(59.14)PINGK	13	2	1090.02	0.095386					1.04231	1.04231			1.0294	1.0294	NaN	NaN	NaN	+	1	14.307	2	NaN	NaN	NaN	0.604997	0.604997			0.63999	0.63999	NaN	NaN	NaN	+	1	1.548	2	1.07143	1.07143
B4DVB8;Q15717	ELAV-like protein 1	ELAVL1	1	S	8.89381e-48	175.8	_NVALLSQLYHS(ph)PARR_	NVALLSQLYHS(1)PARR	NVALLS(-104.86)QLY(-121.81)HS(104.86)PARR	11	2	902.965	1.513	0.693204	0.693204			1.40984	1.40984			1.3406	1.3406	NaN	NaN	NaN	+	1	5.8323	6	NaN	NaN	NaN	0.7979	0.7979			0.76629	0.76629	NaN	NaN	NaN	+	1	4.4825	5	0.906987	0.906987
Q96JC9;B4E3F5	ELL-associated factor 1	EAF1;EAF1	1;2	S	4.55224e-47	145.61	_TS(ph)PLKDNPS(ph)PEPQLDDIK_	T(0.178)S(0.822)PLKDNPS(1)PEPQLDDIK	T(-6.65)S(6.65)PLKDNPS(65.52)PEPQLDDIK	2	2	1077.47	-0.36326	1.10533	1.10533	1.04885		1.11639	1.11639	0.985664		1.0512	1.0512	0.83189	NaN	NaN		1	NaN	1	NaN	NaN	NaN	0.961084		0.961084		1.0188	NaN	1.0188	NaN	NaN		2	NaN	1	0.994011	0.994011	0.905746
Q96JC9;B4E3F5	ELL-associated factor 1	EAF1;EAF1	1;2	S	4.55224e-47	173.74	_T(ph)SPLKDNPS(ph)PEPQLDDIKR_	T(0.5)S(0.5)PLKDNPS(1)PEPQLDDIKR	T(0)S(0)PLKDNPS(103.29)PEPQLDDIKR	9	2	1155.52	-0.52621	0.940548	0.940548	1.04885		0.798218	0.798218	0.985664		0.82317	0.82317	0.83189	NaN	NaN	+	1	19.774	2	NaN	NaN	NaN	1.0279	1.0279	0.961084		1.0864	1.0864	1.0188	NaN	NaN	+	1	19.976	3	0.901592	0.901592	0.905746
Q96JC9;B4E3F5	ELL-associated factor 1	EAF1;EAF1	1;2	T	4.55224e-47	84.874	_T(ph)SPLKDNPS(ph)PEPQLDDIK_	T(0.503)S(0.503)PLKDNPS(0.993)PEPQLDDIK	T(0)S(0)PLKDNPS(18.54)PEPQLDDIK	1	3	718.652	-0.28349	1.10533	1.10533	0.885081		1.11639	1.11639	0.985664		1.0512	1.0512	0.83189	NaN	NaN		1	NaN	1	NaN	NaN	NaN	0.961084		0.961084		1.0188	NaN	1.0188	NaN	NaN		2	NaN	1	0.994011	0.994011	0.905746
P24534;C9JZW3	Elongation factor 1-beta	EEF1B2;EEF1B2	1	S	2.23711e-14	110.29	_YGPADVEDTTGSGATDSKDDDDIDLFGS(ph)DDEEESEEAK_	YGPADVEDTTGSGATDSKDDDDIDLFGS(1)DDEEESEEAK	Y(-99.53)GPADVEDT(-74.82)T(-74.61)GS(-70)GAT(-54.81)DS(-49.83)KDDDDIDLFGS(37.13)DDEEES(-37.13)EEAK	28	3	1368.87	0.081486	1.18601	1.18601			1.13018	1.13018			0.96093	0.96093	NaN	NaN	NaN	+	1	17.269	2	NaN	NaN	NaN														0.90116	0.90116
P13639;Q8TA90;Q6PK56;B4DRE8	Elongation factor 2	EEF2;EEF2	1	T	2.46518e-07	156.08	_IMGPNYT(ph)PGKK_	IMGPNYT(1)PGKK	IMGPNY(-79.16)T(79.16)PGKK	7	2	643.304	-0.13344	1.54141	1.54141			0.8537	0.8537			0.83902	0.83902	NaN	NaN	0.86806	+	1	4.659	8	0.21863	0	0	0.850928	0.850928			0.90942	0.90942	NaN	NaN	NaN	+	1	18.51	4	0.935689	0.935689
P13639;Q8TA90;Q6PK56	Elongation factor 2	EEF2;EEF2	1	S	0.0113341	81.865	_FSVS(ph)PVVR_	FSVS(1)PVVR	FS(-58.49)VS(58.49)PVVR	4	2	485.742	-0.14032	1.04762	1.04762			0.977528	0.977528			0.95363	0.95363	NaN	NaN	1.2171	+	1	0.1737	2	0	0	0	0.775863	0.775863			0.76258	0.76258	NaN	NaN	NaN	+	1	5.1243	2	1.05045	1.05045
P13639;B4DPU3;Q6PK56;B4DRE8;B4DMC6	Elongation factor 2	EEF2;EEF2;EEF2;EEF2	1;2	T	0.000356857	160.47	_FT(ph)DT(ph)RKDEQER_	FT(1)DT(1)RKDEQER	FT(160.47)DT(160.47)RKDEQER	2	2	792.808	-0.61078	0.209198	0.209198	0.194856		28.8082	28.8082			28.66	28.66	NaN	NaN	NaN	+	1	23.078	4	NaN	NaN	NaN														0.980038	0.980038
Q6PCB8;B7Z902;D6RDX7	Embigin	EMB;EMB;EMB	1	S	1.53278e-05	112.24	_SDDS(ph)NGIENNVPR_	S(0.001)DDS(0.999)NGIENNVPR	S(-29.57)DDS(29.57)NGIENNVPR	4	2	748.804	0.129	0.924922	0.924922			0.724308	0.724308			0.73038	0.73038	NaN	NaN	NaN	+	1	NaN	1	NaN	NaN	NaN														0.771513	0.771513
P50402;Q5HY57	Emerin	EMD;EMD	1	S	2.3584e-08	201.06	_KEDALLYQS(ph)K_	KEDALLYQS(1)K	KEDALLY(-122.72)QS(122.72)K	9	2	637.805	1.1046	0.355015	0.355015			1.55568	1.55568			1.5508	1.5508	NaN	NaN	NaN	+	1	NaN	1	NaN	NaN	NaN														1.20097	1.20097
E5KTI5;P78549;H3BPD5;H3BRL9	Endonuclease III-like protein 1	NTHL1;NTHL1;NTHL1	1	S	2.91454e-33	142.93	_VAYEGS(ph)DSEKGEGAEPLK_	VAYEGS(1)DSEKGEGAEPLK	VAY(-69.76)EGS(40.03)DS(-40.03)EKGEGAEPLK	6	2	973.425	0.32555					1.36195	1.36195			1.268	1.268	NaN	NaN	NaN	+	1	NaN	1	NaN	NaN	NaN	3.05111	3.05111			3.2247	3.2247	NaN	NaN	1.4585	+	1	NaN	1	0.845967	0.845967
E5KTI5;P78549;H3BPD5;B4DPA0;H3BUV2	Endonuclease III-like protein 1	NTHL1;NTHL1;NTHL1	1	S	0.000344063	96.015	_S(ph)LGPGAGPR_	S(1)LGPGAGPR	S(96.01)LGPGAGPR	1	2	446.208	-0.1004	1.30484	1.30484			1.36412	1.36412			1.3296	1.3296	NaN	NaN	NaN	+	1	17.935	2	NaN	NaN	NaN	0.712288	0.712288			0.72978	0.72978	NaN	NaN	NaN	+	1	NaN	1	1.40254	1.40254
Q9UPY3	Endoribonuclease Dicer	DICER1	1	S	0.000136606	130.56	_ALPLSS(ph)AEKR_	ALPLS(0.002)S(0.998)AEKR	ALPLS(-26.65)S(26.65)AEKR	6	2	576.295	-0.094438	0.875256	0.875256			1.06734	1.06734			1.0865	1.0865	NaN	NaN	NaN	+	1	NaN	1	NaN	NaN	NaN	0.819987	0.819987			0.8406	0.8406	NaN	NaN	NaN	+	1	NaN	1	1.0997	1.0997
A4D1X5;Q92556;C9IZR8;C9JIW2;C9JB20;C9J5X3	Engulfment and cell motility protein 1	ELMO1;ELMO1;ELMO1;ELMO1;ELMO1;ELMO1	1	S	0.00360768	98.898	_KPLS(ph)AIIK_	KPLS(1)AIIK	KPLS(98.9)AIIK	4	2	475.278	-0.1238	1.6183	1.6183			0.885626	0.885626			0.92845	0.92845	NaN	NaN	NaN	+	1	5.8027	2	NaN	NaN	NaN	1.09896	1.09896			1.1662	1.1662	NaN	NaN	NaN	+	1	NaN	1	1.03496	1.03496
Q96F86;H3BPW9;H3BQ37;H3BTD6	Enhancer of mRNA-decapping protein 3	EDC3;EDC3;EDC3;EDC3	1	S	1.47714e-143	250.79	_SQDVAVS(ph)PQQQQCSK_	SQDVAVS(1)PQQQQCSK	S(-163.14)QDVAVS(88.03)PQQQQCS(-88.03)K	7	2	885.38	1.1999	0.775152	0.775152			1.12631	1.12631			0.97009	0.97009	NaN	NaN	NaN	+	1	NaN	1	NaN	NaN	NaN	1.10877	1.10877			1.0406	1.0406	NaN	NaN	NaN	+	1	NaN	1	0.942002	0.942002
Q6P2E9;B7Z7V8	Enhancer of mRNA-decapping protein 4	EDC4;EDC4	1	S	6.16469e-92	232.81	_IVELPAPADFLS(ph)LSSETKPK_	IVELPAPADFLS(1)LSSETKPK	IVELPAPADFLS(44.75)LS(-44.75)S(-60.44)ET(-78.94)KPK	12	2	1111.57	-0.097293	0.105311	0.105311			6.8833	6.8833			6.7106	6.7106	NaN	NaN	1.2596	+	1	13.302	2	0.1318	0	0	0.653597	0.653597			0.67239	0.67239	NaN	NaN	NaN	+	1	NaN	1	0.70607	0.70607
Q6P2E9	Enhancer of mRNA-decapping protein 4	EDC4	1	S	2.85962e-08	119.68	_LDRPAGGPSAES(ph)PR_	LDRPAGGPSAES(1)PR	LDRPAGGPS(-43.09)AES(43.09)PR	12	2	745.343	0.012202					0.582123	0.582123			0.58159	0.58159	NaN	NaN	NaN	+	1	99.145	3	NaN	NaN	NaN														0.543998	0.543998
Q6P2E9	Enhancer of mRNA-decapping protein 4	EDC4	1	S	3.64429e-08	187.97	_ETCSTLAES(ph)PR_	ETCSTLAES(1)PR	ET(-133.32)CS(-113.58)T(-107.65)LAES(107.65)PR	9	2	665.771	-0.33377	0.787839	0.787839			0.640628	0.640628			0.63853	0.63853	NaN	NaN	NaN	+	1	48.817	2	NaN	NaN	NaN	1.02599	1.02599			1.0112	1.0112	NaN	NaN	NaN	+	1	1.3035	2	0.629134	0.629134
Q6P2E9	Enhancer of mRNA-decapping protein 4	EDC4	1	S	1.24945e-11	99.311	_GFGSSAPEGLEPDSM(ox)ASAASALHLLS(ph)PR_	GFGSSAPEGLEPDSMASAAS(0.001)ALHLLS(0.999)PR	GFGS(-84.68)S(-84.68)APEGLEPDS(-60.16)MAS(-43.55)AAS(-31.64)ALHLLS(31.64)PR	26	2	1426.15	0.40639	1.69744	1.69744			0.498714	0.498714			0.50169	0.50169	NaN	NaN	NaN	+	1	5.0396	4	NaN	NaN	NaN	0.821615	0.821615			0.84165	0.84165	NaN	NaN	NaN	+	1	3.5538	2	0.932938	0.932938
Q6P2E9;B7Z7V8	Enhancer of mRNA-decapping protein 4	EDC4;EDC4	1	T	5.85788e-05	95.236	_GLLPGLLPAPADKLT(ph)PK_	GLLPGLLPAPADKLT(1)PK	GLLPGLLPAPADKLT(95.24)PK	15	2	891.002	-0.069001	1.12235	1.12235			1.10236	1.10236			1.1693	1.1693	NaN	NaN	NaN	+	1	11.311	4	NaN	NaN	NaN	0.641178	0.641178			0.67287	0.67287	NaN	NaN	NaN	+	1	7.2914	2	0.923496	0.923496
Q6P2E9	Enhancer of mRNA-decapping protein 4	EDC4	1;2	S	1.09849e-45	146.06	_S(ph)PDVISSASTALSQDIPEIASEALSR_	S(0.999)PDVISSASTALSQDIPEIASEALSR	S(35.16)PDVIS(-35.16)S(-35.16)AS(-43.77)T(-43.12)ALS(-56.69)QDIPEIAS(-132.53)EALS(-144.47)R	1	3	908.771	-0.54115	0.90945	0.90945			0.989074	0.989074			0.94113	0.94113	NaN	NaN	NaN		1	NaN	1	NaN	NaN	NaN	1.11855	1.11855	0.854411		1.1259	1.1259	0.83104	NaN	NaN	+	1	NaN	1	0.866415	0.866415
Q6P2E9	Enhancer of mRNA-decapping protein 4	EDC4	1	S	2.6744e-88	185.71	_GPGQVPTATSALSLELQEVEPLGLPQAS(ph)PSR_	GPGQVPTATSALSLELQEVEPLGLPQAS(0.982)PS(0.018)R	GPGQVPT(-177.09)AT(-179.23)S(-179.23)ALS(-177.09)LELQEVEPLGLPQAS(17.46)PS(-17.46)R	28	4	803.158	0.67565	1.07802	1.07802			0.981867	0.981867			0.96512	0.96512	NaN	NaN	NaN	+	1	0.97469	3	NaN	NaN	NaN	0.956364	0.956364			0.96231	0.96231	NaN	NaN	NaN	+	1	23.936	5	0.99822	0.99822
Q6P2E9	Enhancer of mRNA-decapping protein 4	EDC4	1	S	3.92414e-21	176.11	_(ac)ASCAS(ph)IDIEDATQHLR_	ASCAS(1)IDIEDATQHLR	AS(-52.48)CAS(52.48)IDIEDAT(-88.7)QHLR	5	2	954.912	0.11375	0.288423	0.288423			4.83162	4.83162			4.7703	4.7703	NaN	NaN	1.0252	+	1	NaN	1	0	0	0.15726	1.22655	1.22655			1.2739	1.2739	NaN	NaN	NaN	+	1	13.843	2	0.950202	0.950202
P84090;G3V279	Enhancer of rudimentary homolog	ERH;ERH	1	T	2.95817e-10	103.83	_(ac)SHTILLVQPT(ph)KRPEGR_	SHTILLVQPT(1)KRPEGR	S(-88.8)HT(-79.56)ILLVQPT(79.56)KRPEGR	10	3	652.014	1.9513	0.635547	0.635547			1.01147	1.01147			1.0295	1.0295	NaN	NaN	1.589	+	1	NaN	1	0	0	0	0.951839	0.951839			1.067	1.067	NaN	NaN	0.95398	+	1	16.263	2	0.708497	0.708497
O75521;Q53GC8;Q6IBN4;Q53HG3;Q59E94;B4DLL3;Q9NYD2;F1LLU7;C9JB63;F8WAW4;F8W6J1	Enoyl-CoA delta isomerase 2, mitochondrial	ECI2;PECI;HCA64;ECI2;ECI2;ECI2;ECI2	1	S	1.20591e-11	88.311	_WDAWNALGS(ph)LPK_	WDAWNALGS(1)LPK	WDAWNALGS(88.31)LPK	9	2	719.332	0.096056	0.494906	0.494906			1.65998	1.65998			1.7251	1.7251	NaN	NaN	NaN	+	1	11.032	2	NaN	NaN	NaN	0.747949	0.747949			0.79395	0.79395	NaN	NaN	NaN	+	1	NaN	1	1.09145	1.09145
Q9UBC2;M0R165;A8K5P4;B4DME4;B4DQX5;A5PKY0;M0R2S2	Epidermal growth factor receptor substrate 15-like 1	EPS15L1;EPS15L1	1	S	3.80486e-151	273.96	_STPSHGSVSSLNSTGSLS(ph)PK_	STPSHGSVSSLNSTGSLS(1)PK	S(-223.7)T(-234.27)PS(-207.11)HGS(-164.51)VS(-115.18)S(-102.45)LNS(-84.45)T(-86.99)GS(-58.45)LS(58.45)PK	18	2	1005.46	0.3449	2.54245	2.54245			0.631871	0.631871			0.59564	0.59564	NaN	NaN	NaN	+	1	8.9737	4	NaN	NaN	NaN	0.898503	0.898503			0.93067	0.93067	NaN	NaN	NaN	+	1	NaN	1	0.961964	0.961964
Q9UBC2;M0R165;A8K5P4;B4DME4;B4DQX5;A5PKY0;M0R2S2	Epidermal growth factor receptor substrate 15-like 1	EPS15L1;EPS15L1	1	S	5.71804e-107	91.889	_TVFPGAVPVLPAS(ph)PPPK_	TVFPGAVPVLPAS(1)PPPK	T(-80.59)VFPGAVPVLPAS(80.59)PPPK	13	2	877.468	-0.48006	2.41875	2.41875			0.813096	0.813096			0.7873	0.7873	NaN	NaN	NaN	+	1	6.6374	19	NaN	NaN	NaN	0.845296	0.845296			0.91244	0.91244	NaN	NaN	NaN	+	1	11.717	15	1.05579	1.05579
Q9UBC2;B4DME4;B4DQX5;M0R3I1;Q69YZ4	Epidermal growth factor receptor substrate 15-like 1	EPS15L1;DKFZp586A0524	1	S	0.000239701	76.588	_GS(ph)FGAMDDPFK_	GS(1)FGAMDDPFK	GS(76.59)FGAMDDPFK	2	2	626.241	-0.36236	1.52702	1.52702			1.52491	1.52491			1.4692	1.4692	NaN	NaN	NaN	+	1	6.367	4	NaN	NaN	NaN														1.36277	1.36277
B3KQV7;Q99808	Equilibrative nucleoside transporter 1	SLC29A1;SLC29A1	1	S	2.31758e-05	92.265	_LDLIS(ph)KGEEPR_	LDLIS(1)KGEEPR	LDLIS(92.27)KGEEPR	5	2	668.829	0.21068	0.940084	0.940084			0.852925	0.852925			0.83188	0.83188	NaN	NaN	NaN	+	1	3.4042	2	NaN	NaN	NaN	0.78278	0.78278			0.81256	0.81256	NaN	NaN	NaN	+	1	5.7728	2	1.19196	1.19196
Q9H501;Q05C10;A0JLU5;Q8IWH6	ESF1 homolog	ESF1;ESF1;ESF1;ESF1	1	S	0.000114211	185.96	_IDSNIS(ph)PK_	IDSNIS(1)PK	IDS(-70.99)NIS(70.99)PK	6	2	477.221	0.17726	0.798128	0.798128			1.11476	1.11476			1.0191	1.0191	NaN	NaN	NaN	+	1	18.983	7	NaN	NaN	NaN	1.16878	1.16878			1.2567	1.2567	NaN	NaN	NaN	+	1	11.069	4	0.959644	0.959644
P32519	ETS-related transcription factor Elf-1	ELF1	1;2	S	1.70813e-50	202.35	_YADSPGASS(ph)PEQPKR_	YADSPGAS(0.004)S(0.996)PEQPKR	Y(-174.61)ADS(-140.53)PGAS(-23.84)S(23.84)PEQPKR	9	2	835.365	0.67137	0.713101	0.713101			1.19496	1.19496			1.2043	1.2043	NaN	NaN	NaN	+	1	9.2055	2	NaN	NaN	NaN	0.841195	0.841195			0.85052	0.85052	NaN	NaN	NaN	+	1	11.014	5	0.999946	0.999946	0.868087
P32519	ETS-related transcription factor Elf-1	ELF1	1	S	1.4038e-27	124.68	_TKPPRPDS(ph)PATTPNISVK_	TKPPRPDS(0.999)PAT(0.001)TPNISVK	T(-82.62)KPPRPDS(30.11)PAT(-30.11)T(-42.33)PNIS(-67.18)VK	8	3	662.673	-0.55255	0.790624	0.790624			1.031	1.031			0.95873	0.95873	NaN	NaN	NaN	+	1	4.1427	2	NaN	NaN	NaN	0.794157	0.794157			0.85512	0.85512	NaN	NaN	NaN	+	1	7.4372	2	1.02298	1.02298
P32519;Q6MZZ4	ETS-related transcription factor Elf-1	ELF1;DKFZp686H0575	1	S	6.3763e-20	118.24	_TIQAPTQVPVVVS(ph)PR_	TIQAPTQVPVVVS(1)PR	T(-102.27)IQAPT(-94.34)QVPVVVS(94.34)PR	13	3	557.966	-0.40504	1.36634	1.36634			0.861991	0.861991			0.89575	0.89575	NaN	NaN	NaN	+	1	NaN	1	NaN	NaN	NaN	0.774268	0.774268			0.79789	0.79789	NaN	NaN	NaN	+	1	9.2287	2	1.10704	1.10704
P32519	ETS-related transcription factor Elf-1	ELF1	1;2	S	3.72934e-34	96.059	_YADSPGAS(ph)SPEQPKR_	YADSPGAS(0.894)S(0.106)PEQPKR	Y(-77.23)ADS(-33.97)PGAS(9.26)S(-9.26)PEQPKR	8	3	557.245	-0.33903	0.886087	0.886087			1.08098	1.08098	1.02642		1.09	1.09	0.88238	NaN	NaN		1	NaN	1	NaN	NaN	NaN	0.824186	0.824186			0.84883	0.84883	NaN	NaN	NaN	+	1	NaN	1	1.0614	1.0614	0.657081
P32519	ETS-related transcription factor Elf-1	ELF1	1;2	S	5.21839e-34	171.71	_YADS(ph)PGASSPEQPKR_	YADS(1)PGASSPEQPKR	Y(-85.8)ADS(63.53)PGAS(-63.53)S(-69.81)PEQPKR	4	2	835.365	0.48146	0.621328	0.621328			1.03673	1.03673	1.02642		1.0442	1.0442	0.88238	NaN	NaN	+	1	NaN	1	NaN	NaN	NaN	0.96665	0.96665			0.99556	0.99556	NaN	NaN	NaN	+	1	15.4	3	0.664419	0.664419	0.755274
O00418;H3BRH4	Eukaryotic elongation factor 2 kinase	EEF2K;EEF2K	1	S	5.67347e-09	130.72	_LEGVDGGQS(ph)PR_	LEGVDGGQS(1)PR	LEGVDGGQS(130.72)PR	9	2	597.761	0.29225	2.18226	2.18226			0.825649	0.825649			0.75911	0.75911	NaN	NaN	NaN	+	1	16.049	5	NaN	NaN	NaN	0.984001	0.984001			1.0064	1.0064	NaN	NaN	NaN	+	1	2.1383	4	1.02725	1.02725
P38919;I3L3H2	Eukaryotic initiation factor 4A-III	EIF4A3	1	S	3.58138e-118	292.27	_(ac)ATTATMATSGS(ph)AR_	ATTATMATSGS(1)AR	AT(-208.09)T(-202.28)AT(-147.46)MAT(-78.28)S(-60.69)GS(60.69)AR	11	2	674.284	0.51248	0.601965	0.601965			1.39992	1.39992			1.3661	1.3661	NaN	NaN	1.0656	+	1	6.2821	2	0.059652	0.12535	0.06705	0.776318	0.776318			0.7929	0.7929	NaN	NaN	0.98745	+	1	7.7753	5	1.00545	1.00545
P38919	Eukaryotic initiation factor 4A-III	EIF4A3	1	T	8.28234e-06	90.385	_LDYGQHVVAGT(ph)PGR_	LDYGQHVVAGT(1)PGR	LDY(-81.85)GQHVVAGT(81.85)PGR	11	2	775.362	0.1711	1.62132	1.62132			0.933592	0.933592			0.93979	0.93979	NaN	NaN	0.95633	+	1	24.254	4	0	0	0	6.10156	6.10156			6.4655	6.4655	NaN	NaN	NaN	+	1	NaN	1	0.750256	0.750256
P20042;Q6IBR8	Eukaryotic translation initiation factor 2 subunit 2	EIF2S2;EIF2S2	1	T	4.71726e-27	158.44	_IESDVQEPT(ph)EPEDDLDIMLGNKK_	IESDVQEPT(1)EPEDDLDIMLGNKK	IES(-100.33)DVQEPT(100.33)EPEDDLDIMLGNKK	9	3	899.073	-0.12851					0.433088	0.433088			0.44797	0.44797	NaN	NaN	0.88821	+	1	9.9488	3	0	0	0	1.03446	1.03446			1.0696	1.0696	NaN	NaN	1.1838	+	1	13.641	7	0.860588	0.860588
P20042;Q6IBR8	Eukaryotic translation initiation factor 2 subunit 2	EIF2S2;EIF2S2	1	S	7.31573e-66	159.76	_IES(ph)DVQEPTEPEDDLDIM(ox)LGNK_	IES(1)DVQEPTEPEDDLDIMLGNK	IES(99.54)DVQEPT(-99.54)EPEDDLDIMLGNK	3	2	1292.06	-0.45269					0.400465	0.400465			0.3851	0.3851	NaN	NaN	0.88821	+	1	10.273	2	0	0	0	1.0321	1.0321			1.1358	1.1358	NaN	NaN	1.1838	+	1	6.4685	4	0.841867	0.841867
P20042;Q6IBR8;B5BU01;Q3B7I9;Q59GZ3	Eukaryotic translation initiation factor 2 subunit 2	EIF2S2;EIF2S2;EIF2S2;EIF2S2	1	S	4.29408e-71	92.8	_S(ph)GDEMIFDPTMSKK_	S(1)GDEMIFDPTMSKK	S(90.37)GDEMIFDPT(-90.37)MS(-91.22)KK	1	2	833.349	-2.1348	1.58233	1.58233			0.916699	0.916699			0.88172	0.88172	NaN	NaN	0.71998	+	1	17.571	23	0	0	0	1.02231	1.02231			1.0826	1.0826	NaN	NaN	NaN	+	1	9.6343	25	0.985487	0.985487
P20042;Q6IBR8;B5BU01;Q3B7I9	Eukaryotic translation initiation factor 2 subunit 2	EIF2S2;EIF2S2;EIF2S2;EIF2S2	1	S	1.08981e-100	157.23	_KKDAS(ph)DDLDDLNFFNQK_	KKDAS(1)DDLDDLNFFNQK	KKDAS(157.23)DDLDDLNFFNQK	5	3	698.312	0.092252					1.02441	1.02441			0.93728	0.93728	NaN	NaN	0.94329	+	1	NaN	1	0	0.2681	0	0.649886	0.649886			0.75116	0.75116	NaN	NaN	1.0857	+	1	NaN	1	1.15134	1.15134
Q9BY44;B4DQ14;F8WAE5;B4DF96	Eukaryotic translation initiation factor 2A	EIF2A;EIF2A;EIF2A;EIF2A	1;2	S	7.87873e-107	232.29	_SDKS(ph)PDLAPTPAPQSTPR_	SDKS(1)PDLAPTPAPQSTPR	S(-42.47)DKS(42.47)PDLAPT(-71.25)PAPQS(-95.17)T(-95.17)PR	4	2	972.957	0.42559	2.3041	2.3041			0.799458	0.799458	1.15265		0.68729	0.68729	0.99092	NaN	NaN	+	1	2.567	2	NaN	NaN	NaN	1.00269	1.00269			1.0188	1.0188	NaN	NaN	NaN	+	1	NaN	1	0.908497	0.908497	0.959752
Q9P2K8;H0YME5	Eukaryotic translation initiation factor 2-alpha kinase 4	EIF2AK4;EIF2AK4	1	T	1.17417e-05	100.58	_HERPAGPGT(ph)PPPDSGPLAK_	HERPAGPGT(1)PPPDSGPLAK	HERPAGPGT(76.21)PPPDS(-76.21)GPLAK	9	3	654.314	-0.22445	1.80049	1.80049			0.607509	0.607509			0.62646	0.62646	NaN	NaN	NaN	+	1	NaN	1	NaN	NaN	NaN	0.822461	0.822461			0.80926	0.80926	NaN	NaN	NaN	+	1	NaN	1	0.833342	0.833342
J9R021;Q14152;Q24JU4;F5H335;B4DYS1	Eukaryotic translation initiation factor 3 subunit A	EIF3A;EIF3A;EIF3A	1	S	2.40223e-09	71.501	_EES(ph)WGPPR_	EES(1)WGPPR	EES(71.5)WGPPR	3	2	519.208	-0.5882	1.39906	1.39906			0.56124	0.56124			0.58377	0.58377	NaN	NaN	NaN	+	1	10.524	4	NaN	NaN	NaN	1.59767	1.59767			1.638	1.638	NaN	NaN	NaN	+	1	21.977	2	0.697923	0.697923
J9R021;Q14152;Q24JU4;F5H335;B4DYS1	Eukaryotic translation initiation factor 3 subunit A	EIF3A;EIF3A;EIF3A	1	S	0.00489053	176.48	_LGDSS(ph)LSR_	LGDS(0.013)S(0.986)LS(0.001)R	LGDS(-18.82)S(18.82)LS(-30.5)R	5	2	457.703	0.3147	0.866205	0.866205			1.23696	1.23696			1.1273	1.1273	NaN	NaN	NaN	+	1	NaN	1	NaN	NaN	NaN	0.988981	0.988981			0.99318	0.99318	NaN	NaN	NaN	+	1	NaN	1	0.990774	0.990774
J9R021;Q14152;Q24JU4;F5H335;B4DYS1	Eukaryotic translation initiation factor 3 subunit A	EIF3A;EIF3A;EIF3A	1	S	0.00264312	90.614	_RLGDS(ph)SLSR_	RLGDS(0.847)S(0.153)LSR	RLGDS(7.43)S(-7.43)LS(-38.37)R	5	2	535.753	0.2336	0.861563	0.861563			1.13437	1.13437			1.211	1.211	NaN	NaN	NaN		1	4.2794	2	NaN	NaN	NaN														0.959212	0.959212
J9R021;Q14152;Q24JU4;F5H335;B4DYS1;Q7Z5T5;Q6P1R0;Q3B770;Q05BS0	Eukaryotic translation initiation factor 3 subunit A	EIF3A;EIF3A;EIF3A;EIF3A;EIF3A;EIF3A;EIF3A	1	S	0.00240541	143.24	_LES(ph)LNIQR_	LES(1)LNIQR	LES(143.24)LNIQR	3	2	526.76	-0.30717	2.22032	2.22032			1.0227	1.0227			1.0061	1.0061	NaN	NaN	0.4529	+	1	NaN	1	0	0.76572	0	1.56538	1.56538			1.5176	1.5176	NaN	NaN	NaN	+	1	13.483	2	0.774966	0.774966
J9R021;Q14152;Q24JU4;F5H335;B4DYS1	Eukaryotic translation initiation factor 3 subunit A	EIF3A;EIF3A;EIF3A	1	S	0.000129407	125.03	_VPPPALS(ph)RDR_	VPPPALS(1)RDR	VPPPALS(125.03)RDR	7	2	594.3	-0.59287	1.28256	1.28256			1.18745	1.18745			1.104	1.104	NaN	NaN	NaN	+	1	10.857	4	NaN	NaN	NaN	0.695068	0.695068			0.7421	0.7421	NaN	NaN	NaN	+	1	16.816	2	1.23415	1.23415
P55884;A4D210;B4DV79;B4DXN6;Q96G38;Q86UM1;C9JZG1	Eukaryotic translation initiation factor 3 subunit B	EIF3B;EIF3S9;EIF3B;EIF3B;EIF3S9;EIF3B	1	S	4.92834e-66	184.38	_GYIFLEYAS(ph)PAHAVDAVK_	GYIFLEYAS(1)PAHAVDAVK	GY(-121.44)IFLEY(-83.6)AS(83.6)PAHAVDAVK	9	2	1015.98	0.22743	0.955556	0.955556			1.06501	1.06501			1.0431	1.0431	NaN	NaN	NaN	+	1	7.6108	4	NaN	NaN	NaN	0.735514	0.735514			0.80584	0.80584	NaN	NaN	NaN	+	1	7.596	4	1.04759	1.04759
P55884;A4D210;B4DV79;Q86UM1;C9JZG1	Eukaryotic translation initiation factor 3 subunit B	EIF3B;EIF3S9;EIF3B;EIF3S9;EIF3B	1	S	9.65274e-57	196.62	_S(ph)DSRAQAVSEDAGGNEGR_	S(0.885)DS(0.115)RAQAVSEDAGGNEGR	S(8.86)DS(-8.86)RAQAVS(-96.7)EDAGGNEGR	1	2	943.387	0.16526	1.17805	1.17805			1.44665	1.44665			1.2451	1.2451	NaN	NaN	NaN		1	4.3972	2	NaN	NaN	NaN	0.956982	0.956982			0.99748	0.99748	NaN	NaN	NaN		1	2.1015	2	1.12204	1.12204
Q99613;B4DVQ5;A1KYQ7;H3BRV0;B4E1D5;B5ME19;B4DDN4;B4DVU3;B4DRU0;Q3B7B9;H3BPE4	Eukaryotic translation initiation factor 3 subunit C	EIF3C;EIF3C;EIF3C;EIF3CL;EIF3C;EIF3C;EIF3C;EIF3C;EIF3C	1	S	9.3841e-31	140.89	_QPLLLS(ph)EDEEDTKR_	QPLLLS(1)EDEEDTKR	QPLLLS(79.07)EDEEDT(-79.07)KR	6	2	876.906	0.10248	1.70448	1.70448			0.879737	0.879737			0.91199	0.91199	NaN	NaN	NaN	+	1	5.3944	12	NaN	NaN	NaN	0.999495	0.999495			1.0433	1.0433	NaN	NaN	NaN	+	1	12.686	18	0.930672	0.930672
P60228;Q6IAX5;B3KW56;E5RGA2;H0YAW4	Eukaryotic translation initiation factor 3 subunit E;Eukaryotic translation initiation factor 3 subunit E;Eukaryotic translation initiation factor 3 subunit E;Eukaryotic translation initiation factor 3 subunit E	EIF3E;EIF3S6;EIF3S6;EIF3E;EIF3E	1	S	1.23165e-122	261.74	_LGHVVMGNNAVS(ph)PYQQVIEK_	LGHVVMGNNAVS(1)PYQQVIEK	LGHVVMGNNAVS(109.79)PY(-109.79)QQVIEK	12	2	1132.05	-0.10354	1.11144	1.11144			1.11988	1.11988			1.0486	1.0486	NaN	NaN	0.93432	+	1	1.1743	2	0	0	0	0.776725	0.776725			0.8073	0.8073	NaN	NaN	1.068	+	1	16.191	5	1.10337	1.10337
B3KSH1;O00303;B4DMT5;B4DEW9;Q9BX72	Eukaryotic translation initiation factor 3 subunit F	EIF3F;EIF3F;EIF3F;IFP38	1	S	5.18527e-73	117.31	_TCFS(ph)PNR_	TCFS(1)PNR	T(-93.79)CFS(93.79)PNR	4	2	481.184	1.239	1.57367	1.57367			0.823169	0.823169			0.79748	0.79748	NaN	NaN	NaN	+	1	NaN	1	NaN	NaN	NaN	1.02754	1.02754			1.0574	1.0574	NaN	NaN	NaN	+	1	NaN	1	0.847154	0.847154
O75821;A8K5K5;Q6IAM0;K7ENA8;K7EP16	Eukaryotic translation initiation factor 3 subunit G;Eukaryotic translation initiation factor 3 subunit G;Eukaryotic translation initiation factor 3 subunit G	EIF3G;EIF3S4	1	S	1.08188e-21	178.71	_ETDLQELFRPFGS(ph)ISR_	ETDLQELFRPFGS(1)ISR	ET(-116.95)DLQELFRPFGS(44.76)IS(-44.76)R	13	2	987.97	0.50259	1.79352	1.79352			0.753933	0.753933			0.74137	0.74137	NaN	NaN	0.83565		1	2.1038	2	0	0	0	0.929801	0.929801			0.94361	0.94361	NaN	NaN	NaN	+	1	10.184	2	0.767413	0.767413
B3KS98;O15372;Q6IB98;Q53HR0;Q5BKY2;Q53HG0;E5RJT0;E5RGU4	Eukaryotic translation initiation factor 3 subunit H	EIF3S3;EIF3H;EIF3S3;EIF3H;EIF3H;EIF3H	1	S	9.28964e-06	63.185	_LMEVCKEKDFS(ph)PEALK_	LMEVCKEKDFS(1)PEALK	LMEVCKEKDFS(63.19)PEALK	11	3	668.645	-0.32417	1.12366	1.12366			1.00504	1.00504			1.0126	1.0126	NaN	NaN	NaN	+	1	29.33	5	NaN	NaN	NaN	0.760563	0.760563			0.83688	0.83688	NaN	NaN	NaN	+	1	91.742	6	1.03081	1.03081
Q13347;Q5U0F4;Q53HU7	Eukaryotic translation initiation factor 3 subunit I	EIF3I;EIF3I	1	T	0.00382408	133.15	_LFDSTT(ph)LEHQK_	LFDST(0.003)T(0.997)LEHQK	LFDS(-34.81)T(-25.62)T(25.62)LEHQK	6	2	699.819	-1.2839	0.470413	0.470413			1.76714	1.76714			1.8317	1.8317	NaN	NaN	NaN	+	1	NaN	1	NaN	NaN	NaN														0.791098	0.791098
O75822;F5H425;B4DUI3	Eukaryotic translation initiation factor 3 subunit J	EIF3J;EIF3J;EIF3J	1	S	1.73366e-45	91.238	_(ac)AAAAAAAGDS(ph)DSWDADAFSVEDPVRK_	AAAAAAAGDS(0.999)DS(0.001)WDADAFSVEDPVRK	AAAAAAAGDS(29.7)DS(-29.7)WDADAFS(-68.05)VEDPVRK	10	2	1358.08	-0.027835					0.842309	0.842309			0.87612	0.87612	NaN	NaN	0.79641		1	NaN	1	0	0	0	1.13385	1.13385			1.2033	1.2033	NaN	NaN	1.2293	+	1	NaN	1	0.769787	0.769787
O75822;F5H425;B4DUI3;H0YGJ7	Eukaryotic translation initiation factor 3 subunit J	EIF3J;EIF3J;EIF3J;EIF3J	1	S	2.12917e-11	134.9	_LQEES(ph)DLELAK_	LQEES(1)DLELAK	LQEES(134.9)DLELAK	5	2	677.811	-0.30903					0.775126	0.775126			0.77268	0.77268	NaN	NaN	0.77958	+	1	NaN	1	0	0	0	1.03457	1.03457			1.105	1.105	NaN	NaN	1.0072	+	1	NaN	1	0.896304	0.896304
O75822;F5H425;B4DUI3	Eukaryotic translation initiation factor 3 subunit J	EIF3J;EIF3J;EIF3J	1	T	1.06549e-24	70.089	_VLT(ph)PEEQLADKLR_	VLT(1)PEEQLADKLR	VLT(70.09)PEEQLADKLR	3	2	796.408	-0.51426	0.949135	0.949135			1.07021	1.07021			1.0323	1.0323	NaN	NaN	0.89571	+	1	10.259	3	0	0	0	0.729899	0.729899			0.74669	0.74669	NaN	NaN	1.283	+	1	12.013	5	1.00642	1.00642
Q59GJ0;O43432;F5H564;B4DH17;Q504Z1;B4DZE1;F5H8J4	Eukaryotic translation initiation factor 4 gamma 3	EIF4G3;EIF4G3;EIF4G3;EIF4G3	1	S	3.17453e-50	164.94	_LDFIESDS(ph)PCSSEALSKK_	LDFIESDS(1)PCSSEALSKK	LDFIES(-52.5)DS(35.17)PCS(-35.17)S(-43.48)EALS(-82.54)KK	8	2	1046.96	-0.7496					0.709151	0.709151			0.66654	0.66654	NaN	NaN	NaN	+	1	NaN	1	NaN	NaN	NaN	1.00399	1.00399			1.0212	1.0212	NaN	NaN	NaN	+	1	NaN	1	1.06021	1.06021
Q59GJ0;O43432;F5H564;B4DH17	Eukaryotic translation initiation factor 4 gamma 3	EIF4G3;EIF4G3	1	S	5.13084e-28	131.72	_S(ph)PVPAQIAITVPK_	S(1)PVPAQIAITVPK	S(79.88)PVPAQIAIT(-79.88)VPK	1	2	700.881	0.39137	1.44509	1.44509			0.960635	0.960635			0.93979	0.93979	NaN	NaN	NaN	+	1	12.822	6	NaN	NaN	NaN	0.911605	0.911605			0.99295	0.99295	NaN	NaN	NaN	+	1	15.804	7	0.929053	0.929053
B4DRM3;E7EX17;P23588;B4DEP6;B4DS13;Q7Z5Y0;B4DS01	Eukaryotic translation initiation factor 4B	EIF4B;EIF4B;EIF4B;EIF4B	1;2	S	2.89159e-22	73.233	_ERHPS(ph)WR_	ERHPS(1)WR	ERHPS(73.23)WR	5	3	349.822	0.17708	2.45712	2.45712	1.03802		0.923441	0.923441	0.587114		0.96052	0.96052	0.51736	NaN	NaN	+	1	9.5412	2	NaN	NaN	NaN														0.903048	0.903048	0.857351
B4DRM3;E7EX17;P23588;B4DEP6;B4DS13;Q7Z5Y0;B4DS01	Eukaryotic translation initiation factor 4B	EIF4B;EIF4B;EIF4B;EIF4B	1;2	S	2.89159e-22	137.69	_ERHPS(ph)WRS(ph)EETQER_	ERHPS(1)WRS(1)EETQER	ERHPS(38.28)WRS(42.28)EET(-38.28)QER	8	2	993.896	0.81668	1.05326		1.05326		0.716149	0.716149	0.587114		0.76198	0.76198	0.51736	NaN	NaN	+	1	33.654	2	NaN	NaN	NaN	0.996663	0.996663			0.99508	0.99508	NaN	NaN	NaN	+	1	NaN	1	0.949447	0.949447	0.857351
B4DRM3;E7EX17;P23588;B4DEP6;B4DS13;Q7Z5Y0;B4DS01	Eukaryotic translation initiation factor 4B	EIF4B;EIF4B;EIF4B;EIF4B	1;2	S	2.72129e-19	153.83	_RES(ph)EKS(ph)LENETLNK_	RES(1)EKS(1)LENETLNK	RES(100.06)EKS(70.11)LENET(-70.11)LNK	6	2	918.892	-0.49602	3.56864	3.56864			0.757846	0.757846			0.71361	0.71361	NaN	NaN	NaN	+	1	6.9788	2	NaN	NaN	NaN														1.22989	1.22989
Q9NRA8;B1AKL4;Q6PJR2;B1AKL5;B1AKL6	Eukaryotic translation initiation factor 4E transporter	EIF4ENIF1;EIF4ENIF1;EIF4ENIF1;EIF4ENIF1;EIF4ENIF1	1	S	3.07031e-35	194.94	_S(ph)MGETESGDAFLDLK_	S(1)MGETESGDAFLDLK	S(68.69)MGET(-68.69)ES(-111.04)GDAFLDLK	1	2	840.347	-0.0089905					0.797675	0.797675			0.80235	0.80235	NaN	NaN	NaN	+	1	NaN	1	NaN	NaN	NaN	0.787809	0.787809			0.81416	0.81416	NaN	NaN	NaN	+	1	NaN	1	0.902131	0.902131
Q9NRA8;B1AKL4;B4DR76	Eukaryotic translation initiation factor 4E transporter	EIF4ENIF1;EIF4ENIF1;EIF4ENIF1	1	S	3.26021e-22	186.72	_APS(ph)PPLSQVFQTR_	APS(1)PPLSQVFQTR	APS(80.44)PPLS(-80.44)QVFQT(-150.59)R	3	2	754.369	0.30376	1.20032	1.20032			0.985819	0.985819			0.96334	0.96334	NaN	NaN	NaN	+	1	8.21	3	NaN	NaN	NaN	1.18542	1.18542			1.2111	1.2111	NaN	NaN	NaN	+	1	9.522	4	0.915943	0.915943
Q9NRA8;B1AKL4;B4DR76;B0QYZ7;H7C0J7	Eukaryotic translation initiation factor 4E transporter	EIF4ENIF1;EIF4ENIF1;EIF4ENIF1;EIF4ENIF1;EIF4ENIF1	1	S	4.91026e-23	151.18	_IPS(ph)PIGFTPGPQQLLGDPFQGMR_	IPS(1)PIGFTPGPQQLLGDPFQGMR	IPS(71.01)PIGFT(-71.01)PGPQQLLGDPFQGMR	3	2	1267.12	-0.018346	1.30677	1.30677			0.920883	0.920883			0.92625	0.92625	NaN	NaN	NaN	+	1	4.8046	8	NaN	NaN	NaN	1.12804	1.12804			1.1061	1.1061	NaN	NaN	NaN	+	1	5.7198	5	0.894848	0.894848
Q9NRA8;B1AKL4;B4DR76	Eukaryotic translation initiation factor 4E transporter	EIF4ENIF1;EIF4ENIF1;EIF4ENIF1	1	S	0.00142768	145.99	_SSS(ph)PVGLAK_	SSS(1)PVGLAK	S(-81.26)S(-65.89)S(65.89)PVGLAK	3	2	463.223	-0.19773	1.22307	1.22307			1.14948	1.14948			1.1324	1.1324	NaN	NaN	NaN	+	1	31.06	2	NaN	NaN	NaN														0.900566	0.900566
Q9NRA8;B1AKL4;B4DR76;B0QYZ7	Eukaryotic translation initiation factor 4E transporter	EIF4ENIF1;EIF4ENIF1;EIF4ENIF1;EIF4ENIF1	1	S	0.000114022	128.08	_AAS(ph)ADYLRPR_	AAS(1)ADYLRPR	AAS(85.75)ADY(-85.75)LRPR	3	2	600.282	-0.038808	4.58949	4.58949			0.30606	0.30606			0.2869	0.2869	NaN	NaN	NaN	+	1	NaN	1	NaN	NaN	NaN	0.915007	0.915007			0.93666	0.93666	NaN	NaN	NaN	+	1	NaN	1	0.919072	0.919072
Q9NRA8;B1AKL4;Q6PJR2;B1AKL5	Eukaryotic translation initiation factor 4E transporter	EIF4ENIF1;EIF4ENIF1;EIF4ENIF1;EIF4ENIF1	1	S	0.000249289	97.45	_SGS(ph)PLEKDSDGLR_	S(0.003)GS(0.997)PLEKDSDGLR	S(-25.13)GS(25.13)PLEKDS(-52.52)DGLR	3	3	480.884	-0.21283	2.13971	2.13971			0.380651	0.380651			0.38765	0.38765	NaN	NaN	NaN	+	1	NaN	1	NaN	NaN	NaN	1.77897	1.77897			1.9167	1.9167	NaN	NaN	NaN	+	1	11.073	2	1.70575	1.70575
Q13541	Eukaryotic translation initiation factor 4E-binding protein 1	EIF4EBP1	1;2	T	6.63021e-13	87.447	_FLMECRNSPVT(ph)K_	FLMECRNS(0.053)PVT(0.947)K	FLMECRNS(-12.56)PVT(12.56)K	11	2	781.349	0.013087					0.600132		0.600132		0.54651	NaN	0.54651	NaN	NaN	+	2	NaN	1	NaN	NaN	NaN														0.803561		0.803561
Q13541	Eukaryotic translation initiation factor 4E-binding protein 1	EIF4EBP1	1;2	S	2.36111e-20	171.26	_FLMECRNS(ph)PVTK_	FLMECRNS(1)PVTK	FLMECRNS(68.63)PVT(-68.63)K	8	2	781.349	0.083383	1.94268	1.94268			1.04587	1.04587			1.1073	1.1073	NaN	NaN	NaN	+	1	NaN	1	NaN	NaN	NaN	1.10915	1.10915			1.137	1.137	NaN	NaN	NaN	+	1	9.1324	5	0.825196	0.825196	1.0075
Q13541	Eukaryotic translation initiation factor 4E-binding protein 1	EIF4EBP1	1;2	T	9.3711e-11	130.27	_NS(ph)PVTKT(ph)PPR_	NS(1)PVT(0.001)KT(1)PPR	NS(43.98)PVT(-33.07)KT(33.07)PPR	7	2	628.775	0.065745	1.14757	1.14757			1.03936	1.03936	0.600132		1.0424	1.0424	0.54651	NaN	NaN	+	1	4.511	4	NaN	NaN	NaN														1.13127	1.13127	1.0075
P55010;Q6IBU0	Eukaryotic translation initiation factor 5	EIF5;EIF5	1	T	0.00194202	97.463	_VLT(ph)LSDDLER_	VLT(0.916)LS(0.084)DDLER	VLT(10.38)LS(-10.38)DDLER	3	2	620.795	-0.0424					0.914917	0.914917			0.90817	0.90817	NaN	NaN	0.82371	+	1	NaN	1	0	0	0														1.51265	1.51265
O60841;Q8N5A0	Eukaryotic translation initiation factor 5B	EIF5B;EIF5B	1	S	4.08911e-16	134.52	_LLQAQGVEVPSKDS(ph)LPK_	LLQAQGVEVPS(0.011)KDS(0.989)LPK	LLQAQGVEVPS(-19.41)KDS(19.41)LPK	14	3	630.331	-0.15458					0.323479	0.323479			0.32246	0.32246	NaN	NaN	NaN		1	NaN	1	NaN	NaN	NaN	0.855322	0.855322			0.91808	0.91808	NaN	NaN	1.0322	+	1	NaN	1	0.875964	0.875964
O60841;Q8N5A0;Q05CQ1;A0JLR8	Eukaryotic translation initiation factor 5B	EIF5B;EIF5B;EIF5B;EIF5B	1	S	2.29301e-98	130.56	_WDGS(ph)EEDEDNSKK_	WDGS(1)EEDEDNSKK	WDGS(107.98)EEDEDNS(-107.98)KK	4	3	540.202	0.12869	0.878428	0.878428			0.887021	0.887021			0.77888	0.77888	NaN	NaN	NaN	+	1	16.156	5	NaN	NaN	NaN	0.903402	0.903402			0.93919	0.93919	NaN	NaN	NaN	+	1	14.994	4	0.901699	0.901699
O60841;Q8N5A0;Q05CQ1;A0JLR8	Eukaryotic translation initiation factor 5B	EIF5B;EIF5B;EIF5B;EIF5B	1	S	3.2335e-95	207.43	_(gl)QSFDDNDS(ph)EELEDKDSK_	QSFDDNDS(1)EELEDKDSK	QS(-98.06)FDDNDS(98.06)EELEDKDS(-113.93)K	8	2	1032.38	0.33648	0.88833	0.88833			0.836343	0.836343			0.71171	0.71171	NaN	NaN	NaN	+	1	18.5	6	NaN	NaN	NaN	1.11208	1.11208			1.1604	1.1604	NaN	NaN	NaN	+	1	9.0007	3	0.95549	0.95549
O60841;Q8N5A0;Q05CQ1;A0JLR8	Eukaryotic translation initiation factor 5B	EIF5B;EIF5B;EIF5B;EIF5B	1	S	7.68334e-122	133.68	_NKPGPNIES(ph)GNEDDDASFKIK_	NKPGPNIES(1)GNEDDDASFKIK	NKPGPNIES(82.29)GNEDDDAS(-82.29)FKIK	9	3	785.688	-0.15186	1.592	1.592			0.874545	0.874545			0.74907	0.74907	NaN	NaN	NaN	+	1	24.723	4	NaN	NaN	NaN	0.971712	0.971712			1.0268	1.0268	NaN	NaN	NaN	+	1	3.4185	6	0.954087	0.954087
P56537	Eukaryotic translation initiation factor 6	EIF6	1	S	1.1928e-34	179.09	_LNEAQPSTIATS(ph)MR_	LNEAQPSTIAT(0.007)S(0.993)MR	LNEAQPS(-82.63)T(-65.34)IAT(-21.63)S(21.63)MR	12	2	799.866	-0.6024	0.998646	0.998646			1.18931	1.18931			1.1697	1.1697	NaN	NaN	0.90078	+	1	NaN	1	0.052459	0.10948	0.15915	0.778011	0.778011			0.80663	0.80663	NaN	NaN	1.0612	+	1	NaN	1	0.805449	0.805449
Q9NV70	Exocyst complex component 1	EXOC1	1;2	S	0.000107918	149.41	_LTGS(ph)TSSLNK_	LTGS(1)TSSLNK	LT(-75.02)GS(38.61)T(-38.61)S(-44.82)S(-51)LNK	4	2	544.255	-0.25022	2.46223	2.46223			0.516877	0.516877			0.5477	0.5477	NaN	NaN	NaN	+	1	NaN	1	NaN	NaN	NaN														0.847855	0.847855	1.00545
Q96KP1;B2RBE6;B3KPN7	Exocyst complex component 2	EXOC2	1	S	9.84872e-14	138.25	_S(ph)EGSLAYVK_	S(1)EGSLAYVK	S(54.85)EGS(-54.85)LAY(-117.38)VK	1	2	517.234	0.34126	0.826829	0.826829			1.74305	1.74305			1.6261	1.6261	NaN	NaN	NaN	+	1	7.5397	3	NaN	NaN	NaN	0.469271	0.469271			0.51549	0.51549	NaN	NaN	NaN	+	1	7.7002	2	1.40507	1.40507
Q6NX51;Q96A65;Q8TAR2	Exocyst complex component 4	EXOC4;EXOC4;EXOC4	1	S	0.000204026	133.52	_S(ph)KDPSGLLISVIR_	S(1)KDPSGLLISVIR	S(75.91)KDPS(-75.91)GLLIS(-120.9)VIR	1	2	732.895	0.24852	0.542065	0.542065			1.47346	1.47346			1.5	1.5	NaN	NaN	NaN	+	1	23.115	5	NaN	NaN	NaN	0.459261	0.459261			0.47081	0.47081	NaN	NaN	NaN	+	1	NaN	1	1.50477	1.50477
Q6NX51;Q96A65;Q8TAR2	Exocyst complex component 4	EXOC4;EXOC4;EXOC4	1	S	1.17046e-51	119.87	_TLS(ph)TSDDVEDR_	TLS(0.996)T(0.003)SDDVEDR	T(-45.08)LS(24.6)T(-24.6)S(-39.99)DDVEDR	3	2	659.264	0.36894					2.80411	2.80411			2.8275	2.8275	NaN	NaN	NaN	+	1	NaN	1	NaN	NaN	NaN	0.601937	0.601937			0.61994	0.61994	NaN	NaN	NaN		1	NaN	1	1.35576	1.35576
Q6NX51;Q96A65;B7Z321;Q8TAR2	Exocyst complex component 4	EXOC4;EXOC4;EXOC4;EXOC4	1	S	6.98523e-06	90.581	_DAS(ph)VPLIDVTNLPTPR_	DAS(1)VPLIDVTNLPTPR	DAS(72.43)VPLIDVT(-72.43)NLPT(-85.04)PR	3	2	894.451	0.040795	0.261997	0.261997			9.21271	9.21271			8.9329	8.9329	NaN	NaN	NaN	+	1	20.984	2	NaN	NaN	NaN	2.30485	2.30485			2.3059	2.3059	NaN	NaN	NaN	+	1	73.067	3	1.46636	1.46636
Q9UPT5	Exocyst complex component 7	EXOC7	1	S	0.0023913	107.98	_HLS(ph)EALNDKHGPLAGR_	HLS(1)EALNDKHGPLAGR	HLS(107.98)EALNDKHGPLAGR	3	3	598.96	0.38612					1.64595	1.64595			1.5478	1.5478	NaN	NaN	NaN	+	1	NaN	1	NaN	NaN	NaN														0.759914	0.759914
Q8IYI6	Exocyst complex component 8	EXOC8	1	S	3.70095e-05	101.2	_RQLES(ph)GGFEAR_	RQLES(1)GGFEAR	RQLES(101.2)GGFEAR	5	2	665.301	0.3749	0.881136	0.881136			1.39109	1.39109			1.3771	1.3771	NaN	NaN	NaN	+	1	17.418	5	NaN	NaN	NaN	0.592187	0.592187			0.59102	0.59102	NaN	NaN	NaN	+	1	5.9262	6	1.2867	1.2867
Q13868;A3KFL4;B3KQW2	Exosome complex component RRP4	EXOSC2;EXOSC2	1	S	2.93152e-20	159.75	_LGQGVLVQVS(ph)PSLVK_	LGQGVLVQVS(0.997)PS(0.003)LVK	LGQGVLVQVS(25.8)PS(-25.8)LVK	10	2	802.445	-0.11561	0.759958	0.759958			1.28904	1.28904			1.2608	1.2608	NaN	NaN	NaN	+	1	NaN	1	NaN	NaN	NaN	1.02367	1.02367			1.1164	1.1164	NaN	NaN	NaN	+	1	NaN	1	1.1229	1.1229
A5PLM5;Q06265;B4DXG8;D6RIY6	Exosome complex component RRP45	EXOSC9;EXOSC9;EXOSC9	1	S	2.0927e-27	244.44	_APIDTS(ph)DVEEK_	APIDT(0.004)S(0.996)DVEEK	APIDT(-24.04)S(24.04)DVEEK	6	2	642.274	0.2356					1.05812	1.05812			1.0899	1.0899	NaN	NaN	1.0552	+	1	26.688	2	0	0	0	0.795166	0.795166			0.81909	0.81909	NaN	NaN	NaN	+	1	8.0868	2	1.03523	1.03523
Q9BSJ8;B3KMV5;B3KY56	Extended synaptotagmin-1	ESYT1;ESYT1	1	S	4.89521e-39	165.16	_HLS(ph)PYATLTVGDSSHK_	HLS(1)PYATLTVGDSSHK	HLS(78.94)PY(-82.49)AT(-78.94)LT(-94.17)VGDS(-128.16)S(-132.32)HK	3	2	896.917	-0.01988	0.527869	0.527869			1.24215	1.24215			1.249	1.249	NaN	NaN	NaN	+	1	28.276	3	NaN	NaN	NaN	0.986963	0.986963			1.0041	1.0041	NaN	NaN	NaN	+	1	5.9921	3	0.912058	0.912058
Q9BSJ8;B3KMV5;B3KY56	Extended synaptotagmin-1	ESYT1;ESYT1	1	S	4.22149e-36	184.38	_LTHVDS(ph)PLEAPAGPLGQVK_	LTHVDS(1)PLEAPAGPLGQVK	LT(-61.85)HVDS(61.85)PLEAPAGPLGQVK	6	2	1005.01	-0.089652	0.260001	0.260001			1.80597	1.80597			1.7152	1.7152	NaN	NaN	NaN	+	1	NaN	1	NaN	NaN	NaN	0.505892	0.505892			0.55193	0.55193	NaN	NaN	NaN	+	1	5.3847	3	1.26329	1.26329
Q9BSJ8;B3KMV5;B3KY56	Extended synaptotagmin-1	ESYT1;ESYT1	1	S	1.77648e-09	160.52	_TLS(ph)PEFNER_	TLS(1)PEFNER	T(-73.61)LS(73.61)PEFNER	3	2	586.753	-0.42714	0.599033	0.599033			1.35413	1.35413			1.3029	1.3029	NaN	NaN	NaN	+	1	10.26	2	NaN	NaN	NaN	1.04609	1.04609			1.0885	1.0885	NaN	NaN	NaN	+	1	4.4545	3	0.885568	0.885568
H7BXI1;A0FGR8;F2Z3K9	Extended synaptotagmin-2	ESYT2;ESYT2;ESYT2	1;2	S	1.95146e-19	115.58	_EPTPSIAS(ph)DIS(ph)LPIATQELR_	EPTPS(0.001)IAS(1)DIS(0.995)LPIAT(0.005)QELR	EPT(-62.1)PS(-33.61)IAS(33.61)DIS(23.12)LPIAT(-23.12)QELR	8	2	1149.54	-0.094681	0.907825	0.907825			1.10732	1.10732			1.0479	1.0479	NaN	NaN	NaN	+	1	NaN	1	NaN	NaN	NaN	0.914811	0.914811	1.04323		0.91748	0.91748	1.1247	NaN	NaN	+	1	NaN	1	1.0778	1.0778	0.939897
H7BXI1;A0FGR8;F2Z3K9	Extended synaptotagmin-2	ESYT2;ESYT2;ESYT2	1;2	S	8.70384e-58	157.43	_SHMS(ph)GSPGPGGSNTAPSTPVIGGSDKPGMEEK_	S(0.031)HMS(0.961)GS(0.008)PGPGGSNTAPSTPVIGGSDKPGMEEK	S(-14.95)HMS(14.95)GS(-20.56)PGPGGS(-36.58)NT(-43.75)APS(-87.7)T(-83.92)PVIGGS(-125.52)DKPGMEEK	4	3	1045.12	-0.22052	0.416849	0.416849			1.64983	1.64983	1.07292		1.3831	1.3831	0.89947	NaN	NaN	+	1	NaN	1	NaN	NaN	NaN	0.667529	0.667529			0.66375	0.66375	NaN	NaN	NaN	+	1	NaN	1	0.782627	0.782627
H7BXI1;A0FGR8;F2Z3K9	Extended synaptotagmin-2	ESYT2;ESYT2;ESYT2	1;2	S	4.118e-38	178.11	_EPTPSIASDIS(ph)LPIATQELR_	EPTPSIASDIS(1)LPIATQELR	EPT(-70.9)PS(-41.49)IAS(-40.59)DIS(40.59)LPIAT(-40.73)QELR	11	2	1109.55	-0.057465	0.295107	0.295107			2.44076	2.44076			2.3967	2.3967	NaN	NaN	NaN	+	1	10.12	4	NaN	NaN	NaN	1.12083	1.12083	0.995703		1.1454	1.1454	1.0739	NaN	NaN	+	1	3.2914	2	0.851308	0.851308	0.939897
H7BXI1;A0FGR8;F2Z3K9	Extended synaptotagmin-2	ESYT2;ESYT2;ESYT2	1;2	S	3.08088e-08	118.24	_EPTPS(ph)IASDISLPIATQELR_	EPT(0.001)PS(0.986)IAS(0.013)DISLPIATQELR	EPT(-29.91)PS(18.79)IAS(-18.79)DIS(-39.89)LPIAT(-72.36)QELR	5	2	1109.55	0.13056	1.3651	1.3651			0.719	0.719			0.71823	0.71823	NaN	NaN	NaN	+	1	NaN	1	NaN	NaN	NaN	0.891504	0.891504			0.93115	0.93115	NaN	NaN	NaN	+	1	NaN	1	1.1037	1.1037	0.942056
H7BXI1;A0FGR8;F2Z3K9	Extended synaptotagmin-2	ESYT2;ESYT2;ESYT2	1;2	S	2.23663e-05	119.27	_SSSSLLAS(ph)PGHIS(ph)VK_	S(0.001)SSSLLAS(0.999)PGHIS(1)VK	S(-31.61)S(-38.89)S(-38.25)S(-44.94)LLAS(31.61)PGHIS(64.3)VK	13	2	815.368	0.94955	0.723692	0.723692			1.61666	1.61666			1.5843	1.5843	NaN	NaN	NaN	+	1	19.454	2	NaN	NaN	NaN														1.11869	1.11869
Q9Y5B9	FACT complex subunit SPT16	SUPT16H	1	S	7.30826e-38	96.82	_QDS(ph)LVINLNR_	QDS(1)LVINLNR	QDS(96.82)LVINLNR	3	2	626.308	-0.33325	0.694496	0.694496			1.15234	1.15234			1.1875	1.1875	NaN	NaN	1.1318	+	1	8.2302	4	0.054837	0	0	0.765088	0.765088			0.75618	0.75618	NaN	NaN	0.96268	+	1	20.459	8	1.02363	1.02363
Q08945	FACT complex subunit SSRP1	SSRP1	1	S	3.76984e-16	101.04	_EGM(ox)NPSYDEYADS(ph)DEDQHDAYLER_	EGMNPSYDEYADS(1)DEDQHDAYLER	EGMNPS(-65.36)Y(-54.47)DEY(-41.88)ADS(41.88)DEDQHDAY(-50.82)LER	13	3	982.362	0.16206	0.763679	0.763679			1.1215	1.1215			1.0474	1.0474	NaN	NaN	NaN	+	1	5.1849	6	NaN	NaN	NaN	1.04582	1.04582			1.029	1.029	NaN	NaN	NaN	+	1	2.1884	6	0.974858	0.974858
Q08945	FACT complex subunit SSRP1	SSRP1	1	S	0.00154877	127.4	_(gl)QLSES(ph)FK_	QLSES(1)FK	QLS(-60.78)ES(60.78)FK	5	2	451.189	0.068781	1.20056	1.20056			1.1463	1.1463			1.1294	1.1294	NaN	NaN	NaN	+	1	24.258	7	NaN	NaN	NaN	0.677376	0.677376			0.71215	0.71215	NaN	NaN	NaN	+	1	12.262	2	1.25341	1.25341
P52907;A8K0T9	F-actin-capping protein subunit alpha-1	CAPZA1	1	S	1.09255e-07	141.13	_(ac)ADFDDRVS(ph)DEEKVR_	ADFDDRVS(1)DEEKVR	ADFDDRVS(141.13)DEEKVR	8	2	901.883	-0.081277					0.751492	0.751492			0.74714	0.74714	NaN	NaN	NaN	+	1	9.557	2	NaN	NaN	NaN	1.50509	1.50509			1.6642	1.6642	NaN	NaN	0.94678	+	1	40.83	4	0.914594	0.914594
A4D0V4;P47755;Q53GC7;Q53GE2;F8W9N7;B4DG50;C9JUG7	F-actin-capping protein subunit alpha-2	CAPZA2;CAPZA2;CAPZA2;CAPZA2;CAPZA2	1	S	8.96959e-16	107.75	_(ac)ADLEEQLS(ph)DEEKVR_	ADLEEQLS(1)DEEKVR	ADLEEQLS(107.75)DEEKVR	8	2	891.893	0.15585	2.5464	2.5464			0.673127	0.673127			0.6823	0.6823	NaN	NaN	0.70551	+	1	NaN	1	0	0	0	0.916195	0.916195			0.96056	0.96056	NaN	NaN	NaN	+	1	NaN	1	0.847532	0.847532
Q9BXW9	Fanconi anemia group D2 protein	FANCD2	1	S	7.59916e-108	229.98	_SQNSQESTADES(ph)EDDMSSQASK_	SQNSQESTADES(1)EDDMSSQASK	S(-167.88)QNS(-166.66)QES(-120.9)T(-94.68)ADES(50.99)EDDMS(-50.99)S(-67.84)QAS(-65.51)K	12	2	1220.95	-0.25938	1.28883	1.28883			1.05734	1.05734			0.87904	0.87904	NaN	NaN	NaN	+	1	NaN	1	NaN	NaN	NaN	1.48714	1.48714			1.3401	1.3401	NaN	NaN	NaN	+	1	NaN	1	0.800755	0.800755
Q9BXW9;H7BZJ7	Fanconi anemia group D2 protein	FANCD2;FANCD2	1	S	3.00072e-05	96.881	_AIEEIAGVGVPELINS(ph)PK_	AIEEIAGVGVPELINS(1)PK	AIEEIAGVGVPELINS(96.88)PK	16	2	958.492	0.32505	0.832321	0.832321			1.15002	1.15002			1.1332	1.1332	NaN	NaN	NaN	+	1	1.6351	2	NaN	NaN	NaN	0.994385	0.994385			1.0812	1.0812	NaN	NaN	NaN	+	1	4.2369	2	1.03787	1.03787
Q9BX63;J3QSE8	Fanconi anemia group J protein	BRIP1	1	S	2.79735e-20	80.975	_INSFS(ph)PQKPPGHCSR_	INS(0.002)FS(0.998)PQKPPGHCSR	INS(-27.48)FS(27.48)PQKPPGHCS(-63.68)R	5	2	896.403	-0.021583	1.2021	1.2021			0.780163	0.780163			0.7955	0.7955	NaN	NaN	NaN	+	1	16.23	2	NaN	NaN	NaN	1.11152	1.11152			1.1448	1.1448	NaN	NaN	NaN	+	1	NaN	1	0.712112	0.712112
Q9BX63	Fanconi anemia group J protein	BRIP1	1	S	4.45963e-11	120.71	_ATPELGSSENSASS(ph)PPR_	ATPELGSSENS(0.002)AS(0.002)S(0.996)PPR	AT(-96.21)PELGS(-53.07)S(-59.77)ENS(-27.94)AS(-26.26)S(26.26)PPR	14	2	883.883	0.019974					0.574506	0.574506			0.57933	0.57933	NaN	NaN	NaN	+	1	NaN	1	NaN	NaN	NaN														0.839223	0.839223
Q92945;B4DV73;M0R0I5;M0QYH3	Far upstream element-binding protein 2	KHSRP	1	S	6.96114e-57	192.09	_MILIQDGS(ph)QNTNVDKPLR_	MILIQDGS(1)QNTNVDKPLR	MILIQDGS(41.44)QNT(-41.44)NVDKPLR	8	2	1061.52	-0.11361					0.173111	0.173111			0.16879	0.16879	NaN	NaN	0.86011	+	1	NaN	1	0	0	0														0.462708	0.462708
Q92945;M0R3J3	Far upstream element-binding protein 2	KHSRP	1	S	1.38055e-37	86.772	_LFIIRGS(ph)PQQIDHAK_	LFIIRGS(1)PQQIDHAK	LFIIRGS(86.77)PQQIDHAK	7	3	601.649	-1.0749	0.986733	0.986733			0.9821	0.9821			1.0121	1.0121	NaN	NaN	NaN	+	1	1.2106	2	NaN	NaN	NaN	0.849902	0.849902			0.87127	0.87127	NaN	NaN	NaN	+	1	3.7451	4	0.860156	0.860156
Q92945;B4DV73;M0QYH3;M0QXW7	Far upstream element-binding protein 2	KHSRP	1	S	9.66929e-19	184.22	_VQIS(ph)PDSGGLPER_	VQIS(1)PDSGGLPER	VQIS(55.23)PDS(-55.23)GGLPER	4	2	717.835	0.31377	1.14873	1.14873			0.888648	0.888648			0.85625	0.85625	NaN	NaN	0.95615	+	1	NaN	1	0	0	0	0.984717	0.984717			1.0344	1.0344	NaN	NaN	0.9502	+	1	NaN	1	0.9215	0.9215
Q96I24	Far upstream element-binding protein 3	FUBP3	1	S	6.69849e-13	82.069	_IQFKPDDGIS(ph)PER_	IQFKPDDGIS(1)PER	IQFKPDDGIS(82.07)PER	10	3	527.915	0.17337	0.814141	0.814141			1.3797	1.3797			1.4395	1.4395	NaN	NaN	NaN	+	1	17.703	5	NaN	NaN	NaN	1.13437	1.13437			1.227	1.227	NaN	NaN	NaN	+	1	28.631	4	0.859185	0.859185
Q96I24	Far upstream element-binding protein 3	FUBP3	1	S	1.37317e-27	136.34	_(gl)QSHAASAAPQASS(ph)PPDYTMAWAEYYR_	QSHAASAAPQAS(0.027)S(0.972)PPDY(0.001)TMAWAEYYR	QS(-86.77)HAAS(-75.67)AAPQAS(-15.55)S(15.55)PPDY(-31.96)T(-36.74)MAWAEY(-70.49)Y(-70.49)R	13	2	1460.11	0.18872	0.770526	0.770526			1.1542	1.1542			1.1501	1.1501	NaN	NaN	NaN		1	NaN	1	NaN	NaN	NaN	1.13621	1.13621			1.1026	1.1026	NaN	NaN	NaN	+	1	2.7779	2	1.16887	1.16887
P49327	Fatty acid synthase;[Acyl-carrier-protein] S-acetyltransferase;[Acyl-carrier-protein] S-malonyltransferase;3-oxoacyl-[acyl-carrier-protein] synthase;3-oxoacyl-[acyl-carrier-protein] reductase;3-hydroxypalmitoyl-[acyl-carrier-protein] dehydratase;Enoyl-[acyl-carrier-protein] reductase;Oleoyl-[acyl-carrier-protein] hydrolase	FASN	1	T	1.74161e-44	176.23	_ADEASELACPT(ph)PK_	ADEASELACPT(1)PK	ADEAS(-121.73)ELACPT(121.73)PK	11	2	734.805	-0.34671	2.15201	2.15201			0.759442	0.759442			0.78574	0.78574	NaN	NaN	1.0559	+	1	5.6028	2	0	0	0.13914	0.770931	0.770931			0.7727	0.7727	NaN	NaN	NaN	+	1	11.12	2	1.3577	1.3577
P49327	Fatty acid synthase;[Acyl-carrier-protein] S-acetyltransferase;[Acyl-carrier-protein] S-malonyltransferase;3-oxoacyl-[acyl-carrier-protein] synthase;3-oxoacyl-[acyl-carrier-protein] reductase;3-hydroxypalmitoyl-[acyl-carrier-protein] dehydratase;Enoyl-[acyl-carrier-protein] reductase;Oleoyl-[acyl-carrier-protein] hydrolase	FASN	1	S	7.06785e-08	89.43	_LGM(ox)LS(ph)PEGTCK_	LGMLS(1)PEGTCK	LGMLS(52.91)PEGT(-52.91)CK	5	2	644.769	0.62652	1.45941	1.45941			1.02247	1.02247			0.98234	0.98234	NaN	NaN	NaN	+	1	1.7971	2	NaN	NaN	NaN	0.790837	0.790837			0.85906	0.85906	NaN	NaN	NaN	+	1	2.4428	3	1.27926	1.27926
B3KNA0;Q9UKT5;D6RAJ6;Q9NWC0;D6REP2;D6RAU6	F-box only protein 4	FBXO4;FBXO4;FBXO4;FBXO4	1	S	7.59764e-27	185.85	_SGTNS(ph)PPPPFSDWGR_	SGTNS(1)PPPPFSDWGR	S(-55.84)GT(-46.87)NS(46.87)PPPPFS(-132.98)DWGR	5	2	841.354	0.65702	2.68456	2.68456			0.674134	0.674134			0.6835	0.6835	NaN	NaN	NaN	+	1	10.671	2	NaN	NaN	NaN	0.844857	0.844857			0.85088	0.85088	NaN	NaN	NaN	+	1	NaN	1	0.833396	0.833396
J3KTA1;Q96IG2;B2R6K2	F-box/LRR-repeat protein 20	FBXL20	1;2	T	4.83376e-07	124.2	_VHAYFAPVT(ph)PPPSVGGSR_	VHAYFAPVT(1)PPPSVGGSR	VHAY(-63.71)FAPVT(63.71)PPPS(-64.23)VGGS(-64.23)R	9	3	640.312	0.18661	0.660186	0.660186			1.29585	1.29585			1.3489	1.3489	NaN	NaN	NaN	+	1	2.3605	2	NaN	NaN	NaN	0.953369	0.953369			0.97651	0.97651	NaN	NaN	NaN	+	1	2.0808	2	1.1092	1.1092	1.11821
O14526;M0QZI3;B7ZAZ3	FCH domain only protein 1	FCHO1	1	S	0.00203519	71.279	_PGTPQS(ph)PPSCR_	PGTPQS(0.994)PPS(0.006)CR	PGT(-54.21)PQS(21.98)PPS(-21.98)CR	6	2	632.263	-0.65879	2.11016	2.11016			0.370182	0.370182			0.36117	0.36117	NaN	NaN	NaN	+	1	NaN	1	NaN	NaN	NaN														0.967359	0.967359
Q86UX7;F5H1C6	Fermitin family homolog 3	FERMT3;FERMT3	1	S	1.3496e-56	246.03	_TAS(ph)GDYIDSSWELR_	T(0.001)AS(0.999)GDYIDSSWELR	T(-30.01)AS(30.01)GDY(-155.27)IDS(-130.16)S(-134.68)WELR	3	2	840.351	0.055433	3.25231	3.25231			0.700945	0.700945			0.69288	0.69288	NaN	NaN	NaN	+	1	7.9415	2	NaN	NaN	NaN	1.11764	1.11764			1.1656	1.1656	NaN	NaN	NaN	+	1	NaN	1	0.980523	0.980523
Q6NS36;P02794;B3KXC3;Q6NZ44;G3V192;G3V1D1	Ferritin;Ferritin heavy chain;Ferritin;Ferritin;Ferritin;Ferritin	FTH1;FTH1;FTH1;FTH1;FTH1	1	S	2.3894e-07	177.44	_HTLGDS(ph)DNES_	HTLGDS(1)DNES	HT(-68.54)LGDS(68.54)DNES(-130.62)	6	2	577.704	-0.074752					1.08431	1.08431			0.95268	0.95268	NaN	NaN	NaN	+	1	NaN	1	NaN	NaN	NaN	0.874121	0.874121			0.90607	0.90607	NaN	NaN	NaN	+	1	NaN	1	0.984732	0.984732
O95684	FGFR1 oncogene partner	FGFR1OP	1	T	2.04697e-12	201.48	_TSAQT(ph)TPSKIPR_	TSAQT(0.998)T(0.002)PSKIPR	T(-65.19)S(-65.19)AQT(26.54)T(-26.54)PS(-54.39)KIPR	5	2	683.84	-0.18036	1.11685	1.11685			1.00783	1.00783			1.0393	1.0393	NaN	NaN	NaN	+	1	NaN	1	NaN	NaN	NaN	0.662044	0.662044			0.65149	0.65149	NaN	NaN	NaN	+	1	NaN	1	1.04548	1.04548
O95684	FGFR1 oncogene partner	FGFR1OP	1;2	S	1.06265e-21	130.75	_GPTTGEGALDLSDVHS(ph)PPKS(ph)PEGK_	GPTTGEGALDLS(0.004)DVHS(0.995)PPKS(1)PEGK	GPT(-33.91)T(-33.91)GEGALDLS(-23.62)DVHS(23.62)PPKS(78.6)PEGK	20	2	1268.55	-1.7341	0.814374	0.814374	0.991142		0.747346	0.747346	0.991321		0.65881	0.65881	0.85815	NaN	NaN	+	1	12.449	2	NaN	NaN	NaN	0.932178		0.932178		0.9621	NaN	0.9621	NaN	NaN	+	2	35.159	4	0.962342	0.962342	0.940221
O95684	FGFR1 oncogene partner	FGFR1OP	1;2	S	1.06265e-21	133.13	_EKGPTTGEGALDLSDVHS(ph)PPKS(ph)PEGK_	EKGPTTGEGALDLSDVHS(1)PPKS(1)PEGK	EKGPT(-97.9)T(-97.66)GEGALDLS(-78.01)DVHS(78.01)PPKS(89.81)PEGK	18	3	931.751	-0.049047	1.11275	1.11275	0.660179		1.01418	1.01418	0.795893		0.89403	0.89403	0.70544	NaN	NaN	+	1	15.358	2	NaN	NaN	NaN	0.962956	0.962956	0.932178		1.0544	1.0544	0.9621	NaN	NaN	+	1	NaN	1	0.909576	0.909576	0.913137
Q9BTV5;M0R366	Fibronectin type III and SPRY domain-containing protein 1	FSD1	1	S	0.000111955	104.17	_TAS(ph)PINSPAR_	TAS(1)PINSPAR	T(-53.04)AS(50.15)PINS(-50.15)PAR	3	2	547.256	0.4572	1.1095	1.1095			0.617187	0.617187			0.64901	0.64901	NaN	NaN	NaN	+	1	NaN	1	NaN	NaN	NaN														0.556245	0.556245
O75369;E7EN95;Q68CT4	Filamin-B	FLNB;FLNB;DKFZp686A1668	1	S	8.32851e-06	118.2	_YADEEIPRS(ph)PFK_	YADEEIPRS(1)PFK	Y(-103.17)ADEEIPRS(103.17)PFK	9	2	766.345	-0.13583	1.17186	1.17186			0.913444	0.913444			0.93934	0.93934	NaN	NaN	NaN	+	1	8.4133	3	NaN	NaN	NaN	0.72762	0.72762			0.74591	0.74591	NaN	NaN	NaN	+	1	13.776	3	0.884543	0.884543
O75369;E7EN95;Q68CT4	Filamin-B	FLNB;FLNB;DKFZp686A1668	1	S	3.19408e-18	134.68	_LDVTILS(ph)PSR_	LDVTILS(1)PSR	LDVT(-40.56)ILS(40.56)PS(-43.06)R	7	2	590.802	0.12727	0.677654	0.677654			1.52158	1.52158			1.5095	1.5095	NaN	NaN	0.82947	+	1	14.893	6	0	0	0.14973	0.582031	0.582031			0.60395	0.60395	NaN	NaN	NaN	+	1	12.528	7	1.05142	1.05142
O75369;E7EN95;Q68CT4	Filamin-B	FLNB;FLNB;DKFZp686A1668	1	S	2.32883e-20	169.41	_LVS(ph)PGSANETSSILVESVTR_	LVS(1)PGSANETSSILVESVTR	LVS(49.94)PGS(-49.94)ANET(-93.18)S(-91.73)S(-91.73)ILVES(-156.74)VT(-162.06)R	3	2	1063.52	-0.24696	1.23258	1.23258			0.820302	0.820302			0.81722	0.81722	NaN	NaN	0.97883	+	1	11.408	2	0	0	0	1.01855	1.01855			1.063	1.063	NaN	NaN	NaN	+	1	NaN	1	1.01705	1.01705
O75369;E7EN95;Q68CT4;Q8WXT3	Filamin-B	FLNB;FLNB;DKFZp686A1668;FLNB	1	S	6.00753e-60	203.56	_APS(ph)VATVGSICDLNLK_	APS(1)VATVGSICDLNLK	APS(82.12)VAT(-82.12)VGS(-127.26)ICDLNLK	3	2	862.918	-0.26386	1.28581	1.28581			1.16095	1.16095			1.1576	1.1576	NaN	NaN	NaN	+	1	NaN	1	NaN	NaN	NaN	0.846875	0.846875			0.87987	0.87987	NaN	NaN	NaN	+	1	NaN	1	0.927866	0.927866
Q5T1M5;B4DVS2	FK506-binding protein 15	FKBP15	1	S	1.40428e-07	96.461	_ERPES(ph)PMVPSEQVVEEAVPLPPQALTTSQDGHR_	ERPES(1)PMVPSEQVVEEAVPLPPQALTTSQDGHR	ERPES(38.83)PMVPS(-38.83)EQVVEEAVPLPPQALT(-93.25)T(-94.32)S(-94.32)QDGHR	5	3	1230.92	-0.038657	2.37613	2.37613			0.78241	0.78241			0.76404	0.76404	NaN	NaN	NaN	+	1	0.37396	2	NaN	NaN	NaN	0.850163	0.850163			0.82691	0.82691	NaN	NaN	NaN	+	1	5.0196	2	0.906717	0.906717
Q5T1M5;B4DVS2	FK506-binding protein 15	FKBP15	1	S	6.27418e-34	114.04	_LSLTSDPEEGDPLALGPES(ph)PGEPQPPQLK_	LSLTSDPEEGDPLALGPES(1)PGEPQPPQLK	LS(-80.62)LT(-80.62)S(-80.62)DPEEGDPLALGPES(80.62)PGEPQPPQLK	19	3	1026.82	-1.4254					0.769725	0.769725			0.80579	0.80579	NaN	NaN	NaN	+	1	NaN	1	NaN	NaN	NaN	1.36777	1.36777			1.401	1.401	NaN	NaN	NaN	+	1	NaN	1	0.691718	0.691718
Q5T1M5;B4DVS2	FK506-binding protein 15	FKBP15	1	S	4.12778e-05	64.583	_ERPESPM(ox)VPS(ph)EQVVEEAVPLPPQALTTSQDGHR_	ERPES(0.082)PMVPS(0.918)EQVVEEAVPLPPQALTTSQDGHR	ERPES(-10.49)PMVPS(10.49)EQVVEEAVPLPPQALT(-46.26)T(-48.4)S(-48.4)QDGHR	10	4	927.441	-0.54839	3.30004	3.30004			1.17637	1.17637			1.1487	1.1487	NaN	NaN	NaN		1	NaN	1	NaN	NaN	NaN	0.841585	0.841585			0.81856	0.81856	NaN	NaN	NaN		1	NaN	1	0.956407	0.956407
Q5T1M5;B4DVS2	FK506-binding protein 15	FKBP15	1	S	1.40438e-179	150.37	_SSLS(ph)GDEEDELFK_	SSLS(0.999)GDEEDELFK	S(-35.27)S(-35.27)LS(35.27)GDEEDELFK	4	2	768.311	-0.806	2.10204	2.10204			0.853468	0.853468			0.83134	0.83134	NaN	NaN	NaN	+	1	10.068	2	NaN	NaN	NaN	1.00457	1.00457			1.0708	1.0708	NaN	NaN	NaN	+	1	6.5599	5	0.959212	0.959212
Q5T1M5;B4DVS2	FK506-binding protein 15	FKBP15	1	S	2.13019e-126	193.39	_RPS(ph)QEQSASASSGQPQAPLNR_	RPS(1)QEQSASASSGQPQAPLNR	RPS(100.51)QEQS(-100.51)AS(-118.52)AS(-131.2)S(-131.2)GQPQAPLNR	3	2	1138.52	0.2342	0.76583	0.76583			0.912824	0.912824			0.78559	0.78559	NaN	NaN	NaN	+	1	NaN	1	NaN	NaN	NaN														0.924251	0.924251
Q5T1M5;B4DZS8	FK506-binding protein 15;Peptidyl-prolyl cis-trans isomerase	FKBP15	1;2	S	8.63729e-17	151.21	_SNSLSEQLAINTS(ph)PDAVK_	SNSLSEQLAINT(0.003)S(0.997)PDAVK	S(-93.82)NS(-99.78)LS(-93.82)EQLAINT(-25.29)S(25.29)PDAVK	13	2	977.462	0.023724	1.2281	1.2281			0.896939	0.896939			0.9463	0.9463	NaN	NaN	NaN	+	1	NaN	1	NaN	NaN	NaN	0.997119	0.997119			1.0201	1.0201	NaN	NaN	NaN	+	1	NaN	1	0.88082	0.88082	1.4792
Q5T1M5;B4DZS8	FK506-binding protein 15;Peptidyl-prolyl cis-trans isomerase	FKBP15	1;2	S	4.52563e-66	139.7	_S(ph)NSLSEQLAINTSPDAVK_	S(0.976)NS(0.024)LSEQLAINTSPDAVK	S(16.09)NS(-16.09)LS(-44.07)EQLAINT(-114.96)S(-114.96)PDAVK	1	2	977.462	-0.037576	2.20369	2.20369			0.81573	0.81573			0.86108	0.86108	NaN	NaN	NaN	+	1	NaN	1	NaN	NaN	NaN														1.93677	1.93677	1.4792
O75955;Q53HQ0;Q5ST80;Q6IB58;B4DVY7;A2VCL5	Flotillin-1	FLOT1;FLOT1;FLOT1;FLOT1;FLOT1	1	S	2.65572e-40	171.72	_ITLVSSGS(ph)GTM(ox)GAAK_	ITLVS(0.002)S(0.001)GS(0.977)GT(0.021)MGAAK	IT(-112)LVS(-28.05)S(-31.84)GS(16.69)GT(-16.69)MGAAK	8	2	738.344	-0.064125	0.483464	0.483464			1.40426	1.40426			1.3349	1.3349	NaN	NaN	NaN	+	1	NaN	1	NaN	NaN	NaN	0.740853	0.740853			0.76771	0.76771	NaN	NaN	NaN	+	1	3.425	2	1.22476	1.22476
Q9UPW0;C9JVP0;C9JXI1	Forkhead box protein J3	FOXJ3;FOXJ3;FOXJ3	1	S	1.39327e-58	235.45	_VTLYNTDQDGSDS(ph)PR_	VTLYNTDQDGSDS(1)PR	VT(-203.26)LY(-211.04)NT(-79.45)DQDGS(-45.21)DS(45.21)PR	13	2	874.362	-0.68468	1.71825	1.71825			0.739907	0.739907			0.73777	0.73777	NaN	NaN	NaN	+	1	NaN	1	NaN	NaN	NaN	1.13442	1.13442			1.0975	1.0975	NaN	NaN	NaN	+	1	12.655	2	0.882547	0.882547
P85037	Forkhead box protein K1	FOXK1	1	S	0.00276291	80.706	_QS(ph)PGPALAR_	QS(1)PGPALAR	QS(80.71)PGPALAR	2	2	488.734	0.28162	1.35891	1.35891			0.959861	0.959861			0.93337	0.93337	NaN	NaN	NaN	+	1	5.6836	5	NaN	NaN	NaN	0.955599	0.955599			0.95535	0.95535	NaN	NaN	NaN	+	1	2.6832	2	0.937416	0.937416
Q01167	Forkhead box protein K2	FOXK2	1	S	4.92434e-52	200.67	_EGS(ph)PAPLEPEPGAAQPK_	EGS(1)PAPLEPEPGAAQPK	EGS(200.67)PAPLEPEPGAAQPK	3	2	877.903	0.010528	1.08815	1.08815			1.06602	1.06602			1.1212	1.1212	NaN	NaN	NaN	+	1	0.43499	2	NaN	NaN	NaN	0.926302	0.926302			0.93051	0.93051	NaN	NaN	NaN	+	1	38.857	2	0.91427	0.91427
Q01167	Forkhead box protein K2	FOXK2	1;2	S	2.75326e-06	73.761	_(ac)AAAAAALSGAGT(ph)PPAGGGAGGGGAGGGGS(ph)PPGGWAVAR_	AAAAAALS(0.029)GAGT(0.971)PPAGGGAGGGGAGGGGS(1)PPGGWAVAR	AAAAAALS(-15.25)GAGT(15.25)PPAGGGAGGGGAGGGGS(44.76)PPGGWAVAR	29	3	1049.47	0.47741	1.03918	1.03918			0.994731	0.994731			0.94146	0.94146	NaN	NaN	NaN	+	1	8.0565	2	NaN	NaN	NaN	1.09704	1.09704			1.071	1.071	NaN	NaN	NaN	+	1	3.1864	2	0.956731	0.956731
Q01167	Forkhead box protein K2	FOXK2	1	S	6.80497e-107	228.19	_FAQSAPGS(ph)PLSSQPVLITVQR_	FAQSAPGS(1)PLSSQPVLITVQR	FAQS(-65.78)APGS(35.2)PLS(-35.2)S(-41.03)QPVLIT(-148.16)VQR	8	2	1132.08	0.33454	0.641767	0.641767			1.43565	1.43565			1.4051	1.4051	NaN	NaN	NaN	+	1	27.394	3	NaN	NaN	NaN	1.04339	1.04339			1.0848	1.0848	NaN	NaN	NaN	+	1	NaN	1	0.884057	0.884057
S4R347;J3QSS4;Q5T0N5;B4DSI7;B4DSW1;B4DKY5;B7Z9L6	Formin-binding protein 1-like	FNBP1L;FNBP1L	1;2	S	9.96409e-11	95.197	_RHSS(ph)DINHLVTQGR_	RHS(0.172)S(0.828)DINHLVTQGR	RHS(-6.81)S(6.81)DINHLVT(-40.92)QGR	4	3	567.272	0.23568	3.54009	3.54009			0.804494	0.804494	1.42929		0.78559	0.78559	1.233	NaN	NaN		1	3.4826	2	NaN	NaN	NaN	0.780371	0.780371			0.75901	0.75901	NaN	NaN	NaN		1	2.0964	2	1.11308	1.11308	1.32474
S4R347;J3QSS4;Q5T0N5;B4DSI7;B4DSW1;B4DKY5;B7Z9L6	Formin-binding protein 1-like	FNBP1L;FNBP1L	1;2	S	9.96409e-11	86.18	_HSSDINHLVTQGRES(ph)PEGSYTDDANQEVR_	HSSDINHLVT(0.003)QGRES(0.991)PEGS(0.004)Y(0.001)TDDANQEVR	HS(-60.22)S(-60.22)DINHLVT(-24.76)QGRES(23.53)PEGS(-23.53)Y(-29.04)T(-33.25)DDANQEVR	15	4	831.116	-0.95295	1.4632	1.4632	0.591475		1.42929		1.42929		1.233	NaN	1.233	NaN	NaN	+	2	NaN	1	NaN	NaN	NaN	1.02627	1.02627			1.0227	1.0227	NaN	NaN	NaN	+	1	NaN	1	1.32738	1.32738
S4R347;J3QSS4;Q5T0N5;B4DSI7;B4DSW1;B4DKY5;B7Z9L6	Formin-binding protein 1-like	FNBP1L;FNBP1L	1;2	S	1.83399e-15	81.428	_RHS(ph)SDINHLVTQGR_	RHS(0.977)S(0.023)DINHLVTQGR	RHS(16.2)S(-16.2)DINHLVT(-55.78)QGR	3	3	567.272	-0.25503					0.824564	0.824564	1.42929		0.80517	0.80517	1.233	NaN	NaN		1	NaN	1	NaN	NaN	NaN	0.792025	0.792025			0.77035	0.77035	NaN	NaN	NaN		1	NaN	1	1.3781	1.3781	1.32474
D3DQS4;Q8N3X1;B3KNP0	Formin-binding protein 4	FNBP4;FNBP4	1;2	S	3.04664e-138	103.33	_IDENS(ph)DKEMEVEES(ph)PEKIK_	IDENS(1)DKEMEVEES(1)PEKIK	IDENS(103.33)DKEMEVEES(103.33)PEKIK	5	2	1204.99	0.25212	1.4543	1.4543			0.744378	0.744378	1.31259		0.69301	0.69301	1.1098	NaN	NaN	+	1	NaN	1	NaN	NaN	NaN														0.794821	0.794821	0.86717
D3DQS4;Q8N3X1;B3KNP0;F5GXL1	Formin-binding protein 4	FNBP4;FNBP4;FNBP4	1	S	4.03407e-30	151.07	_RPILQLS(ph)PPGPR_	RPILQLS(1)PPGPR	RPILQLS(151.07)PPGPR	7	2	705.884	-0.010301	0.940626	0.940626			1.01077	1.01077			0.95765	0.95765	NaN	NaN	NaN	+	1	9.7689	9	NaN	NaN	NaN	1.03667	1.03667			1.0326	1.0326	NaN	NaN	NaN	+	1	5.2738	10	0.836849	0.836849
D3DQS4;Q8N3X1;B3KNP0	Formin-binding protein 4	FNBP4;FNBP4	1;2	S	2.50611e-47	103.33	_IDENS(ph)DKEMEVEES(ph)PEKIK_	IDENS(1)DKEMEVEES(1)PEKIK	IDENS(103.33)DKEMEVEES(103.33)PEKIK	14	2	1204.99	0.25212					1.31259		1.31259		1.1098	NaN	1.1098	NaN	NaN	+	2	NaN	1	NaN	NaN	NaN	0.702539	0.702539			0.77173	0.77173	NaN	NaN	NaN	+	1	NaN	1	0.86717		0.86717
D3DQS4;Q8N3X1;B3KNP0	Formin-binding protein 4	FNBP4;FNBP4	1	T	1.39503e-40	129.88	_VQT(ph)TPKVEEEQDLK_	VQT(0.935)T(0.065)PKVEEEQDLK	VQT(11.57)T(-11.57)PKVEEEQDLK	3	3	575.277	0.80332					1.10174	1.10174			1.0374	1.0374	NaN	NaN	NaN	+	1	NaN	1	NaN	NaN	NaN	0.866276	0.866276			0.89794	0.89794	NaN	NaN	NaN		1	NaN	1	0.909361	0.909361
D3DQS4;Q8N3X1;B3KNP0	Formin-binding protein 4	FNBP4;FNBP4	1	T	3.70034e-34	156.49	_VQTT(ph)PKVEEEQDLK_	VQTT(1)PKVEEEQDLK	VQT(-34.68)T(34.68)PKVEEEQDLK	4	3	575.277	0.74503	0.673887	0.673887			1.15374	1.15374			1.0864	1.0864	NaN	NaN	NaN	+	1	NaN	1	NaN	NaN	NaN	0.760563	0.760563			0.78835	0.78835	NaN	NaN	NaN	+	1	NaN	1	0.936768	0.936768
D3DQS4;Q8N3X1;B3KNP0	Formin-binding protein 4	FNBP4;FNBP4	1	S	5.91048e-68	226.74	_ALEEGDGSVSGSS(ph)PR_	ALEEGDGSVSGS(0.002)S(0.998)PR	ALEEGDGS(-87.84)VS(-47.6)GS(-26.26)S(26.26)PR	13	2	764.32	0.13817	0.98975	0.98975			1.15017	1.15017			1.1159	1.1159	NaN	NaN	NaN	+	1	17.925	2	NaN	NaN	NaN	1.06935	1.06935			1.0465	1.0465	NaN	NaN	NaN	+	1	NaN	1	0.941516	0.941516
D3DQS4;Q8N3X1;B3KNP0	Formin-binding protein 4	FNBP4;FNBP4	1	T	3.06851e-168	197.48	_TGRDT(ph)PENGETAIGAENSEK_	TGRDT(1)PENGETAIGAENSEK	T(-49.72)GRDT(49.72)PENGET(-50.73)AIGAENS(-138.53)EK	5	2	1078.46	0.41839	0.720528	0.720528			0.716815	0.716815			0.61623	0.61623	NaN	NaN	NaN	+	1	NaN	1	NaN	NaN	NaN														0.906717	0.906717
P51116	Fragile X mental retardation syndrome-related protein 2	FXR2	1;2	S	4.60902e-20	169.9	_TDGS(ph)ISGDRQPVTVADYISR_	T(0.002)DGS(0.998)ISGDRQPVTVADYISR	T(-26.43)DGS(26.43)IS(-42.93)GDRQPVT(-120.13)VADY(-154.42)IS(-161.37)R	4	3	739.678	0.26357	1.61134	1.61134			0.944053	0.944053			0.94317	0.94317	NaN	NaN	NaN	+	1	NaN	1	NaN	NaN	NaN														0.612733	0.612733	0.93024
P51116	Fragile X mental retardation syndrome-related protein 2	FXR2	1	S	1.97324e-16	94.632	_TVMDGGLES(ph)DGPNMTENGLEDESRPQR_	TVMDGGLES(1)DGPNMTENGLEDESRPQR	T(-50.29)VMDGGLES(40.85)DGPNMT(-40.85)ENGLEDES(-70.48)RPQR	9	3	1005.42	-0.47297					0.818985	0.818985			0.79974	0.79974	NaN	NaN	NaN	+	1	NaN	1	NaN	NaN	NaN	1.40068	1.40068			1.3624	1.3624	NaN	NaN	NaN	+	1	NaN	1	1.03383	1.03383
Q01543;F1JVV8;F1JVV7;B1PRL2;Q9BZD1	Friend leukemia integration 1 transcription factor	FLI1;EWSR1/FLI1 fusion;EWSR1/FLI1 fusion	1	S	2.56994e-25	86.641	_S(ph)PPLGGAQTISK_	S(1)PPLGGAQTISK	S(77.59)PPLGGAQT(-77.59)IS(-81.79)K	1	2	618.305	0.94322	1.10656	1.10656			0.952654	0.952654			0.89703	0.89703	NaN	NaN	NaN	+	1	12.411	3	NaN	NaN	NaN	0.959961	0.959961			1.0158	1.0158	NaN	NaN	NaN	+	1	NaN	1	1.00442	1.00442
Q01543;E9PKJ7	Friend leukemia integration 1 transcription factor	FLI1;FLI1	1	S	8.03023e-60	156.39	_ADM(ox)TASGS(ph)PDYGQPHK_	ADMTASGS(0.999)PDYGQPHK	ADMT(-66.54)AS(-33.2)GS(33.2)PDY(-42.8)GQPHK	8	2	879.345	-0.70469	1.31126	1.31126			1.01449	1.01449			1.022	1.022	NaN	NaN	NaN	+	1	6.1712	2	NaN	NaN	NaN	1.0161	1.0161			1.0039	1.0039	NaN	NaN	NaN	+	1	NaN	1	0.97583	0.97583
P04075;J3KPS3;H3BQN4;H3BPS8;H3BUH7	Fructose-bisphosphate aldolase A;Fructose-bisphosphate aldolase	ALDOA;ALDOA;ALDOA;ALDOA	1	S	1.62576e-27	176.49	_GILAADES(ph)TGSIAK_	GILAADES(0.997)T(0.003)GSIAK	GILAADES(25.05)T(-25.05)GS(-38.44)IAK	8	2	706.837	0.17411	1.82199	1.82199			0.87191	0.87191			0.80018	0.80018	NaN	NaN	0.77319	+	1	NaN	1	0	0	0	0.81027	0.81027			0.87417	0.87417	NaN	NaN	0.82795	+	1	4.2167	2	0.920151	0.920151
P04075;J3KPS3;H3BQN4;H3BPS8;H3BUH7	Fructose-bisphosphate aldolase A;Fructose-bisphosphate aldolase	ALDOA;ALDOA;ALDOA;ALDOA	1	S	3.32902e-34	192.24	_GILAADESTGS(ph)IAK_	GILAADESTGS(1)IAK	GILAADES(-46.78)T(-42.25)GS(42.25)IAK	11	2	706.837	-0.025457	1.88001	1.88001			0.741023	0.741023			0.67508	0.67508	NaN	NaN	0.77319	+	1	10.419	3	0	0	0	0.758333	0.758333			0.78299	0.78299	NaN	NaN	0.82795	+	1	5.9724	3	1.08751	1.08751
P09972;B7Z3K9;B7Z1Y2;A8MVZ9;B7Z1N6;B7Z3K7;J3QKP5;J3KSV6;C9J8F3;K7EKH5;B7Z1H6;J3QKK1	Fructose-bisphosphate aldolase C;Fructose-bisphosphate aldolase;Fructose-bisphosphate aldolase;Fructose-bisphosphate aldolase;Fructose-bisphosphate aldolase;Fructose-bisphosphate aldolase	ALDOC;ALDOC;ALDOC;ALDOC;ALDOC	1	S	5.10463e-195	113.28	_RLS(ph)QIGVENTEENRR_	RLS(1)QIGVENTEENRR	RLS(80.42)QIGVENT(-80.42)EENRR	3	3	627.637	-0.47173	1.47209	1.47209			0.900581	0.900581			0.87707	0.87707	NaN	NaN	NaN	+	1	9.5392	3	NaN	NaN	NaN	0.412402	0.412402			0.42614	0.42614	NaN	NaN	NaN	+	1	24.404	3	1.39023	1.39023
Q9BWH2	FUN14 domain-containing protein 2	FUNDC2	1	S	1.22643e-07	118.87	_S(ph)NQIPTEVR_	S(1)NQIPTEVR	S(77.62)NQIPT(-77.62)EVR	1	2	562.261	-0.36913	1.42088	1.42088			0.927857	0.927857			0.92468	0.92468	NaN	NaN	NaN	+	1	3.6148	4	NaN	NaN	NaN	0.552848	0.552848			0.56778	0.56778	NaN	NaN	NaN	+	1	6.2719	2	1.79746	1.79746
Q92917	G patch domain and KOW motifs-containing protein	GPKOW	1	S	4.02989e-06	117.3	_MIIEDVLS(ph)PDTCVCR_	MIIEDVLS(0.999)PDT(0.001)CVCR	MIIEDVLS(29.89)PDT(-29.89)CVCR	8	2	944.406	-0.0836					0.653933	0.653933			0.66716	0.66716	NaN	NaN	NaN	+	1	NaN	1	NaN	NaN	NaN														0.85433	0.85433
Q92917	G patch domain and KOW motifs-containing protein	GPKOW	1	S	7.83098e-110	213.05	_LADSGDGAGPS(ph)PEEKDFLK_	LADSGDGAGPS(1)PEEKDFLK	LADS(-106.7)GDGAGPS(106.7)PEEKDFLK	11	2	1006.95	-0.057305	0.951302	0.951302			0.925455	0.925455			0.9321	0.9321	NaN	NaN	NaN	+	1	NaN	1	NaN	NaN	NaN	0.876009	0.876009			0.90556	0.90556	NaN	NaN	NaN	+	1	3.907	3	0.863448	0.863448
Q92917	G patch domain and KOW motifs-containing protein	GPKOW	1	T	1.06659e-115	176.14	_GLGLGANLTEAQALT(ph)PTGPSR_	GLGLGANLTEAQALT(1)PTGPSR	GLGLGANLT(-99.23)EAQALT(46.64)PT(-46.64)GPS(-66.16)R	15	2	1052.53	-0.056099	1.13403	1.13403			1.19628	1.19628			1.2402	1.2402	NaN	NaN	NaN	+	1	2.8866	2	NaN	NaN	NaN	0.757568	0.757568			0.78262	0.78262	NaN	NaN	NaN	+	1	10.573	2	1.17254	1.17254
Q9UKJ3	G patch domain-containing protein 8	GPATCH8	1;2	S	0.000117933	132.86	_S(ph)WGHES(ph)PEER_	S(1)WGHES(1)PEER	S(132.86)WGHES(132.86)PEER	1	2	687.232	0.18366	0.915329	0.915329	0.665424		1.26176	1.26176	1.27106		1.3417	1.3417	1.2458	NaN	NaN	+	1	NaN	1	NaN	NaN	NaN	0.916862		0.916862		0.99308	NaN	0.99308	NaN	NaN	+	2	NaN	1	0.699973	0.699973	1.05471
Q9UKJ3	G patch domain-containing protein 8	GPATCH8	1;2	S	6.69639e-05	132.86	_S(ph)WGHES(ph)PEER_	S(1)WGHES(1)PEER	S(132.86)WGHES(132.86)PEER	6	2	687.232	0.18366	0.884153	0.884153	0.665424		1.06339	1.06339	1.27106		1.0464	1.0464	1.2458	NaN	NaN	+	1	NaN	1	NaN	NaN	NaN	1.02882	1.02882	0.916862		1.0054	1.0054	0.99308	NaN	NaN	+	1	6.2092	3	0.891718	0.891718	1.05471
Q9UKJ3	G patch domain-containing protein 8	GPATCH8	1	S	4.27773e-36	100.39	_GPKPEPPGS(ph)GSPAPPR_	GPKPEPPGS(0.797)GS(0.203)PAPPR	GPKPEPPGS(5.94)GS(-5.94)PAPPR	9	2	804.383	0.441	0.533671	0.533671			1.11461	1.11461			0.9787	0.9787	NaN	NaN	NaN		1	NaN	1	NaN	NaN	NaN	0.823649	0.823649			0.84828	0.84828	NaN	NaN	NaN		1	NaN	1	0.999191	0.999191
Q9UKJ3	G patch domain-containing protein 8	GPATCH8	1	S	1.50897e-21	135.21	_(gl)QEPGGSHGS(ph)ETEDTGR_	QEPGGSHGS(0.999)ET(0.001)EDTGR	QEPGGS(-53.9)HGS(32.54)ET(-32.54)EDT(-78.91)GR	9	2	853.818	0.091288					1.13313	1.13313			0.95636	0.95636	NaN	NaN	NaN	+	1	15.547	4	NaN	NaN	NaN	0.966455	0.966455			0.89719	0.89719	NaN	NaN	NaN	+	1	24.436	2	1.10256	1.10256
Q9UKJ3	G patch domain-containing protein 8	GPATCH8	1	S	2.24141e-36	164.99	_GPKPEPPGSGS(ph)PAPPR_	GPKPEPPGS(0.001)GS(0.999)PAPPR	GPKPEPPGS(-32.26)GS(32.26)PAPPR	11	3	536.591	-0.17342	0.622156	0.622156			1.31631	1.31631			1.1864	1.1864	NaN	NaN	NaN	+	1	10.714	3	NaN	NaN	NaN	0.69139	0.69139			0.71206	0.71206	NaN	NaN	NaN	+	1	NaN	1	1.05649	1.05649
Q9UKJ3	G patch domain-containing protein 8	GPATCH8	1	S	2.89972e-95	246.12	_KPS(ph)VSEEVQATPNK_	KPS(1)VSEEVQATPNK	KPS(65.35)VS(-65.35)EEVQAT(-171.98)PNK	3	2	797.38	-0.54987	0.361544	0.361544			1.86029	1.86029			1.5934	1.5934	NaN	NaN	NaN	+	1	NaN	1	NaN	NaN	NaN	0.653971	0.653971			0.69903	0.69903	NaN	NaN	NaN	+	1	0.62173	2	1.47526	1.47526
Q96AD6;B3KPS5;P43250;F8W9W2	G protein-coupled receptor kinase 6	GRK6;GRK6;GRK6	1	S	5.71899e-39	222.42	_DVLDIEQFS(ph)TVK_	DVLDIEQFS(0.999)T(0.001)VK	DVLDIEQFS(29.64)T(-29.64)VK	9	2	737.347	0.51222	2.51677	2.51677			0.406207	0.406207			0.39369	0.39369	NaN	NaN	NaN	+	1	0.71703	2	NaN	NaN	NaN	0.990755	0.990755			1.0494	1.0494	NaN	NaN	NaN	+	1	11.284	3	0.844618	0.844618
B4DZT6;Q9NYZ3	G2 and S phase-expressed protein 1	GTSE1	1	S	0.000152938	106.13	_AVGS(ph)PLCVPAR_	AVGS(1)PLCVPAR	AVGS(106.13)PLCVPAR	4	2	603.789	0.005172	1.24697	1.24697			0.888958	0.888958			0.85873	0.85873	NaN	NaN	NaN	+	1	21.716	3	NaN	NaN	NaN	0.788428	0.788428			0.75745	0.75745	NaN	NaN	NaN	+	1	2.4991	3	0.856272	0.856272
B4DZT6;Q9NYZ3	G2 and S phase-expressed protein 1	GTSE1	1	S	2.04915e-26	113.7	_ETYYLSDS(ph)PLLGPPVGEPR_	ETYYLS(0.006)DS(0.994)PLLGPPVGEPR	ET(-38.64)Y(-71.12)Y(-71.12)LS(-22.36)DS(22.36)PLLGPPVGEPR	8	2	1085.51	0.036804	1.07214	1.07214			1.06091	1.06091			1.0437	1.0437	NaN	NaN	NaN	+	1	0.31952	2	NaN	NaN	NaN	0.731055	0.731055			0.70945	0.70945	NaN	NaN	NaN	+	1	0.96241	2	1.01268	1.01268
B4DZT6;Q9NYZ3	G2 and S phase-expressed protein 1	GTSE1	1	S	1.2678e-66	159.59	_VPQALNFS(ph)PEESDSTFSK_	VPQALNFS(1)PEESDSTFSK	VPQALNFS(51.04)PEES(-51.04)DS(-59.66)T(-59.66)FS(-77.03)K	8	2	1031.95	0.25028					0.972646	0.972646			1.0028	1.0028	NaN	NaN	NaN	+	1	NaN	1	NaN	NaN	NaN														0.932884	0.932884
[truncated: 2,507 more rows]
[truncated: 71 more columns]

## Sheet: S2-2
Table S2 -2. Related to Figures 1-4. Dynamically phosphorylated sites identified in one replicate experiment over 40 min in the donor sample. All quantified phosphoylation sites were normalised to their quantified protein species.
[truncated: 947 more rows]

[truncated: 8 more sheets: S2-3, S2-4, S2-5, S2-6, S2-7, S2-8, S2-9, S2-10]
