# Supplementary material for: HIV-1 Activates T Cell Signaling Independently of Antigen to Drive Viral Spread
Source: Cell Rep. 2017 Jan 24;18(4):1062–74. doi: 10.1016/j.celrep.2016.12.057 (PMC5289937; doi:10.1016/j.celrep.2016.12.057)
Supplement: Table S3. Comparison of Overlapping and Unique Phosphoproteins Identified in HIV-Positive Donor T Cells and Target T Cells [file mmc4.xlsx]

## Sheet: S3-1
Table S3-1. Related to Figures 1-4. Differentially phosphorylated proteins from two replicate experiments that were unique to the HIV-1 infected donor T cell.
TOTAL = 108
	increase in phosphorylation ≥1.5 but <3.0
	increase in phosphorylation ≥3.0 but <4.0
	increase in phosphorylation ≥4.0 but <5.0
	increase in phosphorylation ≥5.0
	decrease in phosphorylation ≥0.67 but <0.33
	decrease in phosphorylation ≥0.33 but <0.25
	decrease in phosphorylation ≥0.25 but <0.20
	decrease in phosphorylation ≥0.20
Proteins	Protein names	Gene names	Number of Phospho (STY)	Amino acid	PEP	Score	Score for localization	Modified sequence	Phospho (STY) Probabilities	Phospho (STY) Score diffs	Position in peptide	Charge	m/z	Mass error [ppm]	0/5 - exp 1	0/5 - exp 2	avg 0/5	5/5 - exp 1	5/5 - exp 2	avg 5/5	20/5 - exp 1	20/5 - exp 2	avg 20/5	40/5 - exp 1	40/5 - exp 2	avg 40/5	Normalised Standard Protein Ratio H/M Exp. 1 - 0 min	Normalised Standard Protein Ratio L/M Exp. 2 - 0 min	Normalised Standard Protein Ratio H/M Exp. 1 - 5 min	Normalised Standard Protein Ratio L/M Exp. 2 - 5 min	Normalised Standard Protein Ratio H/M Exp. 1 - 20 min	Normalised Standard Protein Ratio L/M Exp. 2 - 20 min	Normalised Standard Protein Ratio H/M Exp. 1 - 40 min	Normalised Standard Protein Ratio L/M Exp. 2 - 40 min
B2R6A0;Q9Y478;B4DVP2	5'-AMP-activated protein kinase subunit beta-1	PRKAB1	1	S	2.51391e-91	231.89	135.54	_S(ph)HNNFVAILDLPEGEHQYK_	S(1)HNNFVAILDLPEGEHQYK	S(112.71)HNNFVAILDLPEGEHQY(-112.71)K	1	3	764.355	0.052571	1.23845	1.52195	1.3802	1	1	1	0.586114	0.347406	0.46676	0.276875	0.213363	0.245119	0.578582	1.76343	0.829674	1.07663	1.02905	1.03495	0.941501	0.865296
P83731;C9JNW5;C9JXB8	60S ribosomal protein L24	RPL24	1	S	2.18866e-19	197.15	197.15	_AITGAS(ph)LADIMAK_	AITGAS(1)LADIMAK	AIT(-77.5)GAS(77.5)LADIMAK	6	2	671.328	0.10136	2.39514	1.80783	2.10148	1	1	1	0.825936	0.975736	0.900836	0.867301	0.936274	0.901788	1.17365	0.703926	1.01818	1.00457	1.02876	1.0302	1.03209	1.0641
B4DZ97;Q9C0C7	Activating molecule in BECN1-regulated autophagy protein 1	AMBRA1	1	S	1.26959e-19	202.34	202.34	_LELSSSAS(ph)PQEER_	LELSSSAS(1)PQEER	LELS(-112.86)S(-73.7)S(-41.1)AS(41.1)PQEER	8	2	756.833	-0.17818	0.991798	1.13902	1.06541	1	1	1	1.28949	1.48922	1.38936	1.5234	2.28773	1.90557	0.859899	1.11291	0.979336	0.978743	0.884406	1.05065	0.891359	1.15431
F8VVT9;Q99490;J3KNM6;B3KVD5	Arf-GAP with GTPase, ANK repeat and PH domain-containing protein 2	AGAP2	1	S	1.46961e-24	180.04	179.41	_AEAAAVAGLSTPGS(ph)LHR_	AEAAAVAGLSTPGS(1)LHR	AEAAAVAGLS(-46.25)T(-37.58)PGS(37.58)LHR	14	2	844.412	-0.081244	0.45804	0.498333	0.478186	1	1	1	0.956644	1.26221	1.10943	1.20413	1.32381	1.26397	1.00752	1.6617	1.0682	0.942041	1.09136	0.947325	1.08725	0.912532
Q96QE3;H0UIC2	ATPase family AAA domain-containing protein 5	ATAD5	1	T	1.56004e-10	165.58	165.58	_AESEASLLNVST(ph)PK_	AESEASLLNVST(1)PK	AES(-125.67)EAS(-85.17)LLNVS(-36.84)T(36.84)PK	12	2	763.361	0.11139	0.492317	0.511579	0.501948	1	1	1	0.80484	0.933032	0.868936	0.114554	0.648759	0.381657	1.0926	0.614644	0.800755	1.3617	0.808621	1.02196	0.977937	0.172007
Q96QE3;H0UIC2	ATPase family AAA domain-containing protein 5	ATAD5	1	S	1.47914e-57	223.54	223.54	_SGYIS(ph)ESENSEISQQVR_	SGYIS(0.999)ES(0.001)ENSEISQQVR	S(-67.39)GY(-164.03)IS(31.29)ES(-31.29)ENS(-67.39)EIS(-151.66)QQVR	5	2	996.931	1.2661	0.739784	1.06798	0.903882	1	1	1	0.816502	0.93802	0.877261	0.118204	0.564039	0.341121	1.0926	0.614644	0.800755	1.3617	0.808621	1.02196	0.977937	0.172007
Q9NYF8;H0YF14;B0AZU3	Bcl-2-associated transcription factor 1	BCLAF1	1	T	1.475e-67	258.8	161.91	_RPKEEEWDPEYT(ph)PK_	RPKEEEWDPEYT(1)PK	RPKEEEWDPEY(-76)T(76)PK	12	2	942.414	0.22684	1.49828	1.65221	1.57524	1	1	1	1.06231	1.16233	1.11232	1.07029	1.34327	1.20678	1.22549	0.685066	0.953008	1.0591	0.97563	1.06035	0.962393	1.05935
Q53HL2;A8K7A2;B4DXT3	Borealin	CDCA8	1	T	2.00594e-07	195.1	166.14	_LTAEAIQT(ph)PLK_	LTAEAIQT(1)PLK	LT(-125.05)AEAIQT(125.05)PLK	8	2	632.831	-0.24754	0.514404	0.6254	0.569902	1	1	1	1.18384	1.16853	1.17618	1.33686	1.05433	1.1956	1.47137	0.513573	1.04052	0.833285	1.01744	0.886527	1.20636	0.928108
P11274;B4E065;Q12843;Q12844	Breakpoint cluster region protein	BCR;BCR/ABL fusion	1	S	0.000132383	145.25	129.34	_RQS(ph)ILFSTEV_	RQS(1)ILFSTEV	RQS(55.71)ILFS(-55.71)T(-87.26)EV	3	2	630.305	0.34309	0.617129	0.631351	0.62424	1	1	1	0.791005	0.90943	0.850217	0.853641	0.913184	0.883413	0.883379	2.17746	1.086	1.12975	1.07052	0.929827	1.01248	1.0038
B2RAR0;Q9UBW5;B7Z6F3;F5H0W4;S4R418	Bridging integrator 2	BIN2	1	S	0.00208948	141.08	136.02	_S(ph)LVISPPVR_	S(1)LVISPPVR	S(78.24)LVIS(-78.24)PPVR	1	2	524.284	-0.12974	0.383003	0.395787	0.389395	1	1	1	1.15137	1.15661	1.15399	1.2199	1.22938	1.22464	0.716079	2.17019	0.918479	0.998779	0.842541	0.978614	0.90824	1.02663
Q9UBL0;C9J5R1;C9J091;C9JI74;F8WDL2;C9JD93;C9JTF2;A8K1F3;A8K0T4;C9JQQ6	cAMP-regulated phosphoprotein 21	ARPP21	1	S	3.04718e-95	274.6	160.04	_SES(ph)LDEEEKLELQR_	SES(1)LDEEEKLELQR	S(-43.26)ES(43.26)LDEEEKLELQR	3	3	595.603	0.3426	2.07136	2.4633	2.26733	1	1	1	1.45357	0.88033	1.16695	1.24734	0.805391	1.02637	0.876637	1.99288	1.14583	0.853646	1.2755	0.786005	1.29606	0.818554
Q6JBY9;B7ZKW8	CapZ-interacting protein	RCSD1	1;2	S	5.92024e-65	176.9	93.876	_SSEEVDGQHPAQEEVPES(ph)PQTSGPEAENR_	SSEEVDGQHPAQEEVPES(0.997)PQT(0.002)S(0.001)GPEAENR	S(-71.53)S(-71.53)EEVDGQHPAQEEVPES(26.95)PQT(-26.95)S(-32.39)GPEAENR	18	3	1067.45	-0.33592	1.69451	1.77032	1.73242	1	1	1	1.1607	1.05393	1.10732	1.35682	1.2012	1.27901	0.779	2.73732	1.05018	0.909928	1.02899	0.913614	1.02919	0.950134
Q96GN5	Cell division cycle-associated 7-like protein	CDCA7L	1	S	0.00170798	164.68	131.06	_RAFS(ph)EGQITR_	RAFS(1)EGQITR	RAFS(83.07)EGQIT(-83.07)R	4	2	622.793	0.56705	2.03653	3.03356	2.53504	1	1	1	1.1083	1.24031	1.1743	0.972677	1.2144	1.09354	1.17296	0.788845	0.78252	1.23262	0.718242	1.18898	0.791632	1.31013
Q03188;Q8IW27;H0Y8J2;H0Y9W1	Centromere protein C 1	CENPC1	1	T	1.58325e-07	182.33	182.33	_LVLPSNT(ph)PNVR_	LVLPSNT(1)PNVR	LVLPS(-42.86)NT(42.86)PNVR	7	2	645.334	0.12688	0.58362	0.645073	0.614347	1	1	1	0.915202	1.05522	0.985211	1.2335	0.895062	1.06428	1.19884	0.650656	0.847046	0.981755	0.912072	0.969008	1.0234	1.25953
P49454	Centromere protein F	CENPF	1	S	7.38504e-40	228.84	183.31	_S(ph)LLGIDTEDAIQGR_	S(1)LLGIDTEDAIQGR	S(120.6)LLGIDT(-120.6)EDAIQGR	1	2	784.372	0.093067	1.41649	1.68271	1.5496	1	1	1	0.829608	0.719127	0.774368	0.478118	0.669023	0.57357	1.55079	0.473028	1.2321	0.753939	1.24046	0.732605	1.16341	0.755573
P49585;C9JEJ2;B2R8P1;B4E322	Choline-phosphate cytidylyltransferase A	PCYT1A;hCG_2002711	2	S	2.26424e-15	165.47	119.27	_WPFSGKTS(ph)PPCS(ph)PANLSR_	WPFS(0.039)GKT(0.374)S(0.587)PPCS(1)PANLSR	WPFS(-11.8)GKT(-1.96)S(1.96)PPCS(43.91)PANLS(-49.68)R	12	3	716.971	0.27341	0.625189	0.6319	0.628544	1	1	1	0.949752	0.828433	0.889092	0.932368	0.866637	0.899503	0.945835	1.5148	0.891557	0.955762	1.11447	1.0271	1.00724	1.06008
P45973;Q6I9T7	Chromobox protein homolog 5	CBX5	1	S	1.43494e-23	216.54	216.54	_S(ph)NFSNSADDIK_	S(1)NFSNSADDIK	S(78.33)NFS(-78.33)NS(-114.04)ADDIK	1	2	639.256	0.2235	1.57682	1.79529	1.68606	1	1	1	0.945361	0.750713	0.848037	0.536454	0.667679	0.602067	1.25068	0.782578	1.0007	0.947477	1.05767	0.954196	1.059	0.922984
Q96JM3	Chromosome alignment-maintaining phosphoprotein 1	CHAMP1	1;2	S	0.00255	126.12	112.44	_S(ph)PAGS(ph)PELR_	S(1)PAGS(1)PELR	S(112.44)PAGS(112.44)PELR	5	2	537.207	0.68373	1.7401	1.57434	1.65722	1	1	1	1.03489	0.843633	0.939262	1.30141	1.18479	1.2431	1.22495	0.698712	0.924251	1.01188	0.928131	0.983738	0.910023	1.02621
Q96JM3	Chromosome alignment-maintaining phosphoprotein 1	CHAMP1	1;2	S	2.80355e-06	140.14	130.43	_SSSVSPSSWKS(ph)PPAS(ph)PESWK_	SSSVSPS(0.001)SWKS(0.998)PPAS(1)PESWK	S(-43.38)S(-43.38)S(-43.38)VS(-36.49)PS(-29.39)S(-37.26)WKS(29.39)PPAS(50.08)PES(-55.91)WK	15	2	1139.48	1.0867	1.93769	1.86285	1.90027	1	1	1	0.952728	1.12731	1.04002	0.999117	1.16928	1.0842	1.22495	0.698712	0.924251	1.01188	0.928131	0.983738	0.910023	1.02621
O95239;Q59HG1;B3KNC0	Chromosome-associated kinesin KIF4A	KIF4A	1	S	0.00276673	179.42	179.42	_TFS(ph)LTEVR_	TFS(1)LTEVR	T(-64.45)FS(49.01)LT(-49.01)EVR	3	2	516.742	0.18454	1.64236	2.05941	1.85089	1	1	1	0.795614	0.880904	0.838259	0.696306	0.860782	0.778544	1.05099	0.848876	1.03998	0.898307	1.01079	0.894008	1.02858	0.881552
E9PK25;P23528;E9PP50;B4E112;E9PS23	Cofilin-1	CFL1	1	S	0	318.66	314.48	_(ac)AS(ph)GVAVSDGVIKVFNDMKVR_	AS(1)GVAVSDGVIKVFNDMKVR	AS(76.43)GVAVS(-76.43)DGVIKVFNDMKVR	2	2	1107.55	-0.35019	0.653204	0.423172	0.538188	1	1	1	1.07383	1.25176	1.1628	1.16017	1.33538	1.24778	0.787292	2.14598	1.02762	0.916357	1.0513	0.895111	1.03087	0.91643
A8K4T8;Q15003;E9PHA2;B4DRG7;C9J470;C9JZP1	Condensin complex subunit 2;Condensin complex subunit 2;Condensin complex subunit 2;Condensin complex subunit 2	NCAPH	1	S	5.28396e-18	220.6	220.6	_VFDLQFSTDS(ph)PR_	VFDLQFSTDS(1)PR	VFDLQFS(-72.03)T(-46.89)DS(46.89)PR	10	2	746.329	0.1014	1.64079	1.49578	1.56829	1	1	1	1.05275	0.990396	1.02157	1.10302	1.25681	1.17992	0.81945	1.83058	0.992123	1.07648	1.00369	1.01717	1.00841	0.998715
Q9BPX3;Q6NUR1	Condensin complex subunit 3	NCAPG	1	S	5.6573e-13	182.02	156.17	_GDFS(ph)YIGNLMTK_	GDFS(1)YIGNLMTK	GDFS(75.85)Y(-75.85)IGNLMT(-114.55)K	4	2	713.31	0.26191	2.27518	1.59748	1.93633	1	1	1	0.977773	0.740374	0.859073	0.807444	0.719289	0.763367	0.827974	1.79879	0.990127	1.01587	1.03654	1.05529	0.99337	1.02003
G3V599;Q59FD2;O15320;Q2VIL8	Cutaneous T-cell lymphoma-associated antigen 5	CTAGE5	1	S	6.48368e-06	137.89	86.344	_LS(ph)GPAELR_	LS(1)GPAELR	LS(86.34)GPAELR	2	2	461.723	0.18696	0.536533	0.475088	0.505811	1	1	1	1.17007	1.23384	1.20196	1.28581	1.3928	1.33931	1.28005	0.593765	1.06728	1.05788	0.947795	1.04923	0.882055	1.03296
Q96N67;Q96NI0	Dedicator of cytokinesis protein 7	DOCK7	1	S	0.00132807	159.09	138.76	_S(ph)MSIDDTPR_	S(1)MSIDDTPR	S(39.86)MS(-39.86)IDDT(-96.13)PR	1	2	551.218	-0.10923	0.629628	0.43072	0.530174	1	1	1	0.890462	1.06038	0.975419	1.03051	1.0158	1.02315	0.96575	1.90833	1.08255	0.995492	0.973207	0.953042	0.950415	1.03848
P60981;F6RFD5	Destrin	DSTN	1	S	6.7507e-14	207.79	86.548	_AS(ph)GVQVADEVCR_	AS(1)GVQVADEVCR	AS(86.55)GVQVADEVCR	2	2	685.792	-0.061894	0.477127	0.294353	0.38574	1	1	1	1.05802	1.19279	1.12541	1.10471	1.27112	1.18792	0.882139	2.46749	1.05838	0.966374	1.08663	0.946336	1.0488	0.980723
Q15398;B4DMI9;A8K732	Disks large-associated protein 5	DLGAP5	1	S	3.95917e-15	137.38	87.468	_S(ph)SIEDAQCPGLPDLIEENHVVNK_	S(0.5)S(0.5)IEDAQCPGLPDLIEENHVVNK	S(0)S(0)IEDAQCPGLPDLIEENHVVNK	2	3	882.07	0.018294	2.41173	1.61398	2.01285	1	1	1	0.728182	1.15616	0.942171	0.788078	0.925353	0.856715	1.03774	1.68329	1.2184	0.763932	1.16394	0.797473	1.16714	0.742364
Q15398;B4DMI9;A8K732	Disks large-associated protein 5	DLGAP5	1	S	3.95917e-15	144.63	141.6	_S(ph)SIEDAQCPGLPDLIEENHVVNK_	S(0.885)S(0.115)IEDAQCPGLPDLIEENHVVNK	S(8.87)S(-8.87)IEDAQCPGLPDLIEENHVVNK	1	2	1322.6	-1.2732	2.41173	1.61398	2.01285	1	1	1	0.764054	0.89009	0.827072	0.788078	0.925353	0.856715	1.03774	1.68329	1.2184	0.763932	1.16394	0.797473	1.16714	0.742364
P11388	DNA topoisomerase 2-alpha	TOP2A	1;2	S	3.10384e-14	207.52	198.85	_S(ph)VVSDLEADDVK_	S(1)VVSDLEADDVK	S(71.52)VVS(-71.52)DLEADDVK	1	2	678.8	0.25235	1.90508	1.84928	1.87718	1	1	1	0.85137	0.816975	0.834172	0.841859	0.810191	0.826025	1.52197	0.5048	1.19121	0.835026	1.15966	0.839009	1.22425	0.842078
A8KAG0;O75190;B4DNN5;B4DVN1;B4DMJ9;E9PH18;B4DN73;Q75MP3	DnaJ homolog subfamily B member 6	DNAJB6	1	S	1.05103e-52	211.89	68.129	_HAPHCLS(ph)EEEGEQDRPR_	HAPHCLS(1)EEEGEQDRPR	HAPHCLS(68.13)EEEGEQDRPR	7	3	709.629	-0.17	0.499498	0.597178	0.548338	1	1	1	0.758726	0.764322	0.761524	0.728476	0.682329	0.705402	0.965517	1.19769	0.96396	1.13957	0.956754	1.03066	1.01833	1.12086
Q6P2E9	Enhancer of mRNA-decapping protein 4	EDC4	1	S	1.24945e-11	112.75	99.311	_GFGSSAPEGLEPDSM(ox)ASAASALHLLS(ph)PR_	GFGSSAPEGLEPDSMASAAS(0.001)ALHLLS(0.999)PR	GFGS(-84.68)S(-84.68)APEGLEPDS(-60.16)MAS(-43.55)AAS(-31.64)ALHLLS(31.64)PR	26	2	1426.15	0.40639	0.447683	0.446764	0.447224	1	1	1	1.14144	1.17029	1.15587	1.10866	1.19	1.14933	1.18109	0.958341	0.987105	1.03615	1.01034	1.04333	1.01688	1.05867
H7BXI1;A0FGR8;F2Z3K9	Extended synaptotagmin-2	ESYT2	1;2	S	3.08088e-08	127.29	118.24	_EPTPS(ph)IASDISLPIATQELR_	EPT(0.001)PS(0.986)IAS(0.013)DISLPIATQELR	EPT(-29.91)PS(18.79)IAS(-18.79)DIS(-39.89)LPIAT(-72.36)QELR	5	2	1109.55	0.13056	0.400776	0.49967	0.450223	1	1	1	1.03482	1.00972	1.02227	1.08371	0.766336	0.925025	1.29306	0.596302	0.991799	0.97168	0.997605	1.00801	1.03248	0.97136
H7BXI1;A0FGR8;F2Z3K9	Extended synaptotagmin-2	ESYT2	1;2	S	4.118e-38	189.51	178.11	_EPTPSIASDIS(ph)LPIATQELR_	EPTPSIASDIS(1)LPIATQELR	EPT(-70.9)PS(-41.49)IAS(-40.59)DIS(40.59)LPIAT(-40.73)QELR	11	2	1109.55	-0.057465	2.3308	2.19908	2.26494	1	1	1	1.00054	1.0354	1.01797	0.827981	1.00629	0.917137	1.29306	0.596302	0.991799	0.97168	0.997605	1.00801	1.03248	0.97136
Q01167	Forkhead box protein K2	FOXK2	1	S	6.80497e-107	228.19	228.19	_FAQSAPGS(ph)PLSSQPVLITVQR_	FAQSAPGS(1)PLSSQPVLITVQR	FAQS(-65.78)APGS(35.2)PLS(-35.2)S(-41.03)QPVLIT(-148.16)VQR	8	2	1132.08	0.33454	1.49963	1.81889	1.65926	1	1	1	0.908829	1.05724	0.983032	0.893243	0.931075	0.912159	0.878264	0.902874	0.983707	0.978841	0.920975	0.986704	1.00067	0.984638
Q96AD6;B3KPS5;P43250;F8W9W2	G protein-coupled receptor kinase 6	GRK6	1	S	5.71899e-39	250.19	222.42	_DVLDIEQFS(ph)TVK_	DVLDIEQFS(0.999)T(0.001)VK	DVLDIEQFS(29.64)T(-29.64)VK	9	2	737.347	0.51222	0.41933	0.493015	0.456172	1	1	1	1.005	0.88763	0.946316	1.00119	0.885494	0.943344	0.900659	1.09457	0.92328	1.02757	0.961206	1.05849	0.864672	0.940908
Q13439;A8K3D5;Q86W71	Golgin subfamily A member 4	GOLGA4	1;2	S	0.00106104	155	155	_VPS(ph)VESLFR_	VPS(1)VESLFR	VPS(78.67)VES(-78.67)LFR	3	2	557.271	0.086604	1.76143	2.03499	1.89821	1	1	1	0.786048	0.795491	0.790769	0.810747	0.85484	0.832793	1.16428	1.02178	0.889183	1.18325	0.974165	1.03187	0.89654	1.03126
Q92574	Hamartin	TSC1	1	S	4.81215e-11	158.44	108.43	_GGFDS(ph)PFYR_	GGFDS(1)PFYR	GGFDS(94.85)PFY(-94.85)R	5	1	1125.44	0.72034	0.652724	0.566971	0.609848	1	1	1	1.09539	1.01629	1.05584	1.24613	1.36504	1.30559	0.892522	1.83654	1.01111	0.878971	1.08967	0.909808	0.865341	0.951802
Q7Z4H7;Q5VY60;Q5SYF9	HAUS augmin-like complex subunit 6	HAUS6;FAM29A	1	T	5.16202e-40	213.69	109	_T(ph)PENLITEIR_	T(1)PENLITEIR	T(76.7)PENLIT(-76.7)EIR	1	2	633.31	-0.51489	1.25577	1.20503	1.2304	1	1	1	0.76671	0.834652	0.800681	0.662116	0.662494	0.662305	0.826269	1.56817	0.998597	1.02041	0.910156	0.99537	0.985626	0.991021
Q6AI08;K7EIX2;Q0VD96	HEAT repeat-containing protein 6	HEATR6	1	S	8.10358e-42	214.5	179.46	_APAGPSLEETSVSS(ph)PK_	APAGPSLEETSVS(0.003)S(0.997)PK	APAGPS(-107.25)LEET(-51.63)S(-35.79)VS(-24.97)S(24.97)PK	14	2	818.877	0.78082	0.585322	0.435596	0.510459	1	1	1	1.44088	1.02491	1.23289	1.2737	1.40828	1.34099	0.855327	2.17329	0.935258	1.19284	0.967967	1.10698	0.955986	1.22734
P08238;B4DMA2;B4DGL0;Q9H6X9;A8K3W9	Heat shock protein HSP 90-beta	HSP90AB1	1	S	0.000484379	173.37	157.66	_RLS(ph)ELLR_	RLS(1)ELLR	RLS(157.66)ELLR	3	2	483.76	-0.074811	2.35287	1.69305	2.02296	1	1	1	0.742821	1.05023	0.896526	0.741676	0.954126	0.847901	0.835413	1.94082	1.03216	0.989616	1.03615	0.989538	1.05003	0.985642
Q6IBN1;P61978;Q5EC54;B4DFF1;Q5T6W1	Heterogeneous nuclear ribonucleoprotein K	HNRPK;HNRNPK	1	S	3.12544e-11	106.39	99.269	_KIIPTLEEGLQLPS(ph)PTATSQLPLESDAVECLNYQHYK_	KIIPTLEEGLQLPS(0.905)PT(0.039)AT(0.039)S(0.017)QLPLESDAVECLNYQHYK	KIIPT(-49.65)LEEGLQLPS(13.65)PT(-13.65)AT(-13.65)S(-17.21)QLPLES(-41.46)DAVECLNY(-72.29)QHY(-76.71)K	14	3	1421.7	-0.38179	0.436728	0.657731	0.547229	1	1	1	0.786377	0.948199	0.867288	0.942162	1.33324	1.1377	1.05502	0.927165	0.976909	1.0215	0.984026	1.02104	0.991977	1.02622
P16403	Histone H1.2	HIST1H1C	1	S	3.42063e-19	190.55	126.95	_KAS(ph)GPPVSELITK_	KAS(1)GPPVSELITK	KAS(83.49)GPPVS(-83.49)ELIT(-117.58)K	3	3	469.581	-0.24774	1.49603	1.53566	1.51585	1	1	1	1.23563	1.23609	1.23586	1.08497	1.17367	1.12932	1.55211	0.535721	1.09852	0.903402	1.04629	0.916267	1.0644	0.938338
P16402	Histone H1.3	HIST1H1D	1;2	T	1.4247e-80	216.38	164.69	_(ac)SETAPLAPT(ph)IPAPAEKTPVKK_	SETAPLAPT(0.998)IPAPAEKT(0.002)PVKK	S(-55.14)ET(-55.14)APLAPT(26.79)IPAPAEKT(-26.79)PVKK	9	2	1134.6	0.66803	0.824958	1.34233	1.08365	1	1	1	1.38301	1.44334	1.41317	1.59573	1.58978	1.59275	1.44045	0.546405	1.05719	0.953223	1.0464	0.987198	1.08613	0.970612
Q9NQS7	Inner centromere protein	INCENP	1	S	0.00018758	122.78	98.942	_VPSSLAYS(ph)LK_	VPSSLAYS(1)LK	VPS(-76.06)S(-63.21)LAY(-56.73)S(56.73)LK	8	2	572.786	0.14257	0.38404	0.616914	0.500477	1	1	1	0.914921	1.14905	1.03199	0.955717	0.843556	0.899636	1.42069	0.473678	1.10197	0.804785	1.11858	0.828267	1.15678	0.820052
Q14807;H3BRB3;B7Z9T5	Kinesin-like protein KIF22	KIF22	1	T	5.80855e-32	186.15	161.04	_LLASQGSQGAPLLST(ph)PK_	LLASQGSQGAPLLS(0.006)T(0.994)PK	LLAS(-124.59)QGS(-105.02)QGAPLLS(-21.93)T(21.93)PK	15	2	874.453	0.26634	0.654534	0.571769	0.613152	1	1	1	1.10502	1.18663	1.14582	0.986484	1.05081	1.01865	1.48121	0.523668	1.08805	0.77487	1.05575	0.812828	1.11466	0.826503
Q6PKG0;E5RH50;H0YC33	La-related protein 1	LARP1	1;2	S	6.2087e-05	152.37	120.92	_S(ph)LPTTVPESPNYR_	S(1)LPTTVPESPNYR	S(47.63)LPT(-47.63)T(-54.54)VPES(-97.59)PNY(-108.39)R	1	2	770.856	0.77749	0.872659	1.01552	0.944087	1	1	1	1.39998	1.01025	1.20511	1.90189	1.60939	1.75564	0.986052	1.31056	0.989803	1.08729	0.990224	1.08868	0.989359	1.09487
A8K9B1;P16150;C9JUK7	Leukosialin	SPN	1;2	T	7.39209e-65	251.24	227.06	_RPT(ph)LTTFFGR_	RPT(1)LTTFFGR	RPT(85.69)LT(-85.69)T(-88.17)FFGR	3	2	638.316	-0.27902	0.335992	0.320439	0.328216	1	1	1	0.948035	1.081	1.01452	0.995056	1.09625	1.04565	0.789229	1.17882	0.834907	1.20358	0.843048	1.18086	0.865731	1.23015
Q9UGP4;C9JRJ5	LIM domain-containing protein 1	LIMD1	1	S	9.99573e-66	179.85	119.54	_S(ph)NSGLGGEVSGVMSKPNVDPQPWFQDGPK_	S(0.776)NS(0.224)GLGGEVSGVMSKPNVDPQPWFQDGPK	S(5.4)NS(-5.4)GLGGEVS(-53.26)GVMS(-59.4)KPNVDPQPWFQDGPK	1	3	1032.14	0.69948	2.24938	1.69457	1.97197	1	1	1	1.19345	0.79396	0.993703	1.05579	0.739521	0.897656	0.834948	2.04789	0.917076	1.03771	0.906156	1.09945	0.991922	1.05303
Q13136;Q59FZ5	Liprin-alpha-1	PPFIA1	1	T	5.34525e-08	192.46	176.4	_VQT(ph)LNEQDWER_	VQT(1)LNEQDWER	VQT(176.4)LNEQDWER	3	2	749.322	0.26874	0.225689	0.0671916	0.14644	1	1	1	0.949645	1.10189	1.02577	0.965927	0.842927	0.904427	0.828826	1.9853	0.879741	1.13743	0.873926	1.21144	0.969915	1.21602
Q13094;A8KA25;B4DT07	Lymphocyte cytosolic protein 2	LCP2	1	S	2.42112e-16	166.57	166.57	_NHS(ph)PLPPPQTNHEEPSR_	NHS(1)PLPPPQTNHEEPSR	NHS(76.1)PLPPPQT(-76.1)NHEEPS(-99.17)R	3	2	1008.95	0.28398	1.61646	1.56817	1.59231	1	1	1	1.00212	0.743261	0.87269	0.967143	0.99792	0.982532	0.66296	2.52713	0.9256	0.970915	0.916692	0.983013	0.950248	0.921095
Q3KQU3;D3DPS3;Q6NX58;B3KU03;H0YF21	MAP7 domain-containing protein 1	MAP7D1;RPRC1	1;2	S	5.72115e-13	183.23	183.23	_LSASTASELS(ph)PK_	LSASTASELS(1)PK	LS(-136.53)AS(-90.58)T(-69.7)AS(-62.11)ELS(62.11)PK	10	2	635.8	-0.1085	1.65118	1.52284	1.58701	1	1	1	1.02711	0.95844	0.992777	1.04609	1.00357	1.02483	0.921813	1.68561	1.08924	0.993896	1.04246	0.994563	1.02268	0.98457
Q9Y4F3;F8VVB8	Meiosis arrest female protein 1	KIAA0430	1	S	0.00238357	172.17	172.17	_SM(ox)S(ph)PNLLNR_	SMS(1)PNLLNR	S(-66.97)MS(66.97)PNLLNR	3	2	564.249	0.0078536	0.529411	0.567451	0.548431	1	1	1	0.928427	1.14948	1.03895	0.801806	1.60118	1.20149	1.17947	0.871775	1.10391	0.927881	1.25139	0.946452	0.978773	0.937589
O95983	Methyl-CpG-binding domain protein 3	MBD3	1	S	6.54177e-11	163.91	163.41	_YLGGS(ph)MDLSTFDFR_	YLGGS(1)MDLSTFDFR	Y(-98.32)LGGS(60.28)MDLS(-60.28)T(-82.06)FDFR	5	2	844.855	-0.05559	4.38373	5.59519	4.98946	1	1	1	0.7843	0.821169	0.802735	0.688228	1.03835	0.863291	1.02952	0.918346	0.959752	1.00672	0.961037	1.12998	0.786061	1.06422
E9PGC8;P78559;J3KPX8;A8K4T7;Q504X9;Q9UL09	Microtubule-associated protein 1A;MAP1 light chain LC2	MAP1A	1	T	4.85793e-19	200.97	150.37	_ELSSEPQT(ph)PPAQK_	ELSSEPQT(1)PPAQK	ELS(-78.84)S(-87.31)EPQT(78.84)PPAQK	8	2	746.34	0.27068	1.86859	1.90504	1.88681	1	1	1	1.06881	0.995016	1.03191	1.25073	0.942444	1.09659	0.958776	1.61815	0.985919	1.09536	0.992027	1.0896	0.979275	1.0979
E9PGC8;P78559;J3KPX8;A8K4T7	Microtubule-associated protein 1A;MAP1 light chain LC2	MAP1A	1	S	4.22247e-13	203.7	192.14	_S(ph)PCGLTEQYLHK_	S(1)PCGLTEQYLHK	S(112.81)PCGLT(-112.81)EQY(-174.07)LHK	1	2	756.831	-0.5859	0.410004	0.313106	0.361555	1	1	1	1.03747	0.995857	1.01667	0.969874	0.992351	0.981113	0.958776	1.61815	0.985919	1.09536	0.992027	1.0896	0.979275	1.0979
E9PGC8;P78559;J3KPX8	Microtubule-associated protein 1A;MAP1 light chain LC2	MAP1A	1	S	5.09637e-05	144.33	140.8	_ALGLEES(ph)LVQEGR_	ALGLEES(1)LVQEGR	ALGLEES(140.8)LVQEGR	7	2	740.856	0.20436	2.52006	2.0682	2.29413	1	1	1	0.944944	0.996838	0.970891	0.705388	0.843808	0.774598	0.958776	1.61815	0.985919	1.09536	0.992027	1.0896	0.979275	1.0979
Q9NYL2	Mitogen-activated protein kinase kinase kinase MLT	MLTK	1	S	1.58099e-44	219.95	175.56	_VSQSALNPHQS(ph)PDFK_	VSQSALNPHQS(1)PDFK	VS(-106.14)QS(-80.71)ALNPHQS(80.71)PDFK	11	2	867.896	0.97323	2.32966	2.56293	2.44629	1	1	1	1.23016	1.33337	1.28176	1.28963	1.00649	1.14806	0.931732	1.34151	1.10321	0.884375	0.870545	1.11519	1.2204	1.11326
Q9NZQ3;C9JSC3;C9JMQ4;C9JC20	NCK-interacting protein with SH3 domain	NCKIPSD	1	T	0.00175316	119.62	91.076	_RAAPTT(ph)PPPPVK_	RAAPT(0.052)T(0.948)PPPPVK	RAAPT(-12.57)T(12.57)PPPPVK	6	2	656.345	-0.010435	1.02229	0.934075	0.978181	1	1	1	0.822434	0.826429	0.824432	0.648683	0.622563	0.635623	0.78148	2.00982	0.948206	0.886751	0.889308	0.885687	0.925734	0.823269
Q6P4R8;B4DSL1;E9PQ59	Nuclear factor related to kappa-B-binding protein	NFRKB	1	S	2.16329e-15	172.83	128.79	_KGS(ph)LAALYDLAVLK_	KGS(1)LAALYDLAVLK	KGS(84.35)LAALY(-84.35)DLAVLK	3	2	771.421	-0.2369	1.86375	1.91679	1.89027	1	1	1	0.946829	0.894082	0.920455	0.92115	0.89577	0.90846	1.05897	0.865586	0.960183	0.994385	0.872179	1.03501	0.962616	1.0427
A1L3A7;Q7Z417	Nuclear fragile X mental retardation-interacting protein 2	NUFIP2	1	S	1.68259e-30	226.74	226.74	_NLS(ph)SDEATNPISR_	NLS(1)SDEATNPISR	NLS(53.23)S(-53.23)DEAT(-96.52)NPIS(-190.71)R	3	2	742.325	0.047691	0.643819	0.639219	0.641519	1	1	1	0.787719	0.826356	0.807038	0.89366	0.723591	0.808626	1.06656	0.943411	0.857567	1.23188	0.895957	1.18605	0.879715	1.21951
Q9Y266;Q9H2R7	Nuclear migration protein nudC	NUDC	1	T	1.27085e-56	218.79	57.973	_ELT(ph)DEEAERLQLEIDQKK_	ELT(1)DEEAERLQLEIDQKK	ELT(57.97)DEEAERLQLEIDQKK	3	3	756.365	1.2458	0.533276	0.633784	0.58353	1	1	1	1.2126	1.00009	1.10634	1.0016	0.962567	0.982085	0.78489	2.44529	1.03226	1.0006	1.0251	1.0146	1.06596	1.02903
P15531	Nucleoside diphosphate kinase A	NME1	1	S	3.415e-28	204.78	189.87	_NIIHGSDS(ph)VESAEK_	NIIHGS(0.001)DS(0.999)VESAEK	NIIHGS(-32.76)DS(32.76)VES(-57.23)AEK	8	2	783.346	0.34526	0.507549	0.59795	0.55275	1	1	1	0.955976	0.923117	0.939547	0.901773	0.75899	0.830382	0.719039	2.13561	1.1072	1.10985	1.133	1.0639	1.08708	1.02479
P15531	Nucleoside diphosphate kinase A	NME1	1	S	5.81331e-34	217.35	164.97	_NIIHGS(ph)DSVESAEK_	NIIHGS(1)DSVESAEK	NIIHGS(48.84)DS(-48.84)VES(-65.31)AEK	6	2	783.346	-1.5398	0.507907	0.58162	0.544763	1	1	1	0.836662	0.948095	0.892379	0.864601	0.734627	0.799614	0.719039	2.13561	1.1072	1.10985	1.133	1.0639	1.08708	1.02479
Q8WX93;B2RTX2	Palladin	PALLD	1	S	6.70928e-08	171.26	122.6	_IAS(ph)DEEIQGTKDAVIQDLER_	IAS(1)DEEIQGTKDAVIQDLER	IAS(75.93)DEEIQGT(-75.93)KDAVIQDLER	3	2	1155.55	-2.3874	0.430313	0.450793	0.440553	1	1	1	1.07196	0.973183	1.02257	0.837596	0.751947	0.794772	0.911895	1.77333	0.979498	0.969727	0.980983	0.938016	1.07382	0.862913
Q9H2J4	Phosducin-like protein 3	PDCL3	1	S	0.0027968	162.36	159.09	_ILQQS(ph)VVK_	ILQQS(1)VVK	ILQQS(159.09)VVK	5	2	497.77	-0.080268	2.77073	1.83161	2.30117	1	1	1	1.27276	0.86628	1.06952	1.0813	0.814136	0.947716	0.720101	2.4507	0.953116	1.05212	0.975292	1.06124	0.981782	1.11715
Q96ST2;B4DGM5;B4DL52;B4DJ84	Protein IWS1 homolog	IWS1	1;2	S	1.10772e-45	219.95	173.98	_KAAVLS(ph)DS(ph)EDEEK_	KAAVLS(1)DS(1)EDEEK	KAAVLS(173.98)DS(173.98)EDEEK	8	2	790.81	-0.065245	2.6161	1.81084	2.21347	1	1	1	0.95034	1.36318	1.15676	0.95889	0.749731	0.854311	1.05378	0.936448	0.9413	1.05851	1.01254	1.07808	0.949802	1.02828
Q96RT1;Q1RMC9	Protein LAP2	ERBB2IP	1	S	6.58712e-05	151.56	147.1	_VGS(ph)EHSLLDPPGK_	VGS(1)EHSLLDPPGK	VGS(62.34)EHS(-62.34)LLDPPGK	3	2	708.332	-0.016642	0.354478	0.448654	0.401566	1	1	1	1.13022	1.13676	1.13349	1.3437	1.14335	1.24352	0.923441	1.3494	0.916752	1.12749	0.91596	1.20584	0.889242	1.19949
Q96RT1;Q1RMC9	Protein LAP2	ERBB2IP	1	S	3.48368e-08	188.12	126.09	_TM(ox)S(ph)VSDFNYSR_	TMS(1)VSDFNYSR	T(-45.18)MS(45.18)VS(-47.68)DFNY(-92.22)S(-82.79)R	3	2	701.771	-0.25605	0.246271	0.374675	0.310473	1	1	1	1.10525	1.18035	1.1428	1.2231	1.11327	1.16818	0.923441	1.3494	0.916752	1.12749	0.91596	1.20584	0.889242	1.19949
E7EPN9;Q9Y520;H7C5N8	Protein PRRC2C	PRRC2C	1	T	7.22555e-24	177.32	121.35	_AFGSGIDIKPGT(ph)PPIAGR_	AFGSGIDIKPGT(1)PPIAGR	AFGS(-89.02)GIDIKPGT(89.02)PPIAGR	12	2	917.467	0.20799	1.12378	0.856743	0.990264	1	1	1	1.46793	1.43812	1.45303	1.84702	1.82473	1.83587	1.06556	0.889104	0.956083	1.07863	0.92768	1.11792	0.936932	1.10624
Q14160;H0YCG0	Protein scribble homolog	SCRIB	1	S	4.34959e-08	188.39	80.469	_VS(ph)LVGADDLR_	VS(1)LVGADDLR	VS(80.47)LVGADDLR	2	2	562.771	-0.22253	0.474166	0.625479	0.549823	1	1	1	1.04672	0.940431	0.993576	0.949784	0.947632	0.948708	0.935219	1.36572	0.879903	1.1153	1.00673	1.09652	0.965458	1.00362
Q96T37;Q3ZB86;Q86VW9;A1A693	Putative RNA-binding protein 15	RBM15	1	S	0.00237135	145.09	79.639	_RDGWS(ph)LDRDR_	RDGWS(1)LDRDR	RDGWS(79.64)LDRDR	5	2	678.296	-0.83841	1.48651	1.93746	1.71199	1	1	1	0.74173	0.723509	0.732619	0.755515	0.73125	0.743383	1.26044	0.633056	1.02708	1.00369	0.929821	1.00554	0.968522	1.02649
Q8NDT2;A4QPG7	Putative RNA-binding protein 15B	RBM15B	1	S	6.1931e-19	234.63	203.39	_RNS(ph)LEGYSR_	RNS(1)LEGYSR	RNS(137.55)LEGY(-146.48)S(-137.55)R	3	2	581.256	-0.36917	1.17785	1.10669	1.14227	1	1	1	0.836468	0.885781	0.861124	0.461276	0.643627	0.552451	1.25308	0.690334	0.956029	1.08123	0.91427	1.05518	0.962951	1.00658
P08559;B2R5P7;A5YPB6;Q53GE3;A5PHJ9	Pyruvate dehydrogenase E1 component subunit alpha, somatic form, mitochondrial	PDHA1;PDHA1/LOC79064	1	S	9.80546e-06	218.75	193.28	_YGM(ox)GTS(ph)VER_	YGMGT(0.003)S(0.997)VER	Y(-165.27)GMGT(-25.06)S(25.06)VER	6	2	548.212	-0.17762	0.573519	0.150269	0.361894	1	1	1	0.936922	0.773004	0.854963	0.811408	0.625802	0.718605	1.37164	0.652342	0.99153	1.10125	1.05795	1.14315	1.05142	1.10842
Q86YV0;Q9H7J2;M0QX12	RAS protein activator like-3	RASAL3;FLJ00087	1	S	3.98705e-05	147.73	48.112	_RQS(ph)AGPWPRPK_	RQS(1)AGPWPRPK	RQS(48.11)AGPWPRPK	3	3	453.894	0.33219	0.514203	0.616225	0.565214	1	1	1	1.08487	0.849298	0.967085	1.25204	0.768754	1.0104	1.01798	1.43333	1.0683	0.746582	1.2462	0.740168	1.26731	0.739402
Q86YV0;Q9H7J2;M0QX12	RAS protein activator like-3	RASAL3;FLJ00087	1	S	0.000104702	157.68	134.81	_PKGS(ph)LSMGPAPR_	PKGS(1)LSMGPAPR	PKGS(43.15)LS(-43.15)MGPAPR	4	2	639.307	-1.0175	0.290334	0.483449	0.386891	1	1	1	0.985375	0.90825	0.946812	1.01118	0.951662	0.981423	1.01798	1.43333	1.0683	0.746582	1.2462	0.740168	1.26731	0.739402
Q86YV0;Q9H7J2;M0QX12	RAS protein activator like-3	RASAL3;FLJ00087	1	S	0.000200762	122.33	95.018	_GSLS(ph)MGPAPR_	GSLS(1)MGPAPR	GS(-35.82)LS(35.82)MGPAPR	4	2	526.733	0.125	0.522069	0.64843	0.58525	1	1	1	0.984424	0.998402	0.991413	0.96968	0.81911	0.894395	1.01798	1.43333	1.0683	0.746582	1.2462	0.740168	1.26731	0.739402
Q86YV0	RAS protein activator like-3	RASAL3;FLJ00087	1	S	9.39067e-16	164.99	164.99	_ALS(ph)HQEPMVSTQPAPR_	ALS(1)HQEPMVSTQPAPR	ALS(110.84)HQEPMVS(-110.84)T(-121.17)QPAPR	3	2	914.924	0.46232	2.14235	1.96611	2.05423	1	1	1	0.935539	0.977804	0.956672	0.757454	0.88868	0.823067	1.01798	1.43333	1.0683	0.746582	1.2462	0.740168	1.26731	0.739402
P51149;B4DPH9;C9J8S3;C9J592;C9IZZ0	Ras-related protein Rab-7a	RAB7A	1	S	0.000110723	160.22	122.42	_FQS(ph)LGVAFYR_	FQS(1)LGVAFYR	FQS(79.14)LGVAFY(-79.14)R	3	2	634.297	-0.19498	6.10912	3.12026	4.61469	1	1	1	0.684622	0.501546	0.593084	0.663425	0.388268	0.525846	1.25107	0.717402	1.08951	0.960335	1.0482	1.00773	1.0444	1.04178
Q7Z5J4;E7EVZ3;A8MXE8	Retinoic acid-induced protein 1	RAI1	1	S	0.00256006	181.68	161.67	_S(ph)FLYCNQAR_	S(1)FLYCNQAR	S(110.86)FLY(-110.86)CNQAR	1	2	619.755	-0.2235	1.64005	1.8763	1.75817	1	1	1	0.821375	0.83765	0.829512	0.856961	0.614916	0.735938	1.17559	0.686133	0.928136	1.14862	0.846204	0.971463	0.940777	1.07102
H7BXR8;Q14CB8;C9IZI4;H7C5Z9;Q8NA01	Rho GTPase-activating protein 19	ARHGAP19	1;2	T	3.79197e-51	229.23	115.2	_NLLFSGS(ph)PAVTMT(ph)PTR_	NLLFS(0.081)GS(0.919)PAVT(0.001)MT(0.997)PT(0.002)R	NLLFS(-10.54)GS(10.54)PAVT(-31.04)MT(27.78)PT(-27.78)R	13	2	926.409	0.12436	0.479232	0.635124	0.557178	1	1	1	1.15892	1.29769	1.22831	0.910614	1.3723	1.14146	0.968462	0.893823	0.9331	0.923763	0.936752	0.877597	0.898824	0.878914
Q7Z3D7;P98175	RNA-binding protein 10	DKFZp686E2459;RBM10	1	S	4.25e-27	193.8	74.793	_RAHLS(ph)ENELEALEKNDMEQMK_	RAHLS(1)ENELEALEKNDMEQMK	RAHLS(74.79)ENELEALEKNDMEQMK	5	4	649.545	-0.083167	0.565779	0.527605	0.546692	1	1	1	1.10447	1.21005	1.15726	1.11304	1.01109	1.06206	1.15103	0.89243	1.02757	0.989079	1.06866	1.01549	1.06535	0.970118
Q8IXT5;B9ZVT1	RNA-binding protein 12B	RBM12B	1	S	0.00107272	100.02	100.02	_HSS(ph)EDFR_	HS(0.004)S(0.996)EDFR	HS(-23.8)S(23.8)EDFR	3	2	479.177	0.13423	0.788278	0.836656	0.812467	1	1	1	0.801787	0.914175	0.857981	0.533692	0.586172	0.559932	1.35947	0.597377	0.948692	0.954395	0.963572	0.962055	0.9254	0.960296
Q96PK6;B4DNG4	RNA-binding protein 14	RBM14	1	S	2.16731e-62	279.62	279.62	_RLS(ph)ESQLSFR_	RLS(1)ESQLSFR	RLS(74.77)ES(-74.77)QLS(-168.82)FR	3	2	651.814	0.093473	2.25469	2.46515	2.35992	1	1	1	0.947916	0.992419	0.970168	1.03993	0.955245	0.997589	1.2637	0.715538	0.973186	1.06227	0.95219	1.06923	0.964566	1.0851
Q96PK6;Q59GV2	RNA-binding protein 14	RBM14	1	S	0.000431006	123.29	105.14	_AQPSAS(ph)LGVGYR_	AQPS(0.003)AS(0.997)LGVGYR	AQPS(-25.52)AS(25.52)LGVGY(-63.05)R	6	2	643.3	0.15448	19.5237	6.52138	13.0225	1	1	1	0.86291	1.03583	0.949372	0.715	0.674395	0.694697	1.2637	0.715538	0.973186	1.06227	0.95219	1.06923	0.964566	1.0851
Q9Y3B9;A0JLN3	RRP15-like protein	RRP15	1	T	2.78625e-07	166.03	161.04	_VSEEENLKKT(ph)PK_	VSEEENLKKT(1)PK	VS(-83.62)EEENLKKT(83.62)PK	10	2	741.366	-0.50356	0.188645	0.380264	0.284454	1	1	1	0.789061	1.18133	0.985195	0.873609	1.31226	1.09294	1.23146	0.704189	0.920205	1.12633	1.00335	1.20833	0.869853	1.1402
O75995;B2RBY7;B4DKQ0	SAM and SH3 domain-containing protein 3	SASH3	1	S	2.46417e-05	116.94	116.94	_VDIPRDS(ph)GCFEGSESGR_	VDIPRDS(1)GCFEGSESGR	VDIPRDS(73.73)GCFEGS(-73.73)ES(-78)GR	7	2	974.399	0.080102	0.368974	0.295944	0.332459	1	1	1	1.08582	1.1501	1.11796	1.11133	1.1526	1.13196	0.72396	2.84439	0.972431	1.00441	0.984927	1.03409	0.993482	0.99594
Q9UQ35;O60382;A0AUK8	Serine/arginine repetitive matrix protein 2	SRRM2;KIAA0324	1	T	9.93132e-16	143.05	105.99	_T(ph)PTAPAVNLAGAR_	T(0.999)PT(0.001)APAVNLAGAR	T(31.14)PT(-31.14)APAVNLAGAR	1	2	659.829	0.53834	2.33386	1.74354	2.0387	1	1	1	0.862867	0.892268	0.877568	0.883889	0.850859	0.867374	1.09934	0.860867	0.937685	1.14795	0.923848	1.10909	0.948242	1.08888
O94804	Serine/threonine-protein kinase 10	STK10	1;2	S	5.42616e-85	235.92	217.73	_ASQSRPNS(ph)SALETLGGEK_	ASQSRPNS(0.996)S(0.004)ALETLGGEK	AS(-78.45)QS(-70.33)RPNS(24.03)S(-24.03)ALET(-62.03)LGGEK	8	2	956.444	0.21149	0.242857	0.509193	0.376025	1	1	1	1.05119	0.967918	1.00955	1.25708	0.959935	1.1085	0.747633	1.74533	0.962665	0.921826	0.99552	0.952021	0.963619	1.27256
Q9Y3P8;I3RY38	Signaling threshold-regulating transmembrane adapter 1	SIT1	1	S	1.74705e-13	158.91	158.91	_RARAS(ph)FPDQAYANSQPAAS_	RARAS(1)FPDQAYANSQPAAS	RARAS(105.72)FPDQAY(-105.72)ANS(-122.16)QPAAS(-133.5)	5	2	1044.47	-0.37964	0.396053	0.447082	0.421568	1	1	1	1.04776	1.02702	1.03739	1.03616	1.10924	1.0727	0.658861	1.31938	1.02822	0.91001	1.08866	0.912033	0.983342	0.817107
G3V4K3;Q6IA61;Q9H9C1;Q53H75	Spermatogenesis-defective protein 39 homolog	C14orf133;SPE39	1	S	1.87366e-74	208.97	186.96	_TRPGS(ph)FQSLSDALSDTPAK_	TRPGS(1)FQSLSDALSDTPAK	T(-36.24)RPGS(36.24)FQS(-54.7)LS(-60.64)DALS(-106.12)DT(-131.66)PAK	5	2	1029.48	0.27694	2.13568	2.59711	2.3664	1	1	1	1.11156	0.944026	1.02779	1.27205	1.03112	1.15159	0.821232	1.99482	1.0219	0.868571	1.00487	0.894419	1.00685	0.961505
Q8WVK7;J3KTC5	Spindle and kinetochore-associated protein 2	SKA2	1	S	2.7823e-07	148.15	134.25	_(gl)QTDLELS(ph)PLTK_	QTDLELS(1)PLTK	QT(-79.04)DLELS(46.6)PLT(-46.6)K	7	2	654.31	-0.29339	0.539843	0.607009	0.573426	1	1	1	1.03229	0.84565	0.938972	1.2366	0.45594	0.846268	0.798218	0.556361	0.476558	0.873014	0.580758	0.906464	1.04284	0.949028
O75533;Q7Z497;Q32Q20;A0JLT9;A0PJH5	Splicing factor 3B subunit 1	SF3B1	1	T	1.0914e-15	168.99	168.99	_VLPPPAGYVPIRT(ph)PAR_	VLPPPAGYVPIRT(1)PAR	VLPPPAGY(-87.36)VPIRT(87.36)PAR	13	2	892.485	0.20735	0.44543	0.634799	0.540115	1	1	1	1.15444	1.35596	1.2552	1.19697	1.35727	1.27712	1.11964	0.871543	1.01225	1.03669	0.98273	1.05429	0.994707	1.05484
O75533;Q7Z497;Q32Q20;A0JLT9;A0PJH5	Splicing factor 3B subunit 1	SF3B1	1	S	6.38293e-07	145.71	145.71	_VVNGAAASQPPS(ph)KR_	VVNGAAASQPPS(1)KR	VVNGAAAS(-39.72)QPPS(39.72)KR	12	2	731.364	0.29836	0.218875	0.538232	0.378553	1	1	1	0.815136	1.22727	1.0212	0.883218	1.15615	1.01968	1.11964	0.871543	1.01225	1.03669	0.98273	1.05429	0.994707	1.05484
Q5W009;Q96I25;Q5W012;Q5W010;Q5W011;H0Y6J6	Splicing factor 45	RBM17	1	S	9.76018e-23	170.18	170.18	_S(ph)MGGAAIAPPTSLVEKDKELPR_	S(1)MGGAAIAPPTSLVEKDKELPR	S(91.43)MGGAAIAPPT(-91.43)S(-91.43)LVEKDKELPR	1	2	1174.09	0.10462	1.75081	1.53688	1.64385	1	1	1	1.46369	1.19761	1.33065	1.16173	1.05497	1.10835	1.10616	0.774301	1.01689	0.984993	0.980532	0.946419	1.09404	0.975633
G0XQ39;Q13586;E9PNJ4;H0YDB2;E9PQJ4	Stromal interaction molecule 1	STIM1	1	S	8.52247e-08	167.29	152.34	_LTEPQHGLGS(ph)QR_	LTEPQHGLGS(1)QR	LT(-119.07)EPQHGLGS(119.07)QR	10	2	701.827	-0.34507	2.71619	2.49804	2.60711	1	1	1	1.09192	0.920266	1.00609	1.00754	0.859558	0.93355	1.30585	0.614056	1.01133	1.04495	0.969883	1.05915	1.03911	1.00025
G0XQ39;Q13586;E9PNJ4;H0YDB2	Stromal interaction molecule 1	STIM1	1	S	1.7968e-69	250.47	244.32	_DLTHS(ph)DSESSLHMSDR_	DLTHS(1)DSESSLHMSDR	DLT(-52.16)HS(52.16)DS(-66.73)ES(-89.58)S(-97.52)LHMS(-156.64)DR	5	2	948.875	-0.00081423	0.644771	0.600824	0.622798	1	1	1	1.09499	0.941896	1.01844	0.872829	0.707124	0.789977	1.30585	0.614056	1.01133	1.04495	0.969883	1.05915	1.03911	1.00025
G0XQ39;Q13586;E9PNJ4;E9PQJ4	Stromal interaction molecule 1	STIM1	1	S	6.47634e-08	201.3	89.462	_DLEGLHRAEQS(ph)LHDLQER_	DLEGLHRAEQS(1)LHDLQER	DLEGLHRAEQS(89.46)LHDLQER	11	2	1113.52	0.87701	1.5798	1.08224	1.33102	1	1	1	0.854342	0.80578	0.830061	0.674455	0.598507	0.636481	1.30585	0.614056	1.01133	1.04495	0.969883	1.05915	1.03911	1.00025
A8K287;O00161;H3BM38;H3BPJ0;H3BR18;H3BNE1	Synaptosomal-associated protein;Synaptosomal-associated protein 23;Synaptosomal-associated protein	SNAP23	1	S	1.59548e-05	139.08	129.32	_ILGLAIES(ph)QDAGIK_	ILGLAIES(1)QDAGIK	ILGLAIES(129.32)QDAGIK	8	2	754.392	-0.148	2.00483	1.54359	1.77421	1	1	1	1.25701	0.999622	1.12832	1.40494	1.33532	1.37013	0.96234	1.03926	1.02066	1.03234	1.03626	0.990971	1.02357	1.02852
Q643R0;Q9ULW0;Q96RR5;B3KM90	Targeting protein for Xklp2	HCTP4;TPX2;HCA90	1	S	1.39906e-27	188.96	183.6	_VLPITVPKS(ph)PAFALK_	VLPITVPKS(1)PAFALK	VLPIT(-114.18)VPKS(114.18)PAFALK	9	2	830.976	0.030387	0.297394	0.669869	0.483631	1	1	1	0.930208	0.988529	0.959369	0.843691	1.03391	0.9388	1.4637	0.575693	1.13261	0.844889	1.11914	0.817458	1.10981	0.82589
O60343;Q5JU47	TBC1 domain family member 4	TBC1D4	1	S	8.13716e-05	164.81	164.81	_LGS(ph)VDSFER_	LGS(1)VDSFER	LGS(78.7)VDS(-78.7)FER	3	2	545.234	0.60462	0.589144	0.647459	0.618302	1	1	1	0.921365	1.06632	0.99384	0.927082	0.963174	0.945128	0.92995	1.84064	1.14497	0.833171	1.09796	0.797258	1.12614	0.854777
Q9H3N1;B4DZX7	Thioredoxin-related transmembrane protein 1	TMX1;TXNDC	1	S	1.77694e-05	154.1	117.86	_S(ph)LGPSLATDK_	S(1)LGPSLATDK	S(83.09)LGPS(-83.09)LAT(-93.51)DK	1	2	534.752	-0.10323	0.647789	0.341238	0.494513	1	1	1	0.575634	0.473258	0.524446	0.422566	0.309075	0.365821	1.42301	0.610869	1.03415	0.977507	1.01874	0.94085	1.03165	0.966101
Q9Y2W1	Thyroid hormone receptor-associated protein 3	THRAP3	1	T	4.89989e-57	255.16	183.36	_NREEEWDPEYT(ph)PK_	NREEEWDPEYT(1)PK	NREEEWDPEY(-83.42)T(83.42)PK	11	2	886.862	-0.1523	1.57874	1.59512	1.58693	1	1	1	1.11174	1.22576	1.16875	1.08955	1.3015	1.19553	1.26819	0.673531	1.00858	1.03216	1.03693	1.00189	1.00256	0.994459
P06239;B4DZS7;Q573B4;B3KUV3	Tyrosine-protein kinase Lck	LCK	1	Y	0.00062104	198.62	185.61	_LIEDNEY(ph)TAR_	LIEDNEY(0.989)T(0.011)AR	LIEDNEY(19.54)T(-19.54)AR	7	2	652.282	0.17711	2.87327	2.68967	2.78147	1	1	1	1.08542	0.963925	1.02467	1.16391	1.00442	1.08417	1.02797	0.903261	1.0041	0.966488	1.01795	0.965597	1.03716	0.933112
P06239;B4DZS7;Q573B4;E9PJ92;E9PAP0	Tyrosine-protein kinase Lck	LCK	1	S	7.85242e-27	184.32	152.89	_(gl)QLLAPGNTHGS(ph)FLIR_	QLLAPGNTHGS(1)FLIR	QLLAPGNT(-35.11)HGS(35.11)FLIR	11	2	843.922	-0.10303	1.95723	1.65556	1.80639	1	1	1	0.998798	0.968529	0.983663	0.712418	0.888202	0.80031	1.02797	0.903261	1.0041	0.966488	1.01795	0.965597	1.03716	0.933112
P08670;Q53HU8;B0YJC4	Vimentin	VIM	1	S	5.32378e-34	218.12	218.12	_ISLPLPNFS(ph)SLNLR_	ISLPLPNFS(0.962)S(0.038)LNLR	IS(-187)LPLPNFS(13.99)S(-13.99)LNLR	9	2	825.934	0.12764	6.23771	7.53302	6.88537	1	1	1	0.417301	0.54315	0.480226	0.394582	0.434891	0.414736	1.31081	0.617716	1.05946	0.888477	1.0646	0.8961	1.08045	0.906439
O75717;A8KAE0;C9JW18;B3KMD2;Q05DR3;H3BSQ1	WD repeat and HMG-box DNA-binding protein 1	WDHD1	1	S	8.3559e-12	113.93	94.087	_TGSSLLKEEEEDGQEGS(ph)IHNLPLVTSQR_	TGSSLLKEEEEDGQEGS(1)IHNLPLVTSQR	T(-61.78)GS(-61.78)S(-61.78)LLKEEEEDGQEGS(58.41)IHNLPLVT(-58.41)S(-62.11)QR	17	4	784.123	-0.29087	1.70574	1.57421	1.63997	1	1	1	0.964258	0.843984	0.904121	0.798096	1.00145	0.899774	0.879427	1.22918	0.996979	1.03232	1.02324	1.05165	0.968355	0.987991
Q86U90	YrdC domain-containing protein, mitochondrial	YRDC	1	S	2.93328e-11	156.13	94.387	_LFRPPS(ph)PAPAAPGAR_	LFRPPS(1)PAPAAPGAR	LFRPPS(94.39)PAPAAPGAR	6	2	792.906	-0.34611	0.61298	0.62983	0.621405	1	1	1	1.07354	0.921968	0.997753	0.952406	0.882481	0.917444	1.10996	1.8411	0.84532	1.26346	0.952247	1.32775	0.959719	1.22763
Q9BQ52;B4DT15;G5E9D5;B3KT00;E7ES68;B4E365;J3QL08;J3QRS2;Q9HAS7	Zinc phosphodiesterase ELAC protein 2	ELAC2	1	S	2.62818e-19	193.77	174.59	_HQPWQS(ph)PERPLSR_	HQPWQS(1)PERPLSR	HQPWQS(58.79)PERPLS(-58.79)R	6	2	849.399	-0.17783	0.497625	0.594481	0.546053	1	1	1	0.965581	0.973214	0.969398	0.984611	0.909422	0.947016	0.967377	1.184	1.01279	1.05506	1.01423	1.02134	1.03159	1.02282

## Sheet: S3-2
Table S3-2. Related to Figures 1-4. Differentially phosphorylated proteins from two replicate experiments identified in the HIV-1 infected donor cell that overlapped with proteins identified in target T cells.
TOTAL = 55
	increase in phosphorylation ≥1.5 but <3.0
	increase in phosphorylation ≥3.0 but <4.0
	increase in phosphorylation ≥4.0 but <5.0
	increase in phosphorylation ≥5.0
	decrease in phosphorylation ≥0.67 but <0.33
	decrease in phosphorylation ≥0.33 but <0.25
	decrease in phosphorylation ≥0.25 but <0.20
	decrease in phosphorylation ≥0.20
Proteins	Protein names	Gene names	Number of Phospho (STY)	Amino acid	PEP	Score	Score for localization	Modified sequence	Phospho (STY) Probabilities	Phospho (STY) Score diffs	Position in peptide	Charge	m/z	Mass error [ppm]	0/5 - exp 1	0/5 - exp 2	avg 0/5	5/5 - exp 1	5/5 - exp 2	avg 5/5	20/5 - exp 1	20/5 - exp 2	avg 20/5	40/5 - exp 1	40/5 - exp 2	avg 40/5	Normalised Standard Protein Ratio H/M Exp. 1 - 0 min	Normalised Standard Protein Ratio L/M Exp. 2 - 0 min	Normalised Standard Protein Ratio H/M Exp. 1 - 5 min	Normalised Standard Protein Ratio L/M Exp. 2 - 5 min	Normalised Standard Protein Ratio H/M Exp. 1 - 20 min	Normalised Standard Protein Ratio L/M Exp. 2 - 20 min	Normalised Standard Protein Ratio H/M Exp. 1 - 40 min	Normalised Standard Protein Ratio L/M Exp. 2 - 40 min
P83731;C9JNW5;C9JXB8	60S ribosomal protein L24	RPL24	1	T	6.27632e-21	209.6	182.57	_AIT(ph)GASLADIMAK_	AIT(1)GASLADIMAK	AIT(61.44)GAS(-61.44)LADIMAK	3	2	671.328	-0.31987	1.57009	2.17384	1.87197	1	1	1	0.81798	0.82037	0.819175	0.666388	0.663804	0.665096	1.17365	0.703926	1.01818	1.00457	1.02876	1.0302	1.03209	1.0641
A8K0D2;Q9UBM7;E9PM00;E9PJ54;E9PIP9;E9PQ71;E9PRL8	7-dehydrocholesterol reductase	DHCR7	1	S	9.6547e-16	207.31	129.82	_S(ph)LDGVTNDR_	S(1)LDGVTNDR	S(104.97)LDGVT(-104.97)NDR	1	2	528.722	0.92746	1.99639	3.34317	2.66978	1	1	1	0.467668	0.444102	0.455885	0.328428	0.314111	0.321269	1.22247	0.627277	1.04845	1.19089	0.98628	1.05139	0.982005	1.09826
Q01433;H0Y360;B2RB47;H0YCL9;E9PJF6;E9PIJ1	AMP deaminase 2	AMPD2	1	S	1.18008e-20	178.71	54.09	_QIS(ph)QDVKLEPDILLR_	QIS(1)QDVKLEPDILLR	QIS(54.09)QDVKLEPDILLR	3	3	616.327	-0.02645	1.50488	1.94696	1.72592	1	1	1	0.690942	0.716492	0.703717	0.592885	0.617214	0.60505	0.706091	2.4415	1.0177	1.02692	1.03462	0.966207	0.994763	0.970918
Q7Z5R6;B4E100	Amyloid beta A4 precursor protein-binding family B member 1-interacting protein	APBB1IP	1;2	S	1.07708e-67	256.71	196.89	_RSS(ph)DTSGSPAT(ph)PLK_	RSS(1)DT(0.002)SGSPAT(0.998)PLK	RS(-43.7)S(43.7)DT(-26.83)S(-36.35)GS(-55.58)PAT(26.83)PLK	3	2	782.326	-0.16342	1.85996	2.07783	1.96889	1	1	1	0.80376	0.979753	0.891757	0.815467	1.16009	0.987777	0.732453	2.27115	1.06847	0.960954	1.05446	0.934029	0.995209	0.898472
Q96P48;B7ZMI2;E7EU13	Arf-GAP with Rho-GAP domain, ANK repeat and PH domain-containing protein 1	ARAP1	1	S	5.04603e-28	203.2	162.79	_S(ph)VAAFTADPLSLLR_	S(1)VAAFTADPLSLLR	S(105.19)VAAFT(-105.19)ADPLS(-131.68)LLR	1	2	770.892	-0.042532	0.313355	0.558437	0.435896	1	1	1	1.07779	1.10838	1.09308	1.22253	1.82021	1.52137	0.759946	1.41678	1.06766	0.982812	1.01507	1.0076	0.6509	1.08153
B1AKZ3;B1AKZ4;Q15121;Q6FHL9;B1AKZ5	Astrocytic phosphoprotein PEA-15	PEA15	1	S	3.11505e-05	153.95	124.68	_YKDIIRQPS(ph)EEEIIK_	YKDIIRQPS(1)EEEIIK	Y(-89.64)KDIIRQPS(89.64)EEEIIK	9	3	647.662	-0.12725	2.38189	3.25139	2.81664	1	1	1	1.21033	1.3544	1.28236	0.816068	0.797254	0.806661	0.804107	2.48288	1.14238	0.994173	0.892407	1.26698	1.19093	0.963786
O14497;H0Y488;Q4LE49;Q96TA9	AT-rich interactive domain-containing protein 1A	ARID1A;ARID1A variant protein	1	S	8.27769e-86	220.69	197.37	_S(ph)NSVGIQDAFNDGSDSTFQKR_	S(0.987)NS(0.013)VGIQDAFNDGSDSTFQKR	S(18.68)NS(-18.68)VGIQDAFNDGS(-164.07)DS(-174.61)T(-172.74)FQKR	1	2	1177.01	-0.1113	1.72877	2.02591	1.87734	1	1	1	0.896479	1.25635	1.07642	0.705313	1.08546	0.895388	1.20666	0.753607	0.999892	1.02052	1.00234	1.01766	0.948075	1.02803
E9PHY5;O43491;E9PK52;E9PII3;Q59FD8;I6L9B1;E9PQD2;E9PIG0;E9PRG1;E9PQN0;E9PJP4	Band 4.1-like protein 2	EPB41L2	1	S	8.35982e-05	170.95	170.95	_(gl)QKS(ph)YTLVVAK_	QKS(1)YTLVVAK	QKS(58.87)Y(-92.46)T(-58.87)LVVAK	3	2	600.307	-0.047972	3.9597	5.88121	4.92046	1	1	1	0.81649	0.753637	0.785063	0.650673	0.595173	0.622923	0.896784	1.64383	1.08352	0.894548	1.04995	0.901076	1.08062	0.901979
Q9UBL0;H7C2X8;H7C3J7	cAMP-regulated phosphoprotein 21	ARPP21	1	S	0.000188471	139.66	131.86	_TAS(ph)FGGITVLTR_	TAS(1)FGGITVLTR	T(-37.33)AS(37.33)FGGIT(-58.14)VLT(-104.13)R	3	2	651.826	0.26644	5.06427	3.08946	4.07687	1	1	1	0.714018	0.621521	0.667769	0.551224	0.575681	0.563452	0.876637	1.99288	1.14583	0.853646	1.2755	0.786005	1.29606	0.818554
Q6JBY9;B7ZKW8;F6T4W9	CapZ-interacting protein	RCSD1	1	S	1.01155e-46	246.95	148.52	_SQS(ph)DCGELGDFR_	SQS(1)DCGELGDFR	S(-39.75)QS(39.75)DCGELGDFR	3	2	725.769	1.4893	3.12125	2.89136	3.00631	1	1	1	1.25834	0.927322	1.09283	0.835212	1.01685	0.926032	0.779	2.73732	1.05018	0.909928	1.02899	0.913614	1.02919	0.950134
P14209;B2R932	CD99 antigen	CD99	1	T	8.53761e-59	243.97	141.6	_NANAEPAVQRT(ph)LLEK_	NANAEPAVQRT(1)LLEK	NANAEPAVQRT(141.6)LLEK	11	2	867.433	-0.8413	1.98028	3.48293	2.73161	1	1	1	1.36715	1.39362	1.38039	1.18605	1.20193	1.19399	0.795041	1.04823	0.991206	1.0536	0.911903	1.10599	0.986629	1.02212
O60271;D6RHI8	C-Jun-amino-terminal kinase-interacting protein 4	SPAG9	1;2	S	1.04247e-88	213.23	106.6	_KERPIS(ph)LGIFPLPAGDGLLTPDAQK_	KERPIS(1)LGIFPLPAGDGLLTPDAQK	KERPIS(88.33)LGIFPLPAGDGLLT(-88.33)PDAQK	6	3	905.149	0.24835	0.38186	0.439899	0.41088	1	1	1	1.0575	1.0484	1.05295	1.23606	1.0631	1.14958	0.809299	1.92117	1.0512	0.956592	1.03	0.921424	0.985236	0.90557
G3V599;Q59FD2;O15320	Cutaneous T-cell lymphoma-associated antigen 5	CTAGE5	1	S	1.40404e-16	179.81	140.46	_AFLS(ph)PPTLLEGPLR_	AFLS(1)PPTLLEGPLR	AFLS(60.95)PPT(-60.95)LLEGPLR	4	2	795.918	0.27593	1.73487	1.99022	1.86255	1	1	1	0.86896	0.962382	0.915671	0.841247	0.994433	0.91784	1.28005	0.593765	1.06728	1.05788	0.947795	1.04923	0.882055	1.03296
Q92608;E7ERW7;B3KXW9;Q5XG91;B3KY14	Dedicator of cytokinesis protein 2	DOCK2	1	S	8.7861e-28	201.18	171.29	_LS(ph)QTFLQLSDGDKK_	LS(1)QTFLQLSDGDKK	LS(33.24)QT(-33.24)FLQLS(-75.33)DGDKK	2	2	830.403	0.39563	0.271902	0.462751	0.367326	1	1	1	1.02511	1.0698	1.04746	0.837274	0.988617	0.912946	0.94413	1.36773	1.01716	1.01151	0.994563	0.996491	0.99532	0.982033
B7WPE2;Q32P44;B4DL97;H0Y3M3;G3V1D0	Echinoderm microtubule-associated protein-like 3	EML3	1	S	1.4286e-07	184.31	133.32	_AIS(ph)SANLLVR_	AIS(0.999)S(0.001)ANLLVR	AIS(29.08)S(-29.08)ANLLVR	3	2	562.297	-0.59121	2.30886	4.60456	3.45671	1	1	1	0.898443	0.755617	0.82703	0.695121	0.706802	0.700961	0.785664	1.58697	1.1345	0.836637	1.19025	0.9149	1.13772	0.786059
J9R021;Q14152;Q24JU4;F5H335;B4DYS1	Eukaryotic translation initiation factor 3 subunit A	EIF3A	1	S	0.000129407	184.03	125.03	_VPPPALS(ph)RDR_	VPPPALS(1)RDR	VPPPALS(125.03)RDR	7	2	594.3	-0.59287	0.862119	1.05558	0.958852	1	1	1	0.571277	0.528999	0.550138	0.531159	0.443888	0.487524	0.874855	1.65002	0.959806	1.03722	0.978053	1.04679	0.985292	1.04621
Q3V6T2;D6W5D1;H0Y470;H7C2C6;Q9ULK8;H0Y7U8;Q9NW05;B4DSN0;H0Y7K3;B3KW94	Girdin	CCDC88A;KIAA1212	1	S	8.35932e-05	170.95	138.02	_(gl)QKS(ph)LTLTPTR_	QKS(1)LTLTPTR	QKS(52.48)LT(-52.48)LT(-87.8)PT(-99)R	3	2	604.308	0.46781	0.329102	0.425477	0.37729	1	1	1	1.01889	1.18971	1.1043	1.11656	1.04939	1.08297	0.858117	2.1763	1.01602	1.02668	0.936301	1.01005	1.04663	1.03761
Q3V6T2;D6W5D1;H0Y470;H7C2C6;Q9ULK8;H0Y7U8;Q9NW05;B4DSN0;H0Y7K3;B3KW94	Girdin	CCDC88A;KIAA1212	1	S	6.7737e-05	145	114.7	_SLSVS(ph)SDFLGK_	SLSVS(0.968)S(0.032)DFLGK	S(-81.97)LS(-52.54)VS(14.76)S(-14.76)DFLGK	5	2	610.284	0.3156	0.591764	0.600518	0.596141	1	1	1	0.96023	0.948138	0.954184	1.01028	0.816034	0.913158	0.858117	2.1763	1.01602	1.02668	0.936301	1.01005	1.04663	1.03761
Q92794;A5PKX7;C9K0F9	Histone acetyltransferase KAT6A	KAT6A;MYST3	1	S	5.70616e-05	188.48	54.276	_RRLS(ph)EGVEPWR_	RRLS(1)EGVEPWR	RRLS(54.28)EGVEPWR	4	3	488.908	-0.095989	1.21	0.941262	1.07563	1	1	1	0.725315	0.710392	0.717853	0.489161	0.605786	0.547473	1.47106	0.675372	0.904181	1.27822	0.936864	1.01803	0.840437	1.01897
Q15910;S4S3R8;Q75MP9;Q75MQ0;F2YMM1;B7Z8K5	Histone-lysine N-methyltransferase EZH2	EZH2	1;2	T	2.0037e-12	191.06	138.73	_PST(ph)PTINVLESK_	PST(1)PTINVLESK	PS(-41.28)T(41.28)PT(-52.18)INVLES(-97.87)K	3	2	683.337	0.14695	1.5083	1.7386	1.62345	1	1	1	0.892025	0.823958	0.857992	0.853478	0.904678	0.879078	1.17505	0.694248	1.02698	1.05549	0.99028	1.01956	0.984902	0.961556
A8K9B1;P16150	Leukosialin	SPN	1;2	S	8.64761e-11	190.27	117.26	_S(ph)RQGS(ph)LAM(ox)EELK_	S(1)RQGS(1)LAMEELK	S(117.26)RQGS(117.26)LAMEELK	5	2	762.812	-0.16118	0.652205	0.609229	0.630717	1	1	1	1.01109	1.09685	1.05397	1.05924	1.10766	1.08345	0.789229	1.17882	0.834907	1.20358	0.843048	1.18086	0.865731	1.23015
A8K9B1;P16150;C9JUK7	Leukosialin	SPN	1	S	0.00309274	111.86	107.46	_TGALVLS(ph)RGGK_	TGALVLS(1)RGGK	T(-94.36)GALVLS(94.36)RGGK	7	2	569.803	-0.20364	16.7436	22.1685	19.456	1	1	1	0.55497	0.451152	0.503061	0.458957	0.455513	0.457235	0.789229	1.17882	0.834907	1.20358	0.843048	1.18086	0.865731	1.23015
Q13136;Q59FZ5;H0YDW2;H0YD72	Liprin-alpha-1	PPFIA1	1	S	4.44737e-05	152	152	_GALHTVS(ph)HEDIR_	GALHTVS(1)HEDIR	GALHT(-46.81)VS(46.81)HEDIR	7	2	707.827	0.065494	0.253119	0.305009	0.279064	1	1	1	1.0703	0.971965	1.02113	1.09944	1.0083	1.05387	0.828826	1.9853	0.879741	1.13743	0.873926	1.21144	0.969915	1.21602
Q13136;Q59FZ5;B3KVS8	Liprin-alpha-1	PPFIA1	1	T	5.74718e-51	219.23	201.12	_GLAAGSAET(ph)LPANFR_	GLAAGSAET(1)LPANFR	GLAAGS(-63.3)AET(63.3)LPANFR	9	2	777.869	-0.33163	0.569926	0.63498	0.602453	1	1	1	0.801996	0.728472	0.765234	0.984269	0.570132	0.7772	0.828826	1.9853	0.879741	1.13743	0.873926	1.21144	0.969915	1.21602
B5BUB5;P05455;E7ERC4;E9PGX9;E9PFL9	Lupus La protein	SSB	1	S	2.86953e-40	233.14	193.32	_S(ph)PSKPLPEVTDEYK_	S(0.999)PS(0.001)KPLPEVTDEYK	S(29.42)PS(-29.42)KPLPEVT(-133.23)DEY(-181.63)K	1	2	835.39	-0.012477	2.13883	1.65119	1.89501	1	1	1	1.4391	0.964037	1.20157	1.29319	0.946389	1.11979	0.829601	1.30554	0.993688	1.01447	0.97811	1.00616	1.03415	0.997625
O75151;B4DH04;Q8N359	Lysine-specific demethylase PHF2	PHF2	1	S	0.0020696	120.57	51.875	_RDLS(ph)FLLDKK_	RDLS(1)FLLDKK	RDLS(51.87)FLLDKK	4	2	657.845	-0.13029	2.38807	3.113	2.75054	1	1	1	1.11652	0.798124	0.957323	0.718459	1.0009	0.859678	1.22518	0.661169	0.957486	0.909147	0.944696	1.04829	0.753747	0.89168
Q92619;B7Z910	Minor histocompatibility protein HA-1;Minor histocompatibility antigen HA-1	HMHA1	1	S	4.15135e-28	204.07	193.64	_AGS(ph)PSPQPSGELPR_	AGS(1)PSPQPSGELPR	AGS(48.91)PS(-48.91)PQPS(-139.64)GELPR	3	2	730.332	-0.10108	0.596996	0.447189	0.522093	1	1	1	1.01002	0.841312	0.925666	0.969522	0.950783	0.960153	0.826656	1.87003	0.950148	0.937663	0.989717	0.920188	0.887849	0.907034
P28482;Q1HBJ4;B4DHN0;Q499G7	Mitogen-activated protein kinase 1	MAPK1	1	Y	1.25772e-60	207.79	207.79	_VADPDHDHTGFLTEY(ph)VATR_	VADPDHDHTGFLTEY(1)VATR	VADPDHDHT(-139.21)GFLT(-44.98)EY(44.98)VAT(-48.04)R	15	3	741.995	0.21777	0.507812	0.394197	0.451004	1	1	1	0.960959	1.02166	0.99131	0.811611	0.878382	0.844997	0.746176	2.32507	0.940383	1.02513	1.0131	1.03597	1.02	1.00612
Q8IZD4;B4DRD1;F5GZK9	mRNA-decapping enzyme 1B	DCP1B	1	S	0.00406482	129.89	129.16	_SLS(ph)YEEPR_	SLS(1)YEEPR	S(-50.5)LS(50.5)Y(-61.26)EEPR	3	2	530.721	0.97065	1.33662	1.38967	1.36315	1	1	1	0.560296	0.643237	0.601766	0.590577	0.571343	0.58096	1.00581	1.09736	0.910062	1.0099	0.934385	0.94889	0.961558	0.920482
P35580;F8W6L6;B2RWP9;D3DTS1;Q9BWG0	Myosin-10	MYH10	1	S	0.00011479	128.68	122.78	_RGGPISFS(ph)SSR_	RGGPIS(0.002)FS(0.995)S(0.004)SR	RGGPIS(-28.07)FS(24.2)S(-24.2)S(-38.61)R	8	2	615.785	-0.381	0.380473	0.416323	0.398398	1	1	1	0.844793	0.700496	0.772645	0.731573	0.620655	0.676114	0.862379	1.89386	1.06323	0.89987	1.07052	0.869474	1.07276	0.880276
O75113	NEDD4-binding protein 1	N4BP1	1	S	6.41553e-113	239.73	131.56	_(gl)QFS(ph)LENVQEGEILHDAK_	QFS(1)LENVQEGEILHDAK	QFS(131.56)LENVQEGEILHDAK	3	2	1010.46	-0.99423	1.61849	2.26206	1.94027	1	1	1	0.863055	0.94273	0.902892	0.469607	0.619411	0.544509	0.881131	1.76351	1.13925	0.964941	0.986223	0.965284	0.991977	0.892855
B5B2P3;Q13469;B5B2P2	Nuclear factor of activated T-cells, cytoplasmic 2	NFATC2	1	S	1.24472e-27	180.8	131.35	_FLSAAKPAGASGLS(ph)PR_	FLSAAKPAGASGLS(1)PR	FLS(-70.18)AAKPAGAS(-39.31)GLS(39.31)PR	14	3	537.275	-0.05667	0.550283	0.419958	0.48512	1	1	1	1.52845	2.04414	1.78629	2.03093	2.42821	2.22957	0.909725	1.76985	1.02029	1.00949	0.899901	1.03111	0.923004	1.00646
P14921;Q6FG54;A8K725;Q5U0M2;B4DW78;Q96AC5	Protein C-ets-1	ETS1	1	T	3.63878e-31	143.47	102.8	_TEKVDLELFPSPDMECADVPLLT(ph)PSSK_	TEKVDLELFPSPDMECADVPLLT(0.931)PS(0.035)S(0.035)K	T(-94.29)EKVDLELFPS(-83.88)PDMECADVPLLT(14.28)PS(-14.28)S(-14.28)K	23	3	1033.48	0.38809	0.398645	0.532427	0.465536	1	1	1	0.904169	0.74785	0.826009	0.766597	0.673521	0.720059	0.991011	1.16172	0.904775	0.964697	0.938836	1.07755	0.936932	1.02442
Q5JSZ5	Protein PRRC2B	PRRC2B	1	S	1.36213e-27	197.1	130	_LKFS(ph)DDEEEEEVVK_	LKFS(1)DDEEEEEVVK	LKFS(130)DDEEEEEVVK	4	2	888.385	0.19211	0.159109	0.373544	0.266327	1	1	1	0.96384	1.14042	1.05213	0.891937	1.16601	1.02897	0.868578	1.18717	0.960291	1.29238	0.875842	1.18508	0.89069	1.14979
Q9Y383;B3KSL5;F8WEU3;Q75M91	Putative RNA-binding protein Luc7-like 2	LUC7L2	1	S	2.00048e-07	168.89	140.82	_AM(ox)LDQLMGTS(ph)R_	AMLDQLMGT(0.029)S(0.971)R	AMLDQLMGT(-15.3)S(15.3)R	10	2	659.78	0.28718	2.3199	3.25961	2.78976	1	1	1	0.548778	0.402572	0.475675	0.479452	0.375182	0.427317	0.826191	1.57637	1.08891	0.928597	1.09227	0.968497	1.05794	0.948568
Q6GYQ0;B9EK38	Ral GTPase-activating protein subunit alpha-1	RALGAPA1;GARNL1	1	T	5.33002e-44	221.51	142.88	_(gl)QKT(ph)VDIDDAQILPR_	QKT(1)VDIDDAQILPR	QKT(142.88)VDIDDAQILPR	3	2	837.909	0.088736	3.10283	2.51266	2.80775	1	1	1	0.817693	0.884595	0.851144	0.812172	1.00672	0.909444	0.932972	1.8264	1.03189	0.950212	1.06933	0.804772	1.00624	0.886948
Q7Z6I6	Rho GTPase-activating protein 30	ARHGAP30	1	S	5.64896e-05	88.551	66.853	_SRLS(ph)LPPREPQVPDPLLSSQR_	S(0.009)RLS(0.991)LPPREPQVPDPLLSSQR	S(-20.45)RLS(20.45)LPPREPQVPDPLLS(-51.13)S(-51.13)QR	4	3	818.095	-0.19155	0.207746	0.250071	0.228908	1	1	1	1.00853	0.956333	0.982433	1.10744	0.996057	1.05175	0.98303	1.30399	0.984192	0.956136	1.00104	0.936632	1.0068	0.918848
Q7Z6I6	Rho GTPase-activating protein 30	ARHGAP30	1	S	4.50041e-36	190.67	164.99	_S(ph)YAFETQANPGKGEGL_	S(1)YAFETQANPGKGEGL	S(66.7)Y(-72.19)AFET(-66.7)QANPGKGEGL	1	2	874.88	0.87026	0.257633	0.291658	0.274645	1	1	1	0.949645	0.929438	0.939542	1.03688	0.869509	0.953197	0.98303	1.30399	0.984192	0.956136	1.00104	0.936632	1.0068	0.918848
Q9NZJ4	Sacsin	SACS	1	S	2.49004e-81	244.91	225.5	_YAS(ph)NVCFTTLGTEFGQK_	YAS(1)NVCFTTLGTEFGQK	Y(-84.7)AS(78.01)NVCFT(-82.46)T(-78.01)LGT(-139.64)EFGQK	3	2	1001.93	-0.52309	1.65997	1.55266	1.60632	1	1	1	0.745263	0.809809	0.777536	0.738834	0.726616	0.732725	0.995196	1.6166	0.842784	1.04468	0.86384	0.969585	0.838654	0.95216
J3QQJ0;Q9UHR5;J3QLH3;J3KRU5;B7Z4X9;F5H478;J3KS14	SAP30-binding protein	SAP30BP	1	S	2.26524e-35	195.96	195.96	_GGLVSDAYGEDDFS(ph)R_	GGLVSDAYGEDDFS(1)R	GGLVS(-137.5)DAY(-120.29)GEDDFS(120.29)R	14	2	834.333	-0.22797	2.71423	3.24476	2.97949	1	1	1	0.84617	0.893377	0.869773	0.903898	0.912278	0.908088	1.19496	0.875875	1.08168	0.917448	0.980814	0.965762	0.966962	0.99834
O96017;A8JZZ5;H0Y820	Serine/threonine-protein kinase Chk2	CHEK2	1	S	0.00202131	133.89	133.89	_ILGETS(ph)LMR_	ILGET(0.015)S(0.985)LMR	ILGET(-18.32)S(18.32)LMR	6	2	550.264	-0.10734	0.458154	0.635132	0.546643	1	1	1	0.946811	0.984879	0.965845	0.914658	1.11408	1.01437	0.764254	1.47294	0.960561	0.997868	0.915509	1.03829	0.942949	1.01339
Q13153;B3KNX7;A8KAN3;B7Z3K0;E9PM17;H0YCM0	Serine/threonine-protein kinase PAK 1	PAK1	1	S	7.33705e-12	177.38	167.89	_S(ph)VIEPLPVTPTR_	S(1)VIEPLPVTPTR	S(149.57)VIEPLPVT(-149.57)PT(-164.51)R	1	2	694.863	0.35553	0.147762	0.19535	0.171556	1	1	1	1.1116	0.951312	1.03146	1.06191	0.971049	1.01648	0.886091	1.89224	1.03296	0.816276	1.1862	0.794523	1.08563	0.913503
J3KP19;O43166;A6H8W6	Signal-induced proliferation-associated 1-like protein 1	SIPA1L1	1	S	8.65051e-30	185.85	172.6	_GS(ph)GFSLDVIDGPISQR_	GS(1)GFSLDVIDGPISQR	GS(41.3)GFS(-41.3)LDVIDGPIS(-167.29)QR	2	2	864.404	0.78349	0.487134	0.434301	0.460718	1	1	1	0.860243	0.83357	0.846907	0.977797	0.860981	0.919389	1.17544	0.820253	0.822606	1.01361	0.934667	1.05281	0.958438	0.994664
B3KN57;O60749;B3KML1;Q53GG3;D6RC15	Sorting nexin-2	SNX2	1	S	0.000108042	138.89	103.88	_SMS(ph)APVIFDR_	SMS(1)APVIFDR	S(-36.42)MS(36.42)APVIFDR	3	2	601.767	0.15611	5.15488	7.7796	6.46724	1	1	1	1.02589	0.710896	0.868394	0.888586	0.640478	0.764532	0.764719	2.34286	1.11217	0.958789	1.0748	0.939762	1.02964	0.974288
Q5UIP0	Telomere-associated protein RIF1	RIF1	1	S	2.85741e-95	275.99	228.3	_RDS(ph)FDNCSLGESSK_	RDS(1)FDNCSLGESSK	RDS(93.22)FDNCS(-93.22)LGES(-157.5)S(-175.78)K	3	2	841.33	0.3136	3.14655	4.00323	3.57489	1	1	1	0.760594	0.689554	0.725074	0.612062	0.594103	0.603083	1.19923	0.750714	0.908228	1.13976	0.926947	1.18076	0.898602	1.13361
Q13769;H7C072	THO complex subunit 5 homolog	THOC5	1	T	4.1936e-05	156	111.63	_RRPT(ph)LGVQLDDK_	RRPT(1)LGVQLDDK	RRPT(111.63)LGVQLDDK	4	3	493.256	-0.86447	2.2975	3.38633	2.84192	1	1	1	0.521687	0.609941	0.565814	0.303996	0.441247	0.372622	1.21713	0.685189	0.912975	1.05059	0.909931	1.08326	0.950192	1.10621
Q9Y2W1	Thyroid hormone receptor-associated protein 3	THRAP3	1	S	3.09794e-43	195.18	119.37	_MDS(ph)FDEDLARPSGLLAQER_	MDS(1)FDEDLARPSGLLAQER	MDS(93.78)FDEDLARPS(-93.78)GLLAQER	3	3	744	-0.21039	2.29119	2.17153	2.23136	1	1	1	0.808532	0.80034	0.804436	0.576619	0.696216	0.636418	1.26819	0.673531	1.00858	1.03216	1.03693	1.00189	1.00256	0.994459
P60174;Q53HE2	Triosephosphate isomerase;Triosephosphate isomerase	TPI1	1	S	9.4272e-91	256.84	197	_KQS(ph)LGELIGTLNAAK_	KQS(1)LGELIGTLNAAK	KQS(123.08)LGELIGT(-123.08)LNAAK	3	2	811.929	-0.1341	2.24679	3.14946	2.69812	1	1	1	0.985466	0.890621	0.938044	0.809138	0.763286	0.786212	0.75635	1.74688	1.06701	0.740316	1.09717	0.754519	1.10207	0.744559
A8K3M3;P18031	Tyrosine-protein phosphatase non-receptor type 1	PTPN1	1	S	4.9466e-08	183.96	123.67	_DVS(ph)PFDHSR_	DVS(1)PFDHSR	DVS(84.49)PFDHS(-84.49)R	3	2	570.23	0.20429	9.86275	4.69306	7.27791	1	1	1	1.5198	2.07376	1.79678	1.81056	3.02206	2.41631	1.34312	0.612192	1.03523	0.990104	0.980138	1.0416	1.00903	1.02151
O95155	Ubiquitin conjugation factor E4 B	UBE4B	1	S	9.113e-31	230.82	182.17	_SQS(ph)MDIDGVSCEK_	SQS(1)MDIDGVSCEK	S(-48.39)QS(48.39)MDIDGVS(-132.82)CEK	3	2	768.291	0.85531	1.84686	2.44895	2.14791	1	1	1	1.05475	0.977025	1.01589	0.806676	0.861137	0.833906	0.849748	1.77132	1.01985	0.985563	1.02409	0.97405	0.914313	0.970884
P08670;Q53HU8;B0YJC4	Vimentin	VIM	1	S	4.67367e-30	209.6	118.31	_ISLPLPNFSS(ph)LNLR_	ISLPLPNFS(0.023)S(0.977)LNLR	IS(-83.38)LPLPNFS(-16.22)S(16.22)LNLR	10	2	825.934	0.066567	13.898	5.93645	9.91723	1	1	1	1.32479	0.735334	1.03006	1.07789	0.471221	0.774553	1.31081	0.617716	1.05946	0.888477	1.0646	0.8961	1.08045	0.906439
D3DPE6;O43516;B4DVX1;Q2YDC4;E9PB87;B4E2B2	WAS/WASL-interacting protein family member 1	WASPIP;WIPF1	1	S	0.000411892	115.57	115.57	_GTALGGGS(ph)IR_	GTALGGGS(1)IR	GT(-85.01)ALGGGS(85.01)IR	8	2	484.732	0.14196	0.594045	0.650289	0.622167	1	1	1	1.01716	1.22887	1.12302	0.957129	1.25771	1.10742	0.682534	2.7654	0.952199	1.00392	0.912861	0.972567	0.9371	0.969624
O75717;A8KAE0;C9JW18;B3KMD2;Q05DR3	WD repeat and HMG-box DNA-binding protein 1	WDHD1	1	S	2.43186e-106	264.49	187.59	_SHILEDDENS(ph)VDISMLK_	SHILEDDENS(1)VDISMLK	S(-128.02)HILEDDENS(77.21)VDIS(-77.21)MLK	10	2	1012.95	0.41974	1.93309	1.86591	1.8995	1	1	1	0.751533	0.634053	0.692793	0.878229	0.686322	0.782275	0.879427	1.22918	0.996979	1.03232	1.02324	1.05165	0.968355	0.987991
Q9Y5A9;B5BU99;S4R3V3;S4R3J8	YTH domain family protein 2	YTHDF2	1	S	6.32596e-08	196.15	196.15	_(ac)S(ph)ASSLLEQRPK_	S(1)ASSLLEQRPK	S(39.79)AS(-39.79)S(-80.58)LLEQRPK	1	2	669.327	0.23605	1.79844	2.67245	2.23545	1	1	1	0.639925	0.513051	0.576488	0.441388	0.475992	0.45869	0.987214	1.35288	0.973995	1.08132	1.02285	1.14458	0.991142	1.12611
O60293	Zinc finger C3H1 domain-containing protein	ZFC3H1	1	S	1.96719e-54	266.2	168.1	_RIS(ph)TSDILSEK_	RIS(0.993)T(0.006)S(0.001)DILSEK	RIS(22.25)T(-22.25)S(-28.44)DILS(-91.75)EK	3	2	664.827	0.26377	1.4484	1.87193	1.66016	1	1	1	0.636018	0.61249	0.624254	0.505093	0.486419	0.495756	1.14545	0.667311	1.02244	1.0418	0.896408	0.977032	1.00825	1.0731

## Sheet: S3-3
Table S3-3. Related to Figures 1-4. Differentially phosphorylated proteins from two replicate experiments that were unique to the HIV-1 infected target T cell.
TOTAL = 86
	increase in phosphorylation ≥1.5 but <3.0
	increase in phosphorylation ≥3.0 but <4.0
	increase in phosphorylation ≥4.0 but <5.0
	increase in phosphorylation ≥5.0
	decrease in phosphorylation ≥0.67 but <0.33
	decrease in phosphorylation ≥0.33 but <0.25
	decrease in phosphorylation ≥0.25 but <0.20
	decrease in phosphorylation ≥0.20
Proteins	Protein names	Gene names	Number of Phospho (STY)	Amino acid	PEP	Score	Score for localization	Modified sequence	Phospho (STY) Probabilities	Phospho (STY) Score diffs	Position in peptide	Charge	m/z	Mass error [ppm]	0/5 - exp 1	0/5 - exp 2	avg 0/5	5/5 - exp 1	5/5 - exp 2	avg 5/5	20/5 - exp 1	20/5 - exp 2	avg 20/5	40/5 - exp 1	40/5 - exp 2	avg 40/5	Normalised Standard Protein Ratio L/M Exp. 1 - 0 min	Normalised Standard Protein Ratio H/M Exp. 2 - 0 min	Normalised Standard Protein Ratio L/M Exp. 1 - 5 min	Normalised Standard Protein Ratio H/M Exp. 2 - 5 min	Normalised Standard Protein Ratio L/M Exp. 1 - 20 min	Normalised Standard Protein Ratio H/M Exp. 2 - 20 min	Normalised Standard Protein Ratio L/M Exp. 1 - 40 min	Normalised Standard Protein Ratio H/M Exp. 2 - 40 min
A2A3R6;P62753;Q96DV6;A2A3R5	40S ribosomal protein S6;40S ribosomal protein S6;40S ribosomal protein S6;40S ribosomal protein S6	RPS6	1;2;3	S	2.82025e-38	201.27	98.508	_RLSS(ph)LRAS(ph)TSK_	RLS(0.007)S(0.993)LRAS(0.333)T(0.333)S(0.333)K	RLS(-21.32)S(21.32)LRAS(0)T(0)S(0)K	4	2	683.318	0.37784	1.62844	0.856984	1.24271	1	1	1	0.563553	0.682594	0.623073	0.663709	0.682774	0.673241	1.04287	0.993819	1.08483	0.994915	1.08476	0.982361	1.07232	0.996527
Q59GX7;O00767	Acyl-CoA desaturase	SCD	1	S	7.33636e-08	146.81	146.81	_EKGS(ph)TLDLSDLEAEK_	EKGS(0.999)T(0.001)LDLSDLEAEK	EKGS(30.67)T(-30.67)LDLS(-65.3)DLEAEK	4	2	857.893	0.44496	2.80341	1.49487	2.14914	1	1	1	1.22273	0.880128	1.05143	1.29701	0.759078	1.02804	0.426555	0.652278	0.443666	0.657225	0.422226	0.611897	0.445894	0.693926
B4E2K2;Q9Y2D5;C9JVY5	A-kinase anchor protein 2	AKAP2	1	S	7.0466e-126	246.2	165.48	_SVNVS(ph)LTQEELDSGLDELSVR_	SVNVS(1)LTQEELDSGLDELSVR	S(-46.58)VNVS(39.32)LT(-39.32)QEELDS(-108.91)GLDELS(-139.43)VR	5	2	1185.56	-0.055408	1.10758	1.21878	1.16318	1	1	1	0.788205	0.93414	0.861173	0.707344	0.66195	0.684647	0.953608	0.923861	1.00065	0.921259	0.98742	0.951909	1.00057	0.970269
Q5SQI0;B7Z4Q7;B7Z5C8	Alpha-tubulin N-acetyltransferase	ATAT1	1	S	9.35712e-12	170.16	123.4	_LLLAADPGGS(ph)PAQR_	LLLAADPGGS(1)PAQR	LLLAADPGGS(123.4)PAQR	10	2	723.361	0.19874	0.677196	0.40208	0.539638	1	1	1	1.02438	0.578677	0.801528	0.859612	0.921025	0.890318	0.828717	1.14558	1.00989	0.931213	0.89746	1.39219	0.814448	0.887774
Q6FI81;H3BV90;H3BT65;H3BUG4;H3BPG7	Anamorsin	CIAPIN1	1	S	0.00150025	137.95	137.95	_(gl)QLKLS(ph)ITK_	QLKLS(1)ITK	QLKLS(41.81)IT(-41.81)K	5	2	497.273	-0.064991	1.85962	2.61052	2.23507	1	1	1	0.922277	0.946815	0.934546	1.0947	0.814468	0.954585	1.03093	0.974914	0.980146	1.0358	1.0186	1.04071	1.02577	0.981021
Q8IWZ3;H0Y4P6;H0Y472;H0Y785;Q9H059;H0Y7Y3;F6WFL0;Q8IWG5;Q9H7X4	Ankyrin repeat and KH domain-containing protein 1	ANKHD1;FLJ00246	1	S	6.79806e-13	200.16	192.18	_TVSLPLSS(ph)PNIK_	TVSLPLS(0.001)S(0.999)PNIK	T(-167.99)VS(-136.45)LPLS(-29.25)S(29.25)PNIK	8	2	668.35	0.25362	0.487932	0.484339	0.486135	1	1	1	0.75161	0.728871	0.740241	0.742414	0.78861	0.765512	0.990505	1.01316	0.94172	1.0193	0.936922	0.998968	0.959012	0.983784
Q92625	Ankyrin repeat and SAM domain-containing protein 1A	ANKS1A	1	S	2.88081e-11	155.92	155.92	_IMSS(ph)IGEGIDFSQER_	IMS(0.001)S(0.999)IGEGIDFSQER	IMS(-28.31)S(28.31)IGEGIDFS(-88.02)QER	4	2	874.882	-0.75878	0.634022	0.215383	0.424702	1	1	1	0.936635	1.1587	1.04767	0.893366	1.09698	0.995175	1.10858	3.36242	0.849811	1.02715	0.919143	0.968811	0.88572	1.05358
Q92625	Ankyrin repeat and SAM domain-containing protein 1A	ANKS1A	1	S	9.30111e-10	215.34	130.2	_SES(ph)LSNCSIGKK_	SES(1)LSNCSIGKK	S(-46.51)ES(46.51)LS(-51.51)NCS(-65.76)IGKK	3	3	463.874	1.7382	0.501388	0.323545	0.412466	1	1	1	0.920573	0.968505	0.944539	0.525473	0.563726	0.5446	1.10858	3.36242	0.849811	1.02715	0.919143	0.968811	0.88572	1.05358
F8VVT9;Q99490;J3KNM6;B3KVD5;H0YHB1	Arf-GAP with GTPase, ANK repeat and PH domain-containing protein 2	AGAP2	1	S	0.00392308	149.49	110.84	_RTS(ph)LFANR_	RTS(1)LFANR	RT(-35.42)S(35.42)LFANR	3	2	522.753	-0.31443	1.94254	2.1827	2.06262	1	1	1	0.948243	0.983662	0.965953	1.04197	0.797884	0.919925	0.860574	1.02116	0.894774	0.986148	1.03163	1.00369	0.946725	1.09358
F8VVT9;Q99490;J3KNM6;B3KVD5	Arf-GAP with GTPase, ANK repeat and PH domain-containing protein 2	AGAP2	1	T	1.08833e-49	204.94	129.38	_AEAAAVAGLST(ph)PGSLHR_	AEAAAVAGLS(0.003)T(0.997)PGSLHR	AEAAAVAGLS(-25.59)T(25.59)PGS(-33.81)LHR	11	3	563.277	-0.21373	0.651563	0.580732	0.616147	1	1	1	0.90441	1.01142	0.957916	0.924452	0.875792	0.900122	0.860574	1.02116	0.894774	0.986148	1.03163	1.00369	0.946725	1.09358
Q9BVC5;B4E2G9;C9J4K0	Ashwin	C2orf49	1;2;3	S	3.8663e-12	155.42	100.97	_KS(ph)PS(ph)GPVKSPPLS(ph)PVGTTPVK_	KS(1)PS(0.968)GPVKS(0.032)PPLS(0.637)PVGT(0.182)T(0.182)PVK	KS(42.94)PS(15.03)GPVKS(-15.03)PPLS(5.47)PVGT(-5.47)T(-5.47)PVK	2	3	767.363	0.18785	0.91009	1.04936	0.979727	1	1	1	1.75316	1.70845	1.7308	0.982898	1.10003	1.04147	0.995986	1.09462	1.11726	0.953495	1.19654	1.13886	1.01519	1.05092
Q96QE3;H0UIC2	ATPase family AAA domain-containing protein 5	ATAD5	1	S	5.7612e-06	156.67	140.46	_IKS(ph)PESVPVDSNK_	IKS(1)PESVPVDSNK	IKS(57.8)PES(-57.8)VPVDS(-92.82)NK	3	2	740.358	0.31477	1.52553	0.582008	1.05377	1	1	1	1.2385	0.297142	0.767821	1.0007	0.377904	0.689302	1.07064	0.961602	1.10534	0.894513	1.11443	1.07907	1.23423	1.32222
Q9Y2V2;H3BNU9;H3BPY5;H3BUY4;H3BSW7;I3L3X8;H3BTK3	Calcium-regulated heat stable protein 1	CARHSP1	1;2;3	S	1.72208e-25	172.42	149.32	_ERS(ph)PS(ph)PLRGNVVPS(ph)PLPTR_	ERS(1)PS(1)PLRGNVVPS(0.95)PLPT(0.05)R	ERS(85.94)PS(86.2)PLRGNVVPS(12.75)PLPT(-12.75)R	5	3	767.018	0.11183	3.6125	2.17481	2.89365	1	1	1	0.941459	2.09703	1.51924	0.910688	1.36051	1.1356	1.0111	1.11849	1.06918	1.09673	1.07618	1.10607	1.17531	1.08141
Q5T5Y3;B7ZLW1	Calmodulin-regulated spectrin-associated protein 1	CAMSAP1	1	S	0.000547459	113.65	98.676	_VES(ph)MEALPILSR_	VES(1)MEALPILSR	VES(84.23)MEALPILS(-84.23)R	3	2	712.846	-0.016706	1.61057	1.55295	1.58176	1	1	1	1.72899	3.81523	2.77211	1.83899	2.3838	2.1114	1.08983	1.11262	1.00903	1.26581	1.07202	1.09949	1.15318	1.27361
Q9Y5K6	CD2-associated protein	CD2AP	1	S	5.61385e-24	172.57	172.57	_IS(ph)TYGLPAGGIQPHPQTK_	IS(0.883)T(0.117)YGLPAGGIQPHPQTK	IS(8.79)T(-8.79)Y(-85.49)GLPAGGIQPHPQT(-139.84)K	2	2	972.983	0.25007	0.743827	0.518516	0.631172	1	1	1	0.921973	0.963281	0.942627	0.908702	1.2204	1.06455	1.04291	1.0847	1.05461	1.05591	1.07185	1.03069	1.0333	1.01184
Q9Y5K6	CD2-associated protein	CD2AP	1	S	3.5272e-13	231.67	207.47	_S(ph)VDFDSLTVR_	S(1)VDFDSLTVR	S(112.37)VDFDS(-112.37)LT(-150.3)VR	1	2	609.774	-0.25388	0.314546	0.301598	0.308072	1	1	1	0.643955	0.756279	0.700117	0.865386	0.94088	0.903133	1.04291	1.0847	1.05461	1.05591	1.07185	1.03069	1.0333	1.01184
Q14004	Cyclin-dependent kinase 13	CDK13	1	T	0.000535907	143.05	66.595	_ILELT(ph)PEPDRPR_	ILELT(1)PEPDRPR	ILELT(66.6)PEPDRPR	5	3	505.924	-0.57665	1.12887	0.961941	1.0454	1	1	1	0.943088	1.11021	1.02665	6.40359	1.58835	3.99597	1.05066	1.28636	1.15233	1.20654	1.41668	1.08924	1.10999	1.18744
B2R6S4;P16333;C9JAB9;C9J869;C9JVV5;H7C5C7;C9K098	Cytoplasmic protein NCK1	NCK1	1	S	1.24743e-10	135.49	96.793	_KPS(ph)VPDSASPADDSFVDPGER_	KPS(1)VPDSASPADDSFVDPGER	KPS(42.8)VPDS(-42.8)AS(-46.01)PADDS(-61.13)FVDPGER	3	2	1126.99	-0.8112	2.95126	4.93899	3.94513	1	1	1	1.41855	1.22406	1.3213	1.34622	0.990181	1.1682	0.915335	0.926895	0.890565	1.01196	0.973099	1.08053	0.935016	0.965503
B2RMQ4;B4DR35;Q8WWK9;E9PD90	Cytoskeleton-associated protein 2	CKAP2	1;2	T	3.34761e-19	203.2	152.94	_YNVSTT(ph)PYLQSVK_	YNVST(0.001)T(0.997)PY(0.001)LQS(0.001)VK	Y(-123.02)NVS(-46.12)T(-31.61)T(28.87)PY(-28.87)LQS(-31.81)VK	6	2	790.374	-0.035648	0.896069	1.13179	1.01393	1	1	1	1.19047	1.4792	1.33484	2.83046	1.27394	2.0522	0.528937	0.506572	0.471228	0.514216	0.47883	0.56205	0.479272	0.592256
Q92608;E7ERW7;B3KXW9;Q5XG91;B3KY14;Q6ZNS5	Dedicator of cytokinesis protein 2	DOCK2	1;2	S	2.47995e-138	284.48	60.307	_TKRS(ph)S(ph)VVFADEK_	T(0.283)KRS(0.859)S(0.859)VVFADEK	T(-7.05)KRS(7.05)S(7.05)VVFADEK	4	2	763.836	0.15322	0.566655	0.697758	0.632206	1	1	1	0.841319	1.09079	0.966052	0.321056	0.530981	0.426019	0.953889	0.993722	0.931096	0.997559	0.950737	0.986289	0.948827	1.00626
Q14126	Desmoglein-2	DSG2	1	S	3.47871e-57	219.61	132.76	_VVPSFLPVDQGGS(ph)LVGR_	VVPSFLPVDQGGS(1)LVGR	VVPS(-100.46)FLPVDQGGS(100.46)LVGR	13	2	903.961	0.082162	1.61835	1.69976	1.65905	1	1	1	0.532682	0.76364	0.648161	0.727454	1.03449	0.880973	1.15999	1.2147	0.936696	1.44776	1.56464	1.43428	1.07881	1.09464
Q8IYW5	E3 ubiquitin-protein ligase RNF168	RNF168	1	S	7.1283e-08	169.4	156.6	_(gl)QKGS(ph)PDEYHLR_	QKGS(1)PDEYHLR	QKGS(130.19)PDEY(-130.19)HLR	4	2	696.801	0.045732	0.867959	1.0468	0.957381	1	1	1	1.30273	0.263678	0.783203	1.60063	5.60238	3.60151	0.946288	0.861649	0.862949	0.908041	0.77964	0.807155	0.762921	0.992952
J9R021;Q14152;Q24JU4;F5H335;B4DYS1	Eukaryotic translation initiation factor 3 subunit A	EIF3A	1	S	0.00489053	186.46	176.48	_LGDSS(ph)LSR_	LGDS(0.013)S(0.986)LS(0.001)R	LGDS(-18.82)S(18.82)LS(-30.5)R	5	2	457.703	0.3147	0.865486	0.770584	0.818035	1	1	1	0.653832	0.782738	0.718285	0.614359	0.661486	0.637922	1.02642	1.02163	1.02032	1.01987	1.01981	0.998258	1.01838	1.01888
J9R021;Q14152;Q24JU4;F5H335;B4DYS1	Eukaryotic translation initiation factor 3 subunit A	EIF3A	1	S	2.40223e-09	173.72	71.501	_EES(ph)WGPPR_	EES(1)WGPPR	EES(71.5)WGPPR	3	2	519.208	-0.5882	0.807223	0.434856	0.62104	1	1	1	0.658376	0.592297	0.625337	0.571129	0.418805	0.494967	1.02642	1.02163	1.02032	1.01987	1.01981	0.998258	1.01838	1.01888
A0A5E8;Q99501;E7EQM6	GAS2-like protein 1	GAS2L1	1	S	0.000209002	138.55	138.55	_RLTTGTPAS(ph)PR_	RLTTGTPAS(1)PR	RLT(-63.45)T(-57.64)GT(-48.56)PAS(48.56)PR	9	2	618.808	0.50132	0.731879	0.53343	0.632655	1	1	1	0.822242	1.08306	0.95265	0.749145	0.826673	0.787909	1.06369	0.95187	1.02657	0.995643	1.05433	0.847552	1.09959	0.948549
O14686	Histone-lysine N-methyltransferase MLL2	MLL2	1	S	5.77621e-38	204.07	152.32	_ASEPLLS(ph)PPPFGESR_	ASEPLLS(1)PPPFGESR	AS(-73.88)EPLLS(73.88)PPPFGES(-89.38)R	7	2	832.39	-0.090333	1.65054	1.68496	1.66775	1	1	1	0.878692	0.912525	0.895608	0.94468	0.835165	0.889922	0.89828	0.955072	1.04695	1.09472	0.968071	0.973904	0.94436	1.01498
O43719;B4DRS4	HIV Tat-specific factor 1	HTATSF1	1	S	1.43474e-95	252.1	252.1	_GFEGSCS(ph)QKESEEGNPVR_	GFEGSCS(1)QKESEEGNPVR	GFEGS(-39.84)CS(39.84)QKES(-75)EEGNPVR	7	2	1038.92	0.059771	1.4648	1.30615	1.38548	1	1	1	1.36812	1.29266	1.33039	1.57118	1.65933	1.61525	1.06198	0.982996	1.09026	0.978568	1.06927	0.988031	1.08292	0.953004
Q9UGU5;Q6P681;Q7Z641;Q2T9L2;Q6PJ09	HMG domain-containing protein 4	HMGXB4;HMG2L1	1	S	3.28955e-38	206.21	187.73	_KSS(ph)PQSTDTAMDLLK_	KS(0.017)S(0.983)PQSTDTAMDLLK	KS(-17.67)S(17.67)PQS(-64.73)T(-78.45)DT(-84.03)AMDLLK	3	2	851.392	-0.49367	2.777	1.55368	2.16534	1	1	1	2.11387	1.52276	1.81831	2.33065	1.70043	2.01554	0.991292	1.39217	1.22369	1.32917	1.07833	1.27087	1.17906	1.17762
P42858	Huntingtin	HTT;HD	1;2	S	1.93973e-79	212.32	157.83	_S(ph)GSIVELIAGGGSSCSPVLSR_	S(0.9)GS(0.1)IVELIAGGGSSCSPVLSR	S(9.55)GS(-9.55)IVELIAGGGS(-108.56)S(-119.05)CS(-129.05)PVLS(-155.33)R	1	2	1057	0.17712	1.90312	2.02389	1.9635	1	1	1	1.43534	1.45482	1.44508	2.41939	1.07112	1.74525	1.10906	1.08642	1.15918	1.0302	1.18193	1.19238	1.00044	1.05286
P42858	Huntingtin	HTT;HD	1;2	S	3.42364e-106	228.71	209.24	_SGS(ph)IVELIAGGGSSCSPVLSR_	S(0.026)GS(0.974)IVELIAGGGSSCSPVLSR	S(-15.82)GS(15.82)IVELIAGGGS(-145.33)S(-155.74)CS(-165.61)PVLS(-193.28)R	3	2	1057	0.060146	3.11705	2.60467	2.86086	1	1	1	1.16979	1.87229	1.52104	1.97178	1.37849	1.67513	1.10906	1.08642	1.15918	1.0302	1.18193	1.19238	1.00044	1.05286
P05556	Integrin beta-1	ITGB1	1	T	0.000332671	162.72	145.81	_WDT(ph)GENPIYK_	WDT(1)GENPIYK	WDT(126.16)GENPIY(-126.16)K	3	2	651.774	-0.18379	1.66518	1.64503	1.6551	1	1	1	0.969491	0.926279	0.947885	1.04296	0.798791	0.920875	1.01158	1.07285	0.966558	1.05094	0.984972	1.07424	0.963619	1.06391
Q07666;B4DDX2;B2R7B5	KH domain-containing, RNA-binding, signal transduction-associated protein 1	KHDRBS1	1	S	1.16139e-22	188.44	95.067	_SGS(ph)MDPSGAHPSVR_	S(0.003)GS(0.997)MDPSGAHPSVR	S(-24.66)GS(24.66)MDPS(-43.48)GAHPS(-65.45)VR	3	3	488.869	0.14403	0.765299	0.927993	0.846646	1	1	1	0.781117	0.766979	0.774048	0.550829	0.593831	0.57233	1.01651	1.0186	0.971508	0.988117	0.972813	0.948357	0.981715	0.960113
Q8WWI1;F8J2B5;J3KP06;F8WD26	LIM domain only protein 7	LMO7	1	T	1.5212e-18	166.91	124.08	_LST(ph)PIAGLDNINVFLK_	LS(0.034)T(0.966)PIAGLDNINVFLK	LS(-14.58)T(14.58)PIAGLDNINVFLK	3	2	897.974	-0.097347	1.09735	0.770112	0.933729	1	1	1	0.911433	0.754737	0.833085	0.673708	0.550839	0.612274	0.910883	0.942095	0.939247	0.912249	0.90088	0.932783	1.07319	0.990054
P49006	MARCKS-related protein	MARCKSL1	1	S	5.14842e-85	236.38	236.38	_ANGQENGHVKS(ph)NGDLSPK_	ANGQENGHVKS(1)NGDLSPK	ANGQENGHVKS(89.03)NGDLS(-89.03)PK	11	2	966.434	0.016536	0.746203	0.508618	0.62741	1	1	1	0.878059	1.01537	0.946715	0.718385	0.869109	0.793747	1.15737	1.24027	1.05871	1.1624	1.19797	1.09349	1.15141	1.19869
O95983	Methyl-CpG-binding domain protein 3	MBD3	1	S	6.54177e-11	163.91	163.41	_YLGGS(ph)MDLSTFDFR_	YLGGS(1)MDLSTFDFR	Y(-98.32)LGGS(60.28)MDLS(-60.28)T(-82.06)FDFR	5	2	844.855	-0.05559	3.26023	5.05412	4.15717	1	1	1	0.905528	0.78271	0.844119	1.11508	0.733364	0.924221	0.987602	1.08071	1.07007	1.17271	1.04316	0.992106	1.05594	1.09863
E9PGC8;P78559;J3KPX8;A8K4T7	Microtubule-associated protein 1A;MAP1 light chain LC2	MAP1A	1	S	6.6139e-39	201.18	195.46	_SPES(ph)LPGPALEDIAIK_	SPES(1)LPGPALEDIAIK	S(-56.37)PES(56.37)LPGPALEDIAIK	4	2	858.926	0.13396	1.62474	1.2742	1.44947	1	1	1	1.29177	0.886171	1.08897	2.26063	4.92281	3.59172	0.985573	1.02862	0.9916	1.01972	0.98137	1.00717	0.996214	1.00762
Q9Y2U5	Mitogen-activated protein kinase kinase kinase 2	MAP3K2	1	S	3.63633e-10	137.86	122.84	_AQS(ph)YPDNHQEFSDYDNPIFEK_	AQS(1)YPDNHQEFSDYDNPIFEK	AQS(46.93)Y(-46.93)PDNHQEFS(-90.43)DY(-111.85)DNPIFEK	3	2	1312.53	-2.1098	0.654936	0.665369	0.660153	1	1	1	0.568938	0.562933	0.565936	1.01053	0.739975	0.875251	1.3385	0.992533	0.978111	0.983761	1.31745	1.10158	0.87484	1.0162
A4D1W6;Q8TAP9	M-phase-specific PLK1-interacting protein	C7orf11;MPLKIP	1	S	2.39146e-08	158.17	158.17	_GTPGGGGPRPPS(ph)PR_	GTPGGGGPRPPS(1)PR	GT(-109.75)PGGGGPRPPS(109.75)PR	12	2	685.322	-0.83576	0.823247	1.05668	0.939962	1	1	1	0.833622	0.913887	0.873755	0.659811	0.646563	0.653187	1.02579	1.01946	1.02042	0.95398	0.922816	0.876878	1.09672	1.26037
Q9H7P6;G8JLL7;B7Z1P9;Q9H7N7	Multivesicular body subunit 12B	FAM125B;FLJ00031	1	S	2.09206e-05	152.16	113.24	_HIS(ph)LTLPATFR_	HIS(1)LTLPATFR	HIS(57.12)LT(-57.12)LPAT(-67.08)FR	3	2	668.345	0.23374	1.39345	1.41586	1.40465	1	1	1	0.86891	1.14413	1.00652	1.53417	1.4703	1.50223	0.833326	0.944207	0.916602	0.968857	1.00623	0.923119	0.720471	0.908763
G5E933;O95248	Myotubularin-related protein 5	SBF1	1	T	0.000385544	144.18	119.54	_LGLGT(ph)LSSSLSR_	LGLGT(0.999)LS(0.001)SSLSR	LGLGT(33)LS(-33)S(-46.25)S(-55.02)LS(-63.79)R	5	2	635.824	-0.12374	1.51576	1.48598	1.50087	1	1	1	1.38657	1.02846	1.20752	1.39067	1.30883	1.34975	0.952303	0.935201	1.05188	0.995643	1.02893	0.97058	0.951215	0.998097
Q86U44;B4E2F6;B4DTN4;F5H6D8;B4E349	N6-adenosine-methyltransferase 70 kDa subunit	METTL3	1	S	2.05209e-12	220.97	216.27	_NPEAALS(ph)PTFR_	NPEAALS(1)PTFR	NPEAALS(34.57)PT(-34.57)FR	7	2	641.795	-0.2078	1.31872	1.32535	1.32204	1	1	1	0.70066	1.07874	0.889699	0.998174	0.873083	0.935629	0.998477	1.06748	1.08517	1.1122	1.12856	1.04028	1.05259	1.04486
B1AKJ5;O43847;Q96L67	Nardilysin	NRD1	1	S	7.53479e-22	186.98	186.98	_RGS(ph)LSNAGDPEIVK_	RGS(1)LSNAGDPEIVK	RGS(34.04)LS(-34.04)NAGDPEIVK	3	2	761.867	-0.42826	2.99756	1.6412	2.31938	1	1	1	1.05532	0.907458	0.981387	0.909378	0.941436	0.925407	1.05724	1.05997	1.06894	1.00651	1.02447	1.03938	1.00295	0.984055
Q6ZNJ1;H0Y764;H7C3Y7;B4DVX0;B4DDY6	Neurobeachin-like protein 2	NBEAL2	1	S	1.46925e-264	335.74	235.92	_RIS(ph)QVSSGETEYNPTEAR_	RIS(1)QVSSGETEYNPTEAR	RIS(88.57)QVS(-88.57)S(-121.54)GET(-115.51)EY(-163.34)NPT(-112.09)EAR	3	2	1052.47	-0.038493	2.94409	3.03785	2.99097	1	1	1	0.869352	1.11639	0.992871	0.973053	1.43685	1.20495	0.974907	1.0754	0.9828	1.08035	0.921617	1.07566	0.913548	0.855003
B5B2P3;Q13469;B5B2P2	Nuclear factor of activated T-cells, cytoplasmic 2	NFATC2	1	S	1.41377e-113	238.89	47.796	_MRDAGLLVEQPPLAGVAAS(ph)PR_	MRDAGLLVEQPPLAGVAAS(1)PR	MRDAGLLVEQPPLAGVAAS(47.8)PR	19	3	743.38	0.42372	0.497448	0.370919	0.434184	1	1	1	1.06676	0.905513	0.986135	0.874244	0.987911	0.931077	0.914905	0.959239	0.901372	0.898762	0.785562	0.948331	0.936263	0.878972
Q9UKX7	Nuclear pore complex protein Nup50	NUP50	1	S	3.51089e-116	248.46	248.46	_VAAETQS(ph)PSLFGSTK_	VAAETQS(0.998)PS(0.002)LFGSTK	VAAET(-68.15)QS(26.67)PS(-26.67)LFGS(-111.01)T(-127.56)K	7	2	801.874	0.51189	1.4869	1.66746	1.57718	1	1	1	0.701353	1.28592	0.993636	0.883353	0.738716	0.811034	1.06309	1.0328	1.04878	1.04211	1.0185	1.07298	1.07345	1.02728
A6NJZ9;A8K905;Q8WTT2	Nucleolar complex protein 3 homolog	NOC3L	1	S	1.56344e-58	239.55	239.55	_YSSEVATES(ph)PLDFTK_	YSSEVATES(1)PLDFTK	Y(-208.16)S(-186.98)S(-175.02)EVAT(-66.05)ES(59.81)PLDFT(-59.81)K	9	2	877.382	0.11833	1.10617	0.831444	0.968806	1	1	1	0.544391	0.648285	0.596338	0.911418	0.973498	0.942458	1.03854	0.95791	0.952684	0.98194	0.986244	0.991918	0.960605	0.908642
P12270	Nucleoprotein TPR	TPR	1;2	S	1.02624e-65	208.72	131.96	_TDGFAEAIHS(ph)PQVAGVPR_	TDGFAEAIHS(1)PQVAGVPR	T(-93.7)DGFAEAIHS(93.7)PQVAGVPR	10	3	644.639	-0.38885	1.8013	1.88233	1.84182	1	1	1	0.630682	0.652367	0.641524	0.778423	0.718481	0.748452	0.972658	0.998686	1.00089	1.01845	1.00115	1.01781	0.996285	1.02146
P12270	Nucleoprotein TPR	TPR	1	T	1.97268e-40	187.17	65.438	_GLQLT(ph)PGIGGMQQHFFDDEDR_	GLQLT(1)PGIGGMQQHFFDDEDR	GLQLT(65.44)PGIGGMQQHFFDDEDR	5	3	814.358	-0.56463	2.57103	4.20186	3.38644	1	1	1	0.575669	0.764489	0.670079	0.631649	0.79947	0.71556	0.972658	0.998686	1.00089	1.01845	1.00115	1.01781	0.996285	1.02146
Q9BXB4	Oxysterol-binding protein-related protein 11	OSBPL11	1	S	5.9093e-39	203.06	176.29	_RPS(ph)QNAISFFNVGHSK_	RPS(1)QNAISFFNVGHSK	RPS(85.22)QNAIS(-85.22)FFNVGHS(-161.86)K	3	3	623.632	0.33911	3.82605	8.067	5.94653	1	1	1	0.420615	1.35514	0.887876	0.841573	0.989362	0.915467	1.02933	1.01611	1.03987	1.0959	0.940205	0.963302	0.93103	0.997488
Q96JY6;C9JS55;C9JSR2;C9K0F0;C9J0X3;C9J760	PDZ and LIM domain protein 2	PDLIM2	1	S	1.18851e-52	190.8	140.2	_AGS(ph)PFSPPPSSSSLTGEAAISR_	AGS(1)PFSPPPSSSSLTGEAAISR	AGS(43.47)PFS(-43.47)PPPS(-104.98)S(-108.65)S(-112.19)S(-112.19)LT(-112.58)GEAAIS(-134.91)R	3	2	1092	0.97846	0.670173	0.597111	0.633642	1	1	1	0.897787	0.998382	0.948084	0.773262	1.25359	1.01343	0.950166	0.892413	0.825192	0.868455	0.866222	0.898658	0.923332	0.770653
Q9P1Y6;B7ZM66;F8WEF5;B7ZM65;E9PJ24	PHD and RING finger domain-containing protein 1	PHRF1	1;2	S	3.5225e-16	121.72	106.1	_RPS(ph)PPEPWDEEDGASCSTFFGSEER_	RPS(1)PPEPWDEEDGASCSTFFGSEER	RPS(76.18)PPEPWDEEDGAS(-76.18)CS(-89.51)T(-89.51)FFGS(-100.57)EER	3	3	983.727	-0.8271	1.03623	1.30909	1.17266	1	1	1	1.33893	1.66298	1.50095	1.47461	1.65623	1.56542	1.19942	1.1314	1.02337	1.1495	1.03867	1.01508	1.07429	1.05153
Q9NWQ8	Phosphoprotein associated with glycosphingolipid-enriched microdomains 1	PAG1	1	S	6.26744e-08	174.95	151.56	_AEFAEYAS(ph)VDR_	AEFAEYAS(1)VDR	AEFAEY(-76.95)AS(76.95)VDR	8	2	669.274	0.66656	1.5165	1.36017	1.43834	1	1	1	1.28526	1.07887	1.18207	1.10344	0.858957	0.981198	0.682476	0.743001	0.672732	0.824148	0.70412	0.711657	0.701345	0.842058
A8K727;Q9HB19;B4DJG5	Pleckstrin homology domain-containing family A member 2	PLEKHA2	1	S	4.49724e-24	174.01	162.11	_APS(ph)VASSWQPWTPVPQAGEK_	APS(1)VASSWQPWTPVPQAGEK	APS(52.56)VAS(-52.56)S(-71.13)WQPWT(-130.93)PVPQAGEK	3	2	1102.01	0.69529	1.75641	3.91855	2.83748	1	1	1	0.446152	0.918309	0.68223	0.561578	0.668164	0.614871	0.949147	1.17141	0.936424	1.3295	1.09581	1.09318	0.907391	1.31038
Q9UHI6;Q8NEH0;Q8IYV2;Q8TDR3;E9PJ60	Probable ATP-dependent RNA helicase DDX20	DDX20	1	S	0.000104072	168.76	134.56	_YQES(ph)PGIQMK_	YQES(1)PGIQMK	Y(-116.29)QES(116.29)PGIQMK	4	2	630.77	0.17538	1.42135	1.08703	1.25419	1	1	1	0.553825	0.503527	0.528676	1.43045	1.02726	1.22885	1.11146	1.12588	1.10317	1.08984	1.15926	1.20431	1.16866	1.02587
B2R6E2;Q53EL6;B4DKX4	Programmed cell death protein 4	PDCD4	1	S	1.85764e-35	195.89	127.71	_RFVS(ph)EGDGGR_	RFVS(1)EGDGGR	RFVS(127.71)EGDGGR	4	2	580.248	-0.088978	1.16138	1.02636	1.09387	1	1	1	0.481821	0.528973	0.505397	0.518749	0.565508	0.542129	1.03552	1.20476	1.09767	1.19324	1.19631	1.19218	1.06932	1.10766
Q5TDH0;H0YI90;H0YII4	Protein DDI1 homolog 2	DDI2	1	S	5.04012e-11	165.58	113.29	_LFS(ph)ADPFDLEAQAK_	LFS(1)ADPFDLEAQAK	LFS(113.29)ADPFDLEAQAK	3	2	816.371	0.089786	1.95214	2.72257	2.33735	1	1	1	0.663743	0.621057	0.6424	0.718938	1.16608	0.942507	1.0801	1.07688	1.04755	1.03253	1.03327	1.00985	1.0716	1.03578
Q96RT1;Q1RMC9	Protein LAP2	ERBB2IP	1	S	8.19327e-38	237.59	237.59	_SHS(ph)ITNMEIGGLK_	SHS(1)ITNMEIGGLK	S(-55.02)HS(55.02)IT(-66.81)NMEIGGLK	3	2	733.839	-0.075698	0.620324	0.640035	0.63018	1	1	1	1.40607	1.13263	1.26935	1.54112	1.18959	1.36536	1.12376	0.978759	1.09129	0.973389	0.999265	1.02996	1.01981	1.05232
Q9ULR3	Protein phosphatase 1H	PPM1H	1	S	7.05533e-32	235.35	182.15	_RSS(ph)LPNGEGLQLK_	RSS(1)LPNGEGLQLK	RS(-35.86)S(35.86)LPNGEGLQLK	3	2	739.872	0.40153	1.74656	1.87267	1.80962	1	1	1	1.44592	1.23464	1.34028	1.25615	1.11284	1.1845	1.06791	1.0316	1.23691	1.01229	1.12396	1.01092	1.05981	1.07565
Q8TB72	Pumilio homolog 2	PUM2	1	S	6.93232e-12	179.74	115.38	_RES(ph)LSTSSDLYK_	RES(1)LSTSSDLYK	RES(39.42)LS(-39.42)T(-44.91)S(-50.35)S(-55.7)DLY(-100.75)K	3	2	733.332	1.9346	2.95623	5.9222	4.43921	1	1	1	0.517295	0.910338	0.713816	0.848973	1.41696	1.13297	0.964183	0.999762	0.818755	0.932899	0.949011	1.03229	1.00187	0.96683
Q9Y383;B3KSL5;B3KRR1;B3KSP8	Putative RNA-binding protein Luc7-like 2	LUC7L2	1	S	5.33279e-13	201.06	139.49	_FRDQDLAS(ph)CDRDR_	FRDQDLAS(1)CDRDR	FRDQDLAS(139.49)CDRDR	8	2	867.357	-0.43875	1.10635	0.980862	1.04361	1	1	1	0.727353	0.576514	0.651933	0.829749	0.660533	0.745141	1.05511	1.0918	1.11737	1.07143	1.0785	1.02843	1.10909	1.0776
Q6GYQ0;B9EK38	Ral GTPase-activating protein subunit alpha-1	RALGAPA1;GARNL1	1;2	S	4.32169e-08	159.5	106.62	_RGS(ph)S(ph)PGSLEIPKDLPDILNK_	RGS(0.997)S(0.989)PGS(0.014)LEIPKDLPDILNK	RGS(24.86)S(19.57)PGS(-19.57)LEIPKDLPDILNK	3	3	766.038	-0.058669	1.76648	1.50266	1.63457	1	1	1	0.874692	1.01586	0.945277	0.955022	2.5372	1.74611	1.03035	1.07386	0.980923	1.11365	1.13398	1.09266	1.27219	1.0924
J3KPC5;P47736;F2Z357;Q49AP2	Rap1 GTPase-activating protein 1	RAP1GAP	1	S	1.01716e-143	295.69	232.82	_RSS(ph)AIGIENIQEVQEK_	RS(0.005)S(0.995)AIGIENIQEVQEK	RS(-23.1)S(23.1)AIGIENIQEVQEK	3	2	940.959	0.2608	2.13048	2.66096	2.39572	1	1	1	1.47519	1.1157	1.29544	1.17585	1.19041	1.18313	1.14123	1.1633	1.07252	1.17895	0.971385	1.25358	0.996365	1.02139
Q13576	Ras GTPase-activating-like protein IQGAP2	IQGAP2	1	S	1.99118e-70	218.42	218.42	_YGS(ph)IVDDERLSAEEMDER_	YGS(1)IVDDERLSAEEMDER	Y(-105.75)GS(105.75)IVDDERLS(-154.53)AEEMDER	3	2	1097.45	-0.28022	2.35085	2.99126	2.67105	1	1	1	0.781298	0.947947	0.864623	0.90214	1.00622	0.954178	0.828364	0.862866	0.80517	0.898222	0.871238	0.882226	0.845997	0.859621
Q15052;B7Z3C7;Q8N4Q3	Rho guanine nucleotide exchange factor 6	ARHGEF6	1	S	3.30884e-30	212.85	96.793	_KDS(ph)IPQVLLPEEEKLIIEETR_	KDS(1)IPQVLLPEEEKLIIEETR	KDS(86.58)IPQVLLPEEEKLIIEET(-86.58)R	3	3	853.782	0.060514	4.40767	4.48991	4.44879	1	1	1	1.05279	1.03809	1.04544	1.10192	1.01338	1.05765	0.897121	0.922603	0.944576	0.906113	0.995508	0.901339	0.941555	0.883305
D6W4Z6;P31350;Q9UKM0	Ribonucleoside-diphosphate reductase subunit M2	hCG_23833;RRM2	1;2	S	3.44759e-130	247.64	227.4	_VPLAPITDPQQLQLS(ph)PLK_	VPLAPITDPQQLQLS(1)PLK	VPLAPIT(-104.4)DPQQLQLS(104.4)PLK	15	2	1019.55	-0.074719	0.51046	0.428474	0.469467	1	1	1	1.2205	0.991813	1.10616	1.23847	0.951187	1.09483	0.909777	0.927385	0.903819	0.951377	0.829324	0.962806	0.798047	0.953573
Q4LE41;Q92854	Semaphorin-4D	SEMA4D variant protein;SEMA4D	1	S	7.87653e-05	157.2	115.68	_SDFCDREQS(ph)LK_	SDFCDREQS(1)LK	S(-102.27)DFCDREQS(102.27)LK	9	2	732.795	0.025568	2.39716	2.28587	2.34152	1	1	1	0.828833	1.06752	0.948175	0.904123	1.34943	1.12678	0.648395	0.819028	0.769557	1.02265	0.82423	0.905145	0.742292	0.866175
Q16629;H7BZZ6	Serine/arginine-rich splicing factor 7	SRSF7	1;2	S	0.0128434	146.54	108.74	_YFQS(ph)PSR_	YFQS(0.996)PS(0.004)R	Y(-102.29)FQS(24.27)PS(-24.27)R	4	2	482.7	0.175	0.895967	1.26029	1.07813	1	1	1	1.22352	1.50465	1.36408	1.39738	1.66946	1.53342	1.0667	0.965433	0.992446	0.985245	1.0233	0.918629	0.973932	0.986695
B4DTS2;M0QZW1;Q9BZL6;Q8N2H2;Q8NCK8;M0R2R2;B4E125;A0JLT6	Serine/threonine-protein kinase D2	PRKD2	1	S	1.0548e-96	219.35	219.35	_S(ph)VVGTPAYLAPEVLLNQGYNR_	S(1)VVGTPAYLAPEVLLNQGYNR	S(50.51)VVGT(-50.51)PAY(-132.55)LAPEVLLNQGY(-216.19)NR	1	2	1171.08	-0.2883	2.47762	1.83492	2.15627	1	1	1	0.798787	0.746077	0.772432	0.82516	0.743747	0.784453	0.927452	1.02401	1.0115	0.89419	0.951193	0.977724	0.926204	0.993101
Q14738;A8K6Y2;E9PFR3;B4DSD7;H0Y8C4;Q59EF0	Serine/threonine-protein phosphatase 2A 56 kDa regulatory subunit delta isoform	PPP2R5D	1	S	1.36655e-19	200.33	177.44	_RKS(ph)ELPQDVYTIK_	RKS(1)ELPQDVYTIK	RKS(76.23)ELPQDVY(-93.27)T(-76.23)IK	3	2	828.921	-0.13937	3.51371	4.52948	4.0216	1	1	1	0.890116	0.950672	0.920394	0.949192	0.861494	0.905343	1.43829	1.45426	1.47129	1.4653	1.50493	1.39487	1.40231	1.448
O15084;B4DS25	Serine/threonine-protein phosphatase 6 regulatory ankyrin repeat subunit A	ANKRD28	1	S	0.000239701	127.71	113.69	_TVS(ph)FEALPIMR_	TVS(1)FEALPIMR	T(-36.05)VS(36.05)FEALPIMR	3	2	672.325	0.37927	1.80684	1.50469	1.65577	1	1	1	0.97561	0.963565	0.969587	0.9899	0.751593	0.870746	0.976442	1.05637	1.09751	1.09514	1.13256	1.09808	1.07882	1.10355
B5MBX0;Q96FF9;H0YCL8	Sororin	CDCA5	1	S	2.19827e-15	167.99	55.186	_RIVAHAVEVPAVQS(ph)PR_	RIVAHAVEVPAVQS(1)PR	RIVAHAVEVPAVQS(55.19)PR	14	3	603.656	-1.2548	1.4886	1.56565	1.52713	1	1	1	0.897091	0.785565	0.841328	0.942036	0.691536	0.816786	1.11089	1.08889	1.07565	0.930593	1.08902	1.04288	1.13876	1.06468
G0XQ39;Q13586;E9PNJ4;H0YDB2	Stromal interaction molecule 1	STIM1	1	S	2.87995e-43	209.25	153.36	_DLTHSDS(ph)ESSLHM(ox)SDR_	DLTHSDS(0.999)ES(0.001)S(0.001)LHMSDR	DLT(-85.95)HS(-37.23)DS(32.1)ES(-32.1)S(-32.1)LHMS(-79.45)DR	7	2	956.873	-0.61925	1.84988	1.30196	1.57592	1	1	1	1.61328	0.323636	0.968459	0.811455	0.364124	0.587789	0.916541	0.869298	0.856519	0.854388	0.834482	0.935397	0.912784	0.984393
Q9UMZ2;A8MWU4	Synergin gamma	SYNRG	1	S	5.5582e-300	329.57	235.73	_(gl)QLS(ph)LEGSGLGVEDLKDNTPSGK_	QLS(1)LEGSGLGVEDLKDNTPSGK	QLS(76.85)LEGS(-76.85)GLGVEDLKDNT(-206.5)PS(-228.59)GK	3	2	1154.04	-0.064674	1.5525	1.91029	1.73139	1	1	1	0.709389	0.845026	0.777208	0.641948	0.683725	0.662837	0.929843	0.974439	1.02169	1.09904	1.04536	1.15132	0.99164	1.11206
Q643R0;Q9ULW0;Q96RR5;B3KM90;Q96FC3	Targeting protein for Xklp2	HCTP4;TPX2;HCA90	1	S	6.61013e-66	202.6	143.36	_SVAEGLSGS(ph)LVQEPFQLATEK_	SVAEGLS(0.018)GS(0.982)LVQEPFQLATEK	S(-36.32)VAEGLS(-17.45)GS(17.45)LVQEPFQLAT(-98.15)EK	9	2	1135.55	0.037314	1.0597	0.949651	1.00468	1	1	1	0.487035	0.629739	0.558387	0.457047	0.527738	0.492393	0.662827	0.732444	0.653563	0.699455	0.690364	0.724631	0.727404	0.719154
A7E244;Q20WK7;Q9BXI6;B7ZVY9;B5MD46;B3KSB3	TBC1 domain family member 10A	TBC1D10A;dJ130H16.2	1	S	8.66915e-20	168.75	162.72	_AILDAEPGPRPALQPSPS(ph)IR_	AILDAEPGPRPALQPS(0.002)PS(0.998)IR	AILDAEPGPRPALQPS(-27.18)PS(27.18)IR	18	2	1083.06	-0.27658	3.37846	3.14074	3.2596	1	1	1	1.50022	1.09283	1.29653	1.53472	0.964662	1.24969	0.70358	0.927133	1.05237	0.941868	0.763984	0.935289	0.841146	0.989553
A7E244;Q20WK7;Q9BXI6;B7ZVY9;B5MD46;B3KSB3	TBC1 domain family member 10A	TBC1D10A;dJ130H16.2	1	S	4.20743e-07	134.62	101.5	_AILDAEPGPRPALQPS(ph)PSIR_	AILDAEPGPRPALQPS(0.997)PS(0.003)IR	AILDAEPGPRPALQPS(25.82)PS(-25.82)IR	16	3	722.375	0.17654	2.61677	1.5097	2.06324	1	1	1	1.3526	1.06533	1.20896	1.34085	1.01401	1.17743	0.70358	0.927133	1.05237	0.941868	0.763984	0.935289	0.841146	0.989553
Q4KMP7	TBC1 domain family member 10B	TBC1D10B	1;2	S	7.63556e-08	97.63	97.63	_RAS(ph)AGPAPGPVVTAEGLHPSLPSPTGNSTPLGSSK_	RAS(1)AGPAPGPVVTAEGLHPSLPSPTGNSTPLGSSK	RAS(60.47)AGPAPGPVVT(-60.47)AEGLHPS(-78.87)LPS(-75.95)PT(-75.95)GNS(-78.18)T(-80.85)PLGS(-84.89)S(-84.89)K	3	3	1125.56	0.10093	2.23001	2.0473	2.13866	1	1	1	0.809382	0.970278	0.88983	0.672147	1.04803	0.860089	0.930199	1.13183	0.916776	1.17011	0.924362	1.1032	1.11319	1.05652
Q86YP4;B4DKZ7	Transcriptional repressor p66-alpha	GATAD2A	1;2	S	1.21744e-64	173.2	122.45	_GTTATSAQANSTPTSVASVVTSAES(ph)PASR_	GTTATSAQANSTPTSVASVVTSAES(0.999)PAS(0.001)R	GT(-101.9)T(-101.9)AT(-93.9)S(-94.18)AQANS(-100.11)T(-100.11)PT(-95.96)S(-95.96)VAS(-80.86)VVT(-65.04)S(-59.44)AES(28.48)PAS(-28.48)R	25	3	939.436	0.27799	0.948502	0.86831	0.908406	1	1	1	1.42111	1.1467	1.2839	1.04254	1.35708	1.19981	1.05579	1.07078	1.05534	1.02954	1.06944	1.03658	1.02334	1.04228
Q5SNT2;E9PBR6;H0Y4R5;H0Y994	Transmembrane protein 201	TMEM201	1	S	9.94897e-06	159.52	138.21	_ALS(ph)LGTIPSLTR_	ALS(1)LGTIPSLTR	ALS(65.89)LGT(-65.89)IPS(-116.33)LT(-125.04)R	3	2	654.85	0.12731	1.97515	2.34053	2.15784	1	1	1	1.16617	0.659618	0.912892	1.05026	1.21262	1.13144	0.979408	0.874752	1.64872	1.08803	0.98595	1.58547	1.05489	0.836099
Q9Y3Q8;Q8IV54	TSC22 domain family protein 4	TSC22D4	1	T	0.000152982	121.82	121.82	_VEAEAGGSGART(ph)PPLSR_	VEAEAGGS(0.001)GART(0.999)PPLSR	VEAEAGGS(-32.26)GART(32.26)PPLS(-41.44)R	12	2	867.912	0.028999	0.775647	0.689045	0.732346	1	1	1	0.735387	0.721858	0.728623	0.632747	0.451923	0.542335	1.21484	1.21045	1.22985	1.044	1.19377	1.29475	1.6319	2.27986
Q99816;F5H442;D3DQY6	Tumor susceptibility gene 101 protein	TSG101	1	T	0.000355301	128.68	128.68	_DGT(ph)ISEDTIR_	DGT(1)ISEDTIR	DGT(54.79)IS(-54.79)EDT(-80.68)IR	3	2	593.753	0.047174	2.07507	1.66912	1.87209	1	1	1	1.09817	0.763635	0.930901	1.05184	0.778255	0.915047	0.994572	0.978242	1.04105	1.03984	1.04816	1.00973	1.01423	1.11178
J3KR55;B4DZD9;P35236;H7C5I3;E7EUM0;E9PE54;C9IYI6;B4DXH6;F8WF66;C9JBA9	Tyrosine-protein phosphatase non-receptor type 7	PTPN7	1	S	2.02873e-11	176.28	96.414	_RGS(ph)NVALMLDVR_	RGS(1)NVALMLDVR	RGS(96.41)NVALMLDVR	3	3	470.902	0.089304	2.61828	2.34924	2.48376	1	1	1	1.39585	1.26069	1.32827	1.40012	0.979779	1.18995	1.0136	1.07533	1.02455	1.01798	1.04277	1.02201	1.07855	1.22455
J3KR55;B4DZD9;P35236;Q8NFX3;H7C5I3;E7EUM0;E9PE54;C9IYI6;B4DXH6;F8WF66;C9JBA9	Tyrosine-protein phosphatase non-receptor type 7	PTPN7	1	T	1.19071e-44	224.86	182.82	_SLGAVEPICSVNT(ph)PR_	SLGAVEPICSVNT(1)PR	S(-150.45)LGAVEPICS(-36.91)VNT(36.91)PR	13	2	840.395	-0.20726	0.921177	1.14256	1.03187	1	1	1	0.483826	0.655412	0.569619	0.559654	0.555714	0.557684	1.0136	1.07533	1.02455	1.01798	1.04277	1.02201	1.07855	1.22455
Q9NZ09	Ubiquitin-associated protein 1	UBAP1	1	S	0.00806113	114.97	75.509	_VLS(ph)PPHIK_	VLS(1)PPHIK	VLS(75.51)PPHIK	3	2	485.76	0.12386	1.59315	1.24935	1.42125	1	1	1	1.10294	0.825615	0.964279	1.02195	0.847062	0.934508	0.763665	0.868529	1.18112	0.995792	1.01706	1.06802	1.00956	0.92611
Q96GS4	Uncharacterized protein C17orf59	C17orf59	1	T	1.07711e-108	280.19	231.52	_RAT(ph)ISSPLELEGTVSR_	RAT(1)ISSPLELEGTVSR	RAT(62)IS(-62)S(-93.79)PLELEGT(-172.18)VS(-186.38)R	3	2	898.451	-0.18349	2.05411	3.25245	2.65328	1	1	1	0.868905	0.91407	0.891488	0.940861	0.986939	0.9639	0.975581	1.10093	0.968458	0.973578	0.980498	1.15347	1.01885	1.09608
O43379	WD repeat-containing protein 62	WDR62	1	S	8.10921e-54	175.17	101.34	_PGIPGGTASLLEPTSGALGLLQGS(ph)PAR_	PGIPGGTASLLEPTSGALGLLQGS(1)PAR	PGIPGGT(-92.37)AS(-92.49)LLEPT(-88.4)S(-88.4)GALGLLQGS(88.4)PAR	24	3	866.449	0.25698	0.654841	0.523942	0.589391	1	1	1	0.788706	0.749728	0.769217	0.915211	0.66996	0.792586	0.969173	1.08165	1.0196	0.93766	1.03369	1.02461	1.0192	1.03371

## Sheet: S3-4
Table S3-4. Related to Figures 1-4. Differentially phosphorylated proteins from two replicate experiments identifed in target T cells that overlapped with proteins identified in HIV-1 infected donor T cells.
TOTAL = 55
	increase in phosphorylation ≥1.5 but <3.0
	increase in phosphorylation ≥3.0 but <4.0
	increase in phosphorylation ≥4.0 but <5.0
	increase in phosphorylation ≥5.0
	decrease in phosphorylation ≥0.67 but <0.33
	decrease in phosphorylation ≥0.33 but <0.25
	decrease in phosphorylation ≥0.25 but <0.20
	decrease in phosphorylation ≥0.20
Proteins	Protein names	Gene names	Number of Phospho (STY)	Amino acid	PEP	Score	Score for localization	Modified sequence	Phospho (STY) Probabilities	Phospho (STY) Score diffs	Position in peptide	Charge	m/z	Mass error [ppm]	0/5 - exp 1	0/5 - exp 2	avg 0/5	5/5 - exp 1	5/5 - exp 2	avg 5/5	20/5 - exp 1	20/5 - exp 2	avg 20/5	40/5 - exp 1	40/5 - exp 2	avg 40/5	Normalised Standard Protein Ratio L/M Exp. 1 - 0 min	Normalised Standard Protein Ratio H/M Exp. 2 - 0 min	Normalised Standard Protein Ratio L/M Exp. 1 - 5 min	Normalised Standard Protein Ratio H/M Exp. 2 - 5 min	Normalised Standard Protein Ratio L/M Exp. 1 - 20 min	Normalised Standard Protein Ratio H/M Exp. 2 - 20 min	Normalised Standard Protein Ratio L/M Exp. 1 - 40 min	Normalised Standard Protein Ratio H/M Exp. 2 - 40 min
P83731;C9JNW5;C9JXB8	60S ribosomal protein L24	RPL24	1	T	6.27632e-21	209.6	182.57	_AIT(ph)GASLADIMAK_	AIT(1)GASLADIMAK	AIT(61.44)GAS(-61.44)LADIMAK	3	2	671.328	-0.31987	3.63076	4.88529	4.25802	1	1	1	0.685858	0.974999	0.830428	0.811429	0.771194	0.791312	0.989328	1.03209	1.00513	0.958121	0.999175	0.99736	1.02496	1.01608
A8K0D2;Q9UBM7;E9PM00;E9PJ54;E9PIP9;E9PQ71;E9PRL8	7-dehydrocholesterol reductase	DHCR7	1	S	9.6547e-16	207.31	129.82	_S(ph)LDGVTNDR_	S(1)LDGVTNDR	S(104.97)LDGVT(-104.97)NDR	1	2	528.722	0.92746	5.53622	4.85195	5.19409	1	1	1	0.563905	0.54387	0.553887	0.5998	0.439724	0.519762	0.624247	0.961798	0.7424	1.05151	0.82157	0.99547	0.743134	0.903022
Q01433;H0Y360;B2RB47;H0YCL9;E9PJF6;E9PIJ1	AMP deaminase 2	AMPD2	1	S	1.18008e-20	178.71	54.09	_QIS(ph)QDVKLEPDILLR_	QIS(1)QDVKLEPDILLR	QIS(54.09)QDVKLEPDILLR	3	3	616.327	-0.02645	2.27331	2.49709	2.3852	1	1	1	0.826885	0.776508	0.801696	0.855521	0.595293	0.725407	1.11359	1.14301	1.03194	1.04323	1.08793	1.03478	1.06625	1.06406
Q7Z5R6;B4E100	Amyloid beta A4 precursor protein-binding family B member 1-interacting protein	APBB1IP	1;2	S	1.07708e-67	256.71	196.89	_RSS(ph)DTSGSPAT(ph)PLK_	RSS(1)DT(0.002)SGSPAT(0.998)PLK	RS(-43.7)S(43.7)DT(-26.83)S(-36.35)GS(-55.58)PAT(26.83)PLK	3	2	782.326	-0.16342	1.75458	1.5509	1.65274	1	1	1	0.836139	0.678577	0.757358	1.02694	0.9484	0.987672	0.94053	1.07361	1.00792	1.03674	1.04274	1.08696	0.953522	1.04096
Q96P48;B7ZMI2;E7EU13	Arf-GAP with Rho-GAP domain, ANK repeat and PH domain-containing protein 1	ARAP1	1	S	5.04603e-28	203.2	162.79	_S(ph)VAAFTADPLSLLR_	S(1)VAAFTADPLSLLR	S(105.19)VAAFT(-105.19)ADPLS(-131.68)LLR	1	2	770.892	-0.042532	0.428378	0.520405	0.474392	1	1	1	1.32047	1.32507	1.32277	2.3441	0.916159	1.63013	1.82313	1.11201	0.96429	0.938469	0.919568	0.895696	0.566355	1.22079
B1AKZ3;B1AKZ4;Q15121;Q6FHL9;B1AKZ5	Astrocytic phosphoprotein PEA-15	PEA15	1	S	3.11505e-05	153.95	124.68	_YKDIIRQPS(ph)EEEIIK_	YKDIIRQPS(1)EEEIIK	Y(-89.64)KDIIRQPS(89.64)EEEIIK	9	3	647.662	-0.12725	3.4019	2.8417	3.1218	1	1	1	1.07873	1.2158	1.14726	0.867202	0.876938	0.87207	0.877715	0.972928	1.0716	0.97637	1.10333	0.72254	1.30516	0.972192
O14497;H0Y488;Q4LE49;Q96TA9	AT-rich interactive domain-containing protein 1A	ARID1A;ARID1A variant protein	1	S	8.27769e-86	220.69	197.37	_S(ph)NSVGIQDAFNDGSDSTFQKR_	S(0.987)NS(0.013)VGIQDAFNDGSDSTFQKR	S(18.68)NS(-18.68)VGIQDAFNDGS(-164.07)DS(-174.61)T(-172.74)FQKR	1	2	1177.01	-0.1113	0.807931	1.18777	0.997852	1	1	1	0.673446	0.609461	0.641453	0.473103	0.850737	0.66192	0.986991	1.00208	0.992528	0.995994	1.0292	1.02265	1.0131	1.01433
E9PHY5;O43491;E9PK52;E9PII3;Q59FD8;I6L9B1;E9PQD2;E9PIG0;E9PRG1;E9PQN0;E9PJP4	Band 4.1-like protein 2	EPB41L2	1	S	8.35982e-05	170.95	170.95	_(gl)QKS(ph)YTLVVAK_	QKS(1)YTLVVAK	QKS(58.87)Y(-92.46)T(-58.87)LVVAK	3	2	600.307	-0.047972	9.07216	9.43006	9.25111	1	1	1	1.12337	0.815069	0.969219	1.11107	0.862584	0.986827	0.991241	1.00642	1.06209	1.07331	1.08789	1.06152	1.08277	1.00928
Q9UBL0;H7C2X8;H7C3J7	cAMP-regulated phosphoprotein 21	ARPP21	1	S	0.000188471	139.66	131.86	_TAS(ph)FGGITVLTR_	TAS(1)FGGITVLTR	T(-37.33)AS(37.33)FGGIT(-58.14)VLT(-104.13)R	3	2	651.826	0.26644	4.20017	3.24091	3.72054	1	1	1	0.717082	0.988798	0.85294	0.790822	0.74781	0.769316	0.523028	0.870305	0.836704	0.92745	0.981661	0.806913	0.877104	0.84631
Q6JBY9;B7ZKW8;F6T4W9	CapZ-interacting protein	RCSD1	1	S	1.01155e-46	246.95	148.52	_SQS(ph)DCGELGDFR_	SQS(1)DCGELGDFR	S(-39.75)QS(39.75)DCGELGDFR	3	2	725.769	1.4893	3.17765	4.42991	3.80378	1	1	1	1.0382	1.05838	1.04829	1.16246	1.00039	1.08142	1.00492	0.97799	1.06356	1.06849	1.02372	1.02238	1.0779	1.04679
P14209;B2R932	CD99 antigen	CD99	1	T	8.53761e-59	243.97	141.6	_NANAEPAVQRT(ph)LLEK_	NANAEPAVQRT(1)LLEK	NANAEPAVQRT(141.6)LLEK	11	2	867.433	-0.8413	4.69465	3.46328	4.07897	1	1	1	1.32887	1.14865	1.23876	1.04936	0.848152	0.948758	1.06163	1.11802	1.11909	1.08245	1.01654	1.09682	1.0698	1.12124
O60271;D6RHI8	C-Jun-amino-terminal kinase-interacting protein 4	SPAG9	1;2	S	1.04247e-88	213.23	106.6	_KERPIS(ph)LGIFPLPAGDGLLTPDAQK_	KERPIS(1)LGIFPLPAGDGLLTPDAQK	KERPIS(88.33)LGIFPLPAGDGLLT(-88.33)PDAQK	6	3	905.149	0.24835	0.395587	0.216543	0.306065	1	1	1	1.10416	1.01417	1.05916	1.04394	0.926056	0.984998	1.02885	1.11668	1.03281	1.02244	0.993914	1.09008	1.01205	1.08711
G3V599;Q59FD2;O15320	Cutaneous T-cell lymphoma-associated antigen 5	CTAGE5	1	S	1.40404e-16	179.81	140.46	_AFLS(ph)PPTLLEGPLR_	AFLS(1)PPTLLEGPLR	AFLS(60.95)PPT(-60.95)LLEGPLR	4	2	795.918	0.27593	1.90434	1.83829	1.87131	1	1	1	0.765024	0.930791	0.847907	0.892877	0.839968	0.866422	0.858828	1.00014	0.886233	0.818456	0.899004	0.747551	0.853788	0.852498
Q92608;E7ERW7;B3KXW9;Q5XG91;B3KY14	Dedicator of cytokinesis protein 2	DOCK2	1	S	8.7861e-28	201.18	171.29	_LS(ph)QTFLQLSDGDKK_	LS(1)QTFLQLSDGDKK	LS(33.24)QT(-33.24)FLQLS(-75.33)DGDKK	2	2	830.403	0.39563	0.691825	0.628371	0.660098	1	1	1	1.0106	1.24167	1.12613	1.04643	0.98728	1.01685	0.953889	0.993722	0.931096	0.997559	0.950737	0.986289	0.948827	1.00626
B7WPE2;Q32P44;B4DL97;H0Y3M3;G3V1D0	Echinoderm microtubule-associated protein-like 3	EML3	1	S	1.4286e-07	184.31	133.32	_AIS(ph)SANLLVR_	AIS(0.999)S(0.001)ANLLVR	AIS(29.08)S(-29.08)ANLLVR	3	2	562.297	-0.59121	4.65101	3.92602	4.28852	1	1	1	0.932334	0.836891	0.884613	0.911585	0.821206	0.866395	0.837483	1.09067	1.08969	1.1086	1.05987	1.00848	1.17437	1.0378
J9R021;Q14152;Q24JU4;F5H335;B4DYS1	Eukaryotic translation initiation factor 3 subunit A	EIF3A	1	S	0.000129407	184.03	125.03	_VPPPALS(ph)RDR_	VPPPALS(1)RDR	VPPPALS(125.03)RDR	7	2	594.3	-0.59287	0.880452	0.73031	0.805381	1	1	1	0.780171	0.812701	0.796436	0.637844	0.651948	0.644896	1.02642	1.02163	1.02032	1.01987	1.01981	0.998258	1.01838	1.01888
Q3V6T2;D6W5D1;H0Y470;H7C2C6;Q9ULK8;H0Y7U8;Q9NW05;B4DSN0;H0Y7K3;B3KW94	Girdin	CCDC88A;KIAA1212	1	S	8.35932e-05	170.95	138.02	_(gl)QKS(ph)LTLTPTR_	QKS(1)LTLTPTR	QKS(52.48)LT(-52.48)LT(-87.8)PT(-99)R	3	2	604.308	0.46781	1.50536	1.68057	1.59296	1	1	1	0.923631	0.860551	0.892091	0.938502	0.760553	0.849527	0.940167	0.967587	0.897185	0.927841	1.00523	1.04857	0.948003	0.943579
Q3V6T2;D6W5D1;H0Y470;H7C2C6;Q9ULK8;H0Y7U8;Q9NW05;B4DSN0;H0Y7K3;B3KW94	Girdin	CCDC88A;KIAA1212	1	S	6.7737e-05	145	114.7	_SLSVS(ph)SDFLGK_	SLSVS(0.968)S(0.032)DFLGK	S(-81.97)LS(-52.54)VS(14.76)S(-14.76)DFLGK	5	2	610.284	0.3156	0.516693	0.416871	0.466782	1	1	1	0.716768	0.863866	0.790317	0.788842	0.84574	0.817291	0.940167	0.967587	0.897185	0.927841	1.00523	1.04857	0.948003	0.943579
Q92794;A5PKX7;C9K0F9	Histone acetyltransferase KAT6A	KAT6A;MYST3	1	S	5.70616e-05	188.48	54.276	_RRLS(ph)EGVEPWR_	RRLS(1)EGVEPWR	RRLS(54.28)EGVEPWR	4	3	488.908	-0.095989	1.71909	1.63678	1.67793	1	1	1	0.609275	0.538787	0.574031	0.727669	1.25596	0.991812	1.02093	0.941522	0.831445	1.37722	0.907882	1.12976	0.787748	0.870062
Q15910;S4S3R8;Q75MP9;Q75MQ0;F2YMM1;B7Z8K5	Histone-lysine N-methyltransferase EZH2	EZH2	1;2	T	2.0037e-12	191.06	138.73	_PST(ph)PTINVLESK_	PST(1)PTINVLESK	PS(-41.28)T(41.28)PT(-52.18)INVLES(-97.87)K	3	2	683.337	0.14695	1.08168	1.3026	1.19214	1	1	1	0.741229	1.16797	0.954598	0.785676	0.87042	0.828048	1.02249	0.986324	1.01413	1.03504	1.02234	0.912933	1.03706	1.03382
A8K9B1;P16150	Leukosialin	SPN	1;2	S	8.64761e-11	190.27	117.26	_S(ph)RQGS(ph)LAM(ox)EELK_	S(1)RQGS(1)LAMEELK	S(117.26)RQGS(117.26)LAMEELK	5	2	762.812	-0.16118	1.81098	1.91899	1.86499	1	1	1	1.0541	1.00108	1.02759	1.01569	0.962502	0.989097	1.03047	1.01053	1.14967	1.13659	1.16716	1.15215	1.25152	1.21096
A8K9B1;P16150;C9JUK7	Leukosialin	SPN	1	S	0.00309274	111.86	107.46	_TGALVLS(ph)RGGK_	TGALVLS(1)RGGK	T(-94.36)GALVLS(94.36)RGGK	7	2	569.803	-0.20364	8.74913	13.7907	11.2699	1	1	1	0.807662	1.09828	0.95297	0.873449	1.00728	0.940366	1.03047	1.01053	1.14967	1.13659	1.16716	1.15215	1.25152	1.21096
Q13136;Q59FZ5;H0YDW2;H0YD72	Liprin-alpha-1	PPFIA1	1	S	4.44737e-05	152	152	_GALHTVS(ph)HEDIR_	GALHTVS(1)HEDIR	GALHT(-46.81)VS(46.81)HEDIR	7	2	707.827	0.065494	0.507689	0.479923	0.493806	1	1	1	0.961941	1.04179	1.00187	1.01318	0.907668	0.960425	1.28177	1.29882	1.09391	1.15621	1.17119	1.15928	1.11923	1.37826
Q13136;Q59FZ5;B3KVS8	Liprin-alpha-1	PPFIA1	1	T	5.74718e-51	219.23	201.12	_GLAAGSAET(ph)LPANFR_	GLAAGSAET(1)LPANFR	GLAAGS(-63.3)AET(63.3)LPANFR	9	2	777.869	-0.33163	1.0752	1.15253	1.11387	1	1	1	0.503831	0.710962	0.607396	0.505346	0.711064	0.608205	1.28177	1.29882	1.09391	1.15621	1.17119	1.15928	1.11923	1.37826
B5BUB5;P05455;E7ERC4;E9PGX9;E9PFL9	Lupus La protein	SSB	1	S	2.86953e-40	233.14	193.32	_S(ph)PSKPLPEVTDEYK_	S(0.999)PS(0.001)KPLPEVTDEYK	S(29.42)PS(-29.42)KPLPEVT(-133.23)DEY(-181.63)K	1	2	835.39	-0.012477	1.67592	1.69534	1.68563	1	1	1	1.25827	1.51353	1.3859	0.937284	1.25159	1.09444	1.02312	1.06251	1.06997	1.05632	1.03346	1.04672	1.09467	1.0397
O75151;B4DH04;Q8N359	Lysine-specific demethylase PHF2	PHF2	1	S	0.0020696	120.57	51.875	_RDLS(ph)FLLDKK_	RDLS(1)FLLDKK	RDLS(51.87)FLLDKK	4	2	657.845	-0.13029	0.987952	1.85025	1.4191	1	1	1	0.918457	0.978109	0.948283	1.2038	0.678282	0.941043	1.41885	0.994547	1.02858	1.12579	1.05618	1.05442	0.821048	1.1621
Q92619;B7Z910	Minor histocompatibility protein HA-1;Minor histocompatibility antigen HA-1	HMHA1	1	S	4.15135e-28	204.07	193.64	_AGS(ph)PSPQPSGELPR_	AGS(1)PSPQPSGELPR	AGS(48.91)PS(-48.91)PQPS(-139.64)GELPR	3	2	730.332	-0.10108	0.680456	0.604302	0.642379	1	1	1	0.861533	0.988232	0.924883	0.802942	0.848196	0.825569	0.993709	0.937131	0.930558	0.924537	0.920677	0.860714	0.934482	0.963688
P28482;Q1HBJ4;B4DHN0;Q499G7	Mitogen-activated protein kinase 1	MAPK1	1	Y	1.25772e-60	207.79	207.79	_VADPDHDHTGFLTEY(ph)VATR_	VADPDHDHTGFLTEY(1)VATR	VADPDHDHT(-139.21)GFLT(-44.98)EY(44.98)VAT(-48.04)R	15	3	741.995	0.21777	2.85766	3.65034	3.254	1	1	1	0.990955	0.870064	0.93051	1.26612	1.22666	1.24639	0.945278	0.996994	0.929662	0.968345	0.916428	0.99177	0.902061	0.971664
Q8IZD4;B4DRD1;F5GZK9	mRNA-decapping enzyme 1B	DCP1B	1	S	0.00406482	129.89	129.16	_SLS(ph)YEEPR_	SLS(1)YEEPR	S(-50.5)LS(50.5)Y(-61.26)EEPR	3	2	530.721	0.97065	2.06562	1.30961	1.68761	1	1	1	0.274811	0.646192	0.460502	1.01771	0.370252	0.693982	0.947208	0.855721	0.931007	0.949219	1.79353	0.894999	1.09655	0.818671
P35580;F8W6L6;B2RWP9;D3DTS1;Q9BWG0	Myosin-10	MYH10	1	S	0.00011479	128.68	122.78	_RGGPISFS(ph)SSR_	RGGPIS(0.002)FS(0.995)S(0.004)SR	RGGPIS(-28.07)FS(24.2)S(-24.2)S(-38.61)R	8	2	615.785	-0.381	0.900096	0.862089	0.881092	1	1	1	0.685897	0.717296	0.701596	0.485164	0.504632	0.494898	1.01188	1.0626	1.03342	1.068	1.04334	1.06345	1.04091	1.05973
O75113	NEDD4-binding protein 1	N4BP1	1	S	6.41553e-113	239.73	131.56	_(gl)QFS(ph)LENVQEGEILHDAK_	QFS(1)LENVQEGEILHDAK	QFS(131.56)LENVQEGEILHDAK	3	2	1010.46	-0.99423	1.50222	1.77246	1.63734	1	1	1	1.05861	1.33958	1.1991	1.10018	2.13784	1.61901	1.12619	1.26661	1.17895	1.11335	1.11264	1.02884	0.911599	1.04613
B5B2P3;Q13469;B5B2P2	Nuclear factor of activated T-cells, cytoplasmic 2	NFATC2	1	S	1.24472e-27	180.8	131.35	_FLSAAKPAGASGLS(ph)PR_	FLSAAKPAGASGLS(1)PR	FLS(-70.18)AAKPAGAS(-39.31)GLS(39.31)PR	14	3	537.275	-0.05667	0.304297	0.208637	0.256467	1	1	1	1.28127	0.912231	1.09675	1.00779	1.15683	1.08231	0.914905	0.959239	0.901372	0.898762	0.785562	0.948331	0.936263	0.878972
P14921;Q6FG54;A8K725;Q5U0M2;B4DW78;Q96AC5	Protein C-ets-1	ETS1	1	T	3.63878e-31	143.47	102.8	_TEKVDLELFPSPDMECADVPLLT(ph)PSSK_	TEKVDLELFPSPDMECADVPLLT(0.931)PS(0.035)S(0.035)K	T(-94.29)EKVDLELFPS(-83.88)PDMECADVPLLT(14.28)PS(-14.28)S(-14.28)K	23	3	1033.48	0.38809	1.2993	2.4024	1.85085	1	1	1	0.564823	0.758911	0.661867	0.629187	1.11141	0.870298	0.943629	1.10034	0.994285	1.01144	0.984679	1.00342	1.005	0.897917
Q5JSZ5	Protein PRRC2B	PRRC2B	1	S	1.36213e-27	197.1	130	_LKFS(ph)DDEEEEEVVK_	LKFS(1)DDEEEEEVVK	LKFS(130)DDEEEEEVVK	4	2	888.385	0.19211	0.27112	0.226067	0.248594	1	1	1	1.31984	0.867579	1.09371	1.05172	1.04006	1.04589	0.925601	0.854015	0.931007	0.793019	0.927471	0.946776	0.92368	0.808962
Q9Y383;B3KSL5;F8WEU3;Q75M91	Putative RNA-binding protein Luc7-like 2	LUC7L2	1	S	2.00048e-07	168.89	140.82	_AM(ox)LDQLMGTS(ph)R_	AMLDQLMGT(0.029)S(0.971)R	AMLDQLMGT(-15.3)S(15.3)R	10	2	659.78	0.28718	0.624525	0.445725	0.535125	1	1	1	0.192127	0.26305	0.227589	0.147701	0.206291	0.176996	1.05511	1.0918	1.11737	1.07143	1.0785	1.02843	1.10909	1.0776
Q6GYQ0;B9EK38	Ral GTPase-activating protein subunit alpha-1	RALGAPA1;GARNL1	1	T	5.33002e-44	221.51	142.88	_(gl)QKT(ph)VDIDDAQILPR_	QKT(1)VDIDDAQILPR	QKT(142.88)VDIDDAQILPR	3	2	837.909	0.088736	2.79525	3.37108	3.08317	1	1	1	1.04303	0.965605	1.00432	1.20353	1.38689	1.29521	1.03035	1.07386	0.980923	1.11365	1.13398	1.09266	1.27219	1.0924
Q7Z6I6	Rho GTPase-activating protein 30	ARHGAP30	1	S	5.64896e-05	88.551	66.853	_SRLS(ph)LPPREPQVPDPLLSSQR_	S(0.009)RLS(0.991)LPPREPQVPDPLLSSQR	S(-20.45)RLS(20.45)LPPREPQVPDPLLS(-51.13)S(-51.13)QR	4	3	818.095	-0.19155	0.741042	0.67944	0.710241	1	1	1	0.894388	1.03755	0.965969	1.12816	0.974022	1.05109	0.980996	1.02959	0.991834	0.996372	1.00099	1.01162	0.984962	0.994211
Q7Z6I6	Rho GTPase-activating protein 30	ARHGAP30	1	S	4.50041e-36	190.67	164.99	_S(ph)YAFETQANPGKGEGL_	S(1)YAFETQANPGKGEGL	S(66.7)Y(-72.19)AFET(-66.7)QANPGKGEGL	1	2	874.88	0.87026	0.530021	0.568909	0.549465	1	1	1	0.966289	1.05134	1.00882	0.887824	1.21251	1.05016	0.980996	1.02959	0.991834	0.996372	1.00099	1.01162	0.984962	0.994211
Q9NZJ4	Sacsin	SACS	1	S	2.49004e-81	244.91	225.5	_YAS(ph)NVCFTTLGTEFGQK_	YAS(1)NVCFTTLGTEFGQK	Y(-84.7)AS(78.01)NVCFT(-82.46)T(-78.01)LGT(-139.64)EFGQK	3	2	1001.93	-0.52309	2.65671	4.50293	3.57982	1	1	1	1.42218	1.36803	1.39511	1.51504	1.60229	1.55866	1.10445	1.10135	0.980285	1.16025	1.00889	0.980632	1.07138	0.973005
J3QQJ0;Q9UHR5;J3QLH3;J3KRU5;B7Z4X9;F5H478;J3KS14	SAP30-binding protein	SAP30BP	1	S	2.26524e-35	195.96	195.96	_GGLVSDAYGEDDFS(ph)R_	GGLVSDAYGEDDFS(1)R	GGLVS(-137.5)DAY(-120.29)GEDDFS(120.29)R	14	2	834.333	-0.22797	0.569098	0.495374	0.532236	1	1	1	0.294469	0.328118	0.311294	0.245419	0.351844	0.298631	1.01312	1.11083	0.91852	1.00433	1.00549	1.12795	1.05222	1.00167
O96017;A8JZZ5;H0Y820	Serine/threonine-protein kinase Chk2	CHEK2	1	S	0.00202131	133.89	133.89	_ILGETS(ph)LMR_	ILGET(0.015)S(0.985)LMR	ILGET(-18.32)S(18.32)LMR	6	2	550.264	-0.10734	0.625803	0.19785	0.411826	1	1	1	0.956004	0.337259	0.646631	1.19286	0.972906	1.08289	0.907234	0.942417	0.97328	0.989979	1	0.917758	0.967128	1.02276
Q13153;B3KNX7;A8KAN3;B7Z3K0;E9PM17;H0YCM0	Serine/threonine-protein kinase PAK 1	PAK1	1	S	7.33705e-12	177.38	167.89	_S(ph)VIEPLPVTPTR_	S(1)VIEPLPVTPTR	S(149.57)VIEPLPVT(-149.57)PT(-164.51)R	1	2	694.863	0.35553	0.526397	0.465637	0.496017	1	1	1	1.23512	1.43481	1.33496	1.45452	1.41868	1.4366	1.00853	0.998378	0.970795	1.16336	0.838995	1.02127	0.817497	1.01994
J3KP19;O43166;A6H8W6	Signal-induced proliferation-associated 1-like protein 1	SIPA1L1	1	S	8.65051e-30	185.85	172.6	_GS(ph)GFSLDVIDGPISQR_	GS(1)GFSLDVIDGPISQR	GS(41.3)GFS(-41.3)LDVIDGPIS(-167.29)QR	2	2	864.404	0.78349	0.539693	0.387576	0.463635	1	1	1	0.85351	0.694566	0.774038	0.876283	0.894818	0.885551	0.995273	0.998909	0.879293	0.982682	0.985558	1.13427	0.891909	1.11492
B3KN57;O60749;B3KML1;Q53GG3;D6RC15	Sorting nexin-2	SNX2	1	S	0.000108042	138.89	103.88	_SMS(ph)APVIFDR_	SMS(1)APVIFDR	S(-36.42)MS(36.42)APVIFDR	3	2	601.767	0.15611	1.72849	1.11841	1.42345	1	1	1	1.35388	1.1818	1.26784	1.52109	2.31276	1.91692	0.991716	1.09093	1.032	1.08161	1.09715	1.08744	1.06362	1.12277
Q5UIP0	Telomere-associated protein RIF1	RIF1	1	S	2.85741e-95	275.99	228.3	_RDS(ph)FDNCSLGESSK_	RDS(1)FDNCSLGESSK	RDS(93.22)FDNCS(-93.22)LGES(-157.5)S(-175.78)K	3	2	841.33	0.3136	2.87136	3.98157	3.42647	1	1	1	0.693098	0.698757	0.695928	0.676017	0.674677	0.675347	1.06482	0.977221	1.02637	1.04088	1.05883	1.02027	1.09791	1.04146
Q13769;H7C072	THO complex subunit 5 homolog	THOC5	1	T	4.1936e-05	156	111.63	_RRPT(ph)LGVQLDDK_	RRPT(1)LGVQLDDK	RRPT(111.63)LGVQLDDK	4	3	493.256	-0.86447	1.85146	1.82383	1.83764	1	1	1	0.637923	0.557013	0.597468	0.617605	0.528285	0.572945	0.994694	0.955855	0.933978	0.970651	0.984874	0.937286	0.978685	0.908669
Q9Y2W1	Thyroid hormone receptor-associated protein 3	THRAP3	1	S	3.09794e-43	195.18	119.37	_MDS(ph)FDEDLARPSGLLAQER_	MDS(1)FDEDLARPSGLLAQER	MDS(93.78)FDEDLARPS(-93.78)GLLAQER	3	3	744	-0.21039	1.48668	1.9731	1.72989	1	1	1	0.993329	0.918987	0.956158	0.943225	1.53501	1.23912	0.992706	0.965531	0.998005	0.998719	0.953385	0.965768	1.01491	0.955956
P60174;Q53HE2	Triosephosphate isomerase;Triosephosphate isomerase	TPI1	1	S	9.4272e-91	256.84	197	_KQS(ph)LGELIGTLNAAK_	KQS(1)LGELIGTLNAAK	KQS(123.08)LGELIGT(-123.08)LNAAK	3	2	811.929	-0.1341	2.54411	2.61134	2.57773	1	1	1	1.16538	1.12231	1.14384	1.15164	0.987173	1.06941	1.07344	1.28076	1.07303	1.27952	1.0765	1.2686	1.09882	1.26519
A8K3M3;P18031	Tyrosine-protein phosphatase non-receptor type 1	PTPN1	1	S	4.9466e-08	183.96	123.67	_DVS(ph)PFDHSR_	DVS(1)PFDHSR	DVS(84.49)PFDHS(-84.49)R	3	2	570.23	0.20429	1.20712	1.01135	1.10923	1	1	1	1.38987	1.25558	1.32272	1.63772	1.4681	1.55291	0.956136	0.936264	0.964483	0.953184	0.931822	0.911324	0.981029	0.90072
O95155	Ubiquitin conjugation factor E4 B	UBE4B	1	S	9.113e-31	230.82	182.17	_SQS(ph)MDIDGVSCEK_	SQS(1)MDIDGVSCEK	S(-48.39)QS(48.39)MDIDGVS(-132.82)CEK	3	2	768.291	0.85531	1.80004	3.71703	2.75853	1	1	1	0.678615	1.0065	0.842556	0.537948	0.774839	0.656393	0.810913	0.994155	0.866978	1.09073	0.886325	1.0532	0.953799	1.09038
P08670;Q53HU8;B0YJC4	Vimentin	VIM	1	S	4.67367e-30	209.6	118.31	_ISLPLPNFSS(ph)LNLR_	ISLPLPNFS(0.023)S(0.977)LNLR	IS(-83.38)LPLPNFS(-16.22)S(16.22)LNLR	10	2	825.934	0.066567	1.90236	3.03558	2.46897	1	1	1	1.2585	2.4644	1.86145	0.95087	1.92058	1.43573	0.914132	0.865858	0.896851	0.853295	0.888546	0.860084	0.880404	0.853798
D3DPE6;O43516;B4DVX1;Q2YDC4;E9PB87;B4E2B2	WAS/WASL-interacting protein family member 1	WASPIP;WIPF1	1	S	0.000411892	115.57	115.57	_GTALGGGS(ph)IR_	GTALGGGS(1)IR	GT(-85.01)ALGGGS(85.01)IR	8	2	484.732	0.14196	2.3817	1.888	2.13485	1	1	1	1.07331	0.890926	0.982117	1.1379	0.907683	1.02279	1.03471	0.989163	1.01607	0.996547	0.986146	1.08925	1.03086	0.999086
O75717;A8KAE0;C9JW18;B3KMD2;Q05DR3	WD repeat and HMG-box DNA-binding protein 1	WDHD1	1	S	2.43186e-106	264.49	187.59	_SHILEDDENS(ph)VDISMLK_	SHILEDDENS(1)VDISMLK	S(-128.02)HILEDDENS(77.21)VDIS(-77.21)MLK	10	2	1012.95	0.41974	1.02457	0.797323	0.910944	1	1	1	0.605179	0.666604	0.635891	0.615763	0.549364	0.582563	0.912419	0.974453	0.911497	0.963017	0.972717	0.937608	0.93324	0.948129
Q9Y5A9;B5BU99;S4R3V3;S4R3J8	YTH domain family protein 2	YTHDF2	1	S	6.32596e-08	196.15	196.15	_(ac)S(ph)ASSLLEQRPK_	S(1)ASSLLEQRPK	S(39.79)AS(-39.79)S(-80.58)LLEQRPK	1	2	669.327	0.23605	0.560145	0.723585	0.641865	1	1	1	0.566016	0.902602	0.734309	0.567365	0.902285	0.734825	1.08977	1.03246	1.08894	0.979296	1.07232	0.960219	1.12325	1.00641
O60293	Zinc finger C3H1 domain-containing protein	ZFC3H1	1	S	1.96719e-54	266.2	168.1	_RIS(ph)TSDILSEK_	RIS(0.993)T(0.006)S(0.001)DILSEK	RIS(22.25)T(-22.25)S(-28.44)DILS(-91.75)EK	3	2	664.827	0.26377	2.34874	1.97545	2.16209	1	1	1	0.895561	0.668797	0.782179	0.796689	2.12169	1.45919	0.775524	1.00046	0.904581	0.956003	0.816101	0.937876	0.8059	0.954805
