# Supplementary material for: HIV-1 Activates T Cell Signaling Independently of Antigen to Drive Viral Spread
Source: Cell Rep. 2017 Jan 24;18(4):1062–74. doi: 10.1016/j.celrep.2016.12.057 (PMC5289937; doi:10.1016/j.celrep.2016.12.057)
Supplement: Table S4. Comparison TCR Signaling Proteins Identified in Our Study and Previous Dynamic Phosphoproteomic Studies Using Direct Antibody-Based TCR Stimulation [file mmc5.xlsx]

## Sheet: S4-1
Table S4-1. Related to Figures 1 and 2. Quantified phosphorylation sites from proteins belonging to the T cell recptor signaling pathway (as outlined in KEGG) in donor cell samples
*Black bold indicates IPA identified these proteins as being associated with TCR signaling pathway
% Blue text indicates that the protein was identified by mass spectrometry in this study
	increase in phosphorylation ≥1.5 but <3.0
	increase in phosphorylation ≥3.0 but <4.0
	increase in phosphorylation ≥4.0 but <5.0
	increase in phosphorylation ≥5.0
	decrease in phosphorylation ≥0.67 but <0.33
	decrease in phosphorylation ≥0.33 but <0.25
	decrease in phosphorylation ≥0.25 but <0.20
	decrease in phosphorylation ≥0.20
	%KEGG PROTEIN IDs	*Accession	PROTEIN ID - MAXQUANT	Gene name	Amino acid	Modified sequence	D-0/5'	D-5/5'	D-20/5'	D-40/5'
1	CD3D; CD3d molecule, delta (CD3-TCR complex) [KO:K06450]	P04234; B0YIY4
2	CD3E; CD3e molecule, epsilon (CD3-TCR complex) [KO:K06451]	E9PSH8;P07766	T-cell surface glycoprotein CD3 epsilon chain	CD3E	Y188	_ERPPPVPNPDY(ph)EPIRK_	1.73654	1	0.581707	1.40446
2		E9PSH8;P07766	T-cell surface glycoprotein CD3 epsilon chain	CD3E	Y199	_DLY(ph)SGLNQR_	1.19358	1	1.04723	1.24664
3	CD3G; CD3g molecule, gamma (CD3-TCR complex) [KO:K06452]	P09693; B0YIY5		CD3G
4	CD247; CD247 molecule [KO:K06453]	P20963		CD247
5	CD4; CD4 molecule [KO:K06454]	P01730; B4DT49; B0AZV7
6	CD8A; CD8a molecule [KO:K06458]	P01732; Q8TAW8; Q6ZVS2
7	CD8B; CD8b molecule [KO:K06459]	P10966
8	PTPRC; protein tyrosine phosphatase, receptor type, C [KO:K06478] [EC:3.1.3.48]	P08575;E9PC28;B4E0V3	Receptor-type tyrosine-protein phosphatase C	PTPRC	S973	_NRNS(ph)NVIPYDYNR_	1.04828	1	1.0148	0.997034
9	LCK; LCK proto-oncogene, Src family tyrosine kinase [KO:K05856] [EC:2.7.10.2]	P06239;B4DZS7;Q573B4;E9PJ92;E9PAP0;F8W6B9;E9PKQ8	Tyrosine-protein kinase Lck	LCK	S94	_ILEQS(ph)GEWWK_	1.50664	1	1.24428	1.23978
9		P06239;Q573B4;E9PJ92;E9PAP0	Tyrosine-protein kinase Lck	LCK	Y192	_NLDNGGFY(ph)ISPR_	1.0525	1	1.21408	1.12329
9		P06239;B4DZS7;Q573B4;E9PJ92;E9PAP0;F8W6B9;E9PKQ8	Tyrosine-protein kinase Lck	LCK	S121	_ANS(ph)LEPEPWFFK_	1.1179	1	0.973196	1.09146
9		P06239;B4DZS7;Q573B4;B3KUV3	Tyrosine-protein kinase Lck	LCK	Y394	_LIEDNEY(ph)TAR_	2.68967	1	0.963925	1.00442
9		P06239;B4DZS7;Q573B4;E9PJ92;E9PAP0	Tyrosine-protein kinase Lck	LCK	S150	_(gl)QLLAPGNTHGS(ph)FLIR_	1.65556	1	0.968529	0.888202
9		P06239;B4DZS7;Q573B4;B3KUV3	Tyrosine-protein kinase Lck	LCK	T395	_LIEDNEYT(ph)AR_	0.748944	1	0.739218	0.858241
10	FYN; FYN proto-oncogene, Src family tyrosine kinase [KO:K05703] [EC:2.7.10.2]	P06241		FYN
11	ZAP70; zeta-chain (TCR) associated protein kinase 70kDa [KO:K07360] [EC:2.7.10.2]	P43403	Tyrosine-protein kinase ZAP-70	ZAP70	Y397	_EAQIMHQLDNPY(ph)IVR_	1.20825	1	1.09116	1.00684
11		P43403;B4E0E2	Tyrosine-protein kinase ZAP-70	ZAP70	S106	_KPCNRPS(ph)GLEPQPGVFDCLR_	0.842276	1	0.928164	0.883368
12	LCP2; lymphocyte cytosolic protein 2 (SH2 domain containing leukocyte protein of 76kDa) [KO:K07361]	Q13094;A8KA25;B4DT07	Lymphocyte cytosolic protein 2	LCP2 (SLP-76)	S207	_NHS(ph)PLPPPQTNHEEPSR_	1.56817	1	0.743261	0.99792
13	LAT; linker for activation of T cells [KO:K07362]	O43561		LAT
14	ITK; IL2-inducible T-cell kinase [KO:K07363] [EC:2.7.10.2]	Q08881;Q59F39;E5RFR5	Tyrosine-protein kinase ITK/TSK	ITK	T160	_KPLPPT(ph)PEDNR_	1.50081	1	1.21702	1.19411
15	TEC; tec protein tyrosine kinase [KO:K07364] [EC:2.7.10.2]	P42680
16	NCK1; NCK adaptor protein 1 [KO:K07365]	B2R6S4;P16333;C9JAB9;C9J869;C9JVV5;H7C5C7;C9K098	Cytoplasmic protein NCK1	NCK1	Y105	_LY(ph)DLNMPAYVK_	1.13727	1	1.21484	1.29211
16		B2R6S4;P16333;C9JAB9;C9J869;C9JVV5;H7C5C7;C9K098	Cytoplasmic protein NCK1	NCK1	S85	_KPS(ph)VPDSASPADDSFVDPGER_	1.61962	1	0.736113	0.523156
17	NCK2; NCK adaptor protein 2 [KO:K07365]	O43639; E7ERP6		NCK2
18	VAV3; vav 3 guanine nucleotide exchange factor [KO:K05730]	Q9UKW4		VAV1
19	VAV1; vav 1 guanine nucleotide exchange factor [KO:K05730]	P15498; Q96D37; B2R8B5		VAV2
20	VAV2; vav 2 guanine nucleotide exchange factor [KO:K05730]	P52735		VAV3
21	GRAP2; GRB2-related adaptor protein 2 [KO:K07366]	O75791;Q6FI14;Q6FHA6;B7Z8M2;F5H1V3;B7Z8F8;B7Z8E3;B7Z8J2;F5H548;B7Z8I3	GRB2-related adapter protein 2	GRAP2	S164	_S(ph)QGGPHLSGAVGEEIRPSMNR_	1.65998	1	0.976719	0.957844
21		O75791;Q6FI14;Q6FHA6;B7Z8M2;F5H1V3;B7Z8F8;B7Z8E3;B7Z8J2;F5H548;B7Z8I3	GRB2-related adapter protein 2	GRAP2	T262	_RHT(ph)DPVQLQAAGR_	2.79105	1	1.01566	0.956697
21		O75791;Q6FI14;Q6FHA6;B7Z8M2;F5H1V3;B7Z8F8;B7Z8E3;B7Z8J2;F5H548;B7Z8I3	GRB2-related adapter protein 2	GRAP2	S236	_GGS(ph)LDINDGHCGTGLGSEMNAALMHR_	1.69832	1	0.720483	0.923348
22	GRB2; growth factor receptor-bound protein 2 [KO:K04364]	P62993; B0LPF3		GRB2
23	PAK1; p21 protein (Cdc42/Rac)-activated kinase 1 [KO:K04409] [EC:2.7.11.1]	Q13153;B3KNX7;A8KAN3;B7Z3K0;E9PM17	Serine/threonine-protein kinase PAK 1	PAK1	S115	_LLQTSNITKS(ph)EQK_	1.00809	1	0.923341	1.03608
23		Q13153;B3KNX7;A8KAN3;B7Z3K0;E9PM17;H0YCM0	Serine/threonine-protein kinase PAK 1	PAK1	S204	_S(ph)VIEPLPVTPTR_	0.19535	1	0.951312	0.971049
23		Q13153;B3KNX7;A8KAN3;B7Z3K0;E9PM17;H0YCM0	Serine/threonine-protein kinase PAK 1	PAK1	S144	_YMS(ph)FTDK_	0.725884	1	0.937189	0.967574
23		Q13153;B3KNX7;A8KAN3;B7Z3K0;E9PM17;H0YCM0	Serine/threonine-protein kinase PAK 1	PAK1	T212	_SVIEPLPVT(ph)PTR_	1.1347	1	0.887529	0.933486
23		Q13153;B3KNX7;A8KAN3;B7Z3K0;E9PM17;H0YCM0	Serine/threonine-protein kinase PAK 1	PAK1	T229	_DVATSPISPTENNTT(ph)PPDALTR_	1.12924	1	1.03412	0.931581
23		Q13153;B3KNX7;A8KAN3;B7Z3K0;E9PM17;H0YCM0	Serine/threonine-protein kinase PAK 1	PAK1	S174	_AVSETPAVPPVS(ph)EDEDDDDDDATPPPVIAPRPEHTK_	0.913897	1	0.974225	0.922531
24	PAK2; p21 protein (Cdc42/Rac)-activated kinase 2 [KO:K04410] [EC:2.7.11.1]	Q13177; A8K5M4		PAK2
25	PAK3; p21 protein (Cdc42/Rac)-activated kinase 3 [KO:K05733] [EC:2.7.11.1]	O75914; B2RCU6
26	PAK4; p21 protein (Cdc42/Rac)-activated kinase 4 [KO:K05734] [EC:2.7.11.1]	A8K724;O96013;B4DE88;B4E3B5;B4DUG0;M0R1R1	Serine/threonine-protein kinase PAK 4	PAK4	S474	_S(ph)LVGTPYWMAPELISR_	1.20602	1	1.00066	0.703231
26		A8K724;O96013	Serine/threonine-protein kinase PAK 4	PAK4	T207	_LAAGRPFNT(ph)YPR_	1.06559	1	0.975219	0.684008
26		A8K724;O96013	Serine/threonine-protein kinase PAK 4	PAK4	S181	_RPLS(ph)GPDVGTPQPAGLASGAK_	0.724371	1	0.930113	0.683505
26		A8K724;O96013;B4DE88	Serine/threonine-protein kinase PAK 4	PAK4	S291	_GAPSPGVLGPHASEPQLAPPACTPAAPAVPGPPGPRS(ph)PQREPQR_	1.89575	1	0.853596	0.679265
27	PAK6; p21 protein (Cdc42/Rac)-activated kinase 6 [KO:K05735] [EC:2.7.11.1]	Q9NQU5		PAK6
28	PAK7; p21 protein (Cdc42/Rac)-activated kinase 7 [KO:K05736] [EC:2.7.11.1]	Q9P286; B0AZM9
29	RHOA; ras homolog family member A [KO:K04513]	P61586; Q9BVT0		RHOA
30	CDC42; cell division cycle 42 [KO:K04393]	P60953		CDC42
31	DLG1; discs, large homolog 1 (Drosophila) [KO:K12076]	Q12959; B4DF78		DLG1
32	MAPK11; mitogen-activated protein kinase 11 [KO:K04441] [EC:2.7.11.24]	Q15759
33	MAPK12; mitogen-activated protein kinase 12 [KO:K04441] [EC:2.7.11.24]	P53778; B7Z274
34	MAPK13; mitogen-activated protein kinase 13 [KO:K04441] [EC:2.7.11.24]	O15264
35	MAPK14; mitogen-activated protein kinase 14 [KO:K04441] [EC:2.7.11.24]	Q16539; B4E0K5; L7RSM2
36	PLCG1; phospholipase C, gamma 1 [KO:K01116] [EC:3.1.4.11]	P19174; Q4LE43; Q9UFY1		PLCG1
37	PPP3CA; protein phosphatase 3, catalytic subunit, alpha isozyme [KO:K04348] [EC:3.1.3.16]	Q08209		PPP3CA
38	PPP3CB; protein phosphatase 3, catalytic subunit, beta isozyme [KO:K04348] [EC:3.1.3.16]	P16298; B7Z781		PPP3CB
39	PPP3CC; protein phosphatase 3, catalytic subunit, gamma isozyme [KO:K04348] [EC:3.1.3.16]	P48454		PPP3CC
40	PPP3R1; protein phosphatase 3, regulatory subunit B, alpha [KO:K06268]	P63098
41	PPP3R2; protein phosphatase 3, regulatory subunit B, beta [KO:K06268]	Q96LZ3
42	NFATC1; nuclear factor of activated T-cells, cytoplasmic, calcineurin-dependent 1 [KO:K04446]	O95644;A8K9C6;K7ER53	Nuclear factor of activated T-cells, cytoplasmic 1	NFATC1	S359	_VEPVGEDLGS(ph)PPPPADFAPEDYSSFQHIR_	1.33172	1	1.47857	1.52454
42		O95644;A8K9C6;K7ER53	Nuclear factor of activated T-cells, cytoplasmic 1	NFATC1	S233	_GLGACTLLGS(ph)PR_	1.4967	1	2.64893	1.16348
43	NFATC2; nuclear factor of activated T-cells, cytoplasmic, calcineurin-dependent 2 [KO:K17332]	B5B2P3;Q13469;B5B2P2	Nuclear factor of activated T-cells, cytoplasmic 2	NFATC2	S110	_FLSAAKPAGASGLS(ph)PR_	0.419958	1	2.04414	2.42821
43		B5B2P3;Q13469;B5B2P2;B5B2P4;B5B2P0	Nuclear factor of activated T-cells, cytoplasmic 2	NFATC2	S737	_TGLSS(ph)PDAR_	0.541803	1	1.4705	2.11655
43		B5B2P3;Q13469;B5B2P2	Nuclear factor of activated T-cells, cytoplasmic 2	NFATC2	S148	_MRDAGLLVEQPPLAGVAAS(ph)PR_	0.397368	1	1.89607	2.04627
43		B5B2P3;Q13469;B5B2P2;B5B2P4;B5B2P0;B7Z8Y1	Nuclear factor of activated T-cells, cytoplasmic 2	NFATC2	T325	_MWKT(ph)SPDPSPVSAAPSK_	0.681992	1	1.02177	1.26903
43		B5B2P3;Q13469;B5B2P2;B5B2P4;B5B2P0;B7Z8Y1	Nuclear factor of activated T-cells, cytoplasmic 2	NFATC2	S243	_HS(ph)PVPRPAS(ph)R_	0.509103	1	1.14653	1.16136
43		B5B2P3;Q13469;B5B2P2;B5B2P4;B5B2P0;B7Z8Y1	Nuclear factor of activated T-cells, cytoplasmic 2	NFATC2	S236	_HS(ph)PVPRPAS(ph)R_	0.538212	1	1.27871	1.09681
43		B5B2P3;Q13469;B5B2P2;B5B2P4;B5B2P0;B7Z8Y1	Nuclear factor of activated T-cells, cytoplasmic 2	NFATC2	S367	_RNSAPES(ph)ILLVPPTWPK_	1.49423	1	0.911449	1.05456
43		B5B2P3;Q13469;B5B2P2	Nuclear factor of activated T-cells, cytoplasmic 2	NFATC2	S53	_VAS(ph)PPSGPAYPDDVLDYGLKPYSPLASLSGEPPGR_	0.874633	1	1.12101	1.05419
44	NFATC3; nuclear factor of activated T-cells, cytoplasmic, calcineurin-dependent 3 [KO:K17333]	B5B2S1;Q12968;A8K2V5;B5B2S0;H3BRS1;I3L3K7;B5B2S2;H3BR83;H3BU30	Nuclear factor of activated T-cells, cytoplasmic 3	NFATC3	S416	_TSS(ph)LPPLDWPLPAHFGQCELK_	0.89932	1	1.05675	1.21683
44		B5B2S1;Q12968;A8K2V5;B5B2S0;H3BRS1;I3L3K7;B5B2S2;H3BR83	Nuclear factor of activated T-cells, cytoplasmic 3	NFATC3	S366	_LELCSDDQGSLS(ph)PAR_	0.657504	1	0.818632	0.895994
45	SOS1; son of sevenless homolog 1 (Drosophila) [KO:K03099]	Q07889; G5E9C8		SOS1
46	SOS2; son of sevenless homolog 2 (Drosophila) [KO:K03099]	Q07890		SOS2
47	RASGRP1; RAS guanyl releasing protein 1 (calcium and DAG-regulated) [KO:K04350]	O95267; B2RA89
48	HRAS; Harvey rat sarcoma viral oncogene homolog [KO:K02833]	P01112; X5D945		HRAS
49	KRAS; Kirsten rat sarcoma viral oncogene homolog [KO:K07827]	P01116; L7RSL8; I1SRC5		KRAS
50	NRAS; neuroblastoma RAS viral (v-ras) oncogene homolog [KO:K07828]	P01111; Q5U091		NRAS
51	RAF1; Raf-1 proto-oncogene, serine/threonine kinase [KO:K04366] [EC:2.7.11.1]	L7RRS6;P04049	RAF proto-oncogene serine/threonine-protein kinase	RAF1	S29	_DAVFDGSSCIS(ph)PTIVQQFGYQR_	0.332653	1	0.463791	0.516517
52	MAP2K1; mitogen-activated protein kinase kinase 1 [KO:K04368] [EC:2.7.12.2]	Q02750; A4QPA9
53	MAP2K2; mitogen-activated protein kinase kinase 2 [KO:K04369] [EC:2.7.12.2]	P36507	Dual specificity mitogen-activated protein kinase kinase 2	MAP2K2	S23	_RKPVLPALTINPTIAEGPS(ph)PTSEGASEANLVDLQK_	0.877028	1	1.26728	1.87256
53		P36507;G5E9C7;Q7Z370;B3KS97	Dual specificity mitogen-activated protein kinase kinase 2	MAP2K2	S295	_PVVDGEEGEPHSIS(ph)PR_	0.985927	1	1.04299	1.12274
53		P36507;G5E9C7;Q7Z370;B3KS97;M0R1B6	Dual specificity mitogen-activated protein kinase kinase 2	MAP2K2	T394	_LNQPGT(ph)PTR_	1.02864	1	0.995331	0.883536
53		P36507;G5E9C7;Q7Z370;B3KS97	Dual specificity mitogen-activated protein kinase kinase 2	MAP2K2	S306	_PVS(ph)GHGMDSR_	0.55981	1	0.771536	0.759178
54	MAPK1; mitogen-activated protein kinase 1 [KO:K04371] [EC:2.7.11.24]	P28482;Q1HBJ4;B4DHN0;Q499G7	Mitogen-activated protein kinase 1	MAPK1	Y187	_VADPDHDHTGFLTEY(ph)VATR_	0.394197	1	1.02166	0.878382
55	MAPK3; mitogen-activated protein kinase 3 [KO:K04371] [EC:2.7.11.24]	L7RXH5;P27361;Q8NHX0;E9PQW4;E9PJF0;Q7Z3H5;B3KR49	Mitogen-activated protein kinase 3	MAPK3	Y204	_IADPEHDHTGFLTEY(ph)VATR_	0.415392	1	1.06455	0.913139
55		L7RXH5;P27361;Q8NHX0;E9PQW4;E9PJF0;Q7Z3H5;B3KR49	Mitogen-activated protein kinase 3	MAPK3	T202	_IADPEHDHTGFLT(ph)EYVATR_	0.762484	1	0.694328	0.391596
56	FOS; FBJ murine osteosarcoma viral oncogene homolog [KO:K04379]	P01100; Q6FG41
57	JUN; jun proto-oncogene [KO:K04448]	P05412		JUN
58	PRKCQ; protein kinase C, theta [KO:K18052] [EC:2.7.11.13]	Q04759;B4DF52	Protein kinase C theta type	PRKCQ	S695	_NFS(ph)FMNPGMER_	1.1175	1	1.09325	0.980943
58		Q04759;B4DF52	Protein kinase C theta type	PRKCQ	S685	_ALINS(ph)MDQNMFR_	1.03389	1	1.22753	0.975385
58		Q04759;B4DF52	Protein kinase C theta type	PRKCQ	S676	_PRLS(ph)FADR_	1.03055	1	1.03739	0.933823
58		Q04759;B4DF52	Protein kinase C theta type	PRKCQ	T536	_T(ph)NTFCGTPDYIAPEILLGQK_	1.23043	1	1.06468	0.915161
59	CARD11; caspase recruitment domain family, member 11 [KO:K07367]	Q9BXL7; Q8TES3		CARD11
60	BCL10; B-cell CLL/lymphoma 10 [KO:K07368]	O95999		BCL10
61	MALT1; mucosa associated lymphoid tissue lymphoma translocation gene 1 [KO:K07369] [EC:3.4.22.-]	Q9UDY8; A8K5S1		MALT1
62	MAP3K7; mitogen-activated protein kinase kinase kinase 7 [KO:K04427] [EC:2.7.11.25]	O43318		MAP3K7
63	MAP2K7; mitogen-activated protein kinase kinase 7 [KO:K04431] [EC:2.7.12.2]	O14733;F6WCX7;B4DV95	Dual specificity mitogen-activated protein kinase kinase 7	MAP2K7	S35	_RIDLNLDIS(ph)PQRPR_	0.794962	1	0.821815	0.90685
64	CHUK; conserved helix-loop-helix ubiquitous kinase [KO:K04467] [EC:2.7.11.10]	O15111		CHUK
65	IKBKB; inhibitor of kappa light polypeptide gene enhancer in B-cells, kinase beta [KO:K07209] [EC:2.7.11.10]	O14920;B4DP95;B3KRB7;A1L159	Inhibitor of nuclear factor kappa-B kinase subunit beta	IKBKB	S672	_GPVSGS(ph)PDSMNASR_	1.3084	1	0.892844	0.722991
66	IKBKG; inhibitor of kappa light polypeptide gene enhancer in B-cells, kinase gamma [KO:K07210]	Q9Y6K9;C9J1R1;E7EU78;A8MV29;F8W9A9;D3DWY0;D3DWY2	NF-kappa-B essential modulator	IKBKG	S387	_S(ph)PPEEPPDFCCPK_	1.17221	1	0.960201	0.92493
67	NFKB1; nuclear factor of kappa light polypeptide gene enhancer in B-cells 1 [KO:K02580]	P19838	Nuclear factor NF-kappa-B p105 subunit;Nuclear factor NF-kappa-B p50 subunit	NFKB1	S893	_QM(ox)GYTEAIEVIQAASS(ph)PVK_	1.1273	1	0.954019	1.01836
67		P19838	Nuclear factor NF-kappa-B p105 subunit;Nuclear factor NF-kappa-B p50 subunit	NFKB1	S907	_TTSQAHSLPLS(ph)PASTR_	0.8117	1	1.06997	0.930186
68	RELA; v-rel avian reticuloendotheliosis viral oncogene homolog A [KO:K04735]	Q04206		RELA
69	NFKBIA; nuclear factor of kappa light polypeptide gene enhancer in B-cells inhibitor, alpha [KO:K04734]	P25963		NFKBIA
70	NFKBIB; nuclear factor of kappa light polypeptide gene enhancer in B-cells inhibitor, beta [KO:K02581]	Q15653		NFKBIB
71	NFKBIE; nuclear factor of kappa light polypeptide gene enhancer in B-cells inhibitor, epsilon [KO:K05872]	O00221; Q96F31		NFKBIE
72	CD28; CD28 molecule [KO:K06470]	P10747; B4E0L1		CD28
73	ICOS; inducible T-cell co-stimulator [KO:K06713]	Q9Y6W8; Q53QY6
74	CD40LG; CD40 ligand [KO:K03161]	P29965
75	PIK3R1; phosphoinositide-3-kinase, regulatory subunit 1 (alpha) [KO:K02649]	P27986		PIK3R1
76	PIK3R5; phosphoinositide-3-kinase, regulatory subunit 5 [KO:K02649]	Q8WYR1; J3KSW1; L7RT34		PIK3R5
77	PIK3R2; phosphoinositide-3-kinase, regulatory subunit 2 (beta) [KO:K02649]	O00459		PIK3R2
78	PIK3R3; phosphoinositide-3-kinase, regulatory subunit 3 (gamma) [KO:K02649]	Q92569; Q8N381
79	PIK3CA; phosphatidylinositol-4,5-bisphosphate 3-kinase, catalytic subunit alpha [KO:K00922] [EC:2.7.1.153]	P42336		PIK3CA
80	PIK3CD; phosphatidylinositol-4,5-bisphosphate 3-kinase, catalytic subunit delta [KO:K00922] [EC:2.7.1.153]	O00329; B7ZM44; A7E2E0		PIK3CD
81	PIK3CB; phosphatidylinositol-4,5-bisphosphate 3-kinase, catalytic subunit beta [KO:K00922] [EC:2.7.1.153]	P42338; B4DER4		PIK3CB
82	PIK3CG; phosphatidylinositol-4,5-bisphosphate 3-kinase, catalytic subunit gamma [KO:K00922] [EC:2.7.1.153]	P48736; A8K9G9		PIK3CG
83	PDPK1; 3-phosphoinositide dependent protein kinase 1 [KO:K06276] [EC:2.7.11.1]	O15530; E9PER6		PDPK1
84	AKT1; v-akt murine thymoma viral oncogene homolog 1 [KO:K04456] [EC:2.7.11.1]	B0LPE5;P31749;B3KVH4;B7Z5R1;Q9BV07;B3KXD7	RAC-alpha serine/threonine-protein kinase	AKT1	T308	_T(ph)FCGTPEYLAPEVLEDNDYGR_	0.393763	1	1.19719	1.42037
84		B0LPE5;P31749;B3KVH4;B7Z5R1;Q9BV07;B3KXD7;G3V2I6	RAC-alpha serine/threonine-protein kinase	AKT1	S473	_RPHFPQFS(ph)YSASGT(ph)A_	0.190165	1	0.936016	1.09197
85	AKT2; v-akt murine thymoma viral oncogene homolog 2 [KO:K04456] [EC:2.7.11.1]	P31751;B4DG79;M0R0P9;B3KP61;Q05BV0;J3QKW1	RAC-beta serine/threonine-protein kinase	AKT2	T309	_T(ph)FCGTPEYLAPEVLEDNDYGR_	0.424505	1	1.25757	1.1847
86	AKT3; v-akt murine thymoma viral oncogene homolog 3 [KO:K04456] [EC:2.7.11.1]	Q9Y243		AKT3
87	MAP3K8; mitogen-activated protein kinase kinase kinase 8 [KO:K04415] [EC:2.7.11.25]	P41279
88	MAP3K14; mitogen-activated protein kinase kinase kinase 14 [KO:K04466] [EC:2.7.11.25]	Q99558; Q68D39
89	GSK3B; glycogen synthase kinase 3 beta [KO:K03083] [EC:2.7.11.26]	P49841;Q6FI27;B5BUC0	Glycogen synthase kinase-3 beta	GSK3B	S9	_TTS(ph)FAESCKPVQQPSAFGSMK_	0.675795	1	1.13623	1.10096
90	PDCD1; programmed cell death 1 [KO:K06744]	Q15116
91	CTLA4; cytotoxic T-lymphocyte-associated protein 4 [KO:K06538]	P16410
92	PTPN6; protein tyrosine phosphatase, non-receptor type 6 [KO:K05697] [EC:3.1.3.48]	Q53XS4;P29350;Q53EL0;F5H0N8;F5H1Z8;F5H5H9;U3KQS1;F5GXD4;F5H4Z1;F5H1V7	Tyrosine-protein phosphatase non-receptor type 6	PTPN6	S10	_DLS(ph)GLDAETLLK_	1.10021	1	0.884211	0.745087
93	PTPN11; Tyrosine-protein phosphatase non-receptor type 11	Q06124	Tyrosine-protein phosphatase non-receptor type 11	PTPN11	S562	_YSLADQTSGDQS(ph)PLPPCTPTPPCAEMR_	1.19475	1	1.14305	1.01686
94	CBLC; Cbl proto-oncogene C, E3 ubiquitin protein ligase [KO:K04707] [EC:6.3.2.19]	Q9ULV8
95	CBL; Cbl proto-oncogene, E3 ubiquitin protein ligase [KO:K04707] [EC:6.3.2.19]	P22681	E3 ubiquitin-protein ligase CBL	CBL	S483	_VERPPS(ph)PFSMAPQASLPPVPPR_	0.941333	1	0.985569	0.890109
95		P22681	E3 ubiquitin-protein ligase CBL	CBL	S619	_HS(ph)LPFSLPSQMEPR_	0.883257	1	0.756125	0.688347
96		P22681	E3 ubiquitin-protein ligase CBL	CBL	S669	_IKPSSS(ph)ANAIYSLAARPLPVPK_	1.51448	1	0.695079	0.476726
97	CBLB; Cbl proto-oncogene B, E3 ubiquitin protein ligase [KO:K04707] [EC:6.3.2.19]	Q13191; B3KSS7		CBLB
98	IL2; interleukin 2 [KO:K05429]	P60568; Q0GK43
99	IL4; interleukin 4 [KO:K05430]	P05112; D4HNR6; Q5FC01
100	IL5; interleukin 5 [KO:K05428]	P05113
101	IL10; interleukin 10 [KO:K05443]	P22301; Q6FGW4
102	IFNG; interferon, gamma [KO:K04687]	P01579
103	CSF2; colony stimulating factor 2 (granulocyte-macrophage) [KO:K05427]	P04141
104	TNF; tumor necrosis factor [KO:K03156]	P01375; Q5STB3
105	CDK4; cyclin-dependent kinase 4 [KO:K02089] [EC:2.7.11.22]	P11802		CDK4
106	MAPK9; mitogen-activated protein kinase 9 [KO:K04440] [EC:2.7.11.24]	P45984		MAPK9

## Sheet: S4-2
Table S4-2. Related to Figures 1 and 2. Comparison TCR singaling proteins (as identified in KEGG) identified in our and previous IS and HIV signalling phosphoproteomic studies
*Black bold indicates IPA identified these proteins as being associated with TCR signaling pathway
% Blue text indicates that the protein was identified by mass spectrometry in this study
# Denotes that the phosphorylation site was identified to have differential phosphorylation
^ Denotes that the phosphorylation site was identified in the study not to have differential phosphorylation
~ Denotes that thephosphorylation site was not identified in the study
	%KEGG PROTEIN IDs	*Accession	PROTEIN ID - MAXQUANT	Gene name	Amino acid	Modified sequence	Our study -Donor	Mayya et al. Sci Sig. 2009. 2. 1-16	Chylek L et al. PLoS One. 2014. 9.e104240
1	CD3D; CD3d molecule, delta (CD3-TCR complex) [KO:K06450]	P04234; B0YIY4
2	CD3E; CD3e molecule, epsilon (CD3-TCR complex) [KO:K06451]	E9PSH8;P07766	T-cell surface glycoprotein CD3 epsilon chain	CD3E	Y188	_ERPPPVPNPDY(ph)EPIRK_	+#	+	+
2		E9PSH8;P07766	T-cell surface glycoprotein CD3 epsilon chain	CD3E	Y199	_DLY(ph)SGLNQR_	+^	+	+
3	CD3G; CD3g molecule, gamma (CD3-TCR complex) [KO:K06452]	P09693; B0YIY5		CD3G
4	CD247; CD247 molecule [KO:K06453]	P20963		CD247
5	CD4; CD4 molecule [KO:K06454]	P01730; B4DT49; B0AZV7
6	CD8A; CD8a molecule [KO:K06458]	P01732; Q8TAW8; Q6ZVS2
7	CD8B; CD8b molecule [KO:K06459]	P10966
8	PTPRC; protein tyrosine phosphatase, receptor type, C [KO:K06478] [EC:3.1.3.48]	P08575;E9PC28;B4E0V3	Receptor-type tyrosine-protein phosphatase C	PTPRC	S973	_NRNS(ph)NVIPYDYNR_	+	-~	-
9	LCK; LCK proto-oncogene, Src family tyrosine kinase [KO:K05856] [EC:2.7.10.2]	P06239;B4DZS7;Q573B4;E9PJ92;E9PAP0;F8W6B9;E9PKQ8	Tyrosine-protein kinase Lck	LCK	S94	_ILEQS(ph)GEWWK_	+	-	-
9		P06239;Q573B4;E9PJ92;E9PAP0	Tyrosine-protein kinase Lck	LCK	Y192	_NLDNGGFY(ph)ISPR_	+	+	+
9		P06239;B4DZS7;Q573B4;E9PJ92;E9PAP0;F8W6B9;E9PKQ8	Tyrosine-protein kinase Lck	LCK	S121	_ANS(ph)LEPEPWFFK_	+	-	-
9		P06239;B4DZS7;Q573B4;B3KUV3	Tyrosine-protein kinase Lck	LCK	Y394	_LIEDNEY(ph)TAR_	+	-	+
9		P06239;B4DZS7;Q573B4;E9PJ92;E9PAP0	Tyrosine-protein kinase Lck	LCK	S150	_(gl)QLLAPGNTHGS(ph)FLIR_	+	-	-
9		P06239;B4DZS7;Q573B4;B3KUV3	Tyrosine-protein kinase Lck	LCK	T395	_LIEDNEYT(ph)AR_	+	-	-
10	FYN; FYN proto-oncogene, Src family tyrosine kinase [KO:K05703] [EC:2.7.10.2]	P06241		FYN
11	ZAP70; zeta-chain (TCR) associated protein kinase 70kDa [KO:K07360] [EC:2.7.10.2]	P43403	Tyrosine-protein kinase ZAP-70	ZAP70	Y397	_EAQIMHQLDNPY(ph)IVR_	+	-	+
11		P43403;B4E0E2	Tyrosine-protein kinase ZAP-70	ZAP70	S106	_KPCNRPS(ph)GLEPQPGVFDCLR_	+	-	-
12	LCP2; lymphocyte cytosolic protein 2 (SH2 domain containing leukocyte protein of 76kDa) [KO:K07361]	Q13094;A8KA25;B4DT07	Lymphocyte cytosolic protein 2	LCP2 (SLP-76)	S207	_NHS(ph)PLPPPQTNHEEPSR_	+	-	-
13	LAT; linker for activation of T cells [KO:K07362]	O43561		LAT
14	ITK; IL2-inducible T-cell kinase [KO:K07363] [EC:2.7.10.2]	Q08881;Q59F39;E5RFR5	Tyrosine-protein kinase ITK/TSK	ITK	T160	_KPLPPT(ph)PEDNR_	+	-	-
15	TEC; tec protein tyrosine kinase [KO:K07364] [EC:2.7.10.2]	P42680
16	NCK1; NCK adaptor protein 1 [KO:K07365]	B2R6S4;P16333;C9JAB9;C9J869;C9JVV5;H7C5C7;C9K098	Cytoplasmic protein NCK1	NCK1	Y105	_LY(ph)DLNMPAYVK_	+	+	+
16		B2R6S4;P16333;C9JAB9;C9J869;C9JVV5;H7C5C7;C9K098	Cytoplasmic protein NCK1	NCK1	S85	_KPS(ph)VPDSASPADDSFVDPGER_	+	-	-
17	NCK2; NCK adaptor protein 2 [KO:K07365]	O43639; E7ERP6		NCK2
18	VAV3; vav 3 guanine nucleotide exchange factor [KO:K05730]	Q9UKW4		VAV1
19	VAV1; vav 1 guanine nucleotide exchange factor [KO:K05730]	P15498; Q96D37; B2R8B5		VAV2
20	VAV2; vav 2 guanine nucleotide exchange factor [KO:K05730]	P52735		VAV3
21	GRAP2; GRB2-related adaptor protein 2 [KO:K07366]	O75791;Q6FI14;Q6FHA6;B7Z8M2;F5H1V3;B7Z8F8;B7Z8E3;B7Z8J2;F5H548;B7Z8I3	GRB2-related adapter protein 2	GRAP2	S164	_S(ph)QGGPHLSGAVGEEIRPSMNR_	+	-	-
21		O75791;Q6FI14;Q6FHA6;B7Z8M2;F5H1V3;B7Z8F8;B7Z8E3;B7Z8J2;F5H548;B7Z8I3	GRB2-related adapter protein 2	GRAP2	T262	_RHT(ph)DPVQLQAAGR_	+	-	-
21		O75791;Q6FI14;Q6FHA6;B7Z8M2;F5H1V3;B7Z8F8;B7Z8E3;B7Z8J2;F5H548;B7Z8I3	GRB2-related adapter protein 2	GRAP2	S236	_GGS(ph)LDINDGHCGTGLGSEMNAALMHR_	+	-	-
22	GRB2; growth factor receptor-bound protein 2 [KO:K04364]	P62993; B0LPF3		GRB2
23	PAK1; p21 protein (Cdc42/Rac)-activated kinase 1 [KO:K04409] [EC:2.7.11.1]	Q13153;B3KNX7;A8KAN3;B7Z3K0;E9PM17	Serine/threonine-protein kinase PAK 1	PAK1	S115	_LLQTSNITKS(ph)EQK_	+	-	-
23		Q13153;B3KNX7;A8KAN3;B7Z3K0;E9PM17;H0YCM0	Serine/threonine-protein kinase PAK 1	PAK1	S204	_S(ph)VIEPLPVTPTR_	+	-	-
23		Q13153;B3KNX7;A8KAN3;B7Z3K0;E9PM17;H0YCM0	Serine/threonine-protein kinase PAK 1	PAK1	S144	_YMS(ph)FTDK_	+	-	-
23		Q13153;B3KNX7;A8KAN3;B7Z3K0;E9PM17;H0YCM0	Serine/threonine-protein kinase PAK 1	PAK1	T212	_SVIEPLPVT(ph)PTR_	+	+	-
23		Q13153;B3KNX7;A8KAN3;B7Z3K0;E9PM17;H0YCM0	Serine/threonine-protein kinase PAK 1	PAK1	T229	_DVATSPISPTENNTT(ph)PPDALTR_	+	-	-
23		Q13153;B3KNX7;A8KAN3;B7Z3K0;E9PM17;H0YCM0	Serine/threonine-protein kinase PAK 1	PAK1	S174	_AVSETPAVPPVS(ph)EDEDDDDDDATPPPVIAPRPEHTK_	+	-	-
24	PAK2; p21 protein (Cdc42/Rac)-activated kinase 2 [KO:K04410] [EC:2.7.11.1]	Q13177; A8K5M4		PAK2
25	PAK3; p21 protein (Cdc42/Rac)-activated kinase 3 [KO:K05733] [EC:2.7.11.1]	O75914; B2RCU6
26	PAK4; p21 protein (Cdc42/Rac)-activated kinase 4 [KO:K05734] [EC:2.7.11.1]	A8K724;O96013;B4DE88;B4E3B5;B4DUG0;M0R1R1	Serine/threonine-protein kinase PAK 4	PAK4	S474	_S(ph)LVGTPYWMAPELISR_	+	-	-
26		A8K724;O96013	Serine/threonine-protein kinase PAK 4	PAK4	T207	_LAAGRPFNT(ph)YPR_	+	-	-
26		A8K724;O96013	Serine/threonine-protein kinase PAK 4	PAK4	S181	_RPLS(ph)GPDVGTPQPAGLASGAK_	+	-	-
26		A8K724;O96013;B4DE88	Serine/threonine-protein kinase PAK 4	PAK4	S291	_GAPSPGVLGPHASEPQLAPPACTPAAPAVPGPPGPRS(ph)PQREPQR_	+	-	-
27	PAK6; p21 protein (Cdc42/Rac)-activated kinase 6 [KO:K05735] [EC:2.7.11.1]	Q9NQU5		PAK6
28	PAK7; p21 protein (Cdc42/Rac)-activated kinase 7 [KO:K05736] [EC:2.7.11.1]	Q9P286; B0AZM9
29	RHOA; ras homolog family member A [KO:K04513]	P61586; Q9BVT0		RHOA
30	CDC42; cell division cycle 42 [KO:K04393]	P60953		CDC42
31	DLG1; discs, large homolog 1 (Drosophila) [KO:K12076]	Q12959; B4DF78		DLG1
32	MAPK11; mitogen-activated protein kinase 11 [KO:K04441] [EC:2.7.11.24]	Q15759
33	MAPK12; mitogen-activated protein kinase 12 [KO:K04441] [EC:2.7.11.24]	P53778; B7Z274
34	MAPK13; mitogen-activated protein kinase 13 [KO:K04441] [EC:2.7.11.24]	O15264
35	MAPK14; mitogen-activated protein kinase 14 [KO:K04441] [EC:2.7.11.24]	Q16539; B4E0K5; L7RSM2
36	PLCG1; phospholipase C, gamma 1 [KO:K01116] [EC:3.1.4.11]	P19174; Q4LE43; Q9UFY1		PLCG1
37	PPP3CA; protein phosphatase 3, catalytic subunit, alpha isozyme [KO:K04348] [EC:3.1.3.16]	Q08209		PPP3CA
38	PPP3CB; protein phosphatase 3, catalytic subunit, beta isozyme [KO:K04348] [EC:3.1.3.16]	P16298; B7Z781		PPP3CB
39	PPP3CC; protein phosphatase 3, catalytic subunit, gamma isozyme [KO:K04348] [EC:3.1.3.16]	P48454		PPP3CC
40	PPP3R1; protein phosphatase 3, regulatory subunit B, alpha [KO:K06268]	P63098
41	PPP3R2; protein phosphatase 3, regulatory subunit B, beta [KO:K06268]	Q96LZ3
42	NFATC1; nuclear factor of activated T-cells, cytoplasmic, calcineurin-dependent 1 [KO:K04446]	O95644;A8K9C6;K7ER53	Nuclear factor of activated T-cells, cytoplasmic 1	NFATC1	S359	_VEPVGEDLGS(ph)PPPPADFAPEDYSSFQHIR_	+	-	-
42		O95644;A8K9C6;K7ER53	Nuclear factor of activated T-cells, cytoplasmic 1	NFATC1	S233	_GLGACTLLGS(ph)PR_	+	-	-
43	NFATC2; nuclear factor of activated T-cells, cytoplasmic, calcineurin-dependent 2 [KO:K17332]	B5B2P3;Q13469;B5B2P2	Nuclear factor of activated T-cells, cytoplasmic 2	NFATC2	S110	_FLSAAKPAGASGLS(ph)PR_	+	-	-
43		B5B2P3;Q13469;B5B2P2;B5B2P4;B5B2P0	Nuclear factor of activated T-cells, cytoplasmic 2	NFATC2	S737	_TGLSS(ph)PDAR_	+	-	-
43		B5B2P3;Q13469;B5B2P2	Nuclear factor of activated T-cells, cytoplasmic 2	NFATC2	S148	_MRDAGLLVEQPPLAGVAAS(ph)PR_	+	-	-
43		B5B2P3;Q13469;B5B2P2;B5B2P4;B5B2P0;B7Z8Y1	Nuclear factor of activated T-cells, cytoplasmic 2	NFATC2	T325	_MWKT(ph)SPDPSPVSAAPSK_	+	-	-
43		B5B2P3;Q13469;B5B2P2;B5B2P4;B5B2P0;B7Z8Y1	Nuclear factor of activated T-cells, cytoplasmic 2	NFATC2	S243	_HS(ph)PVPRPAS(ph)R_	+	-	-
43		B5B2P3;Q13469;B5B2P2;B5B2P4;B5B2P0;B7Z8Y1	Nuclear factor of activated T-cells, cytoplasmic 2	NFATC2	S236	_HS(ph)PVPRPAS(ph)R_	+	-	-
43		B5B2P3;Q13469;B5B2P2;B5B2P4;B5B2P0;B7Z8Y1	Nuclear factor of activated T-cells, cytoplasmic 2	NFATC2	S367	_RNSAPES(ph)ILLVPPTWPK_	+	-	-
43		B5B2P3;Q13469;B5B2P2	Nuclear factor of activated T-cells, cytoplasmic 2	NFATC2	S53	_VAS(ph)PPSGPAYPDDVLDYGLKPYSPLASLSGEPPGR_	+	-	-
44	NFATC3; nuclear factor of activated T-cells, cytoplasmic, calcineurin-dependent 3 [KO:K17333]	B5B2S1;Q12968;A8K2V5;B5B2S0;H3BRS1;I3L3K7;B5B2S2;H3BR83;H3BU30	Nuclear factor of activated T-cells, cytoplasmic 3	NFATC3	S416	_TSS(ph)LPPLDWPLPAHFGQCELK_	+	-	-
44		B5B2S1;Q12968;A8K2V5;B5B2S0;H3BRS1;I3L3K7;B5B2S2;H3BR83	Nuclear factor of activated T-cells, cytoplasmic 3	NFATC3	S366	_LELCSDDQGSLS(ph)PAR_	+	-	-
45	SOS1; son of sevenless homolog 1 (Drosophila) [KO:K03099]	Q07889; G5E9C8		SOS1
46	SOS2; son of sevenless homolog 2 (Drosophila) [KO:K03099]	Q07890		SOS2
47	RASGRP1; RAS guanyl releasing protein 1 (calcium and DAG-regulated) [KO:K04350]	O95267; B2RA89
48	HRAS; Harvey rat sarcoma viral oncogene homolog [KO:K02833]	P01112; X5D945		HRAS
49	KRAS; Kirsten rat sarcoma viral oncogene homolog [KO:K07827]	P01116; L7RSL8; I1SRC5		KRAS
50	NRAS; neuroblastoma RAS viral (v-ras) oncogene homolog [KO:K07828]	P01111; Q5U091		NRAS
51	RAF1; Raf-1 proto-oncogene, serine/threonine kinase [KO:K04366] [EC:2.7.11.1]	L7RRS6;P04049	RAF proto-oncogene serine/threonine-protein kinase	RAF1	S29	_DAVFDGSSCIS(ph)PTIVQQFGYQR_	+	-	-
52	MAP2K1; mitogen-activated protein kinase kinase 1 [KO:K04368] [EC:2.7.12.2]	Q02750; A4QPA9
53	MAP2K2; mitogen-activated protein kinase kinase 2 [KO:K04369] [EC:2.7.12.2]	P36507	Dual specificity mitogen-activated protein kinase kinase 2	MAP2K2	S23	_RKPVLPALTINPTIAEGPS(ph)PTSEGASEANLVDLQK_	+	-	-
53		P36507;G5E9C7;Q7Z370;B3KS97	Dual specificity mitogen-activated protein kinase kinase 2	MAP2K2	S295	_PVVDGEEGEPHSIS(ph)PR_	+	-	-
53		P36507;G5E9C7;Q7Z370;B3KS97;M0R1B6	Dual specificity mitogen-activated protein kinase kinase 2	MAP2K2	T394	_LNQPGT(ph)PTR_	+	-	-
53		P36507;G5E9C7;Q7Z370;B3KS97	Dual specificity mitogen-activated protein kinase kinase 2	MAP2K2	S306	_PVS(ph)GHGMDSR_	+	-	-
54	MAPK1; mitogen-activated protein kinase 1 [KO:K04371] [EC:2.7.11.24]	P28482;Q1HBJ4;B4DHN0;Q499G7	Mitogen-activated protein kinase 1	MAPK1	Y187	_VADPDHDHTGFLTEY(ph)VATR_	+	-	-
55	MAPK3; mitogen-activated protein kinase 3 [KO:K04371] [EC:2.7.11.24]	L7RXH5;P27361;Q8NHX0;E9PQW4;E9PJF0;Q7Z3H5;B3KR49	Mitogen-activated protein kinase 3	MAPK3	Y204	_IADPEHDHTGFLTEY(ph)VATR_	+	-	-
55		L7RXH5;P27361;Q8NHX0;E9PQW4;E9PJF0;Q7Z3H5;B3KR49	Mitogen-activated protein kinase 3	MAPK3	T202	_IADPEHDHTGFLT(ph)EYVATR_	+	-	-
56	FOS; FBJ murine osteosarcoma viral oncogene homolog [KO:K04379]	P01100; Q6FG41
57	JUN; jun proto-oncogene [KO:K04448]	P05412		JUN
58	PRKCQ; protein kinase C, theta [KO:K18052] [EC:2.7.11.13]	Q04759;B4DF52	Protein kinase C theta type	PRKCQ	S695	_NFS(ph)FMNPGMER_	+	-	-
58		Q04759;B4DF52	Protein kinase C theta type	PRKCQ	S685	_ALINS(ph)MDQNMFR_	+	-	-
58		Q04759;B4DF52	Protein kinase C theta type	PRKCQ	S676	_PRLS(ph)FADR_	+	-	-
58		Q04759;B4DF52	Protein kinase C theta type	PRKCQ	T536	_T(ph)NTFCGTPDYIAPEILLGQK_	+	-	-
59	CARD11; caspase recruitment domain family, member 11 [KO:K07367]	Q9BXL7; Q8TES3		CARD11
60	BCL10; B-cell CLL/lymphoma 10 [KO:K07368]	O95999		BCL10
61	MALT1; mucosa associated lymphoid tissue lymphoma translocation gene 1 [KO:K07369] [EC:3.4.22.-]	Q9UDY8; A8K5S1		MALT1
62	MAP3K7; mitogen-activated protein kinase kinase kinase 7 [KO:K04427] [EC:2.7.11.25]	O43318		MAP3K7
63	MAP2K7; mitogen-activated protein kinase kinase 7 [KO:K04431] [EC:2.7.12.2]	O14733;F6WCX7;B4DV95	Dual specificity mitogen-activated protein kinase kinase 7	MAP2K7	S35	_RIDLNLDIS(ph)PQRPR_	+	-	-
64	CHUK; conserved helix-loop-helix ubiquitous kinase [KO:K04467] [EC:2.7.11.10]	O15111		CHUK
65	IKBKB; inhibitor of kappa light polypeptide gene enhancer in B-cells, kinase beta [KO:K07209] [EC:2.7.11.10]	O14920;B4DP95;B3KRB7;A1L159	Inhibitor of nuclear factor kappa-B kinase subunit beta	IKBKB	S672	_GPVSGS(ph)PDSMNASR_	+	-	-
66	IKBKG; inhibitor of kappa light polypeptide gene enhancer in B-cells, kinase gamma [KO:K07210]	Q9Y6K9;C9J1R1;E7EU78;A8MV29;F8W9A9;D3DWY0;D3DWY2	NF-kappa-B essential modulator	IKBKG	S387	_S(ph)PPEEPPDFCCPK_	+	-	-
67	NFKB1; nuclear factor of kappa light polypeptide gene enhancer in B-cells 1 [KO:K02580]	P19838	Nuclear factor NF-kappa-B p105 subunit;Nuclear factor NF-kappa-B p50 subunit	NFKB1	S893	_QM(ox)GYTEAIEVIQAASS(ph)PVK_	+	-	-
67		P19838	Nuclear factor NF-kappa-B p105 subunit;Nuclear factor NF-kappa-B p50 subunit	NFKB1	S907	_TTSQAHSLPLS(ph)PASTR_	+	-	-
68	RELA; v-rel avian reticuloendotheliosis viral oncogene homolog A [KO:K04735]	Q04206		RELA
69	NFKBIA; nuclear factor of kappa light polypeptide gene enhancer in B-cells inhibitor, alpha [KO:K04734]	P25963		NFKBIA
70	NFKBIB; nuclear factor of kappa light polypeptide gene enhancer in B-cells inhibitor, beta [KO:K02581]	Q15653		NFKBIB
71	NFKBIE; nuclear factor of kappa light polypeptide gene enhancer in B-cells inhibitor, epsilon [KO:K05872]	O00221; Q96F31		NFKBIE
72	CD28; CD28 molecule [KO:K06470]	P10747; B4E0L1		CD28
73	ICOS; inducible T-cell co-stimulator [KO:K06713]	Q9Y6W8; Q53QY6
74	CD40LG; CD40 ligand [KO:K03161]	P29965
75	PIK3R1; phosphoinositide-3-kinase, regulatory subunit 1 (alpha) [KO:K02649]	P27986		PIK3R1
76	PIK3R5; phosphoinositide-3-kinase, regulatory subunit 5 [KO:K02649]	Q8WYR1; J3KSW1; L7RT34		PIK3R5
77	PIK3R2; phosphoinositide-3-kinase, regulatory subunit 2 (beta) [KO:K02649]	O00459		PIK3R2
78	PIK3R3; phosphoinositide-3-kinase, regulatory subunit 3 (gamma) [KO:K02649]	Q92569; Q8N381
79	PIK3CA; phosphatidylinositol-4,5-bisphosphate 3-kinase, catalytic subunit alpha [KO:K00922] [EC:2.7.1.153]	P42336		PIK3CA
80	PIK3CD; phosphatidylinositol-4,5-bisphosphate 3-kinase, catalytic subunit delta [KO:K00922] [EC:2.7.1.153]	O00329; B7ZM44; A7E2E0		PIK3CD
81	PIK3CB; phosphatidylinositol-4,5-bisphosphate 3-kinase, catalytic subunit beta [KO:K00922] [EC:2.7.1.153]	P42338; B4DER4		PIK3CB
82	PIK3CG; phosphatidylinositol-4,5-bisphosphate 3-kinase, catalytic subunit gamma [KO:K00922] [EC:2.7.1.153]	P48736; A8K9G9		PIK3CG
83	PDPK1; 3-phosphoinositide dependent protein kinase 1 [KO:K06276] [EC:2.7.11.1]	O15530; E9PER6		PDPK1
84	AKT1; v-akt murine thymoma viral oncogene homolog 1 [KO:K04456] [EC:2.7.11.1]	B0LPE5;P31749;B3KVH4;B7Z5R1;Q9BV07;B3KXD7	RAC-alpha serine/threonine-protein kinase	AKT1	T308	_T(ph)FCGTPEYLAPEVLEDNDYGR_	+	-	-
84		B0LPE5;P31749;B3KVH4;B7Z5R1;Q9BV07;B3KXD7;G3V2I6	RAC-alpha serine/threonine-protein kinase	AKT1	S473	_RPHFPQFS(ph)YSASGT(ph)A_	+	-	-
85	AKT2; v-akt murine thymoma viral oncogene homolog 2 [KO:K04456] [EC:2.7.11.1]	P31751;B4DG79;M0R0P9;B3KP61;Q05BV0;J3QKW1	RAC-beta serine/threonine-protein kinase	AKT2	T309	_T(ph)FCGTPEYLAPEVLEDNDYGR_	+	-	-
86	AKT3; v-akt murine thymoma viral oncogene homolog 3 [KO:K04456] [EC:2.7.11.1]	Q9Y243		AKT3
87	MAP3K8; mitogen-activated protein kinase kinase kinase 8 [KO:K04415] [EC:2.7.11.25]	P41279
88	MAP3K14; mitogen-activated protein kinase kinase kinase 14 [KO:K04466] [EC:2.7.11.25]	Q99558; Q68D39
89	GSK3B; glycogen synthase kinase 3 beta [KO:K03083] [EC:2.7.11.26]	P49841;Q6FI27;B5BUC0	Glycogen synthase kinase-3 beta	GSK3B	S9	_TTS(ph)FAESCKPVQQPSAFGSMK_	+	-	-
90	PDCD1; programmed cell death 1 [KO:K06744]	Q15116
91	CTLA4; cytotoxic T-lymphocyte-associated protein 4 [KO:K06538]	P16410
92	PTPN6; protein tyrosine phosphatase, non-receptor type 6 [KO:K05697] [EC:3.1.3.48]	Q53XS4;P29350;Q53EL0;F5H0N8;F5H1Z8;F5H5H9;U3KQS1;F5GXD4;F5H4Z1;F5H1V7	Tyrosine-protein phosphatase non-receptor type 6	PTPN6	S10	_DLS(ph)GLDAETLLK_	+	-	-
93	PTPN11; Tyrosine-protein phosphatase non-receptor type 11	Q06124	Tyrosine-protein phosphatase non-receptor type 11	PTPN11	S562	_YSLADQTSGDQS(ph)PLPPCTPTPPCAEMR_	+	-	-
94	CBLC; Cbl proto-oncogene C, E3 ubiquitin protein ligase [KO:K04707] [EC:6.3.2.19]	Q9ULV8
95	CBL; Cbl proto-oncogene, E3 ubiquitin protein ligase [KO:K04707] [EC:6.3.2.19]	P22681	E3 ubiquitin-protein ligase CBL	CBL	S483	_VERPPS(ph)PFSMAPQASLPPVPPR_	+	-	-
95		P22681	E3 ubiquitin-protein ligase CBL	CBL	S619	_HS(ph)LPFSLPSQMEPR_	+	-	-
96		P22681	E3 ubiquitin-protein ligase CBL	CBL	S669	_IKPSSS(ph)ANAIYSLAARPLPVPK_	+	-	-
97	CBLB; Cbl proto-oncogene B, E3 ubiquitin protein ligase [KO:K04707] [EC:6.3.2.19]	Q13191; B3KSS7		CBLB
98	IL2; interleukin 2 [KO:K05429]	P60568; Q0GK43
99	IL4; interleukin 4 [KO:K05430]	P05112; D4HNR6; Q5FC01
100	IL5; interleukin 5 [KO:K05428]	P05113
101	IL10; interleukin 10 [KO:K05443]	P22301; Q6FGW4
102	IFNG; interferon, gamma [KO:K04687]	P01579
103	CSF2; colony stimulating factor 2 (granulocyte-macrophage) [KO:K05427]	P04141
104	TNF; tumor necrosis factor [KO:K03156]	P01375; Q5STB3
105	CDK4; cyclin-dependent kinase 4 [KO:K02089] [EC:2.7.11.22]	P11802		CDK4
106	MAPK9; mitogen-activated protein kinase 9 [KO:K04440] [EC:2.7.11.24]	P45984		MAPK9
