# Supplementary material for: HIV-1 Activates T Cell Signaling Independently of Antigen to Drive Viral Spread
Source: Cell Rep. 2017 Jan 24;18(4):1062–74. doi: 10.1016/j.celrep.2016.12.057 (PMC5289937; doi:10.1016/j.celrep.2016.12.057)
Supplement: Table S5. Comparison of Phosphorylation Changes Identified in Target T Cells in This Study during Cell-Cell Spread Compared to Cell-free Infection [file mmc6.xlsx]

## Sheet: S5-1
Table S5-1. Related to Figure 1. Dynamically phosphorylated sites identified in both replicate experiments over 40 min in the target sample. All quantified phosphoylation sites were normalised to their quantified protein species. Proteins also identified by Wojcechowskj are indicated.
# Denotes that the phosphorylation site was identified also be differentially phosphorylated in our study
Proteins	Protein names	Gene names	Number of Phospho (STY)	Amino acid	PEP	Score	Score for localization	Modified sequence	Phospho (STY) Probabilities	Phospho (STY) Score diffs	Position in peptide	Charge	m/z	Mass error [ppm]	0/5 - exp 1	0/5 - exp 2	avg 0/5	5/5 - exp 1	5/5 - exp 2	avg 5/5	20/5 - exp 1	20/5 - exp 2	avg 20/5	40/5 - exp 1	40/5 - exp 2	avg 40/5	Normalised Standard Protein Ratio L/M Exp. 1 - 0 min	Normalised Standard Protein Ratio H/M Exp. 2 - 0 min	Normalised Standard Protein Ratio L/M Exp. 1 - 5 min	Normalised Standard Protein Ratio H/M Exp. 2 - 5 min	Normalised Standard Ratio L/M Exp. 1 - 20 min	Normalised Standard Protein Ratio H/M Exp. 2 - 20 min	Normalised Standard Protein Ratio L/M Exp. 1 - 40 min	Normalised Standard Protein Ratio H/M Exp. 2 - 40 min	Wojcechowskyj et al. Cell Host Microbe. 2013. 13. 613-23
A2A3R6;P62753;Q96DV6;A2A3R5	40S ribosomal protein S6;40S ribosomal protein S6;40S ribosomal protein S6;40S ribosomal protein S6	RPS6	1;2;3	S	2.82025e-38	201.27	98.508	_RLSS(ph)LRAS(ph)TSK_	RLS(0.007)S(0.993)LRAS(0.333)T(0.333)S(0.333)K	RLS(-21.32)S(21.32)LRAS(0)T(0)S(0)K	4	2	683.318	0.37784	1.62844	0.856984	1.24271	1	1	1	0.563553	0.682594	0.623073	0.663709	0.682774	0.673241	1.04287	0.993819	1.08483	0.994915	1.08476	0.982361	1.07232	0.996527
P83731;C9JNW5;C9JXB8	60S ribosomal protein L24	RPL24	1	T	6.27632e-21	209.6	182.57	_AIT(ph)GASLADIMAK_	AIT(1)GASLADIMAK	AIT(61.44)GAS(-61.44)LADIMAK	3	2	671.328	-0.31987	3.63076	4.88529	4.25802	1	1	1	0.685858	0.974999	0.830428	0.811429	0.771194	0.791312	0.989328	1.03209	1.00513	0.958121	0.999175	0.99736	1.02496	1.01608
A8K0D2;Q9UBM7;E9PM00;E9PJ54;E9PIP9;E9PQ71;E9PRL8	7-dehydrocholesterol reductase	DHCR7	1	S	9.6547e-16	207.31	129.82	_S(ph)LDGVTNDR_	S(1)LDGVTNDR	S(104.97)LDGVT(-104.97)NDR	1	2	528.722	0.92746	5.53622	4.85195	5.19409	1	1	1	0.563905	0.54387	0.553887	0.5998	0.439724	0.519762	0.624247	0.961798	0.7424	1.05151	0.82157	0.99547	0.743134	0.903022
Q59GX7;O00767	Acyl-CoA desaturase	SCD	1	S	7.33636e-08	146.81	146.81	_EKGS(ph)TLDLSDLEAEK_	EKGS(0.999)T(0.001)LDLSDLEAEK	EKGS(30.67)T(-30.67)LDLS(-65.3)DLEAEK	4	2	857.893	0.44496	2.80341	1.49487	2.14914	1	1	1	1.22273	0.880128	1.05143	1.29701	0.759078	1.02804	0.426555	0.652278	0.443666	0.657225	0.422226	0.611897	0.445894	0.693926
B4E2K2;Q9Y2D5;C9JVY5	A-kinase anchor protein 2	AKAP2	1	S	7.0466e-126	246.2	165.48	_SVNVS(ph)LTQEELDSGLDELSVR_	SVNVS(1)LTQEELDSGLDELSVR	S(-46.58)VNVS(39.32)LT(-39.32)QEELDS(-108.91)GLDELS(-139.43)VR	5	2	1185.56	-0.055408	1.10758	1.21878	1.16318	1	1	1	0.788205	0.93414	0.861173	0.707344	0.66195	0.684647	0.953608	0.923861	1.00065	0.921259	0.98742	0.951909	1.00057	0.970269
Q5SQI0;B7Z4Q7;B7Z5C8	Alpha-tubulin N-acetyltransferase	ATAT1	1	S	9.35712e-12	170.16	123.4	_LLLAADPGGS(ph)PAQR_	LLLAADPGGS(1)PAQR	LLLAADPGGS(123.4)PAQR	10	2	723.361	0.19874	0.677196	0.40208	0.539638	1	1	1	1.02438	0.578677	0.801528	0.859612	0.921025	0.890318	0.828717	1.14558	1.00989	0.931213	0.89746	1.39219	0.814448	0.887774
Q01433;H0Y360;B2RB47;H0YCL9;E9PJF6;E9PIJ1	AMP deaminase 2	AMPD2	1	S	1.18008e-20	178.71	54.09	_QIS(ph)QDVKLEPDILLR_	QIS(1)QDVKLEPDILLR	QIS(54.09)QDVKLEPDILLR	3	3	616.327	-0.02645	2.27331	2.49709	2.3852	1	1	1	0.826885	0.776508	0.801696	0.855521	0.595293	0.725407	1.11359	1.14301	1.03194	1.04323	1.08793	1.03478	1.06625	1.06406
Q7Z5R6;B4E100	Amyloid beta A4 precursor protein-binding family B member 1-interacting protein	APBB1IP	1;2	S	1.07708e-67	256.71	196.89	_RSS(ph)DTSGSPAT(ph)PLK_	RSS(1)DT(0.002)SGSPAT(0.998)PLK	RS(-43.7)S(43.7)DT(-26.83)S(-36.35)GS(-55.58)PAT(26.83)PLK	3	2	782.326	-0.16342	1.75458	1.5509	1.65274	1	1	1	0.836139	0.678577	0.757358	1.02694	0.9484	0.987672	0.94053	1.07361	1.00792	1.03674	1.04274	1.08696	0.953522	1.04096	+
Q6FI81;H3BV90;H3BT65;H3BUG4;H3BPG7	Anamorsin	CIAPIN1	1	S	0.00150025	137.95	137.95	_(gl)QLKLS(ph)ITK_	QLKLS(1)ITK	QLKLS(41.81)IT(-41.81)K	5	2	497.273	-0.064991	1.85962	2.61052	2.23507	1	1	1	0.922277	0.946815	0.934546	1.0947	0.814468	0.954585	1.03093	0.974914	0.980146	1.0358	1.0186	1.04071	1.02577	0.981021
Q8IWZ3;H0Y4P6;H0Y472;H0Y785;Q9H059;H0Y7Y3;F6WFL0;Q8IWG5;Q9H7X4	Ankyrin repeat and KH domain-containing protein 1	ANKHD1;FLJ00246	1	S	6.79806e-13	200.16	192.18	_TVSLPLSS(ph)PNIK_	TVSLPLS(0.001)S(0.999)PNIK	T(-167.99)VS(-136.45)LPLS(-29.25)S(29.25)PNIK	8	2	668.35	0.25362	0.487932	0.484339	0.486135	1	1	1	0.75161	0.728871	0.740241	0.742414	0.78861	0.765512	0.990505	1.01316	0.94172	1.0193	0.936922	0.998968	0.959012	0.983784
Q92625	Ankyrin repeat and SAM domain-containing protein 1A	ANKS1A	1	S	2.88081e-11	155.92	155.92	_IMSS(ph)IGEGIDFSQER_	IMS(0.001)S(0.999)IGEGIDFSQER	IMS(-28.31)S(28.31)IGEGIDFS(-88.02)QER	4	2	874.882	-0.75878	0.634022	0.215383	0.424702	1	1	1	0.936635	1.1587	1.04767	0.893366	1.09698	0.995175	1.10858	3.36242	0.849811	1.02715	0.919143	0.968811	0.88572	1.05358
Q92625	Ankyrin repeat and SAM domain-containing protein 1A	ANKS1A	1	S	9.30111e-10	215.34	130.2	_SES(ph)LSNCSIGKK_	SES(1)LSNCSIGKK	S(-46.51)ES(46.51)LS(-51.51)NCS(-65.76)IGKK	3	3	463.874	1.7382	0.501388	0.323545	0.412466	1	1	1	0.920573	0.968505	0.944539	0.525473	0.563726	0.5446	1.10858	3.36242	0.849811	1.02715	0.919143	0.968811	0.88572	1.05358
F8VVT9;Q99490;J3KNM6;B3KVD5;H0YHB1	Arf-GAP with GTPase, ANK repeat and PH domain-containing protein 2	AGAP2	1	S	0.00392308	149.49	110.84	_RTS(ph)LFANR_	RTS(1)LFANR	RT(-35.42)S(35.42)LFANR	3	2	522.753	-0.31443	1.94254	2.1827	2.06262	1	1	1	0.948243	0.983662	0.965953	1.04197	0.797884	0.919925	0.860574	1.02116	0.894774	0.986148	1.03163	1.00369	0.946725	1.09358
F8VVT9;Q99490;J3KNM6;B3KVD5	Arf-GAP with GTPase, ANK repeat and PH domain-containing protein 2	AGAP2	1	T	1.08833e-49	204.94	129.38	_AEAAAVAGLST(ph)PGSLHR_	AEAAAVAGLS(0.003)T(0.997)PGSLHR	AEAAAVAGLS(-25.59)T(25.59)PGS(-33.81)LHR	11	3	563.277	-0.21373	0.651563	0.580732	0.616147	1	1	1	0.90441	1.01142	0.957916	0.924452	0.875792	0.900122	0.860574	1.02116	0.894774	0.986148	1.03163	1.00369	0.946725	1.09358
Q96P48;B7ZMI2;E7EU13	Arf-GAP with Rho-GAP domain, ANK repeat and PH domain-containing protein 1	ARAP1	1	S	5.04603e-28	203.2	162.79	_S(ph)VAAFTADPLSLLR_	S(1)VAAFTADPLSLLR	S(105.19)VAAFT(-105.19)ADPLS(-131.68)LLR	1	2	770.892	-0.042532	0.428378	0.520405	0.474392	1	1	1	1.32047	1.32507	1.32277	2.3441	0.916159	1.63013	1.82313	1.11201	0.96429	0.938469	0.919568	0.895696	0.566355	1.22079
Q9BVC5;B4E2G9;C9J4K0	Ashwin	C2orf49	1;2;3	S	3.8663e-12	155.42	100.97	_KS(ph)PS(ph)GPVKSPPLS(ph)PVGTTPVK_	KS(1)PS(0.968)GPVKS(0.032)PPLS(0.637)PVGT(0.182)T(0.182)PVK	KS(42.94)PS(15.03)GPVKS(-15.03)PPLS(5.47)PVGT(-5.47)T(-5.47)PVK	2	3	767.363	0.18785	0.91009	1.04936	0.979727	1	1	1	1.75316	1.70845	1.7308	0.982898	1.10003	1.04147	0.995986	1.09462	1.11726	0.953495	1.19654	1.13886	1.01519	1.05092
B1AKZ3;B1AKZ4;Q15121;Q6FHL9;B1AKZ5	Astrocytic phosphoprotein PEA-15	PEA15	1	S	3.11505e-05	153.95	124.68	_YKDIIRQPS(ph)EEEIIK_	YKDIIRQPS(1)EEEIIK	Y(-89.64)KDIIRQPS(89.64)EEEIIK	9	3	647.662	-0.12725	3.4019	2.8417	3.1218	1	1	1	1.07873	1.2158	1.14726	0.867202	0.876938	0.87207	0.877715	0.972928	1.0716	0.97637	1.10333	0.72254	1.30516	0.972192
Q96QE3;H0UIC2	ATPase family AAA domain-containing protein 5	ATAD5	1	S	5.7612e-06	156.67	140.46	_IKS(ph)PESVPVDSNK_	IKS(1)PESVPVDSNK	IKS(57.8)PES(-57.8)VPVDS(-92.82)NK	3	2	740.358	0.31477	1.52553	0.582008	1.05377	1	1	1	1.2385	0.297142	0.767821	1.0007	0.377904	0.689302	1.07064	0.961602	1.10534	0.894513	1.11443	1.07907	1.23423	1.32222
O14497;H0Y488;Q4LE49;Q96TA9	AT-rich interactive domain-containing protein 1A	ARID1A;ARID1A variant protein	1	S	8.27769e-86	220.69	197.37	_S(ph)NSVGIQDAFNDGSDSTFQKR_	S(0.987)NS(0.013)VGIQDAFNDGSDSTFQKR	S(18.68)NS(-18.68)VGIQDAFNDGS(-164.07)DS(-174.61)T(-172.74)FQKR	1	2	1177.01	-0.1113	0.807931	1.18777	0.997852	1	1	1	0.673446	0.609461	0.641453	0.473103	0.850737	0.66192	0.986991	1.00208	0.992528	0.995994	1.0292	1.02265	1.0131	1.01433
E9PHY5;O43491;E9PK52;E9PII3;Q59FD8;I6L9B1;E9PQD2;E9PIG0;E9PRG1;E9PQN0;E9PJP4	Band 4.1-like protein 2	EPB41L2	1	S	8.35982e-05	170.95	170.95	_(gl)QKS(ph)YTLVVAK_	QKS(1)YTLVVAK	QKS(58.87)Y(-92.46)T(-58.87)LVVAK	3	2	600.307	-0.047972	9.07216	9.43006	9.25111	1	1	1	1.12337	0.815069	0.969219	1.11107	0.862584	0.986827	0.991241	1.00642	1.06209	1.07331	1.08789	1.06152	1.08277	1.00928
Q9Y2V2;H3BNU9;H3BPY5;H3BUY4;H3BSW7;I3L3X8;H3BTK3	Calcium-regulated heat stable protein 1	CARHSP1	1;2;3	S	1.72208e-25	172.42	149.32	_ERS(ph)PS(ph)PLRGNVVPS(ph)PLPTR_	ERS(1)PS(1)PLRGNVVPS(0.95)PLPT(0.05)R	ERS(85.94)PS(86.2)PLRGNVVPS(12.75)PLPT(-12.75)R	5	3	767.018	0.11183	3.6125	2.17481	2.89365	1	1	1	0.941459	2.09703	1.51924	0.910688	1.36051	1.1356	1.0111	1.11849	1.06918	1.09673	1.07618	1.10607	1.17531	1.08141
Q5T5Y3;B7ZLW1	Calmodulin-regulated spectrin-associated protein 1	CAMSAP1	1	S	0.000547459	113.65	98.676	_VES(ph)MEALPILSR_	VES(1)MEALPILSR	VES(84.23)MEALPILS(-84.23)R	3	2	712.846	-0.016706	1.61057	1.55295	1.58176	1	1	1	1.72899	3.81523	2.77211	1.83899	2.3838	2.1114	1.08983	1.11262	1.00903	1.26581	1.07202	1.09949	1.15318	1.27361
Q9UBL0;H7C2X8;H7C3J7	cAMP-regulated phosphoprotein 21	ARPP21	1	S	0.000188471	139.66	131.86	_TAS(ph)FGGITVLTR_	TAS(1)FGGITVLTR	T(-37.33)AS(37.33)FGGIT(-58.14)VLT(-104.13)R	3	2	651.826	0.26644	4.20017	3.24091	3.72054	1	1	1	0.717082	0.988798	0.85294	0.790822	0.74781	0.769316	0.523028	0.870305	0.836704	0.92745	0.981661	0.806913	0.877104	0.84631
Q6JBY9;B7ZKW8;F6T4W9	CapZ-interacting protein	RCSD1	1	S	1.01155e-46	246.95	148.52	_SQS(ph)DCGELGDFR_	SQS(1)DCGELGDFR	S(-39.75)QS(39.75)DCGELGDFR	3	2	725.769	1.4893	3.17765	4.42991	3.80378	1	1	1	1.0382	1.05838	1.04829	1.16246	1.00039	1.08142	1.00492	0.97799	1.06356	1.06849	1.02372	1.02238	1.0779	1.04679
Q9Y5K6	CD2-associated protein	CD2AP	1	S	5.61385e-24	172.57	172.57	_IS(ph)TYGLPAGGIQPHPQTK_	IS(0.883)T(0.117)YGLPAGGIQPHPQTK	IS(8.79)T(-8.79)Y(-85.49)GLPAGGIQPHPQT(-139.84)K	2	2	972.983	0.25007	0.743827	0.518516	0.631172	1	1	1	0.921973	0.963281	0.942627	0.908702	1.2204	1.06455	1.04291	1.0847	1.05461	1.05591	1.07185	1.03069	1.0333	1.01184
Q9Y5K6	CD2-associated protein	CD2AP	1	S	3.5272e-13	231.67	207.47	_S(ph)VDFDSLTVR_	S(1)VDFDSLTVR	S(112.37)VDFDS(-112.37)LT(-150.3)VR	1	2	609.774	-0.25388	0.314546	0.301598	0.308072	1	1	1	0.643955	0.756279	0.700117	0.865386	0.94088	0.903133	1.04291	1.0847	1.05461	1.05591	1.07185	1.03069	1.0333	1.01184
P14209;B2R932	CD99 antigen	CD99	1	T	8.53761e-59	243.97	141.6	_NANAEPAVQRT(ph)LLEK_	NANAEPAVQRT(1)LLEK	NANAEPAVQRT(141.6)LLEK	11	2	867.433	-0.8413	4.69465	3.46328	4.07897	1	1	1	1.32887	1.14865	1.23876	1.04936	0.848152	0.948758	1.06163	1.11802	1.11909	1.08245	1.01654	1.09682	1.0698	1.12124
O60271;D6RHI8	C-Jun-amino-terminal kinase-interacting protein 4	SPAG9	1;2	S	1.04247e-88	213.23	106.6	_KERPIS(ph)LGIFPLPAGDGLLTPDAQK_	KERPIS(1)LGIFPLPAGDGLLTPDAQK	KERPIS(88.33)LGIFPLPAGDGLLT(-88.33)PDAQK	6	3	905.149	0.24835	0.395587	0.216543	0.306065	1	1	1	1.10416	1.01417	1.05916	1.04394	0.926056	0.984998	1.02885	1.11668	1.03281	1.02244	0.993914	1.09008	1.01205	1.08711
G3V599;Q59FD2;O15320	Cutaneous T-cell lymphoma-associated antigen 5	CTAGE5	1	S	1.40404e-16	179.81	140.46	_AFLS(ph)PPTLLEGPLR_	AFLS(1)PPTLLEGPLR	AFLS(60.95)PPT(-60.95)LLEGPLR	4	2	795.918	0.27593	1.90434	1.83829	1.87131	1	1	1	0.765024	0.930791	0.847907	0.892877	0.839968	0.866422	0.858828	1.00014	0.886233	0.818456	0.899004	0.747551	0.853788	0.852498
Q14004	Cyclin-dependent kinase 13	CDK13	1	T	0.000535907	143.05	66.595	_ILELT(ph)PEPDRPR_	ILELT(1)PEPDRPR	ILELT(66.6)PEPDRPR	5	3	505.924	-0.57665	1.12887	0.961941	1.0454	1	1	1	0.943088	1.11021	1.02665	6.40359	1.58835	3.99597	1.05066	1.28636	1.15233	1.20654	1.41668	1.08924	1.10999	1.18744
B2R6S4;P16333;C9JAB9;C9J869;C9JVV5;H7C5C7;C9K098	Cytoplasmic protein NCK1	NCK1	1	S	1.24743e-10	135.49	96.793	_KPS(ph)VPDSASPADDSFVDPGER_	KPS(1)VPDSASPADDSFVDPGER	KPS(42.8)VPDS(-42.8)AS(-46.01)PADDS(-61.13)FVDPGER	3	2	1126.99	-0.8112	2.95126	4.93899	3.94513	1	1	1	1.41855	1.22406	1.3213	1.34622	0.990181	1.1682	0.915335	0.926895	0.890565	1.01196	0.973099	1.08053	0.935016	0.965503	+
B2RMQ4;B4DR35;Q8WWK9;E9PD90	Cytoskeleton-associated protein 2	CKAP2	1;2	T	3.34761e-19	203.2	152.94	_YNVSTT(ph)PYLQSVK_	YNVST(0.001)T(0.997)PY(0.001)LQS(0.001)VK	Y(-123.02)NVS(-46.12)T(-31.61)T(28.87)PY(-28.87)LQS(-31.81)VK	6	2	790.374	-0.035648	0.896069	1.13179	1.01393	1	1	1	1.19047	1.4792	1.33484	2.83046	1.27394	2.0522	0.528937	0.506572	0.471228	0.514216	0.47883	0.56205	0.479272	0.592256
Q92608;E7ERW7;B3KXW9;Q5XG91;B3KY14	Dedicator of cytokinesis protein 2	DOCK2	1	S	8.7861e-28	201.18	171.29	_LS(ph)QTFLQLSDGDKK_	LS(1)QTFLQLSDGDKK	LS(33.24)QT(-33.24)FLQLS(-75.33)DGDKK	2	2	830.403	0.39563	0.691825	0.628371	0.660098	1	1	1	1.0106	1.24167	1.12613	1.04643	0.98728	1.01685	0.953889	0.993722	0.931096	0.997559	0.950737	0.986289	0.948827	1.00626
Q92608;E7ERW7;B3KXW9;Q5XG91;B3KY14;Q6ZNS5	Dedicator of cytokinesis protein 2	DOCK2	1;2	S	2.47995e-138	284.48	60.307	_TKRS(ph)S(ph)VVFADEK_	T(0.283)KRS(0.859)S(0.859)VVFADEK	T(-7.05)KRS(7.05)S(7.05)VVFADEK	4	2	763.836	0.15322	0.566655	0.697758	0.632206	1	1	1	0.841319	1.09079	0.966052	0.321056	0.530981	0.426019	0.953889	0.993722	0.931096	0.997559	0.950737	0.986289	0.948827	1.00626
Q14126	Desmoglein-2	DSG2	1	S	3.47871e-57	219.61	132.76	_VVPSFLPVDQGGS(ph)LVGR_	VVPSFLPVDQGGS(1)LVGR	VVPS(-100.46)FLPVDQGGS(100.46)LVGR	13	2	903.961	0.082162	1.61835	1.69976	1.65905	1	1	1	0.532682	0.76364	0.648161	0.727454	1.03449	0.880973	1.15999	1.2147	0.936696	1.44776	1.56464	1.43428	1.07881	1.09464
Q8IYW5	E3 ubiquitin-protein ligase RNF168	RNF168	1	S	7.1283e-08	169.4	156.6	_(gl)QKGS(ph)PDEYHLR_	QKGS(1)PDEYHLR	QKGS(130.19)PDEY(-130.19)HLR	4	2	696.801	0.045732	0.867959	1.0468	0.957381	1	1	1	1.30273	0.263678	0.783203	1.60063	5.60238	3.60151	0.946288	0.861649	0.862949	0.908041	0.77964	0.807155	0.762921	0.992952
B7WPE2;Q32P44;B4DL97;H0Y3M3;G3V1D0	Echinoderm microtubule-associated protein-like 3	EML3	1	S	1.4286e-07	184.31	133.32	_AIS(ph)SANLLVR_	AIS(0.999)S(0.001)ANLLVR	AIS(29.08)S(-29.08)ANLLVR	3	2	562.297	-0.59121	4.65101	3.92602	4.28852	1	1	1	0.932334	0.836891	0.884613	0.911585	0.821206	0.866395	0.837483	1.09067	1.08969	1.1086	1.05987	1.00848	1.17437	1.0378
J9R021;Q14152;Q24JU4;F5H335;B4DYS1	Eukaryotic translation initiation factor 3 subunit A	EIF3A	1	S	0.000129407	184.03	125.03	_VPPPALS(ph)RDR_	VPPPALS(1)RDR	VPPPALS(125.03)RDR	7	2	594.3	-0.59287	0.880452	0.73031	0.805381	1	1	1	0.780171	0.812701	0.796436	0.637844	0.651948	0.644896	1.02642	1.02163	1.02032	1.01987	1.01981	0.998258	1.01838	1.01888
J9R021;Q14152;Q24JU4;F5H335;B4DYS1	Eukaryotic translation initiation factor 3 subunit A	EIF3A	1	S	0.00489053	186.46	176.48	_LGDSS(ph)LSR_	LGDS(0.013)S(0.986)LS(0.001)R	LGDS(-18.82)S(18.82)LS(-30.5)R	5	2	457.703	0.3147	0.865486	0.770584	0.818035	1	1	1	0.653832	0.782738	0.718285	0.614359	0.661486	0.637922	1.02642	1.02163	1.02032	1.01987	1.01981	0.998258	1.01838	1.01888
J9R021;Q14152;Q24JU4;F5H335;B4DYS1	Eukaryotic translation initiation factor 3 subunit A	EIF3A	1	S	2.40223e-09	173.72	71.501	_EES(ph)WGPPR_	EES(1)WGPPR	EES(71.5)WGPPR	3	2	519.208	-0.5882	0.807223	0.434856	0.62104	1	1	1	0.658376	0.592297	0.625337	0.571129	0.418805	0.494967	1.02642	1.02163	1.02032	1.01987	1.01981	0.998258	1.01838	1.01888
A0A5E8;Q99501;E7EQM6	GAS2-like protein 1	GAS2L1	1	S	0.000209002	138.55	138.55	_RLTTGTPAS(ph)PR_	RLTTGTPAS(1)PR	RLT(-63.45)T(-57.64)GT(-48.56)PAS(48.56)PR	9	2	618.808	0.50132	0.731879	0.53343	0.632655	1	1	1	0.822242	1.08306	0.95265	0.749145	0.826673	0.787909	1.06369	0.95187	1.02657	0.995643	1.05433	0.847552	1.09959	0.948549
Q3V6T2;D6W5D1;H0Y470;H7C2C6;Q9ULK8;H0Y7U8;Q9NW05;B4DSN0;H0Y7K3;B3KW94	Girdin	CCDC88A;KIAA1212	1	S	8.35932e-05	170.95	138.02	_(gl)QKS(ph)LTLTPTR_	QKS(1)LTLTPTR	QKS(52.48)LT(-52.48)LT(-87.8)PT(-99)R	3	2	604.308	0.46781	1.50536	1.68057	1.59296	1	1	1	0.923631	0.860551	0.892091	0.938502	0.760553	0.849527	0.940167	0.967587	0.897185	0.927841	1.00523	1.04857	0.948003	0.943579
Q3V6T2;D6W5D1;H0Y470;H7C2C6;Q9ULK8;H0Y7U8;Q9NW05;B4DSN0;H0Y7K3;B3KW94	Girdin	CCDC88A;KIAA1212	1	S	6.7737e-05	145	114.7	_SLSVS(ph)SDFLGK_	SLSVS(0.968)S(0.032)DFLGK	S(-81.97)LS(-52.54)VS(14.76)S(-14.76)DFLGK	5	2	610.284	0.3156	0.516693	0.416871	0.466782	1	1	1	0.716768	0.863866	0.790317	0.788842	0.84574	0.817291	0.940167	0.967587	0.897185	0.927841	1.00523	1.04857	0.948003	0.943579
Q92794;A5PKX7;C9K0F9	Histone acetyltransferase KAT6A	KAT6A;MYST3	1	S	5.70616e-05	188.48	54.276	_RRLS(ph)EGVEPWR_	RRLS(1)EGVEPWR	RRLS(54.28)EGVEPWR	4	3	488.908	-0.095989	1.71909	1.63678	1.67793	1	1	1	0.609275	0.538787	0.574031	0.727669	1.25596	0.991812	1.02093	0.941522	0.831445	1.37722	0.907882	1.12976	0.787748	0.870062
Q15910;S4S3R8;Q75MP9;Q75MQ0;F2YMM1;B7Z8K5	Histone-lysine N-methyltransferase EZH2	EZH2	1;2	T	2.0037e-12	191.06	138.73	_PST(ph)PTINVLESK_	PST(1)PTINVLESK	PS(-41.28)T(41.28)PT(-52.18)INVLES(-97.87)K	3	2	683.337	0.14695	1.08168	1.3026	1.19214	1	1	1	0.741229	1.16797	0.954598	0.785676	0.87042	0.828048	1.02249	0.986324	1.01413	1.03504	1.02234	0.912933	1.03706	1.03382
O14686	Histone-lysine N-methyltransferase MLL2	MLL2	1	S	5.77621e-38	204.07	152.32	_ASEPLLS(ph)PPPFGESR_	ASEPLLS(1)PPPFGESR	AS(-73.88)EPLLS(73.88)PPPFGES(-89.38)R	7	2	832.39	-0.090333	1.65054	1.68496	1.66775	1	1	1	0.878692	0.912525	0.895608	0.94468	0.835165	0.889922	0.89828	0.955072	1.04695	1.09472	0.968071	0.973904	0.94436	1.01498
O43719;B4DRS4	HIV Tat-specific factor 1	HTATSF1	1	S	1.43474e-95	252.1	252.1	_GFEGSCS(ph)QKESEEGNPVR_	GFEGSCS(1)QKESEEGNPVR	GFEGS(-39.84)CS(39.84)QKES(-75)EEGNPVR	7	2	1038.92	0.059771	1.4648	1.30615	1.38548	1	1	1	1.36812	1.29266	1.33039	1.57118	1.65933	1.61525	1.06198	0.982996	1.09026	0.978568	1.06927	0.988031	1.08292	0.953004
Q9UGU5;Q6P681;Q7Z641;Q2T9L2;Q6PJ09	HMG domain-containing protein 4	HMGXB4;HMG2L1	1	S	3.28955e-38	206.21	187.73	_KSS(ph)PQSTDTAMDLLK_	KS(0.017)S(0.983)PQSTDTAMDLLK	KS(-17.67)S(17.67)PQS(-64.73)T(-78.45)DT(-84.03)AMDLLK	3	2	851.392	-0.49367	2.777	1.55368	2.16534	1	1	1	2.11387	1.52276	1.81831	2.33065	1.70043	2.01554	0.991292	1.39217	1.22369	1.32917	1.07833	1.27087	1.17906	1.17762
P42858	Huntingtin	HTT;HD	1;2	S	1.93973e-79	212.32	157.83	_S(ph)GSIVELIAGGGSSCSPVLSR_	S(0.9)GS(0.1)IVELIAGGGSSCSPVLSR	S(9.55)GS(-9.55)IVELIAGGGS(-108.56)S(-119.05)CS(-129.05)PVLS(-155.33)R	1	2	1057	0.17712	1.90312	2.02389	1.9635	1	1	1	1.43534	1.45482	1.44508	2.41939	1.07112	1.74525	1.10906	1.08642	1.15918	1.0302	1.18193	1.19238	1.00044	1.05286
P42858	Huntingtin	HTT;HD	1;2	S	3.42364e-106	228.71	209.24	_SGS(ph)IVELIAGGGSSCSPVLSR_	S(0.026)GS(0.974)IVELIAGGGSSCSPVLSR	S(-15.82)GS(15.82)IVELIAGGGS(-145.33)S(-155.74)CS(-165.61)PVLS(-193.28)R	3	2	1057	0.060146	3.11705	2.60467	2.86086	1	1	1	1.16979	1.87229	1.52104	1.97178	1.37849	1.67513	1.10906	1.08642	1.15918	1.0302	1.18193	1.19238	1.00044	1.05286
P05556	Integrin beta-1	ITGB1	1	T	0.000332671	162.72	145.81	_WDT(ph)GENPIYK_	WDT(1)GENPIYK	WDT(126.16)GENPIY(-126.16)K	3	2	651.774	-0.18379	1.66518	1.64503	1.6551	1	1	1	0.969491	0.926279	0.947885	1.04296	0.798791	0.920875	1.01158	1.07285	0.966558	1.05094	0.984972	1.07424	0.963619	1.06391
Q07666;B4DDX2;B2R7B5	KH domain-containing, RNA-binding, signal transduction-associated protein 1	KHDRBS1	1	S	1.16139e-22	188.44	95.067	_SGS(ph)MDPSGAHPSVR_	S(0.003)GS(0.997)MDPSGAHPSVR	S(-24.66)GS(24.66)MDPS(-43.48)GAHPS(-65.45)VR	3	3	488.869	0.14403	0.765299	0.927993	0.846646	1	1	1	0.781117	0.766979	0.774048	0.550829	0.593831	0.57233	1.01651	1.0186	0.971508	0.988117	0.972813	0.948357	0.981715	0.960113
A8K9B1;P16150	Leukosialin	SPN	1;2	S	8.64761e-11	190.27	117.26	_S(ph)RQGS(ph)LAM(ox)EELK_	S(1)RQGS(1)LAMEELK	S(117.26)RQGS(117.26)LAMEELK	5	2	762.812	-0.16118	1.81098	1.91899	1.86499	1	1	1	1.0541	1.00108	1.02759	1.01569	0.962502	0.989097	1.03047	1.01053	1.14967	1.13659	1.16716	1.15215	1.25152	1.21096	+
A8K9B1;P16150;C9JUK7	Leukosialin	SPN	1	S	0.00309274	111.86	107.46	_TGALVLS(ph)RGGK_	TGALVLS(1)RGGK	T(-94.36)GALVLS(94.36)RGGK	7	2	569.803	-0.20364	8.74913	13.7907	11.2699	1	1	1	0.807662	1.09828	0.95297	0.873449	1.00728	0.940366	1.03047	1.01053	1.14967	1.13659	1.16716	1.15215	1.25152	1.21096	+
Q8WWI1;F8J2B5;J3KP06;F8WD26	LIM domain only protein 7	LMO7	1	T	1.5212e-18	166.91	124.08	_LST(ph)PIAGLDNINVFLK_	LS(0.034)T(0.966)PIAGLDNINVFLK	LS(-14.58)T(14.58)PIAGLDNINVFLK	3	2	897.974	-0.097347	1.09735	0.770112	0.933729	1	1	1	0.911433	0.754737	0.833085	0.673708	0.550839	0.612274	0.910883	0.942095	0.939247	0.912249	0.90088	0.932783	1.07319	0.990054
Q13136;Q59FZ5;H0YDW2;H0YD72	Liprin-alpha-1	PPFIA1	1	S	4.44737e-05	152	152	_GALHTVS(ph)HEDIR_	GALHTVS(1)HEDIR	GALHT(-46.81)VS(46.81)HEDIR	7	2	707.827	0.065494	0.507689	0.479923	0.493806	1	1	1	0.961941	1.04179	1.00187	1.01318	0.907668	0.960425	1.28177	1.29882	1.09391	1.15621	1.17119	1.15928	1.11923	1.37826
Q13136;Q59FZ5;B3KVS8	Liprin-alpha-1	PPFIA1	1	T	5.74718e-51	219.23	201.12	_GLAAGSAET(ph)LPANFR_	GLAAGSAET(1)LPANFR	GLAAGS(-63.3)AET(63.3)LPANFR	9	2	777.869	-0.33163	1.0752	1.15253	1.11387	1	1	1	0.503831	0.710962	0.607396	0.505346	0.711064	0.608205	1.28177	1.29882	1.09391	1.15621	1.17119	1.15928	1.11923	1.37826
B5BUB5;P05455;E7ERC4;E9PGX9;E9PFL9	Lupus La protein	SSB	1	S	2.86953e-40	233.14	193.32	_S(ph)PSKPLPEVTDEYK_	S(0.999)PS(0.001)KPLPEVTDEYK	S(29.42)PS(-29.42)KPLPEVT(-133.23)DEY(-181.63)K	1	2	835.39	-0.012477	1.67592	1.69534	1.68563	1	1	1	1.25827	1.51353	1.3859	0.937284	1.25159	1.09444	1.02312	1.06251	1.06997	1.05632	1.03346	1.04672	1.09467	1.0397	+
O75151;B4DH04;Q8N359	Lysine-specific demethylase PHF2	PHF2	1	S	0.0020696	120.57	51.875	_RDLS(ph)FLLDKK_	RDLS(1)FLLDKK	RDLS(51.87)FLLDKK	4	2	657.845	-0.13029	0.987952	1.85025	1.4191	1	1	1	0.918457	0.978109	0.948283	1.2038	0.678282	0.941043	1.41885	0.994547	1.02858	1.12579	1.05618	1.05442	0.821048	1.1621
P49006	MARCKS-related protein	MARCKSL1	1	S	5.14842e-85	236.38	236.38	_ANGQENGHVKS(ph)NGDLSPK_	ANGQENGHVKS(1)NGDLSPK	ANGQENGHVKS(89.03)NGDLS(-89.03)PK	11	2	966.434	0.016536	0.746203	0.508618	0.62741	1	1	1	0.878059	1.01537	0.946715	0.718385	0.869109	0.793747	1.15737	1.24027	1.05871	1.1624	1.19797	1.09349	1.15141	1.19869
O95983	Methyl-CpG-binding domain protein 3	MBD3	1	S	6.54177e-11	163.91	163.41	_YLGGS(ph)MDLSTFDFR_	YLGGS(1)MDLSTFDFR	Y(-98.32)LGGS(60.28)MDLS(-60.28)T(-82.06)FDFR	5	2	844.855	-0.05559	3.26023	5.05412	4.15717	1	1	1	0.905528	0.78271	0.844119	1.11508	0.733364	0.924221	0.987602	1.08071	1.07007	1.17271	1.04316	0.992106	1.05594	1.09863
E9PGC8;P78559;J3KPX8;A8K4T7	Microtubule-associated protein 1A;MAP1 light chain LC2	MAP1A	1	S	6.6139e-39	201.18	195.46	_SPES(ph)LPGPALEDIAIK_	SPES(1)LPGPALEDIAIK	S(-56.37)PES(56.37)LPGPALEDIAIK	4	2	858.926	0.13396	1.62474	1.2742	1.44947	1	1	1	1.29177	0.886171	1.08897	2.26063	4.92281	3.59172	0.985573	1.02862	0.9916	1.01972	0.98137	1.00717	0.996214	1.00762
Q92619;B7Z910	Minor histocompatibility protein HA-1;Minor histocompatibility antigen HA-1	HMHA1	1	S	4.15135e-28	204.07	193.64	_AGS(ph)PSPQPSGELPR_	AGS(1)PSPQPSGELPR	AGS(48.91)PS(-48.91)PQPS(-139.64)GELPR	3	2	730.332	-0.10108	0.680456	0.604302	0.642379	1	1	1	0.861533	0.988232	0.924883	0.802942	0.848196	0.825569	0.993709	0.937131	0.930558	0.924537	0.920677	0.860714	0.934482	0.963688
P28482;Q1HBJ4;B4DHN0;Q499G7	Mitogen-activated protein kinase 1	MAPK1	1	Y	1.25772e-60	207.79	207.79	_VADPDHDHTGFLTEY(ph)VATR_	VADPDHDHTGFLTEY(1)VATR	VADPDHDHT(-139.21)GFLT(-44.98)EY(44.98)VAT(-48.04)R	15	3	741.995	0.21777	2.85766	3.65034	3.254	1	1	1	0.990955	0.870064	0.93051	1.26612	1.22666	1.24639	0.945278	0.996994	0.929662	0.968345	0.916428	0.99177	0.902061	0.971664
Q9Y2U5	Mitogen-activated protein kinase kinase kinase 2	MAP3K2	1	S	3.63633e-10	137.86	122.84	_AQS(ph)YPDNHQEFSDYDNPIFEK_	AQS(1)YPDNHQEFSDYDNPIFEK	AQS(46.93)Y(-46.93)PDNHQEFS(-90.43)DY(-111.85)DNPIFEK	3	2	1312.53	-2.1098	0.654936	0.665369	0.660153	1	1	1	0.568938	0.562933	0.565936	1.01053	0.739975	0.875251	1.3385	0.992533	0.978111	0.983761	1.31745	1.10158	0.87484	1.0162
A4D1W6;Q8TAP9	M-phase-specific PLK1-interacting protein	C7orf11;MPLKIP	1	S	2.39146e-08	158.17	158.17	_GTPGGGGPRPPS(ph)PR_	GTPGGGGPRPPS(1)PR	GT(-109.75)PGGGGPRPPS(109.75)PR	12	2	685.322	-0.83576	0.823247	1.05668	0.939962	1	1	1	0.833622	0.913887	0.873755	0.659811	0.646563	0.653187	1.02579	1.01946	1.02042	0.95398	0.922816	0.876878	1.09672	1.26037
Q8IZD4;B4DRD1;F5GZK9	mRNA-decapping enzyme 1B	DCP1B	1	S	0.00406482	129.89	129.16	_SLS(ph)YEEPR_	SLS(1)YEEPR	S(-50.5)LS(50.5)Y(-61.26)EEPR	3	2	530.721	0.97065	2.06562	1.30961	1.68761	1	1	1	0.274811	0.646192	0.460502	1.01771	0.370252	0.693982	0.947208	0.855721	0.931007	0.949219	1.79353	0.894999	1.09655	0.818671	+
Q9H7P6;G8JLL7;B7Z1P9;Q9H7N7	Multivesicular body subunit 12B	FAM125B;FLJ00031	1	S	2.09206e-05	152.16	113.24	_HIS(ph)LTLPATFR_	HIS(1)LTLPATFR	HIS(57.12)LT(-57.12)LPAT(-67.08)FR	3	2	668.345	0.23374	1.39345	1.41586	1.40465	1	1	1	0.86891	1.14413	1.00652	1.53417	1.4703	1.50223	0.833326	0.944207	0.916602	0.968857	1.00623	0.923119	0.720471	0.908763
P35580;F8W6L6;B2RWP9;D3DTS1;Q9BWG0	Myosin-10	MYH10	1	S	0.00011479	128.68	122.78	_RGGPISFS(ph)SSR_	RGGPIS(0.002)FS(0.995)S(0.004)SR	RGGPIS(-28.07)FS(24.2)S(-24.2)S(-38.61)R	8	2	615.785	-0.381	0.900096	0.862089	0.881092	1	1	1	0.685897	0.717296	0.701596	0.485164	0.504632	0.494898	1.01188	1.0626	1.03342	1.068	1.04334	1.06345	1.04091	1.05973
G5E933;O95248	Myotubularin-related protein 5	SBF1	1	T	0.000385544	144.18	119.54	_LGLGT(ph)LSSSLSR_	LGLGT(0.999)LS(0.001)SSLSR	LGLGT(33)LS(-33)S(-46.25)S(-55.02)LS(-63.79)R	5	2	635.824	-0.12374	1.51576	1.48598	1.50087	1	1	1	1.38657	1.02846	1.20752	1.39067	1.30883	1.34975	0.952303	0.935201	1.05188	0.995643	1.02893	0.97058	0.951215	0.998097
Q86U44;B4E2F6;B4DTN4;F5H6D8;B4E349	N6-adenosine-methyltransferase 70 kDa subunit	METTL3	1	S	2.05209e-12	220.97	216.27	_NPEAALS(ph)PTFR_	NPEAALS(1)PTFR	NPEAALS(34.57)PT(-34.57)FR	7	2	641.795	-0.2078	1.31872	1.32535	1.32204	1	1	1	0.70066	1.07874	0.889699	0.998174	0.873083	0.935629	0.998477	1.06748	1.08517	1.1122	1.12856	1.04028	1.05259	1.04486
B1AKJ5;O43847;Q96L67	Nardilysin	NRD1	1	S	7.53479e-22	186.98	186.98	_RGS(ph)LSNAGDPEIVK_	RGS(1)LSNAGDPEIVK	RGS(34.04)LS(-34.04)NAGDPEIVK	3	2	761.867	-0.42826	2.99756	1.6412	2.31938	1	1	1	1.05532	0.907458	0.981387	0.909378	0.941436	0.925407	1.05724	1.05997	1.06894	1.00651	1.02447	1.03938	1.00295	0.984055
O75113	NEDD4-binding protein 1	N4BP1	1	S	6.41553e-113	239.73	131.56	_(gl)QFS(ph)LENVQEGEILHDAK_	QFS(1)LENVQEGEILHDAK	QFS(131.56)LENVQEGEILHDAK	3	2	1010.46	-0.99423	1.50222	1.77246	1.63734	1	1	1	1.05861	1.33958	1.1991	1.10018	2.13784	1.61901	1.12619	1.26661	1.17895	1.11335	1.11264	1.02884	0.911599	1.04613
Q6ZNJ1;H0Y764;H7C3Y7;B4DVX0;B4DDY6	Neurobeachin-like protein 2	NBEAL2	1	S	1.46925e-264	335.74	235.92	_RIS(ph)QVSSGETEYNPTEAR_	RIS(1)QVSSGETEYNPTEAR	RIS(88.57)QVS(-88.57)S(-121.54)GET(-115.51)EY(-163.34)NPT(-112.09)EAR	3	2	1052.47	-0.038493	2.94409	3.03785	2.99097	1	1	1	0.869352	1.11639	0.992871	0.973053	1.43685	1.20495	0.974907	1.0754	0.9828	1.08035	0.921617	1.07566	0.913548	0.855003	+
B5B2P3;Q13469;B5B2P2	Nuclear factor of activated T-cells, cytoplasmic 2	NFATC2	1	S	1.24472e-27	180.8	131.35	_FLSAAKPAGASGLS(ph)PR_	FLSAAKPAGASGLS(1)PR	FLS(-70.18)AAKPAGAS(-39.31)GLS(39.31)PR	14	3	537.275	-0.05667	0.304297	0.208637	0.256467	1	1	1	1.28127	0.912231	1.09675	1.00779	1.15683	1.08231	0.914905	0.959239	0.901372	0.898762	0.785562	0.948331	0.936263	0.878972
B5B2P3;Q13469;B5B2P2	Nuclear factor of activated T-cells, cytoplasmic 2	NFATC2	1	S	1.41377e-113	238.89	47.796	_MRDAGLLVEQPPLAGVAAS(ph)PR_	MRDAGLLVEQPPLAGVAAS(1)PR	MRDAGLLVEQPPLAGVAAS(47.8)PR	19	3	743.38	0.42372	0.497448	0.370919	0.434184	1	1	1	1.06676	0.905513	0.986135	0.874244	0.987911	0.931077	0.914905	0.959239	0.901372	0.898762	0.785562	0.948331	0.936263	0.878972
Q9UKX7	Nuclear pore complex protein Nup50	NUP50	1	S	3.51089e-116	248.46	248.46	_VAAETQS(ph)PSLFGSTK_	VAAETQS(0.998)PS(0.002)LFGSTK	VAAET(-68.15)QS(26.67)PS(-26.67)LFGS(-111.01)T(-127.56)K	7	2	801.874	0.51189	1.4869	1.66746	1.57718	1	1	1	0.701353	1.28592	0.993636	0.883353	0.738716	0.811034	1.06309	1.0328	1.04878	1.04211	1.0185	1.07298	1.07345	1.02728
A6NJZ9;A8K905;Q8WTT2	Nucleolar complex protein 3 homolog	NOC3L	1	S	1.56344e-58	239.55	239.55	_YSSEVATES(ph)PLDFTK_	YSSEVATES(1)PLDFTK	Y(-208.16)S(-186.98)S(-175.02)EVAT(-66.05)ES(59.81)PLDFT(-59.81)K	9	2	877.382	0.11833	1.10617	0.831444	0.968806	1	1	1	0.544391	0.648285	0.596338	0.911418	0.973498	0.942458	1.03854	0.95791	0.952684	0.98194	0.986244	0.991918	0.960605	0.908642
P12270	Nucleoprotein TPR	TPR	1;2	S	1.02624e-65	208.72	131.96	_TDGFAEAIHS(ph)PQVAGVPR_	TDGFAEAIHS(1)PQVAGVPR	T(-93.7)DGFAEAIHS(93.7)PQVAGVPR	10	3	644.639	-0.38885	1.8013	1.88233	1.84182	1	1	1	0.630682	0.652367	0.641524	0.778423	0.718481	0.748452	0.972658	0.998686	1.00089	1.01845	1.00115	1.01781	0.996285	1.02146	+
P12270	Nucleoprotein TPR	TPR	1	T	1.97268e-40	187.17	65.438	_GLQLT(ph)PGIGGMQQHFFDDEDR_	GLQLT(1)PGIGGMQQHFFDDEDR	GLQLT(65.44)PGIGGMQQHFFDDEDR	5	3	814.358	-0.56463	2.57103	4.20186	3.38644	1	1	1	0.575669	0.764489	0.670079	0.631649	0.79947	0.71556	0.972658	0.998686	1.00089	1.01845	1.00115	1.01781	0.996285	1.02146
Q9BXB4	Oxysterol-binding protein-related protein 11	OSBPL11	1	S	5.9093e-39	203.06	176.29	_RPS(ph)QNAISFFNVGHSK_	RPS(1)QNAISFFNVGHSK	RPS(85.22)QNAIS(-85.22)FFNVGHS(-161.86)K	3	3	623.632	0.33911	3.82605	8.067	5.94653	1	1	1	0.420615	1.35514	0.887876	0.841573	0.989362	0.915467	1.02933	1.01611	1.03987	1.0959	0.940205	0.963302	0.93103	0.997488
Q96JY6;C9JS55;C9JSR2;C9K0F0;C9J0X3;C9J760	PDZ and LIM domain protein 2	PDLIM2	1	S	1.18851e-52	190.8	140.2	_AGS(ph)PFSPPPSSSSLTGEAAISR_	AGS(1)PFSPPPSSSSLTGEAAISR	AGS(43.47)PFS(-43.47)PPPS(-104.98)S(-108.65)S(-112.19)S(-112.19)LT(-112.58)GEAAIS(-134.91)R	3	2	1092	0.97846	0.670173	0.597111	0.633642	1	1	1	0.897787	0.998382	0.948084	0.773262	1.25359	1.01343	0.950166	0.892413	0.825192	0.868455	0.866222	0.898658	0.923332	0.770653
Q9P1Y6;B7ZM66;F8WEF5;B7ZM65;E9PJ24	PHD and RING finger domain-containing protein 1	PHRF1	1;2	S	3.5225e-16	121.72	106.1	_RPS(ph)PPEPWDEEDGASCSTFFGSEER_	RPS(1)PPEPWDEEDGASCSTFFGSEER	RPS(76.18)PPEPWDEEDGAS(-76.18)CS(-89.51)T(-89.51)FFGS(-100.57)EER	3	3	983.727	-0.8271	1.03623	1.30909	1.17266	1	1	1	1.33893	1.66298	1.50095	1.47461	1.65623	1.56542	1.19942	1.1314	1.02337	1.1495	1.03867	1.01508	1.07429	1.05153
Q9NWQ8	Phosphoprotein associated with glycosphingolipid-enriched microdomains 1	PAG1	1	S	6.26744e-08	174.95	151.56	_AEFAEYAS(ph)VDR_	AEFAEYAS(1)VDR	AEFAEY(-76.95)AS(76.95)VDR	8	2	669.274	0.66656	1.5165	1.36017	1.43834	1	1	1	1.28526	1.07887	1.18207	1.10344	0.858957	0.981198	0.682476	0.743001	0.672732	0.824148	0.70412	0.711657	0.701345	0.842058
A8K727;Q9HB19;B4DJG5	Pleckstrin homology domain-containing family A member 2	PLEKHA2	1	S	4.49724e-24	174.01	162.11	_APS(ph)VASSWQPWTPVPQAGEK_	APS(1)VASSWQPWTPVPQAGEK	APS(52.56)VAS(-52.56)S(-71.13)WQPWT(-130.93)PVPQAGEK	3	2	1102.01	0.69529	1.75641	3.91855	2.83748	1	1	1	0.446152	0.918309	0.68223	0.561578	0.668164	0.614871	0.949147	1.17141	0.936424	1.3295	1.09581	1.09318	0.907391	1.31038	+
Q9UHI6;Q8NEH0;Q8IYV2;Q8TDR3;E9PJ60	Probable ATP-dependent RNA helicase DDX20	DDX20	1	S	0.000104072	168.76	134.56	_YQES(ph)PGIQMK_	YQES(1)PGIQMK	Y(-116.29)QES(116.29)PGIQMK	4	2	630.77	0.17538	1.42135	1.08703	1.25419	1	1	1	0.553825	0.503527	0.528676	1.43045	1.02726	1.22885	1.11146	1.12588	1.10317	1.08984	1.15926	1.20431	1.16866	1.02587
B2R6E2;Q53EL6;B4DKX4	Programmed cell death protein 4	PDCD4	1	S	1.85764e-35	195.89	127.71	_RFVS(ph)EGDGGR_	RFVS(1)EGDGGR	RFVS(127.71)EGDGGR	4	2	580.248	-0.088978	1.16138	1.02636	1.09387	1	1	1	0.481821	0.528973	0.505397	0.518749	0.565508	0.542129	1.03552	1.20476	1.09767	1.19324	1.19631	1.19218	1.06932	1.10766
P14921;Q6FG54;A8K725;Q5U0M2;B4DW78;Q96AC5	Protein C-ets-1	ETS1	1	T	3.63878e-31	143.47	102.8	_TEKVDLELFPSPDMECADVPLLT(ph)PSSK_	TEKVDLELFPSPDMECADVPLLT(0.931)PS(0.035)S(0.035)K	T(-94.29)EKVDLELFPS(-83.88)PDMECADVPLLT(14.28)PS(-14.28)S(-14.28)K	23	3	1033.48	0.38809	1.2993	2.4024	1.85085	1	1	1	0.564823	0.758911	0.661867	0.629187	1.11141	0.870298	0.943629	1.10034	0.994285	1.01144	0.984679	1.00342	1.005	0.897917
Q5TDH0;H0YI90;H0YII4	Protein DDI1 homolog 2	DDI2	1	S	5.04012e-11	165.58	113.29	_LFS(ph)ADPFDLEAQAK_	LFS(1)ADPFDLEAQAK	LFS(113.29)ADPFDLEAQAK	3	2	816.371	0.089786	1.95214	2.72257	2.33735	1	1	1	0.663743	0.621057	0.6424	0.718938	1.16608	0.942507	1.0801	1.07688	1.04755	1.03253	1.03327	1.00985	1.0716	1.03578
Q96RT1;Q1RMC9	Protein LAP2	ERBB2IP	1	S	8.19327e-38	237.59	237.59	_SHS(ph)ITNMEIGGLK_	SHS(1)ITNMEIGGLK	S(-55.02)HS(55.02)IT(-66.81)NMEIGGLK	3	2	733.839	-0.075698	0.620324	0.640035	0.63018	1	1	1	1.40607	1.13263	1.26935	1.54112	1.18959	1.36536	1.12376	0.978759	1.09129	0.973389	0.999265	1.02996	1.01981	1.05232
Q9ULR3	Protein phosphatase 1H	PPM1H	1	S	7.05533e-32	235.35	182.15	_RSS(ph)LPNGEGLQLK_	RSS(1)LPNGEGLQLK	RS(-35.86)S(35.86)LPNGEGLQLK	3	2	739.872	0.40153	1.74656	1.87267	1.80962	1	1	1	1.44592	1.23464	1.34028	1.25615	1.11284	1.1845	1.06791	1.0316	1.23691	1.01229	1.12396	1.01092	1.05981	1.07565
Q5JSZ5	Protein PRRC2B	PRRC2B	1	S	1.36213e-27	197.1	130	_LKFS(ph)DDEEEEEVVK_	LKFS(1)DDEEEEEVVK	LKFS(130)DDEEEEEVVK	4	2	888.385	0.19211	0.27112	0.226067	0.248594	1	1	1	1.31984	0.867579	1.09371	1.05172	1.04006	1.04589	0.925601	0.854015	0.931007	0.793019	0.927471	0.946776	0.92368	0.808962
Q8TB72	Pumilio homolog 2	PUM2	1	S	6.93232e-12	179.74	115.38	_RES(ph)LSTSSDLYK_	RES(1)LSTSSDLYK	RES(39.42)LS(-39.42)T(-44.91)S(-50.35)S(-55.7)DLY(-100.75)K	3	2	733.332	1.9346	2.95623	5.9222	4.43921	1	1	1	0.517295	0.910338	0.713816	0.848973	1.41696	1.13297	0.964183	0.999762	0.818755	0.932899	0.949011	1.03229	1.00187	0.96683	+
Q9Y383;B3KSL5;B3KRR1;B3KSP8	Putative RNA-binding protein Luc7-like 2	LUC7L2	1	S	5.33279e-13	201.06	139.49	_FRDQDLAS(ph)CDRDR_	FRDQDLAS(1)CDRDR	FRDQDLAS(139.49)CDRDR	8	2	867.357	-0.43875	1.10635	0.980862	1.04361	1	1	1	0.727353	0.576514	0.651933	0.829749	0.660533	0.745141	1.05511	1.0918	1.11737	1.07143	1.0785	1.02843	1.10909	1.0776
Q9Y383;B3KSL5;F8WEU3;Q75M91	Putative RNA-binding protein Luc7-like 2	LUC7L2	1	S	2.00048e-07	168.89	140.82	_AM(ox)LDQLMGTS(ph)R_	AMLDQLMGT(0.029)S(0.971)R	AMLDQLMGT(-15.3)S(15.3)R	10	2	659.78	0.28718	0.624525	0.445725	0.535125	1	1	1	0.192127	0.26305	0.227589	0.147701	0.206291	0.176996	1.05511	1.0918	1.11737	1.07143	1.0785	1.02843	1.10909	1.0776
Q6GYQ0;B9EK38	Ral GTPase-activating protein subunit alpha-1	RALGAPA1;GARNL1	1;2	S	4.32169e-08	159.5	106.62	_RGS(ph)S(ph)PGSLEIPKDLPDILNK_	RGS(0.997)S(0.989)PGS(0.014)LEIPKDLPDILNK	RGS(24.86)S(19.57)PGS(-19.57)LEIPKDLPDILNK	3	3	766.038	-0.058669	1.76648	1.50266	1.63457	1	1	1	0.874692	1.01586	0.945277	0.955022	2.5372	1.74611	1.03035	1.07386	0.980923	1.11365	1.13398	1.09266	1.27219	1.0924
Q6GYQ0;B9EK38	Ral GTPase-activating protein subunit alpha-1	RALGAPA1;GARNL1	1	T	5.33002e-44	221.51	142.88	_(gl)QKT(ph)VDIDDAQILPR_	QKT(1)VDIDDAQILPR	QKT(142.88)VDIDDAQILPR	3	2	837.909	0.088736	2.79525	3.37108	3.08317	1	1	1	1.04303	0.965605	1.00432	1.20353	1.38689	1.29521	1.03035	1.07386	0.980923	1.11365	1.13398	1.09266	1.27219	1.0924
J3KPC5;P47736;F2Z357;Q49AP2	Rap1 GTPase-activating protein 1	RAP1GAP	1	S	1.01716e-143	295.69	232.82	_RSS(ph)AIGIENIQEVQEK_	RS(0.005)S(0.995)AIGIENIQEVQEK	RS(-23.1)S(23.1)AIGIENIQEVQEK	3	2	940.959	0.2608	2.13048	2.66096	2.39572	1	1	1	1.47519	1.1157	1.29544	1.17585	1.19041	1.18313	1.14123	1.1633	1.07252	1.17895	0.971385	1.25358	0.996365	1.02139
Q13576	Ras GTPase-activating-like protein IQGAP2	IQGAP2	1	S	1.99118e-70	218.42	218.42	_YGS(ph)IVDDERLSAEEMDER_	YGS(1)IVDDERLSAEEMDER	Y(-105.75)GS(105.75)IVDDERLS(-154.53)AEEMDER	3	2	1097.45	-0.28022	2.35085	2.99126	2.67105	1	1	1	0.781298	0.947947	0.864623	0.90214	1.00622	0.954178	0.828364	0.862866	0.80517	0.898222	0.871238	0.882226	0.845997	0.859621
Q7Z6I6	Rho GTPase-activating protein 30	ARHGAP30	1	S	5.64896e-05	88.551	66.853	_SRLS(ph)LPPREPQVPDPLLSSQR_	S(0.009)RLS(0.991)LPPREPQVPDPLLSSQR	S(-20.45)RLS(20.45)LPPREPQVPDPLLS(-51.13)S(-51.13)QR	4	3	818.095	-0.19155	0.741042	0.67944	0.710241	1	1	1	0.894388	1.03755	0.965969	1.12816	0.974022	1.05109	0.980996	1.02959	0.991834	0.996372	1.00099	1.01162	0.984962	0.994211
Q7Z6I6	Rho GTPase-activating protein 30	ARHGAP30	1	S	4.50041e-36	190.67	164.99	_S(ph)YAFETQANPGKGEGL_	S(1)YAFETQANPGKGEGL	S(66.7)Y(-72.19)AFET(-66.7)QANPGKGEGL	1	2	874.88	0.87026	0.530021	0.568909	0.549465	1	1	1	0.966289	1.05134	1.00882	0.887824	1.21251	1.05016	0.980996	1.02959	0.991834	0.996372	1.00099	1.01162	0.984962	0.994211
Q15052;B7Z3C7;Q8N4Q3	Rho guanine nucleotide exchange factor 6	ARHGEF6	1	S	3.30884e-30	212.85	96.793	_KDS(ph)IPQVLLPEEEKLIIEETR_	KDS(1)IPQVLLPEEEKLIIEETR	KDS(86.58)IPQVLLPEEEKLIIEET(-86.58)R	3	3	853.782	0.060514	4.40767	4.48991	4.44879	1	1	1	1.05279	1.03809	1.04544	1.10192	1.01338	1.05765	0.897121	0.922603	0.944576	0.906113	0.995508	0.901339	0.941555	0.883305	+
D6W4Z6;P31350;Q9UKM0	Ribonucleoside-diphosphate reductase subunit M2	hCG_23833;RRM2	1;2	S	3.44759e-130	247.64	227.4	_VPLAPITDPQQLQLS(ph)PLK_	VPLAPITDPQQLQLS(1)PLK	VPLAPIT(-104.4)DPQQLQLS(104.4)PLK	15	2	1019.55	-0.074719	0.51046	0.428474	0.469467	1	1	1	1.2205	0.991813	1.10616	1.23847	0.951187	1.09483	0.909777	0.927385	0.903819	0.951377	0.829324	0.962806	0.798047	0.953573
Q9NZJ4	Sacsin	SACS	1	S	2.49004e-81	244.91	225.5	_YAS(ph)NVCFTTLGTEFGQK_	YAS(1)NVCFTTLGTEFGQK	Y(-84.7)AS(78.01)NVCFT(-82.46)T(-78.01)LGT(-139.64)EFGQK	3	2	1001.93	-0.52309	2.65671	4.50293	3.57982	1	1	1	1.42218	1.36803	1.39511	1.51504	1.60229	1.55866	1.10445	1.10135	0.980285	1.16025	1.00889	0.980632	1.07138	0.973005
J3QQJ0;Q9UHR5;J3QLH3;J3KRU5;B7Z4X9;F5H478;J3KS14	SAP30-binding protein	SAP30BP	1	S	2.26524e-35	195.96	195.96	_GGLVSDAYGEDDFS(ph)R_	GGLVSDAYGEDDFS(1)R	GGLVS(-137.5)DAY(-120.29)GEDDFS(120.29)R	14	2	834.333	-0.22797	0.569098	0.495374	0.532236	1	1	1	0.294469	0.328118	0.311294	0.245419	0.351844	0.298631	1.01312	1.11083	0.91852	1.00433	1.00549	1.12795	1.05222	1.00167
Q4LE41;Q92854	Semaphorin-4D	SEMA4D variant protein;SEMA4D	1	S	7.87653e-05	157.2	115.68	_SDFCDREQS(ph)LK_	SDFCDREQS(1)LK	S(-102.27)DFCDREQS(102.27)LK	9	2	732.795	0.025568	2.39716	2.28587	2.34152	1	1	1	0.828833	1.06752	0.948175	0.904123	1.34943	1.12678	0.648395	0.819028	0.769557	1.02265	0.82423	0.905145	0.742292	0.866175
Q16629;H7BZZ6	Serine/arginine-rich splicing factor 7	SRSF7	1;2	S	0.0128434	146.54	108.74	_YFQS(ph)PSR_	YFQS(0.996)PS(0.004)R	Y(-102.29)FQS(24.27)PS(-24.27)R	4	2	482.7	0.175	0.895967	1.26029	1.07813	1	1	1	1.22352	1.50465	1.36408	1.39738	1.66946	1.53342	1.0667	0.965433	0.992446	0.985245	1.0233	0.918629	0.973932	0.986695
O96017;A8JZZ5;H0Y820	Serine/threonine-protein kinase Chk2	CHEK2	1	S	0.00202131	133.89	133.89	_ILGETS(ph)LMR_	ILGET(0.015)S(0.985)LMR	ILGET(-18.32)S(18.32)LMR	6	2	550.264	-0.10734	0.625803	0.19785	0.411826	1	1	1	0.956004	0.337259	0.646631	1.19286	0.972906	1.08289	0.907234	0.942417	0.97328	0.989979	1	0.917758	0.967128	1.02276
B4DTS2;M0QZW1;Q9BZL6;Q8N2H2;Q8NCK8;M0R2R2;B4E125;A0JLT6	Serine/threonine-protein kinase D2	PRKD2	1	S	1.0548e-96	219.35	219.35	_S(ph)VVGTPAYLAPEVLLNQGYNR_	S(1)VVGTPAYLAPEVLLNQGYNR	S(50.51)VVGT(-50.51)PAY(-132.55)LAPEVLLNQGY(-216.19)NR	1	2	1171.08	-0.2883	2.47762	1.83492	2.15627	1	1	1	0.798787	0.746077	0.772432	0.82516	0.743747	0.784453	0.927452	1.02401	1.0115	0.89419	0.951193	0.977724	0.926204	0.993101
Q13153;B3KNX7;A8KAN3;B7Z3K0;E9PM17;H0YCM0	Serine/threonine-protein kinase PAK 1	PAK1	1	S	7.33705e-12	177.38	167.89	_S(ph)VIEPLPVTPTR_	S(1)VIEPLPVTPTR	S(149.57)VIEPLPVT(-149.57)PT(-164.51)R	1	2	694.863	0.35553	0.526397	0.465637	0.496017	1	1	1	1.23512	1.43481	1.33496	1.45452	1.41868	1.4366	1.00853	0.998378	0.970795	1.16336	0.838995	1.02127	0.817497	1.01994
Q14738;A8K6Y2;E9PFR3;B4DSD7;H0Y8C4;Q59EF0	Serine/threonine-protein phosphatase 2A 56 kDa regulatory subunit delta isoform	PPP2R5D	1	S	1.36655e-19	200.33	177.44	_RKS(ph)ELPQDVYTIK_	RKS(1)ELPQDVYTIK	RKS(76.23)ELPQDVY(-93.27)T(-76.23)IK	3	2	828.921	-0.13937	3.51371	4.52948	4.0216	1	1	1	0.890116	0.950672	0.920394	0.949192	0.861494	0.905343	1.43829	1.45426	1.47129	1.4653	1.50493	1.39487	1.40231	1.448
O15084;B4DS25	Serine/threonine-protein phosphatase 6 regulatory ankyrin repeat subunit A	ANKRD28	1	S	0.000239701	127.71	113.69	_TVS(ph)FEALPIMR_	TVS(1)FEALPIMR	T(-36.05)VS(36.05)FEALPIMR	3	2	672.325	0.37927	1.80684	1.50469	1.65577	1	1	1	0.97561	0.963565	0.969587	0.9899	0.751593	0.870746	0.976442	1.05637	1.09751	1.09514	1.13256	1.09808	1.07882	1.10355
J3KP19;O43166;A6H8W6	Signal-induced proliferation-associated 1-like protein 1	SIPA1L1	1	S	8.65051e-30	185.85	172.6	_GS(ph)GFSLDVIDGPISQR_	GS(1)GFSLDVIDGPISQR	GS(41.3)GFS(-41.3)LDVIDGPIS(-167.29)QR	2	2	864.404	0.78349	0.539693	0.387576	0.463635	1	1	1	0.85351	0.694566	0.774038	0.876283	0.894818	0.885551	0.995273	0.998909	0.879293	0.982682	0.985558	1.13427	0.891909	1.11492
B5MBX0;Q96FF9;H0YCL8	Sororin	CDCA5	1	S	2.19827e-15	167.99	55.186	_RIVAHAVEVPAVQS(ph)PR_	RIVAHAVEVPAVQS(1)PR	RIVAHAVEVPAVQS(55.19)PR	14	3	603.656	-1.2548	1.4886	1.56565	1.52713	1	1	1	0.897091	0.785565	0.841328	0.942036	0.691536	0.816786	1.11089	1.08889	1.07565	0.930593	1.08902	1.04288	1.13876	1.06468
B3KN57;O60749;B3KML1;Q53GG3;D6RC15	Sorting nexin-2	SNX2	1	S	0.000108042	138.89	103.88	_SMS(ph)APVIFDR_	SMS(1)APVIFDR	S(-36.42)MS(36.42)APVIFDR	3	2	601.767	0.15611	1.72849	1.11841	1.42345	1	1	1	1.35388	1.1818	1.26784	1.52109	2.31276	1.91692	0.991716	1.09093	1.032	1.08161	1.09715	1.08744	1.06362	1.12277
G0XQ39;Q13586;E9PNJ4;H0YDB2	Stromal interaction molecule 1	STIM1	1	S	2.87995e-43	209.25	153.36	_DLTHSDS(ph)ESSLHM(ox)SDR_	DLTHSDS(0.999)ES(0.001)S(0.001)LHMSDR	DLT(-85.95)HS(-37.23)DS(32.1)ES(-32.1)S(-32.1)LHMS(-79.45)DR	7	2	956.873	-0.61925	1.84988	1.30196	1.57592	1	1	1	1.61328	0.323636	0.968459	0.811455	0.364124	0.587789	0.916541	0.869298	0.856519	0.854388	0.834482	0.935397	0.912784	0.984393
Q9UMZ2;A8MWU4	Synergin gamma	SYNRG	1	S	5.5582e-300	329.57	235.73	_(gl)QLS(ph)LEGSGLGVEDLKDNTPSGK_	QLS(1)LEGSGLGVEDLKDNTPSGK	QLS(76.85)LEGS(-76.85)GLGVEDLKDNT(-206.5)PS(-228.59)GK	3	2	1154.04	-0.064674	1.5525	1.91029	1.73139	1	1	1	0.709389	0.845026	0.777208	0.641948	0.683725	0.662837	0.929843	0.974439	1.02169	1.09904	1.04536	1.15132	0.99164	1.11206
Q643R0;Q9ULW0;Q96RR5;B3KM90;Q96FC3	Targeting protein for Xklp2	HCTP4;TPX2;HCA90	1	S	6.61013e-66	202.6	143.36	_SVAEGLSGS(ph)LVQEPFQLATEK_	SVAEGLS(0.018)GS(0.982)LVQEPFQLATEK	S(-36.32)VAEGLS(-17.45)GS(17.45)LVQEPFQLAT(-98.15)EK	9	2	1135.55	0.037314	1.0597	0.949651	1.00468	1	1	1	0.487035	0.629739	0.558387	0.457047	0.527738	0.492393	0.662827	0.732444	0.653563	0.699455	0.690364	0.724631	0.727404	0.719154
A7E244;Q20WK7;Q9BXI6;B7ZVY9;B5MD46;B3KSB3	TBC1 domain family member 10A	TBC1D10A;dJ130H16.2	1	S	8.66915e-20	168.75	162.72	_AILDAEPGPRPALQPSPS(ph)IR_	AILDAEPGPRPALQPS(0.002)PS(0.998)IR	AILDAEPGPRPALQPS(-27.18)PS(27.18)IR	18	2	1083.06	-0.27658	3.37846	3.14074	3.2596	1	1	1	1.50022	1.09283	1.29653	1.53472	0.964662	1.24969	0.70358	0.927133	1.05237	0.941868	0.763984	0.935289	0.841146	0.989553
A7E244;Q20WK7;Q9BXI6;B7ZVY9;B5MD46;B3KSB3	TBC1 domain family member 10A	TBC1D10A;dJ130H16.2	1	S	4.20743e-07	134.62	101.5	_AILDAEPGPRPALQPS(ph)PSIR_	AILDAEPGPRPALQPS(0.997)PS(0.003)IR	AILDAEPGPRPALQPS(25.82)PS(-25.82)IR	16	3	722.375	0.17654	2.61677	1.5097	2.06324	1	1	1	1.3526	1.06533	1.20896	1.34085	1.01401	1.17743	0.70358	0.927133	1.05237	0.941868	0.763984	0.935289	0.841146	0.989553
Q4KMP7	TBC1 domain family member 10B	TBC1D10B	1;2	S	7.63556e-08	97.63	97.63	_RAS(ph)AGPAPGPVVTAEGLHPSLPSPTGNSTPLGSSK_	RAS(1)AGPAPGPVVTAEGLHPSLPSPTGNSTPLGSSK	RAS(60.47)AGPAPGPVVT(-60.47)AEGLHPS(-78.87)LPS(-75.95)PT(-75.95)GNS(-78.18)T(-80.85)PLGS(-84.89)S(-84.89)K	3	3	1125.56	0.10093	2.23001	2.0473	2.13866	1	1	1	0.809382	0.970278	0.88983	0.672147	1.04803	0.860089	0.930199	1.13183	0.916776	1.17011	0.924362	1.1032	1.11319	1.05652
Q5UIP0	Telomere-associated protein RIF1	RIF1	1	S	2.85741e-95	275.99	228.3	_RDS(ph)FDNCSLGESSK_	RDS(1)FDNCSLGESSK	RDS(93.22)FDNCS(-93.22)LGES(-157.5)S(-175.78)K	3	2	841.33	0.3136	2.87136	3.98157	3.42647	1	1	1	0.693098	0.698757	0.695928	0.676017	0.674677	0.675347	1.06482	0.977221	1.02637	1.04088	1.05883	1.02027	1.09791	1.04146
Q13769;H7C072	THO complex subunit 5 homolog	THOC5	1	T	4.1936e-05	156	111.63	_RRPT(ph)LGVQLDDK_	RRPT(1)LGVQLDDK	RRPT(111.63)LGVQLDDK	4	3	493.256	-0.86447	1.85146	1.82383	1.83764	1	1	1	0.637923	0.557013	0.597468	0.617605	0.528285	0.572945	0.994694	0.955855	0.933978	0.970651	0.984874	0.937286	0.978685	0.908669
Q9Y2W1	Thyroid hormone receptor-associated protein 3	THRAP3	1	S	3.09794e-43	195.18	119.37	_MDS(ph)FDEDLARPSGLLAQER_	MDS(1)FDEDLARPSGLLAQER	MDS(93.78)FDEDLARPS(-93.78)GLLAQER	3	3	744	-0.21039	1.48668	1.9731	1.72989	1	1	1	0.993329	0.918987	0.956158	0.943225	1.53501	1.23912	0.992706	0.965531	0.998005	0.998719	0.953385	0.965768	1.01491	0.955956
Q86YP4;B4DKZ7	Transcriptional repressor p66-alpha	GATAD2A	1;2	S	1.21744e-64	173.2	122.45	_GTTATSAQANSTPTSVASVVTSAES(ph)PASR_	GTTATSAQANSTPTSVASVVTSAES(0.999)PAS(0.001)R	GT(-101.9)T(-101.9)AT(-93.9)S(-94.18)AQANS(-100.11)T(-100.11)PT(-95.96)S(-95.96)VAS(-80.86)VVT(-65.04)S(-59.44)AES(28.48)PAS(-28.48)R	25	3	939.436	0.27799	0.948502	0.86831	0.908406	1	1	1	1.42111	1.1467	1.2839	1.04254	1.35708	1.19981	1.05579	1.07078	1.05534	1.02954	1.06944	1.03658	1.02334	1.04228
Q5SNT2;E9PBR6;H0Y4R5;H0Y994	Transmembrane protein 201	TMEM201	1	S	9.94897e-06	159.52	138.21	_ALS(ph)LGTIPSLTR_	ALS(1)LGTIPSLTR	ALS(65.89)LGT(-65.89)IPS(-116.33)LT(-125.04)R	3	2	654.85	0.12731	1.97515	2.34053	2.15784	1	1	1	1.16617	0.659618	0.912892	1.05026	1.21262	1.13144	0.979408	0.874752	1.64872	1.08803	0.98595	1.58547	1.05489	0.836099
P60174;Q53HE2	Triosephosphate isomerase;Triosephosphate isomerase	TPI1	1	S	9.4272e-91	256.84	197	_KQS(ph)LGELIGTLNAAK_	KQS(1)LGELIGTLNAAK	KQS(123.08)LGELIGT(-123.08)LNAAK	3	2	811.929	-0.1341	2.54411	2.61134	2.57773	1	1	1	1.16538	1.12231	1.14384	1.15164	0.987173	1.06941	1.07344	1.28076	1.07303	1.27952	1.0765	1.2686	1.09882	1.26519
Q9Y3Q8;Q8IV54	TSC22 domain family protein 4	TSC22D4	1	T	0.000152982	121.82	121.82	_VEAEAGGSGART(ph)PPLSR_	VEAEAGGS(0.001)GART(0.999)PPLSR	VEAEAGGS(-32.26)GART(32.26)PPLS(-41.44)R	12	2	867.912	0.028999	0.775647	0.689045	0.732346	1	1	1	0.735387	0.721858	0.728623	0.632747	0.451923	0.542335	1.21484	1.21045	1.22985	1.044	1.19377	1.29475	1.6319	2.27986
Q99816;F5H442;D3DQY6	Tumor susceptibility gene 101 protein	TSG101	1	T	0.000355301	128.68	128.68	_DGT(ph)ISEDTIR_	DGT(1)ISEDTIR	DGT(54.79)IS(-54.79)EDT(-80.68)IR	3	2	593.753	0.047174	2.07507	1.66912	1.87209	1	1	1	1.09817	0.763635	0.930901	1.05184	0.778255	0.915047	0.994572	0.978242	1.04105	1.03984	1.04816	1.00973	1.01423	1.11178
A8K3M3;P18031	Tyrosine-protein phosphatase non-receptor type 1	PTPN1	1	S	4.9466e-08	183.96	123.67	_DVS(ph)PFDHSR_	DVS(1)PFDHSR	DVS(84.49)PFDHS(-84.49)R	3	2	570.23	0.20429	1.20712	1.01135	1.10923	1	1	1	1.38987	1.25558	1.32272	1.63772	1.4681	1.55291	0.956136	0.936264	0.964483	0.953184	0.931822	0.911324	0.981029	0.90072
J3KR55;B4DZD9;P35236;H7C5I3;E7EUM0;E9PE54;C9IYI6;B4DXH6;F8WF66;C9JBA9	Tyrosine-protein phosphatase non-receptor type 7	PTPN7	1	S	2.02873e-11	176.28	96.414	_RGS(ph)NVALMLDVR_	RGS(1)NVALMLDVR	RGS(96.41)NVALMLDVR	3	3	470.902	0.089304	2.61828	2.34924	2.48376	1	1	1	1.39585	1.26069	1.32827	1.40012	0.979779	1.18995	1.0136	1.07533	1.02455	1.01798	1.04277	1.02201	1.07855	1.22455
J3KR55;B4DZD9;P35236;Q8NFX3;H7C5I3;E7EUM0;E9PE54;C9IYI6;B4DXH6;F8WF66;C9JBA9	Tyrosine-protein phosphatase non-receptor type 7	PTPN7	1	T	1.19071e-44	224.86	182.82	_SLGAVEPICSVNT(ph)PR_	SLGAVEPICSVNT(1)PR	S(-150.45)LGAVEPICS(-36.91)VNT(36.91)PR	13	2	840.395	-0.20726	0.921177	1.14256	1.03187	1	1	1	0.483826	0.655412	0.569619	0.559654	0.555714	0.557684	1.0136	1.07533	1.02455	1.01798	1.04277	1.02201	1.07855	1.22455	+
O95155	Ubiquitin conjugation factor E4 B	UBE4B	1	S	9.113e-31	230.82	182.17	_SQS(ph)MDIDGVSCEK_	SQS(1)MDIDGVSCEK	S(-48.39)QS(48.39)MDIDGVS(-132.82)CEK	3	2	768.291	0.85531	1.80004	3.71703	2.75853	1	1	1	0.678615	1.0065	0.842556	0.537948	0.774839	0.656393	0.810913	0.994155	0.866978	1.09073	0.886325	1.0532	0.953799	1.09038
Q9NZ09	Ubiquitin-associated protein 1	UBAP1	1	S	0.00806113	114.97	75.509	_VLS(ph)PPHIK_	VLS(1)PPHIK	VLS(75.51)PPHIK	3	2	485.76	0.12386	1.59315	1.24935	1.42125	1	1	1	1.10294	0.825615	0.964279	1.02195	0.847062	0.934508	0.763665	0.868529	1.18112	0.995792	1.01706	1.06802	1.00956	0.92611
Q96GS4	Uncharacterized protein C17orf59	C17orf59	1	T	1.07711e-108	280.19	231.52	_RAT(ph)ISSPLELEGTVSR_	RAT(1)ISSPLELEGTVSR	RAT(62)IS(-62)S(-93.79)PLELEGT(-172.18)VS(-186.38)R	3	2	898.451	-0.18349	2.05411	3.25245	2.65328	1	1	1	0.868905	0.91407	0.891488	0.940861	0.986939	0.9639	0.975581	1.10093	0.968458	0.973578	0.980498	1.15347	1.01885	1.09608
P08670;Q53HU8;B0YJC4	Vimentin	VIM	1	S	4.67367e-30	209.6	118.31	_ISLPLPNFSS(ph)LNLR_	ISLPLPNFS(0.023)S(0.977)LNLR	IS(-83.38)LPLPNFS(-16.22)S(16.22)LNLR	10	2	825.934	0.066567	1.90236	3.03558	2.46897	1	1	1	1.2585	2.4644	1.86145	0.95087	1.92058	1.43573	0.914132	0.865858	0.896851	0.853295	0.888546	0.860084	0.880404	0.853798
D3DPE6;O43516;B4DVX1;Q2YDC4;E9PB87;B4E2B2	WAS/WASL-interacting protein family member 1	WASPIP;WIPF1	1	S	0.000411892	115.57	115.57	_GTALGGGS(ph)IR_	GTALGGGS(1)IR	GT(-85.01)ALGGGS(85.01)IR	8	2	484.732	0.14196	2.3817	1.888	2.13485	1	1	1	1.07331	0.890926	0.982117	1.1379	0.907683	1.02279	1.03471	0.989163	1.01607	0.996547	0.986146	1.08925	1.03086	0.999086
O75717;A8KAE0;C9JW18;B3KMD2;Q05DR3	WD repeat and HMG-box DNA-binding protein 1	WDHD1	1	S	2.43186e-106	264.49	187.59	_SHILEDDENS(ph)VDISMLK_	SHILEDDENS(1)VDISMLK	S(-128.02)HILEDDENS(77.21)VDIS(-77.21)MLK	10	2	1012.95	0.41974	1.02457	0.797323	0.910944	1	1	1	0.605179	0.666604	0.635891	0.615763	0.549364	0.582563	0.912419	0.974453	0.911497	0.963017	0.972717	0.937608	0.93324	0.948129
O43379	WD repeat-containing protein 62	WDR62	1	S	8.10921e-54	175.17	101.34	_PGIPGGTASLLEPTSGALGLLQGS(ph)PAR_	PGIPGGTASLLEPTSGALGLLQGS(1)PAR	PGIPGGT(-92.37)AS(-92.49)LLEPT(-88.4)S(-88.4)GALGLLQGS(88.4)PAR	24	3	866.449	0.25698	0.654841	0.523942	0.589391	1	1	1	0.788706	0.749728	0.769217	0.915211	0.66996	0.792586	0.969173	1.08165	1.0196	0.93766	1.03369	1.02461	1.0192	1.03371
Q9Y5A9;B5BU99;S4R3V3;S4R3J8	YTH domain family protein 2	YTHDF2	1	S	6.32596e-08	196.15	196.15	_(ac)S(ph)ASSLLEQRPK_	S(1)ASSLLEQRPK	S(39.79)AS(-39.79)S(-80.58)LLEQRPK	1	2	669.327	0.23605	0.560145	0.723585	0.641865	1	1	1	0.566016	0.902602	0.734309	0.567365	0.902285	0.734825	1.08977	1.03246	1.08894	0.979296	1.07232	0.960219	1.12325	1.00641
O60293	Zinc finger C3H1 domain-containing protein	ZFC3H1	1	S	1.96719e-54	266.2	168.1	_RIS(ph)TSDILSEK_	RIS(0.993)T(0.006)S(0.001)DILSEK	RIS(22.25)T(-22.25)S(-28.44)DILS(-91.75)EK	3	2	664.827	0.26377	2.34874	1.97545	2.16209	1	1	1	0.895561	0.668797	0.782179	0.796689	2.12169	1.45919	0.775524	1.00046	0.904581	0.956003	0.816101	0.937876	0.8059	0.954805
